# Supplementary material for: Laminin-defined mechanical status modulates retinal pigment epithelium phagocytosis
Source: EMBO Rep. 2025 May 19;26(13):3357–83. doi: 10.1038/s44319-025-00475-9 (PMC12238246; doi:10.1038/s44319-025-00475-9)
Supplement: Supplementary file 3 — Source data Fig. 1 [file 44319_2025_475_MOESM3_ESM.zip]

Archive with 42 entries (31 files):
- Figure1/
- Figure1/.DS_Store
- __MACOSX/Figure1/._.DS_Store
- Figure1/1H/
- Figure1/1F/
- Figure1/1A/
- Figure1/1G/
- Figure1/1I/
- Figure1/1B/
- Figure1/1E/
- Figure1/1D/
- Figure1/1C/
- Figure1/1J/
- Figure1/1H/AFM.xlsx
- Figure1/1F/RawData_Bundled_AboavWeaire.xlsx
- Figure1/1A/Retina_FlatMount.tif
- Figure1/1A/MAX_midPeriphery_image2.tif
- Figure1/1A/MAX_midPeriphery_image1.tif
- Figure1/1A/MAX_periphery_image1.tif
- Figure1/1A/MAX_periphery_image2.tif
- Figure1/1A/MAX_centre_image2.tif
- Figure1/1A/MAX_centre_image1.tif
- Figure1/1G/Raw data_Col I_mouse.xlsx
- Figure1/1G/Raw data_Elastin_mouse.xlsx
- Figure1/1I/CollagenIV_MAX_midperiphery.tif
- Figure1/1I/.DS_Store
- __MACOSX/Figure1/1I/._.DS_Store
- Figure1/1I/Laminin alpha5_MAX_farperiphery.tif
- Figure1/1I/CollagenIV_MAX_centre.tif
- Figure1/1I/CollagenIV_MAX_farperiphery.tif
- Figure1/1I/Laminin alpha5_MAX_midperiphery.tif
- Figure1/1I/Laminin332_MAX_centre.tif
- Figure1/1I/Laminin332_MAX_farperiphery.tif
- Figure1/1I/Laminin alpha5_MAX_centre.tif
- Figure1/1I/Laminin332_MAX_midperiphery.tif
- Figure1/1B/ShapeFactors.xlsx
- Figure1/1E/RawData_Bundled_LewisLaw.xlsx
- Figure1/1D/RawData_Bundled_RescaledArea.xlsx
- Figure1/1C/ShapeFactors.xlsx
- Figure1/1J/Raw data_BM Laminins_mouse.xlsx
- Figure1/1J/Raw data_Col IV_mouse.xlsx
- Figure1/1J/Raw data_PanLN_mouse.xlsx
