# Supplementary material for: Laminin-defined mechanical status modulates retinal pigment epithelium phagocytosis
Source: EMBO Rep. 2025 May 19;26(13):3357–83. doi: 10.1038/s44319-025-00475-9 (PMC12238246; doi:10.1038/s44319-025-00475-9)
Supplement: Supplementary file 3 — Source data Fig. 1 [file 44319_2025_475_MOESM3_ESM.zip › Figure1/1H/AFM.xlsx]

## Sheet: Sheet1
Mouse	C	MP	FP
Mouse 1, region1	4.27037	0.955444	10.5166		Each value = single indentation
	4.2296	0.806974	10.3652
	4.45862	1.86454	5.93512
	4.50069	2.27245	6.19493
	4.76521	2.18764	7.28785
	4.80946	1.62166	7.17596
	4.92163	1.22971	8.00553
	4.95625	1.04282	8.04711
	5.18411	0.888181	8.98789
	5.075	0.81369	10.398
	5.21334	0.806735	9.3497
	5.12997	0.934571	9.60452
	4.77871	1.79332	7.12993
	4.45707	2.35041	7.57259
	4.86981	2.0149	7.71474
	4.75027	1.51052	7.98195
	4.90712	1.17364	8.44407
	4.97006	0.926737	8.69041
	5.10875	0.931854	9.32181
	5.11538	0.759271	9.88625
	4.88335	0.753587	9.74492
	5.05598	0.807982	10.384
	4.61356	2.24215	7.95301
	4.44323	2.13473	8.63301
	4.49298	1.63779	8.30323
	4.65315	1.30737	9.0615
	4.63526	0.95806	9.05355
	4.70208	0.84274	9.66242
	4.83259	0.762071	10.0452
	5.27228	0.747282	9.93476
	4.78656	0.721578	10.3676
	4.45808	0.802164	10.8324
	4.2346	2.12316	9.18186
	4.17158	1.97737	8.80441
	4.72914	1.66406	9.42097
	4.60057	1.09384	9.57492
	4.20458	0.797148	10.0986
	4.47661	0.789668	10.674
	4.85325	0.730571	10.4877
	5.17891	0.731797	10.9079
	5.10493	0.712846	11.0092
	4.10342	0.718687	11.1876
	4.29752	2.04426	9.18948
	4.73242	1.85551	9.85768
	4.47866	1.49361	10.0762
	4.27072	0.976165	9.97623
	4.27654	0.782809	10.8248
	4.44892	0.776568	10.8147
	4.63457	0.735022	11.1042
	5.02944	0.716325	10.9774
	4.87081	0.654631	11.2016
	4.0239	0.670843	10.9546
	4.62363	2.09402	10.5357
	4.91161	1.77113	10.2024
	4.51327	1.19041	10.8748
	2.73632	0.863992	10.6978
	4.32269	0.691627	10.9938
	4.4261	0.668915	11.1079
	4.28738	0.665459	11.0749
	4.94407	0.622248	11.2307
	5.16561	0.631834	11.4137
	3.98863	0.622537	11.1034
	3.77565	1.8708	10.9605
	4.86462	1.50891	11.1493
	4.81892	1.03224	11.4982
	4.40294	0.764634	11.1917
	4.38021	0.671378	11.3261
	4.47488	0.705841	11.2955
	4.48881	0.637843	11.5595
	4.83673	0.575666	11.6845
	5.17045	0.621274	11.8516
	3.40252	0.68704	10.3718
	3.64795	1.28749	11.7993
	4.71434	0.977076	11.9853
	4.02791	0.953685	11.9171
	4.68098	1.01108	11.906
	4.49105	1.0518	12.3664
	4.62566	1.11462	10.9944
	4.84747	1.18958	11.9649
	4.86469	1.27736	11.9595
	5.29829	1.30838	10.8969
	3.97749	1.37148	11.368
	3.64812	1.42264	11.1183
	5.067	1.01457	11.9452
	5.03955	0.993639	12.8985
	4.9197	0.986006	13.3696
	5.13117	1.05528	12.4923
	5.34558	1.17323	11.8904
	5.06789	1.25119	12.3542
	5.22568	1.36983	11.5737
	3.67615	1.41979	10.9168
	4.26878	1.51835	11.2394
	5.21582	1.48428	11.4288
	5.24968	1.05983	11.9556
	5.38345	1.11397	12.8695
	5.48937	1.09603	13.194
	5.58286	1.17083	12.4345
	5.54641	1.34305	12.1176
	5.39471	1.26926	12.7286
	4.25691	1.30715	12.4011
	5.55792	1.46532	11.9775
	4.94526	1.38725	11.5011
	4.27041	1.46452	11.1408
	5.15988	1.28123	11.1831
	5.51878	1.08091	11.3402
	5.80675	1.16515	11.7502
	5.87743	1.19963	11.5459
	5.81574	1.2979	10.4805
	5.58632	1.36907	9.62121
	5.36833	1.3949	10.6104
	5.17839	1.48298	10.9581
	5.1964	1.41766	11.1643
	5.15576	1.46207	12.085
	6.10064	1.22467	11.7052
	5.74614	1.21062	11.8259
	5.97148	1.13404	11.5421
	6.1443	1.24273	11.2933
	6.17437	1.34286	10.8221
	6.26078	1.35915	11.0811
	5.78583	1.44745	10.4808
	4.94859	1.49709	10.8915
	4.82122	1.5077	11.4665
	5.52233	1.53743	12.4584
	0.340771	1.2006	11.9371
	5.79522	1.22314	11.872
	6.04333	1.23773	12.2531
	6.17938	1.3274	11.7703
	5.9197	1.43494	11.3484
	5.7476	1.41715	10.6662
	5.81566	1.49858	11.1898
	6.05033	1.55713	11.5099
	4.87269	1.56176	11.2143
	5.14662	1.56876	12.4591
	5.41753	1.23509	11.3253
	5.59508	1.41738	12.4955
	5.52832	1.35636	12.261
	5.35901	1.38113	11.9346
	4.86267	1.352	12.2003
	5.20504	1.53931	11.5587
	5.73996	1.58484	11.7854
	5.98704	1.62731	11.7188
	4.59219	1.68798	11.6676
	5.37602	1.60356	12.8085
	5.1528	1.3013	13.2747
	5.58445	1.37843	13.9427
	5.65355	1.37402	13.2492
	5.28141	1.39015	12.6107
	4.84168	1.60731	12.2067
	5.02701	1.56714	12.7434
	5.2912	1.59501	12.2977
	5.72302	1.6461	12.9944
	5.09157	1.66354	12.7962
	5.40153	1.72024	12.8324
	5.44632	1.40874	10.2742
	5.4145	1.42919	12.8643
	5.33011	1.41036	14.2596
	5.3506	1.51345	13.8032
	5.1522	1.55534	13.0806
	5.07672	1.58221	13.142
	5.30873	1.6642	13.7624
	5.65938	1.69529	13.0312
	5.35839	1.72793	13.2073
	5.06895	1.68171	13.4851
	5.57884	1.59303	9.10725
	5.48245	1.5356	7.93946
	5.59406	1.56226	9.48913
	5.51915	1.56388	11.6213
	5.50693	1.60128	12.8203
	5.32803	1.66647	13.3624
	5.72336	1.72097	12.7174
	5.79342	1.69987	13.3508
	5.48695	1.79288	13.3146
	5.6908	1.6897	11.6322
	5.59163		8.48056
	5.47987		8.7401
	5.67545		8.14421
	5.57876		7.92382
	5.6845		9.70125
	5.42573		10.6921
	5.78828		11.969
	5.8971		12.0552
	5.50762		12.3992
	5.47316		11.0494
	5.55466		9.48834
	5.54735		8.94081
	5.52659		9.22927
	5.54578		9.41076
	5.23474		9.40883
	5.45417		9.5142
	5.52162		10.6948
	0.204171		10.045
	5.32733		9.59191
	5.50887		8.95831
	5.51221		9.5051
	5.53891		10.8023
	5.50215		10.3277
	5.47711		8.77516
	5.31296		8.29482
	5.30301		7.28673
	5.64291		7.74314
	5.71807		7.48906
			6.98523
			7.90858
			12.0912
Mouse 2, region1 and 2	5.86885	3.90522	3.23809
	6.64104	3.25994	3.00523
	6.30233	3.18312	3.10834
	6.17721	3.38413	3.28601
	6.72872	3.43163	3.41863
	6.4129	3.70395	3.44201
	5.73967	3.73085	3.72038
	5.53953	3.73512	3.81279
	5.78682	3.82083	3.13329
	5.9669	3.79855	3.20259
	6.19535	3.74105	3.37761
	5.97371	2.68477	2.86354
	6.09821	2.85445	3.15697
	6.31681	3.16097	3.28929
	6.40882	3.33684	3.53186
	6.4291	3.49745	3.58341
	6.26054	3.66175	3.76733
	5.87448	3.69297	3.65936
	6.23506	3.64602	3.50874
	6.23394	3.76862	3.00973
	6.54043	3.6254	3.02383
	5.53005	2.64589	2.94516
	5.84636	2.84389	3.08983
	6.18546	2.94	3.29028
	6.48186	3.29786	3.56196
	6.71949	3.41747	3.69434
	6.57082	3.51133	3.80068
	6.26886	3.50947	3.73709
	6.83616	3.48771	3.37536
	6.61227	3.4766	3.18458
	6.85989	3.63889	3.06369
	5.57092	2.59341	2.93708
	6.02889	2.76883	3.05878
	6.50618	2.87828	3.27332
	6.7836	3.13825	3.57144
	6.62766	3.28844	3.73841
	6.69949	3.40261	3.85955
	6.89332	3.41633	3.83893
	7.06213	3.43805	3.74404
	6.7285	3.55081	3.44519
	6.45692	3.51028	3.50364
	5.66121	2.55921	2.7131
	6.13559	2.66628	2.63531
	6.4937	2.87321	3.14841
	6.45851	3.01152	3.33144
	6.11882	3.159	3.63221
	6.19956	3.29481	3.44251
	6.34681	3.34446	3.73523
	6.69123	3.32011	3.7776
	6.39926	3.38655	3.83634
	6.2856	3.54699	3.73175
	5.82234	2.41559	2.3331
	5.92886	2.59563	2.43876
	6.10513	2.73692	2.81329
	6.07176	2.98089	3.15124
	5.87836	2.99067	2.93936
	5.79077	2.19618	3.00035
	5.87487	2.41373	3.03736
	6.16934	2.51968	3.29115
	6.26408	2.63214	3.48949
	6.54145	2.73675	3.75214
	5.70934	2.85358	2.16949
	5.99337	2.95521	2.26595
	5.64902	3.044	2.78362
	5.70874	3.19722	3.09558
	5.47284	3.37661	3.02354
	5.42011	2.12624	2.89214
	5.47916	2.2623	2.98895
	5.72531	2.38309	3.11689
	5.93556	2.36914	3.2978
	6.3279	2.44088	3.58126
	5.91944	2.5374	2.07839
	6.08469	2.6215	2.27259
	5.80848	2.7705	2.57679
	5.59264	3.08845	2.8324
	5.45808	3.29172	3.01132
	5.28675	2.11735	3.00441
	5.41493	2.328	3.23254
	5.52047	2.31514	3.09707
	5.80539	2.35938	3.26666
	6.29821	2.34318	3.65188
	5.9195	2.46112	2.09932
	6.00804	2.57549	2.2698
	5.77032	2.73608	2.60991
	5.4969	2.90498	2.89629
	5.37187	2.19647	3.07032
	5.44365	2.31485	3.1927
	5.44841	2.36933	3.30245
	5.46964	2.35527	3.11427
	5.6616	2.41121	3.4097
	6.11634	2.47889	3.5864
	5.65915	2.58598	2.12461
	5.82954	2.65982	2.372
	5.71832	2.83903	2.53699
	5.68774	2.84253	2.89892
	5.43913	2.90315	3.12723
	5.60577	2.97799	3.15989
	5.39733	2.92853	3.3379
	5.6261	2.92671	3.24604
	6.07344	3.08516	3.28295
	5.93678	3.18531	3.38876
	5.92486	3.157	4.0592
	5.88925	2.97654	3.00805
	5.50365	3.01728	3.56079
	5.61904	3.0122	3.5519
	5.14601	2.82184	3.76717
	3.72764	2.74237	3.68963
	2.6681	2.70399	3.67972
	2.70424	2.69042	3.42303
	2.67892	2.76066	3.30938
	2.5354	2.98839	3.14375
	5.88784	3.0774	3.12468
	5.72081	3.04692	2.97255
	5.4338	3.10166	3.66276
	5.50814	3.26266	3.6437
	5.35763	2.75783	3.75141
	4.93895	2.64747	3.7957
	3.26392	2.57984	3.7727
	2.94013	2.55936	3.47575
	2.75402	2.67334	3.20693
	2.5235	2.80522	3.16832
	5.75715	3.04408	3.08072
	5.59022	3.15516	3.01267
	5.57985	3.30437	3.67384
	5.64552	3.63998	3.6241
	5.46756	2.67587	3.65155
	5.20315	2.56846	3.75296
	4.20665	2.72217	3.76395
	3.48268	2.66665	3.65459
	2.79931	2.68316	3.36224
	2.58225	2.82667	3.28843
	5.73339	3.0631	3.15926
	5.61493	3.24555	3.07278
	5.51682	3.52118	3.63603
	5.69868	3.74951	3.66393
	5.56875	2.60143	3.67045
	5.29076	2.6653	3.78769
	4.72167	2.6559	3.86323
	3.8056	2.73764	3.59693
	2.97271	2.80226	3.3476
	2.60322	2.82809	3.34454
	5.91562	3.07658	3.34983
	5.72801	3.32598	3.3269
	5.92466	3.48937	3.78992
	5.94086	3.54887	3.81313
	5.68545	2.51581	3.88028
	5.37251	2.64043	3.83674
	5.00925	2.76418	3.82003
	4.11661	2.8312	3.75454
	3.70436	2.89778	3.52515
	2.94108	2.98993	3.47715
	5.93043	3.12446	3.37973
	5.70194	3.27665	3.90665
	5.92736	3.45119	4.024
	6.03992	3.44321	4.16571
	5.90826	2.47216	4.08741
	5.65601	2.64323	4.23203
	5.58778	2.77474	3.86639
	5.24675	2.88082	3.88304
	4.25916	2.90531	3.62058
	2.99145	3.0539	3.50987
	5.95322	3.18613	3.39452
	5.86025	3.40811	4.31403
	5.92125	3.46288	4.1744
	5.8444	3.41028	4.04231
	5.7528	2.33481	3.84247
	5.91121	2.56992	4.04077
	5.68939	2.72808	3.9931
	5.21859	2.8789	4.04668
	5.30278	2.99485	3.79105
	3.75655	3.11965	3.55747
	5.75408	3.44088	3.74329
	5.64926	3.54685	4.0281
	5.44441	3.56289	3.91203
	5.3963	3.54558	3.81762
	5.32615	2.44181	3.91709
	5.36311	2.60085	3.76595
	5.55325	2.83248	4.01601
	5.07516	2.99593	4.09359
	5.29438	3.19381	4.12551
	5.38473	3.3656	3.86189
	5.51239	3.57982	3.89084
	4.79844	3.5581	3.62781
	4.91122	3.59311	3.64652
	4.88911	3.43413	3.77348
	4.79412	2.70988	3.58061
	5.00758	2.94275	3.62919
	5.11831	3.1268	4.17845
	5.28323	3.29785	4.19707
	5.28452	3.396	4.1664
	5.30716	3.5433	3.93045
	4.93482	3.60466	3.95762
	4.85683	3.59485	3.52198
	4.51909	3.4933	3.64118
	4.91748	3.46626	3.58375
	4.55451	3.1009	3.33397
	4.85588	5.88218	3.57659
	4.97593		3.91827
	5.46016		4.24127
	5.8129		4.09749
			3.77666
			3.91853
	14.4299	1.46124	4.43832
	15.5157	1.51301	4.447
	17.5585	1.56374	5.25959
	16.0239	1.59671	5.43675
	14.667	1.63369	5.43144
	15.6358	1.70111	5.1852
	15.1713	1.71483	5.30993
	13.4587	1.75294	5.20259
	12.7935	1.78619	5.23497
	12.7677	1.82865	4.98147
	13.2959	1.43986	4.43655
	15.689	1.47579	3.81341
	16.2344	1.52458	5.43057
	15.2882	1.56932	5.25995
	16.4998	1.62694	5.26143
	15.2614	1.65944	5.47402
	14.3097	1.67681	5.53745
	15.2356	1.75922	5.50995
	12.3623	1.72738	5.22737
	12.6988	1.81617	5.44933
	14.4462	1.32602	5.07739
	16.5105	1.46231	4.74011
	16.7627	1.52922	5.18982
	15.1879	1.56869	5.31478
	15.1509	1.61776	5.08135
	14.7116	1.63952	5.19929
	14.964	1.64681	5.19386
	13.3809	1.72462	4.89269
	12.7304	1.70314	4.59354
	13.2371	1.75178	4.87659
	15.4022	1.25667	5.12418
	15.5486	1.39053	3.31302
	14.4999	1.45412	5.16235
	14.4858	1.56714	5.07423
	14.0097	1.60848	5.08966
	13.8782	1.60755	5.16224
	13.9896	1.59648	4.95863
	14.6846	1.70054	5.29629
	14.2498	1.66912	5.00863
	14.0971	1.67921	4.79303
	13.8718	1.08984	4.62041
	15.8596	1.38631	3.98868
	12.7004	1.49536	4.7256
	14.1223	1.50283	4.89702
	13.9208	1.63555	4.81947
	13.6386	1.59442	4.84344
	14.1538	1.63769	4.87247
	15.293	1.65067	5.23436
	15.3184	1.59893	5.00811
	14.2045	1.64486	4.60842
	14.8704	0.955085	4.48888
	16.4703	1.38797	4.06152
	14.6637	1.47239	4.7813
	14.6349	1.56397	4.88966
	13.243	1.60677	4.75799
	13.8719	1.64006	4.84131
	15.035	1.61875	4.97571
	15.3514	1.58142	4.8248
	14.347	1.59453	4.78281
	14.6105	1.64839	4.36193
	15.3524	0.993097	4.29697
	17.0472	1.34471	4.2489
	15.5803	1.43647	4.58496
	14.4374	1.54117	4.48989
	13.1007	1.59841	4.58486
	14.1016	1.59324	4.64792
	14.2004	1.57412	4.66656
	14.4316	1.57367	4.69587
	15.0526	1.58437	4.75721
	14.897	1.55657	4.82951
	14.6019	0.97908	4.57495
	16.9369	1.36207	4.37662
	16.074	1.41278	4.44171
	14.9091	1.55519	4.72692
	14.3288	1.57711	4.50332
	14.4673	1.61353	4.43983
	14.5347	1.57465	4.89278
	14.559	1.56867	4.45464
	15.4321	1.52348	4.69637
	14.2241	1.54517	4.60403
	15.6618	1.04057	4.59113
	17.8449	1.33382	4.5226
	16.3552	1.45381	4.33283
	15.7207	1.54712	4.33675
	15.7025	1.58097	4.4613
	13.8474	1.53808	4.29795
	12.317	1.50288	4.35865
	14.0152	1.52014	4.33908
	14.1787	1.55241	4.62602
	14.0642	1.47634	4.64103
	14.5005	1.11382	4.59233
	18.3214	1.34738	4.47637
	16.4049	1.53986	4.33801
	16.5625	1.53244	4.28403
	15.1705	1.54438	4.40916
	13.5598	1.48126	4.30326
	13.3161	1.47147	4.44097
	14.0546	1.42927	4.42122
	13.3852	1.5781	4.40843
	14.0776	1.21803	4.4485
	14.9664	1.21027	4.37224
	18.2797	1.33245	4.5612
	16.4016	1.37585	4.57784
	15.0953	1.41909	4.64392
	13.1603	1.46701	4.62648
	11.7008	1.48773	4.45944
	11.4318	1.54831	4.68467
	13.1589	1.29505	4.87931
	15.2457	1.28871	4.86904
	13.0904	1.35191	4.85042
	12.7366	1.40948	5.09443
	18.0713	1.51559	5.08312
	17.6658	1.48792	5.12073
	13.13	1.497	4.55504
	13.0655	1.62549	4.51914
	9.98284	2.02679	4.50974
	9.34023	1.25753	4.73373
	11.5715	1.22429	4.85799
	16.1722	1.28769	4.91545
	15.6067	1.30971	5.1145
	14.1905	1.42436	5.14765
	17.8057	1.52498	4.97211
	18.0324	1.52701	4.90482
	16.867	1.63633	4.43733
	12.1031	1.65606	4.47891
	9.77828	1.24686	4.49204
	9.09363	1.24889	4.54984
	11.6895	1.28486	4.72555
	15.7935	1.25417	4.83753
	16.8716	1.35374	4.93819
	18.6894	1.44124	5.04336
	18.784	1.43835	5.14893
	20.501	1.52738	5.06088
	16.3489	1.62271	4.37969
	13.0781	1.91198	4.51215
	10.882	1.22819	4.48191
	9.96291	1.2197	4.58931
	12.3388	1.23256	4.57842
	14.3363	1.2624	4.72855
	19.0985	1.28103	4.86848
	18.657	1.34111	4.91177
	18.5665	1.45075	4.94175
	20.2386	1.42455	4.95563
	18.5658	1.57737	4.32273
	15.062	1.67165	4.34612
	14.297	1.21422	4.4549
	14.2345	1.20744	4.54105
	12.6934	1.23534	4.76668
	17.3903	1.25631	4.81485
	19.0894	1.2541	4.72459
	18.7409	1.25359	4.76106
	18.4636	1.33646	4.89491
	20.4519	1.20634	4.1761
	19.9163	1.21346	4.3584
	19.3472	1.21095	4.43521
	18.521	1.24295	4.29619
	16.597	1.25603	4.39083
	17.4881	1.20342	4.47137
	16.5098	1.23587	4.75714
	18.1509	1.21335	4.83826
	18.4549	1.44502	4.92374
	19.2636	1.41553	4.87957
	19.149	1.33289	4.23962
	20.0338	1.35461	4.2416
	20.6198	1.34111	4.23732
	15.5584	1.31108	4.38334
	19.2921	1.25797	4.44026
	19.9684	1.17772	4.46404
	18.7969	1.15772	4.7387
	18.428	1.19483	4.6189
	17.6569	1.39978	4.74465
	19.3605	1.37564	4.35498
	21.8547	1.35268	4.05178
	22.2736	1.35804	4.1543
	19.0593	1.31764	4.18708
	15.5733	1.28372	4.22761
	14.1764	1.24903	4.29653
	17.0425	1.22499	4.37533
	15.4317	1.22538	4.38695
	15.2759	1.23573	4.67103
	17.426	1.38674	4.52823
	19.9861	1.38116	4.39089
	23.2209	1.34661	4.06186
	22.9532	1.35367	4.07085
	15.7586	1.3413	4.15572
	15.4064	1.35578	4.24358
	14.7418	1.33535	4.19415
	14.135	1.27463	4.33322
	15.5743	1.2619	4.40121
	12.8491	1.24089	4.40086
	16.436	1.32704	4.36766
	20.1503	1.35921	4.61273
	21.1723	1.34362	4.02607
	18.7518	1.3499	4.04048
	16.1732	1.34407	4.01289
	15.5174	1.34394	4.08356
	14.3478	1.31795	3.93619
	18.5193	1.27641	4.14251
	17.8343	1.26628	4.27208
	15.2976	1.27562	4.26581
	15.7	1.29691	4.52184
		1.329	4.57715
		1.32391	4.45537
		1.32305	4.49858
		1.30137	4.41021
		1.33398	4.56211
		1.30058
		1.30103
		1.26062
		1.20791
		1.30286
		1.31497
		1.3032
		1.28268
		1.28728
		1.30965
		1.2749
		1.25526
		1.21427
		1.25838
		1.27742
		1.27207
		1.27259
		1.24058
		1.22535
		1.19144
		1.18917
		1.15469
		1.21442
		1.24322
		1.26515
		1.26435
		1.2578
		1.21219
		1.19035
		1.16024
		1.15987
		1.18727
		1.25569
		1.25139
		1.24505
		1.20464
		1.17289
		1.16391
		1.27944
		1.24084
		1.15448
Mouse 3, region 1 and 2	1.9938	8.44173	4.60205
	2.86141	8.04923	6.12269
	2.59596	9.69996	5.56639
	2.64328	10.4298	6.8769
	2.80215	9.24778	6.75544
	3.07403	9.61295	7.45473
	2.975	8.57814	8.09338
	3.05621	8.74863	7.78305
	2.99101	9.04281	7.3642
	2.97644	8.16825	6.09199
	2.92655	9.63043	6.14775
	2.77355	8.72151	6.62884
	2.89965	9.58065	6.50768
	2.77761	10.6583	6.36261
	2.79042	11.0253	7.22543
	3.01821	9.8239	7.72692
	2.97211	8.76971	8.21155
	3.03742	8.73434	8.15389
	2.90212	8.77843	5.4314
	2.8567	8.65716	5.70532
	2.97642	9.46454	6.17015
	2.9486	9.59245	6.87733
	2.86599	10.3069	7.01661
	2.84517	11.0965	6.72117
	3.0082	10.7484	6.58638
	2.92001	9.82108	7.23194
	2.88977	11.0684	7.0524
	2.86192	11.3676	7.34235
	2.99096	9.06964	5.01076
	2.74725	8.73636	5.27101
	2.98192	9.60327	5.98242
	2.6641	8.79342	6.01068
	2.81296	10.9574	6.1497
	2.96478	10.405	6.46848
	2.68738	11.0491	6.75073
	2.82814	9.7381	6.69466
	2.9661	10.9634	6.4131
	2.84875	9.46661	6.1563
	2.86648	9.87491	4.65618
	2.94873	9.3963	4.98582
	2.52551	9.31871	5.30146
	2.47257	7.0246	6.02974
	2.66182	8.8508	5.86216
	2.82815	8.8309	6.39952
	2.89244	9.29141	6.62474
	3.09369	11.2244	6.3686
	2.88945	9.04036	6.47008
	2.6373	10.4006	6.52208
	2.78524	9.4975	4.62292
	2.63592	9.02986	4.81583
	2.48266	8.17027	4.9614
	2.54276	7.75609	5.18409
	2.574	9.31795	5.35919
	2.69991	8.63264	5.75536
	2.78234	8.68107	5.78141
	2.74575	8.844	6.23015
	2.75579	9.95807	6.15911
	2.44536	9.55432	6.41205
	2.59908	9.09266	4.56849
	2.92225	9.24887	4.50947
	2.85137	7.92164	4.69378
	2.83286	8.81764	4.87585
	2.83052	10.263	4.70488
	2.82503	8.7464	5.36935
	2.54845	7.83167	6.20271
	2.5938	7.10539	6.1478
	2.74888	9.80973	4.7468
	3.0085	9.37135	4.6473
	2.51271	9.21452	4.89472
	2.85619	8.3005	4.64082
	3.00333	7.58914	4.76186
	2.49277	6.89438	4.56695
	2.666	10.1106	5.12529
	2.8159	9.4082	5.05646
	2.91176	9.27463	5.5144
	2.52083	7.27215	5.60493
	2.62529	5.83958	4.79382
	2.53579	8.85981	4.89899
	2.50378	9.77815	4.83267
	2.90227	7.38053	4.82769
	2.52925	9.0632	4.83267
	2.60393	6.87714	4.86068
	2.68934	10.1929	4.63129
	2.6063	10.0879	4.92366
	2.58091	9.75078	4.67991
	2.24153	7.43958	5.03254
	2.37161	6.48495	4.73024
	2.20835	8.00562	4.91511
	3.09265	8.35667	4.92677
	2.71637	7.54815	4.81735
	2.55022	7.94571	5.26475
	2.68845	9.72989	4.48845
	2.51752	10.3788	4.55068
	2.57692	10.6827	4.66162
	2.35532	8.90283	2.81844
	2.33072	7.44947	3.22236
	2.28803	6.02303	2.99192
	2.28109	5.65265	3.69499
	4.88849	8.52177	4.20439
	5.65961	7.84809	5.04369
	5.22122	8.47452	7.23628
	5.10321	8.43788	8.76084
	5.14574	10.533	10.8494
	5.03997	10.1551	3.00638
	4.14279	10.0964	3.11407
	4.10655	9.11379	4.15132
	3.81043	8.44025	4.42627
	3.40792	7.4552	5.6632
	5.92687	6.44868	4.61443
	5.47821	6.75626	7.41914
	5.43953	5.91913	9.57322
	5.3982	5.45362	11.224
	5.0445	9.989	12.157
	4.70865	10.609	3.13646
	4.75805	9.21154	3.68682
	4.55372	8.72897	3.70763
	4.09285	8.02603	5.38021
	3.89736	6.92289	5.53905
	5.75165	6.49037	7.54545
	6.82562	6.90673	11.915
	6.47942	4.27267	11.2468
	5.8569	10.3852	12.8661
	5.59693	9.97891	12.3668
	5.59455	9.92219	3.50476
	4.92822	10.0901	4.13068
	4.50112	9.00925	5.16812
	4.83065	8.27895	5.07607
	4.54498	6.81946	6.5572
	5.62344	7.03093	8.94386
	6.60729	7.63267	10.7258
	6.15615	7.3358	11.9979
	5.96389	10.6024	12.6259
	6.00144	10.1119	11.1319
	5.3633	9.85205	4.1833
	5.57119	9.41746	4.69585
	4.76606	9.53891	5.29283
	4.59721	8.70612	6.19736
	4.59371	7.78457	6.57836
	4.79371	8.18733	8.64938
	5.6188	6.76333	10.4243
	5.85584	7.3723	11.6468
	5.91989	10.0471	12.0882
	5.52049	5.16999	4.09088
	5.43985	8.99197	4.87996
	6.0337	8.99153	5.68114
	4.20007	9.25793	5.23013
	4.38053	9.46491	8.28144
	4.71997	8.65906	10.6772
	5.72339	8.46837	10.7176
	5.389	7.76193	12.6362
	5.44333	7.60963	10.7466
	5.39041	8.64809	4.6493
	5.03727	8.82905	4.69665
	4.59713	8.75413	5.42317
	4.2149	8.51651	5.67012
	4.60086	7.39695	7.66161
	5.86776	6.59389	7.59593
	5.12906	6.59839	8.97303
	4.99256	8.43878	10.562
	5.56424	7.8654	10.0399
	5.36926	7.96631	7.79632
	5.04412	7.91023	5.12676
	4.89869	6.97265	4.44927
	4.58372	6.91182	5.7634
	4.77329	6.84286	5.45762
	4.55786	7.42904	6.70239
	5.92964	8.45036	8.56988
	5.26305	7.09393	9.21335
	4.51848	6.63595	10.1326
	4.89739	7.09259	9.97665
	5.27119	9.74774	9.35529
	5.11723	5.3511	4.68416
	4.55153	6.41814	5.14045
	4.16238	6.8161	6.30738
	4.32452	6.21565	6.96206
	4.56251	7.09866	7.02288
	5.6193	7.63172	9.46662
	5.39497	7.97857	9.84712
	5.08419	8.60883	9.71928
	4.76317	8.6719	9.52717
	4.18934	8.53639	5.18627
	5.01467	5.76421	5.96597
	5.04249	6.54865	5.90692
	4.41297	5.77121	8.45948
	4.73769	7.14289	10.0243
	3.90818	7.0222	10.1418
	6.00172	7.19033	8.03431
	5.62451	7.69883
	5.37537	8.31788
	4.62475	8.62807
	5.39715	8.75026
	5.06685	4.4078
	4.76272	5.72224
	4.81146	5.85254
	4.54269	6.09607
	4.53744	6.25208
		7.5855
		25.9412
		7.80954
		8.78667
	6.57854	8.24829	12.5529
	6.6322	8.60631	17.3223
	6.33493	8.27179	12.8253
	6.16302	7.86477	16.4629
	5.73829	8.22463	19.3777
	6.38142	8.59938	18.1968
	6.46194	8.2508	18.6921
	6.38989	8.68381	16.3667
	6.43536	8.77416	15.9267
	6.46824	8.61365	17.2302
	5.73359	9.03803	15.9773
	3.62373	8.20628	14.7751
	4.98347	9.42875	14.544
	4.80839	8.32834	16.8641
	4.47217	8.24767	17.4301
	4.48965	8.19463	17.1616
	4.5189	8.38273	16.5323
	4.48089	8.67829	16.9707
	4.5372	8.14306	17.0789
	3.95365	8.81681	15.4609
	3.9298	8.93554	14.3931
	3.51863	8.5255	17.4723
	3.2474	8.25166	16.1391
	3.29547	8.49496	16.3491
	3.30139	8.29124	16.8295
	2.8517	8.45895	16.0774
	3.09042	7.17892	16.6979
	3.15579	7.96511	16.3767
	3.05491	7.85138	13.3171
	2.96075	8.61553	13.7009
	3.19959	8.00755	14.2907
	2.9494	8.38839	13.8758
	2.39288	7.81833	14.3119
	2.52614	8.20032	14.2544
	2.51008	8.33535	12.9917
	2.70478	8.64406	14.725
	2.75027	8.22642	13.1235
	2.70382	7.56028	12.2587
	2.45164	7.71646	14.6215
	3.11836	8.47365	14.8033
	4.47686	8.7843	14.5273
	9.66822	8.27944	13.6224
	7.13969	7.56116	12.706
	6.43977	7.29744	13.1464
	4.45019	8.87781	13.2233
	4.33785	8.52271	10.8133
	5.39227	8.59971	11.5241
	5.72833	8.54193	11.2959
	6.40731	9.28878	13.3712
	8.15707	8.31819	12.7335
	9.33697	8.45012	13.1994
	10.0732	8.66434	11.1888
	9.79748	9.10083	11.4328
	7.74222	9.01976	11.6254
	9.36472	8.74627	10.3773
	9.31269	8.38969	10.8976
	8.88775	8.68351	7.64523
	9.93497	9.2452	11.1885
	8.71286	9.39434	14.874
	7.86156	8.08876	11.8305
	8.93619	9.55822	11.27
	8.64707	8.9415	12.5582
	8.46317	9.2267	12.9159
	9.54876	9.04434	11.3985
	9.77261	9.21756	10.2991
	7.88602	9.169	10.8479
	9.47282	8.44307	8.63261
	10.0309	8.83737	10.8317
	9.87561	12.1928	14.5692
	9.50432	11.6065	13.4919
	9.65991	11.419	13.65
	9.0256	12.8399	13.3237
	9.39152	12.4176	12.1892
	8.85084	12.4017	11.9732
	8.91052	12.6277	11.208
	8.87855	11.8235	11.0276
	8.81264	11.3403	10.461
	9.26824	11.3897	11.6307
	7.6016	11.0918	11.9243
	8.63218	11.0474	13.2909
	11.0597	10.787	13.5083
	6.84215	10.2064	12.0746
	6.74036	12.1913	11.4159
	6.35188	12.2055	11.6977
	7.40063	11.527	11.8346
	8.41689	11.3728	11.5161
	6.33764	10.2876	11.4983
	5.40345	10.0319	12.2041
	6.13266	10.336	12.0673
	6.67825	10.0821	12.8251
	6.64699	12.2253	12.6173
	6.06909	11.3456	11.7004
	5.92954	11.6091	12.241
	5.98922	11.2098	12.2259
	5.73064	11.331	11.7685
	7.35373	10.5901	11.6007
	5.9916	10.5396	12.6062
	5.87382	9.72983	12.7932
	5.49742	9.96252	10.7951
	5.94396	10.504	11.5929
	6.09185	11.8609	9.07607
	4.98624	11.4557	11.2735
	5.03174	11.1695	11.7354
	4.95005	10.9915	12.2054
	5.368	10.1252	12.3538
	6.09228	9.46269	13.8926
	4.51217	10.0585	13.641
	4.98896	9.79787	9.51304
	4.9029	10.2746	9.04622
	5.16753	12.7606	9.2175
	4.91399	11.4393	11.1865
	4.64815	12.3953	12.6647
	4.89676	10.9598	12.3562
	4.72193	9.69733	13.9356
	4.93179	8.99041	13.511
	4.85296	10.1071	14.2514
	9.58578	9.9239	10.8541
	7.71471	11.9215	9.63879
	9.0347	11.4078	11.8739
	8.87733	10.4733	12.0849
	9.7246	11.0686	10.9724
	10.6803	9.98531	13.1429
	7.00286	9.85131	13.6044
	6.91723	9.6531	13.4833
	8.48458	9.79953	14.0383
	7.66307	9.86048	13.6432
	9.40465	11.2019	12.5371
	6.9529	10.7594	12.707
	6.99099	9.90295	12.2372
	6.91429	9.85706	11.3681
	7.38386	9.47613	13.0304
	8.82045	9.88649	12.8377
	6.76544	12.0865	13.5147
	6.70024	9.49267	13.6417
	6.89378	9.71004	13.1796
	7.16407	9.90207	13.7052
	6.91596	10.9439	12.942
	5.44551	10.0608	10.7379
	5.91543	9.89155	10.0964
	7.0847	9.99572	10.8723
	7.2262	9.15222	11.2115
	7.52057	9.59123	12.4504
	5.70675	9.33896	12.5812
	4.74172	9.84848	11.8025
	5.72072	10.0585	11.8093
	6.1409	10.1217	11.936
	6.36432	11.4546	12.3724
	5.9187	9.60612	12.463
	5.41717	10.1728	12.257
	5.47816	10.1062	12.449
	7.40889	10.304	13.3427
	5.38264	10.348	11.8644
	5.31269	10.2089	11.6195
	4.74807	8.76012	11.9641
	4.70739	9.48001	10.8192
	6.20777	11.109	9.79278
	6.60561	9.40689	10.7527
	5.09896	10.7721	12.2399
	5.06646	9.74591	11.8117
	5.49992	9.97724	10.8762
	5.19837	10.1518	11.4365
	5.59743	9.82446	13.9824
	4.60007	9.97856	14.1231
	5.2717	10.7371	12.3265
	5.36165		13.8822
	5.82141		11.516
	5.54025		10.3827
	8.39633		10.4065
	8.63828		10.9419
	8.79405		13.3248
	9.83056		14.467
	10.9146		14.4069
	11.0085		13.1134
	10.4631		13.2209
	9.27475		12.2696
	10.9104		12.5059
	10.7076		12.7777
	10.4651		12.2266
	11.4936		10.7886
	8.60268		15.8128
	8.03261		14.7363
	9.39324		13.8985
	11.1535		13.1856
	11.0895		11.8624
	9.55863		12.9987
	7.15969		13.4679
	8.00058		13.5689
	9.38504		13.7409
	9.92305		12.0455
	6.90259
	7.95115
	8.36801
	8.6949
	7.11171
	6.79819
	6.5148
	6.96545
	8.73104
	6.48408
	6.46352
	6.9004
	7.41456
	6.25688
	5.43467
	6.99707
	7.02567
	7.32429
	6.81966
	5.69975
	6.71558
	6.56496
	6.84269
	7.28379
	6.56804
	5.92568
	5.94863
	7.10986
	7.22337
	13.7744
	10.5523
	11.7027
	9.9162
	11.875
	10.6036
	11.4512
	11.6331
	10.1222
	12.837
	12.3962
	12.6009
	11.7975
	11.3248
	12.9837
	12.4145
	12.0054
	12.5962
	13.3269
	16.1616
	17.1835
	16.6092
	16.1077
	13.6079
	22.8845
	17.8029
	16.7355
	18.4251
	15.4704
	20.5449
	15.4056
	19.7239
	16.9317
	14.6875
	16.143
	14.2853
	15.4368
	19.8766
	17.0116
	18.4954
	20.1525
	21.206
	20.3427
	20.3084
	19.0286
	21.4907
	18.1571
	16.1972
	16.986
	19.695
	19.2808
	19.2555
	18.1452
Mouse 4, region1 and 2	2.60581	6.46765	0.698193
	3.01427	7.57213	0.687313
	2.99409	7.72426	0.653004
	3.08318	7.79053	0.616653
	3.16297	7.80565	0.764465
	2.95296	7.75906	0.640311
	3.15335	7.94983	0.739483
	3.22527	7.74459	0.605861
	2.97064	8.00539	0.721054
	2.95179	7.72654	0.674057
	2.80163	8.02066	0.523057
	3.0424	7.97529	0.640504
	3.05552	7.0344	0.602776
	3.06118	6.65746	0.670701
	2.72389	6.63534	0.884331
	2.7268	6.86271	0.757701
	3.01695	6.90149	0.759186
	3.10854	6.65308	0.785712
	2.9534	6.58102	0.820271
	3.03876	6.42294	0.816623
	3.16593	6.87412	0.800454
	2.79549	7.07856	0.791571
	2.59028	7.63124	0.774514
	2.82798	7.67823	0.773449
	2.83637	7.64084	0.958353
	2.76463	7.43612	0.99161
	2.95136	7.27605	0.950449
	3.04867	7.13982	0.941843
	2.93904	7.2328	0.916908
	3.0322	7.03155	0.887208
	3.18479	6.91381	0.885174
	3.17121	6.59484	0.838578
	3.07484	7.24889	0.830769
	3.02933	7.47501	0.833887
	2.77353	7.52361	0.984575
	2.9485	7.49706	0.96828
	2.78325	7.64889	0.979897
	2.67712	7.63911	0.971167
	2.7456	7.48968	0.953503
	2.7216	7.41838	0.902912
	2.7435	7.42217	0.871583
	3.6493	7.26232	0.866394
	3.56078	6.86071	0.863375
	3.54046	7.24464	0.819388
	3.25132	7.14066	1.01433
	3.22125	7.41524	0.991379
	3.30539	7.5768	0.996754
	3.34733	7.61781	0.988925
	3.19218	7.63228	0.946337
	3.35039	7.65973	0.89927
	3.2547	7.48569	0.882132
	3.37352	7.34281	0.872385
	3.34852	6.3789	0.824065
	3.37495	6.35245	0.834175
	3.30718	6.87556	1.04198
	3.47845	7.0877	1.02152
	3.60391	7.17063	1.02298
	3.63334	7.45773	0.995135
	3.54238	7.494	0.960772
	3.52011	7.58257	0.925635
	3.25705	7.67947	0.89968
	3.37996	7.48068	0.905162
	3.37273	6.43442	0.859573
	3.23912	6.24232	0.84375
	3.26967	6.33942	1.04987
	3.29906	6.78945	1.04715
	3.39542	6.93149	1.04938
	3.23384	7.07636	0.997536
	3.38781	6.86729	0.962729
	3.57328	7.07646	0.958925
	3.48563	7.34175	0.94123
	3.35291	7.46031	0.903935
	3.28903	6.25983	0.892835
	3.3863	6.35175	0.871276
	3.33713	6.34217	1.06266
	3.2892	6.55697	1.05353
	3.04603	6.86148	1.0495
	3.24517	6.97787	1.02296
	3.18563	6.82437	0.9815
	3.14324	7.02383	0.975312
	3.27067	7.39249	0.909759
	3.25269	7.42718	0.904416
	3.22775	6.48603	0.876968
	3.19428	6.57131	0.886561
	3.24228	6.64081	1.05005
	3.42349	6.44697	1.03671
	3.32723	6.61919	1.01839
	3.34016	6.83608	1.01315
	3.1394	6.90107	0.989215
	3.20135	6.84808	0.965484
	3.29426	7.13982	0.939571
	3.18953	7.41232	0.934797
	3.2163	6.43759	0.878862
	3.1838	6.56597	0.866631
	3.06944	6.58162	1.06818
	3.35179	6.35437	1.03863
	3.29411	6.5283	1.04385
	3.41244	6.65525	1.00197
	3.32726	6.91996	1.01292
	3.18725	6.99925	0.981444
	3.17631	7.08277	0.97817
	3.20211	7.02129	0.924884
	3.87138	7.67901	0.888272
	3.80685	6.58471	0.876225
	3.56661	6.8656	2.51411
	3.21734	6.64784	1.92376
	3.18277	6.46636	2.0544
	3.53612	6.56058	1.93323
	3.56514	6.64618	2.01158
	3.64432	6.39535	2.62758
	3.68316	6.41315	2.01491
	3.65936	6.74503	1.96494
	3.42904	6.98933	1.89998
	3.74895	7.23073	2.85745
	3.76768	7.40357	2.74275
	3.5413	7.3859	2.60244
	3.38235	7.30563	3.19882
	3.4428	7.09068	3.22182
	3.52304	6.83243	3.01831
	3.46032	6.81287	2.31433
	3.68302	6.88882	2.60774
	3.51753	6.60812	2.61861
	3.72928	6.49762	2.01584
	3.33589	6.68268	2.84974
	3.67075	6.7579	2.94339
	3.60314	7.08987	3.02005
	3.3068	7.00054	3.06367
	3.40976	7.20186	3.05077
	3.35686	7.379	2.82077
	3.35828	7.17564	2.85785
	3.35023	7.0589	2.53211
	3.4476	7.03668	1.90244
	4.04903	6.78817	1.95349
	3.46523	6.63894	2.80577
	3.43474	6.58829	2.95972
	3.5652	6.58114	2.7588
	3.35452	6.70823	3.15021
	3.22006	6.84984	3.00431
	3.26051	7.06756	2.96005
	3.31323	7.10767	2.93355
	3.28793	7.17323	2.67373
	3.35334	7.06761	1.97611
	3.93673	6.97908	1.96742
	3.82479	6.70354	2.73788
	3.05923	7.02642	3.09828
	3.34492	6.78861	2.80684
	3.3883	6.80985	3.05431
	3.33089	6.71018	3.15253
	3.29362	6.77729	2.88184
	3.30709	7.18571	2.92356
	4.03059	7.41492	2.53436
	3.84855	7.1525	2.62084
	3.30786	7.31782	2.61551
	3.21899	7.30727	3.08251
	3.17499	7.09943	2.93633
	3.38125	6.86725	2.9637
	3.30899	6.91824	2.08423
	3.40116	6.92792	3.07686
	3.83486	7.03507	2.93275
	3.84856	6.85567	2.88201
	3.82117	6.76903	2.69827
	3.45335	7.07681	2.70042
	3.35362	7.13231	2.62478
	3.28287	7.19319	2.89416
	3.0637	7.02438	3.08992
	3.21563	6.9336	2.9427
	3.31268	6.85413	2.88934
	3.41012	6.91874	3.04331
	3.56519	6.93785	2.96694
	3.73849	6.95385	2.84273
	3.62072	7.13206	2.92754
	3.47972	6.86032	3.05238
	3.38702	6.90512	2.89952
	3.34148	7.41815	2.97074
	3.25526	7.47817	2.99031
	3.11557	6.88165	2.79421
	3.17622	6.88822	3.18193
	3.39914	6.69392	3.02722
	3.50165	7.00688	2.92975
	3.59211	6.57416	2.74575
	3.5895	7.20131	2.98252
	3.42925	7.03652	2.9339
	3.18352	7.16608	2.98492
	3.19284	7.08944	2.92861
	3.28971	7.12723	3.04538
	3.15345	7.28816	2.81071
	3.08728	7.19947	2.87663
	3.16421	6.9454	3.08608
	3.23374	6.94066	3.0012
	3.31947	6.67063	2.77053
	3.30371	6.84031	2.82907
	3.23821	7.08102	3.1691
	3.21436	6.65642	3.07553
	3.15851	6.92306	2.89464
	3.15888	7.19803	2.78377
	3.22912	7.30346	2.91917
	3.1701	7.22142	2.84453
	3.17228	7.16012	3.09191
		7.35575	2.91404
		6.92099	3.01836
		6.90496	3.03433
		6.72303	2.85051
		6.6152	2.74271
		6.85217	2.78555
		6.80911	2.89993
		6.55278	2.77186
		7.22554	2.91233
		7.29947	3.15432
		7.55935	3.32934
		7.50335	3.17475
		7.44578	3.07908
		6.95118	3.20387
		6.9308	3.05898
		6.89709	3.21785
		6.73746	3.27533
		6.36736	3.26326
		6.46564	3.41102
		6.93663	3.32853
		6.79322	3.06335
		7.11269	3.41245
		7.1459	3.56217
		7.30897	3.2606
		7.3596	3.27205
		6.96647	2.94343
		6.84558	3.42818
		6.67624	3.50773
		6.54052	3.50657
		6.44177	3.6563
		6.42871	3.47659
		6.24804	3.47466
		6.48386	3.73191
		6.8773	3.32346
		6.68393	2.88392
		6.87953	3.24417
		6.69453	3.40279
		6.65381	3.17663
		6.5666	3.63138
		6.51856	3.56676
		6.32417	3.64281
		6.65189	3.54146
		6.41563	3.55481
		5.96444	3.26714
		6.54935	3.2211
		6.36803	3.22267
		6.45451	3.41163
		6.64329	3.39997
		6.51329	3.4051
			3.4575
			0.0272711
			3.4276
			3.78254
			3.52731
			3.36849
			3.01186
			3.28469
			3.28093
			3.51048
			3.50311
			3.35134
			3.61711
			3.60026
			3.53904
			2.99948
			3.14617
			3.42811
			3.11699
			3.46342
			3.1214
			3.43869
			3.43319
			3.7059
			3.5494
			2.95101
			3.26107
			3.33746
			3.80787
			3.58344
			3.31071
			3.53388
			3.59569
			3.86998
			3.4753
			2.88934
			3.45347
			3.37238
			3.73926
			3.63258
			3.20126
			3.45491
			3.56934
			4.07202
			3.18808
			2.95627
			3.20516
			3.95455
			4.04314
			3.69157
			3.41075
			3.52451
			3.67016
			3.82603
			3.01134
			3.23359
			3.30366
			3.4994
			3.87666
			3.66819
			3.41757
			3.54173
			3.53649
			3.68937
	5.57928		4.17641
	5.57668		4.03616
	5.97943		3.83727
	5.51236		3.99104
	5.74291		3.99787
	5.66746		4.05752
	5.78753		4.02957
	5.91094		3.82431
	6.02593		3.7947
	5.67123		3.59028
	5.95506		3.53617
	6.16259		3.56558
	6.20788		3.96181
	5.68793		3.94674
	5.72236		3.96249
	5.84058		4.19309
	5.86055		4.07705
	6.04858		4.04354
	6.28889		3.92241
	5.90742		3.88823
	6.06323		3.91557
	6.24731		3.75751
	6.12554		4.05515
	5.62812		3.98418
	5.7251		4.06513
	6.03227		4.17838
	5.93776		4.23367
	6.01805		4.1302
	5.97518		4.00815
	5.96235		4.03397
	5.84902		3.89698
	5.88256		3.83274
	6.07879		4.00259
	5.52626		4.07423
	5.61287		4.16107
	5.79363		4.23391
	5.94705		4.28976
	5.79		4.08817
	5.97134		4.12469
	5.88197		3.97599
	5.82595		4.01816
	5.85881		3.8484
	5.91626		3.96074
	5.46105		3.97796
	5.61176		4.10482
	5.61997		4.0637
	5.68961		4.10516
	5.83948		4.11554
	5.65648		4.0933
	5.97933		3.97489
	5.87928		4.03691
	5.7745		3.99928
	5.71597		4.00983
	5.42127		4.07119
	5.47947		3.94749
	5.58582		4.01439
	5.61712		4.23816
	5.60928		4.22561
	5.73737		4.29974
	5.80789		4.31431
	5.75378		4.22126
	5.85747		4.16542
	5.79502		4.30451
	5.21439		4.23739
	5.3745		4.10928
	5.41961		3.99191
	5.44221		4.13758
	5.56021		4.30127
	5.47666		4.47753
	5.57202		4.45163
	5.81989		4.35039
	5.66691		4.22845
	5.85778		4.38306
	5.2644		4.23745
	5.52036		4.11854
	5.71626		4.03763
	5.42227		4.18672
	5.50128		4.35706
	5.55335		4.43029
	5.68332		4.58393
	5.59442		4.30929
	5.95652		4.24435
	5.48009		4.51401
	5.2534		4.29561
	5.36695		4.0391
	5.52846		4.22435
	5.46411		4.33438
	5.55731		4.40931
	5.46062		4.52344
	5.68933		4.53538
	5.62954		4.4927
	5.53065		4.31531
	5.41146		4.36226
	5.01233		4.27316
	5.26462		4.0876
	5.38683		4.24718
	5.22226		4.44018
	5.38148		4.74596
	5.23256		4.48084
	5.41925		4.5544
	5.47377		4.51972
	5.40372		4.33659
	5.35782		3.29319
	4.72334		3.6265
	5.14018		3.2943
	5.47159		3.06431
	4.75148		2.90146
	4.60655		2.86845
	4.73501		2.93864
	4.6874		2.98107
	4.50132		2.97101
	4.43627		2.9182
	4.38785		2.87948
	4.43881		3.48414
	5.40289		3.33634
	4.90061		2.98916
	4.76429		2.91883
	4.67784		2.98598
	4.61101		3.05684
	4.80627		3.03625
	4.57086		3.06771
	4.45321		3.00254
	4.52042		2.91049
	4.57965		3.48171
	5.25203		3.26715
	4.71786		3.14121
	4.78208		3.09952
	4.72504		3.13866
	4.78751		3.20224
	4.89121		3.18082
	4.46798		3.0667
	4.41429		3.02467
	4.43471		2.84353
	4.4533		3.75489
	5.05734		3.47067
	4.86921		3.29155
	4.80045		3.25203
	4.81239		3.20976
	4.7246		3.2057
	4.87899		3.16522
	4.43237		3.11162
	4.3601		3.00043
	4.32667		2.88342
	5.07166		4.11219
	5.00013		3.71165
	5.00537		3.48936
	4.78393		3.3452
	4.79856		3.37595
	4.7103		3.2359
	4.59347		3.22069
	4.50518		3.06485
	4.45091		3.01376
	4.29565		3.07378
	5.06549		4.20001
	4.88043		3.97549
	4.93707		3.68367
	4.93182		3.55716
	4.72686		3.50203
	4.74497		3.3685
	4.56604		3.08231
	4.6742		2.97154
	4.61651		3.18754
	4.21564		3.18982
	5.19785		4.38028
	4.89967		4.20881
	4.86727		3.88482
	4.89879		3.72677
	4.69742		3.53358
	4.56914		3.45921
	4.25605		3.20712
	4.48265		3.13599
	4.39072		3.22889
	4.34359		3.27046
	5.37859		4.34992
	4.90154		4.27964
	5.12564		3.94744
	4.75019		3.78372
	4.80089		3.75674
	4.3003		3.38897
	4.54804		3.30112
	4.46728		3.33538
	4.03059		3.31225
	4.22804		4.13309
	5.14104		4.18678
	4.98996		4.08999
	4.9798		3.97643
	4.44905		3.84303
	4.63291		3.8677
	4.39431		3.67299
	4.4457		3.62884
	4.48975		3.49615
	4.45949		3.42805
	4.18917		3.89052
	4.927		3.98501
	4.80859		4.05633
	4.59684		4.14641
	4.47303		4.13062
	4.56363		4.01539
	4.34893		4.00876
	4.39916		3.71646
	4.30096		3.61599
	4.28088		3.48002
	4.22399
Mouse 5, region1	11.0293	0.978247	5.18004
	10.2693	1.08976	5.61035
	8.47152	0.922128	5.52823
	11.8623	1.0481	5.76896
	13.2007	1.00802	4.83426
	10.7804	1.0111	5.6616
	7.21682	1.12489	5.87267
	6.66298	0.873808	5.61321
	5.90475	0.892777	4.47271
	6.32271	0.983196	2.75763
	6.46291	1.40752	5.83924
	6.51274	0.979289	5.69553
	7.74487	0.943883	5.42329
	7.99763	1.03953	3.69157
	7.3882	1.04944	2.05173
	9.54912	1.04653	6.03079
	7.98945	1.14681	5.52599
	13.8051	1.1889	3.56332
	15.6886	1.2583	2.61031
	16.7342	1.30086	1.69254
	19.051	1.21404	6.391
	6.80268	0.921848	3.6492
	9.14047	0.96775	1.95622
	9.44152	1.09622	1.92517
	11.486	1.1025	3.10948
	10.4183	0.866128	3.95657
	7.97118	0.962435	5.1614
	10.2053	1.216	5.52581
	10.3791	1.27962	2.37104
	11.096	1.28949	3.19226
	11.2338	1.28796	4.42005
	10.0076	0.924583	4.51626
	11.197	0.946782	5.49318
	10.2665	1.06961	2.80081
	10.2722	1.1211	3.9309
	8.58156	1.14542	4.34729
	9.08725	1.21465	5.182
	9.24282	1.26411	4.3221
	10.3153	1.28137	4.49966
	10.5487	1.31642	4.56758
	11.3757	1.37446	4.53358
	10.6368	1.03474	4.44431
	9.72705	1.03698	5.19377
	8.47414	1.15306	5.58386
	12.062	1.07235	4.86288
	14.2967	1.12352	4.7583
	12.4633	1.11503	4.17672
	9.838	1.24026	3.54832
	8.93856	1.3937	5.12112
	9.50766	1.48604	3.67578
	10.2688	1.08302	4.96641
	13.4434	1.09663	3.97995
	9.38973	1.15983	3.74056
	11.649	1.19717	3.88136
	8.59444	1.22569	4.1553
	8.67632	1.25853	5.16869
	11.4105	1.31046	3.7957
	10.5807	1.17557	3.55451
	11.5617	1.38236	3.62243
	10.8082	1.456	3.75259
	10.1492	1.09545	5.51867
	11.5518	1.18705	4.09929
	11.2146	1.2206	3.34096
	11.7975	1.21644	3.53173
	6.73718	1.29515	3.47163
	10.651	1.26793	5.80666
	12.8138	1.36917	4.29393
	11.4441	1.12281	3.71828
	12.2481	1.15448	3.84083
	13.8718	0.998648	3.46794
	11.1566	1.08053	5.72623
	9.91603	0.820628	4.77905
	11.1389	0.991483	4.17954
	9.69252	1.17171	3.95193
	10.1187	1.01434	3.23716
	14.3726	1.21629	4.71082
	11.5221	1.14136	4.65865
	12.9154	1.12611	5.68628
	13.2316	1.16496	6.05293
	13.8348	1.32442	4.98129
	13.4132	1.34871	3.55705
	10.8619	1.51903	4.56413
	10.4397	1.36623	5.86111
	9.41441	1.13375	6.03269
	13.6511	1.02234	5.08583
	16.1279	1.00829	3.94291
	12.8717	1.26934	5.01678
	12.2717	1.29618	6.25048
	13.0293	1.09539	6.19421
	13.2794	0.982994	5.3676
	14.2986	0.932557	4.7048
	11.8012	0.863384	5.16196
	9.11856	1.4468	5.79477
	14.9811	1.39002	5.96395
	12.2219	1.14029	5.68642
	13.113	1.45854	3.92971
	13.5494	1.81923	5.05192
	12.3699	1.69304	5.04791
	12.6442	1.80858	5.36202
	12.7098	1.64058	5.69191
	8.67058	1.00891	1.00989
	7.4512	1.5459	1.23424
	13.7373	1.64186	0.637048
	14.5076	1.08379	1.06155
	15.0595	1.48939	1.55291
	15.8385	2.1612	1.57945
	13.304	2.17726	1.61284
	14.4677	2.15719	1.15411
	11.1804	2.12611	1.52424
	9.49277	1.96553	1.61618
	9.43735	1.78202	1.66646
	7.00598	1.74699	1.42016
	3.63594	1.48368	1.29259
	3.20146	2.06713	1.36627
	3.05553	2.06417	1.59008
	17.1525	1.95213	2.16496
	17.5902	1.97817	2.05518
	15.2341	1.92891	1.80302
	28.645	1.80276	1.85881
	21.5799	1.03145	2.05336
	20.6564	1.3822	2.60403
	21.8079	1.69371	2.46741
	4.74215	1.63257	2.3395
	6.70299	1.70019	2.82561
	11.0793	1.77429	6.4729
	12.6394	1.80943	6.32652
	13.0276	1.6887	6.41155
	10.2418	1.70198	6.08286
	9.43712	1.04032	5.3148
	9.72875	1.32405	5.89422
	8.71574	1.47096	6.66963
	9.13178	1.44216	7.38258
	7.43854	1.48954	8.30949
	19.2848	1.59672	5.67954
	10.2034	1.62882	5.68433
	13.3203	1.15296	6.02215
	11.9382	1.35076	7.40544
	11.4186	1.38441	8.23829
	9.91521	1.37908	5.83452
	10.7911	1.44812	6.31809
	8.53343	1.64182	5.9921
	8.80368	1.65773	6.69563
	11.3781	1.74135	7.52636
	14.1555	1.2574	5.3881
	11.8146	1.35755	5.85953
	10.1213	1.40645	6.37554
	10.9959	1.40183	6.60886
	8.07557	1.45721	7.25163
	7.55609	1.51004	5.12211
	6.6185	1.63198	5.93375
	6.9852	1.73224	6.56663
	7.75577	1.70843	6.50752
	8.55961	1.27798	5.44138
	10.3338	1.24589	5.1011
	10.0781	1.50888	5.63303
	10.0564	1.58802	5.62057
	8.9511	1.58723	5.51356
	8.38192	1.61763	5.79423
	6.23508	1.73753	5.70487
	7.04902	1.74048	5.96935
	5.26247	1.26467	5.86667
	7.29059	1.23165	4.29672
	9.51064	1.50604	5.49842
	8.77184	1.61131	5.54275
	8.37106	1.53718	5.3261
	8.83376	1.87365	5.87531
	8.48437	1.92523	5.84132
	13.7623	1.34288	5.88452
	4.82757	1.29097	6.06532
	4.33727	1.38815	5.72326
	4.9528	1.60211	5.02354
	5.85185	1.66986	4.24852
	9.27261	1.753	5.28041
	8.12994	1.60959	5.67065
	7.51531	1.55057	5.59768
	5.98373	1.77681	5.83653
	15.3113	1.81375	5.83017
	3.96622	1.17488	6.01962
	4.36719	1.15651	5.86149
	4.5582	1.08097	5.35058
	5.63965	1.24202	4.66573
	8.59132	1.20595	3.9672
	8.75091	1.11773	4.91556
	4.94918	1.28399	5.68066
	6.49496	1.25745	5.88755
	6.81334	1.27155	5.83991
	8.68839	1.24994	5.85555
	2.77308	1.12489	5.88052
	3.48689	1.22935	5.49718
	3.88241	1.0032	4.97013
		0.955273	4.45554
		0.885718	5.96022
		0.912736	5.29628
		0.885922	5.63052
		0.950526	5.64221
		1.01082	5.63512
		1.1917	5.7737
		0.951688	5.45227
		0.962492	4.23443
		1.1075	3.22591
			6.23347
			5.71825
			5.48072
			5.63679
			5.65363
			5.41756
			4.94597
			4.28782
			3.75616
			3.05475
			6.14859
			5.94712
			5.58082
			5.62601
			5.60827
			5.10249
			4.5344
