# Supplementary material for: Laminin-defined mechanical status modulates retinal pigment epithelium phagocytosis
Source: EMBO Rep. 2025 May 19;26(13):3357–83. doi: 10.1038/s44319-025-00475-9 (PMC12238246; doi:10.1038/s44319-025-00475-9)
Supplement: Supplementary file 3 — Source data Fig. 1 [file 44319_2025_475_MOESM3_ESM.zip › Figure1/1F/RawData_Bundled_AboavWeaire.xlsx]

## Sheet: RawData_Bundled_LewisLaw
b(n)	C	MP	FP
Cell neighbourhood
2	2.11438	2.03034	1.72236
1	1.07231	0.956523	0.798229
0	-0.125876	-0.247775	-0.315722
-1	-1.4843	-1.63185	-1.64252
-2	-2.69089	-2.8411	-2.88687
-3	-3.73421	-4.25367	-4.28441
