# Supplementary material for: Laminin-defined mechanical status modulates retinal pigment epithelium phagocytosis
Source: EMBO Rep. 2025 May 19;26(13):3357–83. doi: 10.1038/s44319-025-00475-9 (PMC12238246; doi:10.1038/s44319-025-00475-9)
Supplement: Supplementary file 3 — Source data Fig. 1 [file 44319_2025_475_MOESM3_ESM.zip › Figure1/1G/Raw data_Col I_mouse.xlsx]

## Sheet: Sheet1
	Col I
	C	MP	FP
mouse 1	0.843883	0.248901	0.833073		Each value = single ROI within the image
	0.758045	0.311206	0.71339
	0.762971	0.279026	0.698788
	0.742876	0.311773	0.809009
	0.653565	0.290332	0.572193
	0.555359	0.781684	0.294372
	0.601503	0.723313	0.443933
	0.624894	0.72792	0.371031
	0.661965	0.611143	0.3593
	0.744436	0.644174	0.574816
	0.658917	0.651581	0.453076
	0.633612	0.579175	0.40073
	0.61699	0.522221	0.452757
	0.689325	0.500071	0.522257
	0.780869	0.486497	0.428622
	0.780834
	0.923235	0.495357	0.538879
	0.816806	0.541856	0.747555
	0.856571	0.453927	0.554544
	0.81755	0.496846	0.642898
	1	0.435108	0.54097
	0.821449
	0.488092	0.787213	0.564006
	0.431067	0.885951	0.544797
	0.424511	0.496739	0.700737
	0.425043	0.606287	0.479976
	0.474802	1.11777	0.561738
	0.34888	0.918202	0.594663
	0.292635	0.634356	0.586157
	0.271371	0.508151	0.633435
	0.260242	0.524561	0.561419
	0.32595	0.623511	0.46821
mouse 2	0.6009	0.804933	0.697299
	0.568365	0.672491	0.60611
	0.490077	0.519457	0.960873
	0.518358	0.403636	0.816026
	0.524277	0.550361	0.870534
	0.366707		0.92646
	0.646548	0.54338	0.616069
	0.668238	0.569535	0.521194
	0.669195	0.55022	0.79625
	0.752906	0.561809	0.638078
	0.720017	0.601219	0.698044
			0.605897
	0.693122	0.317198	0.39084
	0.553122	0.377967	0.336066
	0.51106	0.289462	0.395974
	0.412503	0.392561	0.30118
	0.326793	0.302766	0.272959
	0.550327	0.285591	0.367377
	0.509797	0.624076	0.471766
	0.516623	0.513049	0.399092
	0.429892	0.578977	0.470933
	0.646653	0.657672	0.434649
	0.550783	0.582229	0.365523
	0.605021		0.305426
	0.326766	0.233316	0.745908
	0.309592	0.250947	0.913054
	0.315048	0.194721	0.773134
	0.363023	0.192464	0.753326
	0.334238	0.300454	0.588491
			0.578251
mouse 3	0.227672	0.234042	0.934018
	0.283683	0.233155	1
	0.20558	0.247185	0.829333
	0.18854	0.292472	0.861746
	0.23001	0.260731	0.628672
		0.215121	0.897224
	0.458381	0.515709	0.958368
	0.621711	0.542935	0.88521
	0.512941	0.50176	0.840836
	0.649878	0.469078	0.864219
	0.394711	0.54772	0.840379
		0.490096
	0.524256	0.315398	0.35195
	0.56527	0.418497	0.235628
	0.499395	0.258957	0.45056
	0.410622	0.270164	0.348752
	0.548365	0.331282	0.271723
	0.53119	0.38052	0.189212
	0.529712	0.547101	0.308141
	0.58102	0.412772	0.339882
	0.574516	0.388395	0.36598
	0.540705	0.432795	0.299379
	0.646653	0.405273	0.318865
	0.507324	0.440992	0.425028
	0.500309	0.355874	0.555299
	0.47104	0.477383	0.397156
	0.490929	0.419948	0.404951
	0.526675	0.5145	0.365765
	0.466982
