# Supplementary material for: Laminin-defined mechanical status modulates retinal pigment epithelium phagocytosis
Source: EMBO Rep. 2025 May 19;26(13):3357–83. doi: 10.1038/s44319-025-00475-9 (PMC12238246; doi:10.1038/s44319-025-00475-9)
Supplement: Supplementary file 3 — Source data Fig. 1 [file 44319_2025_475_MOESM3_ESM.zip › Figure1/1G/Raw data_Elastin_mouse.xlsx]

## Sheet: Sheet1
	Elastin
	C	MP	FP
mouse 1	0.158226	0.143137	0.413031		Each value = single ROI within the image
	0.178693	0.198982	0.35903
	0.210627	0.181204	0.416231
	0.172448	0.177893	0.422543
	0.167559	0.238472	0.379364
	0.165381		0.401831
	0.154092
	0.157137	0.176115	0.238339
	0.165493	0.15767	0.287406
	0.173848	0.18096	0.233627
	0.179626	0.182715	0.232739
	0.22016	0.198293	0.330763
	0.136825	0.19596	0.336785
	0.224116	0.165159	0.463255
	0.225072	0.154092	0.429476
	0.205116	0.181693	0.426365
	0.19336	0.108158	0.371586
	0.272939	0.140825	0.306429
	0.210782	0.157626	0.445921
			0.443299
	0.349319	0.244739	0.390475
	0.314363	0.246117	0.385275
	0.420698	0.251383	0.457855
	0.334274	0.222849	0.477677
	0.375742	0.272628	0.344897
	0.446565
	0.401098
	0.450943	0.340319
	0.388831	0.305607
	0.449232	0.355386
	0.433432	0.373319
	0.5021	0.302696
	0.515989	0.38212
		0.420587
	0.347919	0.304785	0.767084
	0.350319	0.23265	1
	0.355363	0.30434	0.688526
	0.405298	0.249694	0.935354
	0.360052	0.259095	0.611769
	0.326541	0.226738
	0.374653	0.482077	0.688104
	0.515634	0.589391	0.647548
	0.480522	0.488989	0.693415
	0.482166	0.563901	0.576902
	0.427232	0.487144	0.497144
			0.843597
	0.372675	0.39452	0.548079
	0.368297	0.494322	0.55339
	0.339163	0.694438	0.328052
	0.369075	0.468788	0.585457
	0.417076	0.360697	0.46981
	0.36203	0.513611
	0.345852	0.506656
mouse 2	0.525784	0.662709	0.309585
	0.5	0.838467	0.331612
	0.518012	0.752108	0.329261
	0.515344	0.691218	0.259909
	0.518614	0.374835	0.271898
	0.36299
	0.754202	0.351546	0.827999
	0.689927	0.300092	0.864969
	0.559428	0.306172	0.855963
	0.575747	0.326106	0.955458
	0.667871	0.334882	0.774881
		0.278552
	0.431968	0.327482	0.713675
	0.420496	0.311851	0.671858
	0.41932	0.31056	0.818706
	0.409568	0.315723	0.813601
	0.387025	0.324614	0.680376
	0.375581
	0.826192	0.613836	0.543997
	0.927465	0.571474	0.589543
	0.890208	0.515889	0.497017
	0.704153	0.491224	0.377445
	0.560087	0.43888	0.5074
	0.50978		0.615471
	0.638903
	0.884988		0.737337
	0.754775		0.573252
	0.729249		0.700396
	0.741295		0.55415
	0.926834		0.680692
	0.783285
	0.464234	0.931653	0.681982
	0.439569	0.774537	0.750875
	0.424253	0.928555	0.636523
	0.425744	0.912666	1
	0.456691	0.878449	0.792405
	0.44823		0.662422
	0.699392	0.799891	0.595767
	0.595422	0.727729	0.652728
	0.668732	0.883296	0.433373
	0.511645	0.708398	0.401423
	0.693885	0.568491	0.513767
	0.57176	0.57437
	0.454512
	0.496357	0.493747	0.493747
	0.529197	0.471089	0.471089
	0.422245	0.604773	0.604773
	0.524924	0.567315	0.567315
	0.406499	0.529083	0.529083
	0.485545	0.385418	0.385418
			0.362072
			0.356967
			0.33276
			0.32123
			0.311191
mouse 3	0.691275	0.927005	0.434819
	0.769203	0.754144	0.623118
	0.832404	0.740745	0.71665
	0.762089	0.811986	0.771314
	0.748903	0.761567	0.899092
	0.641687	0.803282	1
	0.767448	0.694619	0.850381
	0.499348	0.740579	0.55247
	0.480328	0.673275	0.51481
	0.546399	0.741148	0.493561
	0.544217	0.723409	0.57111
	0.714113	0.667868	0.551687
	0.70771	0.617402	0.529774
	0.533379
	0.520028	0.307017	0.816871
	0.510921	0.346693	0.75948
	0.588161	0.34591	0.723172
	0.478644	0.37425	0.762848
	0.442336	0.357294	0.773306
	0.484455	0.311073	0.635355
	0.480613
	0.0548533	0.394455	0.422226
	0.0596675	0.368203	0.444186
	0.0747741	0.28463	0.598217
	0.0630825	0.326748	0.492518
	0.0442289	0.334456	0.446795
	0.0451301	0.311191	0.468447
		0.415372
	0.418052	0.418787	0.523846
	0.301942	0.435933	0.552019
	0.297745	0.432447	0.694856
	0.301681	0.371523	0.486376
	0.37361	0.317831	0.675078
	0.343847	0.325349	0.539664
	0.376811	0.412194
	0.0324661	0.0918965	0.293998
	0.0317073	0.0545213	0.316219
	0.0233121	0.100078	0.365404
	0.0294543	0.0719283	0.29018
	0.0332013	0.0934143	0.29976
	0.0477862	0.0724737	0.227642
	0.0433752	0.0973984	0.267105
	0.046553	0.112647	0.222923
	0.0473119	0.0577703	0.178173
	0.0384187	0.0938174	0.229184
			0.22482
			0.223635
	0.338487	0.263524	0.417364
	0.442858	0.236631	0.434582
	0.511798	0.281808	0.413546
	0.469443	0.251215	0.460123
	0.426969	0.285982	0.362155
	0.476297	0.226552	0.50032
	0.453672		0.554936
