# Supplementary material for: Laminin-defined mechanical status modulates retinal pigment epithelium phagocytosis
Source: EMBO Rep. 2025 May 19;26(13):3357–83. doi: 10.1038/s44319-025-00475-9 (PMC12238246; doi:10.1038/s44319-025-00475-9)
Supplement: Supplementary file 3 — Source data Fig. 1 [file 44319_2025_475_MOESM3_ESM.zip › Figure1/1B/ShapeFactors.xlsx]

## Sheet: Sheet1
Centre					Mid-Periphery					Periphery
Cell	Area (μm2)	Perimeter (µm)	Shape factor		Cell	Area (μm2)	Perimeter (µm)	Shape factor		Cell	Area (μm2)	Perimeter (µm)	Shape factor
1	661	100	3.88955		1	201	59	4.16154		1	480	96	4.38178
2	607	95	3.85593		2	242	61	3.92123		2	588	96	3.95897
3	473	85	3.9083		3	262	67	4.13927		3	482	89	4.05384
4	677	96	3.68958		4	321	67	3.73958		4	532	90	3.90199
5	752	102	3.71956		5	267	61	3.73314		5	400	80	4
6	700	98	3.70405		6	236	59	3.84057		6	489	106	4.79349
7	568	92	3.86023		7	282	69	4.10889		7	609	96	3.89012
8	787	107	3.81414		8	339	71	3.85619		8	660	107	4.16497
9	552	92	3.91578		9	238	62	4.01886		9	534	96	4.15433
10	485	84	3.81424		10	183	55	4.06572		10	638	102	4.03822
11	588	92	3.79402		11	268	63	3.84834		11	514	96	4.23438
12	617	95	3.82456		12	291	66	3.86899		12	762	119	4.31092
13	158	48	3.81867		13	304	68	3.90007		13	549	95	4.0545
14	689	98	3.7335		14	246	59	3.7617		14	576	99	4.125
15	474	82	3.76638		15	171	50	3.8236		15	626	99	3.95684
16	575	91	3.79496		16	556	92	3.90167		16	662	109	4.23641
17	733	101	3.73052		17	251	61	3.85029		17	539	88	3.79043
18	400	77	3.85		18	567	92	3.86364		18	386	77	3.9192
19	479	84	3.83806		19	312	69	3.90636		19	294	67	3.90752
20	284	62	3.67902		20	240	58	3.74388		20	363	73	3.83151
21	241	59	3.80052		21	238	60	3.88922		21	557	104	4.40662
22	320	67	3.74541		22	227	57	3.78322
23	206	56	3.9017		23	246	58	3.69794
24	240	61	3.93753		24	500	96	4.29325
					25	647	100	3.93141
					26	268	64	3.90942
					27	298	67	3.88121
					28	535	90	3.89104
					29	289	65	3.82353
					30	379	74	3.80112
					31	339	69	3.74757
					32	248	61	3.8735
					33	310	69	3.91894
					34	315	70	3.94405
					35	304	68	3.90007
					36	422	78	3.79698
					37	348	70	3.75239
					38	370	74	3.84708
					39	486	83	3.76496
					40	344	71	3.82806
