# Supplementary material for: Laminin-defined mechanical status modulates retinal pigment epithelium phagocytosis
Source: EMBO Rep. 2025 May 19;26(13):3357–83. doi: 10.1038/s44319-025-00475-9 (PMC12238246; doi:10.1038/s44319-025-00475-9)
Supplement: Supplementary file 3 — Source data Fig. 1 [file 44319_2025_475_MOESM3_ESM.zip › Figure1/1E/RawData_Bundled_LewisLaw.xlsx]

## Sheet: RawData_Bundled_LewisLaw
An/<A>	C	MP	FP
Cell neighbourhood
3	0.124076		0.0658391
4	0.428516	0.513456	0.674552
5	0.660811	0.701117	0.881091
6	1.02134	0.974747	0.999241
7	1.33637	1.35276	1.12699
8	1.57977	1.70074	1.34111
9	2.08372	2.04121	1.69479
