# Supplementary material for: Laminin-defined mechanical status modulates retinal pigment epithelium phagocytosis
Source: EMBO Rep. 2025 May 19;26(13):3357–83. doi: 10.1038/s44319-025-00475-9 (PMC12238246; doi:10.1038/s44319-025-00475-9)
Supplement: Supplementary file 3 — Source data Fig. 1 [file 44319_2025_475_MOESM3_ESM.zip › Figure1/1D/RawData_Bundled_RescaledArea.xlsx]

## Sheet: RawData_Bundled_RescaledArea
	C	MP	FP
Rescaled cell area Ai/<A>	0.5809	1.53334	0.756621		Each value = rescalled area of a single cell
	1.1666	1.66903	0.667937		Ai = individual cell area
	1.24547	1.31844	0.997444		<A> avrage cell area within a given image
	1.08533	1.64598	0.724014
	1.17506	1.98707	0.971513
	1.07193	1.36851	0.642147
	1.29228	1.15674	1.09814
	1.24787	0.581054	0.683608
	0.847444	1.11646	0.909884
	1.18091	1.01073	0.800541
	1.5193	1.14194	1.08044
	1.07822	0.659546	0.649245
	0.759934	0.639555	0.679181
	1.28897	0.65129	1.02597
	1.20163	0.96579	1.10651
	0.625266	1.06209	0.869689
	0.989921	1.39788	1.02668
	1.41796	0.475199	0.738701
	0.732495	1.4184	0.764702
	1.4707	0.799429	0.827736
	1.26471	0.695637	0.777913
	1.18723	1.16641	0.80539
	0.98678	1.45738	0.972567
	1.1909	0.416286	0.555502
	0.735156	1.28224	0.232952
	1.21895	0.632596	0.891403
	1.37421	1.24255	0.825488
	1.48894	0.550094	1.0278
	0.696723	1.3392	1.00482
	0.773632	1.70448	1.14691
	0.606508	0.726067	1.02113
	0.916283	1.75372	0.998146
	1.76198	0.569555	0.978751
	1.2422	1.36769	0.953172
	0.398682	0.837053	0.782059
	1.19064	1.23689	1.00011
	1.27863	1.38815	1.58077
	0.648998	1.53812	1.12934
	0.930985	0.804913	0.793373
	1.3975	2.01426	0.900679
	0.474239	0.820187	0.631747
	1.64572	1.09364	0.681008
	1.04646	1.22008	0.711155
	0.934911	0.508105	0.86231
	0.920864	1.71026	0.996952
	1.77381	0.634778	1.03391
	1.23064	1.10532	0.781638
	1.34149	1.49082	1.14263
	1.36343	1.25782	1.01171
	0.482397	1.4884	0.883673
	0.40287	1.61195	1.21789
	0.739693	1.36922	0.994773
	1.44946	1.41103	0.905879
	0.886183	1.54614	0.870673
	1.91829	0.577162	0.913117
	0.531649	1.67965	1.2486
	1.10064	0.489883	0.771378
	0.734196	1.24455	0.913187
	0.485276	1.4371	1.0843
	0.99075	1.99102	0.893933
	0.397984	1.22916	0.874748
	0.622169	1.33472	0.916139
	1.30694	0.393286	0.806655
	0.993629	1.16293	0.765124
	0.613488	1.6409	0.977205
	0.638092	1.14418	0.984654
	1.02853	1.80721	1.24445
	0.511189	2.12513	0.912625
	0.679273	1.2327	0.939539
	1.08781	1.37824	1.65878
	0.495397	1.13899	1.07495
	1.28072	0.759858	0.574967
	1.42254	0.907997	0.844461
	1.61122	1.13787	1.00321
	1.20691	1.26808	0.577427
	0.485669	0.677533	0.77187
	1.30633	1.24225	0.887046
	1.00388	1.57834	0.964135
	1.53269	1.72411	0.717128
	1.18143	1.28943	0.700403
	1.3407	0.94397	1.00967
	1.1522	1.53723	0.806233
	0.987086	1.06085	0.854721
	1.06064	0.997871	0.593027
	0.917592	1.41728	0.989573
	0.577541	1.67505	0.958372
	0.668803	1.59396	0.941296
	0.885616	0.661492	0.870532
	0.694062	1.15745	0.812206
	0.818085	1.16824	0.878613
	0.738297	0.530102	0.83118
	0.900186	3.30145	0.75908
	1.10121	0.604938	0.808903
	1.41465	0.434862	2.26923
	1.01845	0.671164	0.580238
	0.942022	1.05165	0.863224
	1.39973	1.05678	0.808271
	1.4406	1.14672	0.868986
	1.39362	0.403194	0.994281
	0.489246	0.73969	0.935815
	0.930505	0.396294	0.93202
	0.698904	0.956413	1.00004
	1.0588	0.674938	0.796887
	1.65384	0.607533	0.993016
	0.447716	1.22073	0.824433
	0.675216	0.777963	0.972919
	0.914189	0.57669	1.1096
	0.43489	0.822782	0.859148
	0.379749	1.59072	0.816212
	0.897961	1.12277	0.926188
	1.28582	1.10119	0.897376
	1.25882	0.43498	0.669694
	1.38228	1.48893	1.06743
	0.496924	1.02063	1.0212
	1.07599	0.417583	0.791757
	0.868471	0.411155	0.600898
	1.21459	0.449723	1.00939
	0.553679	1.4509	1.02654
	0.709068	0.465645	1.18493
	0.492997	0.618325	1.11065
	1.22872	0.388156	1.09372
	0.602974	0.639968	1.21606
	1.59826	0.775073	0.840385
	1.01553	0.564542	0.898781
	1.38856	0.656775	1.07397
	0.421366	1.46063	0.803914
	0.942632	1.62917	1.03321
	0.534353	0.724062	1.53109
	1.43881	1.17502	1.05921
	0.529293	1.19849	0.834834
	1.03167	0.783919	1.29561
	0.967716	0.601164	1.07847
	1.3801	0.495308	1.03188
	1.88662	0.83782	1.12035
	1.67456	0.653413	1.00257
	1.28923	0.828384	0.842564
	0.765082	1.07683	0.856548
	0.860183	1.20516	1.28844
	1.37277	1.48162	1.12253
	1.08245	1.90775	1.19674
	1.23204	1.54201	0.837364
	1.19552	0.622512	0.976994
	0.569253	0.620507	1.07699
	1.20551	0.410035	1.74015
	0.600444	1.05348	1.0746
	3.18767	1.79795	0.734204
	0.619813	0.471307	1.0233
	1.43598	1.60717	1.03968
	1.05889	1.19195	1.00925
	1.00676	0.504803	0.999833
	1.31942	1.2498	0.959918
	1.02888	1.17691	1.08325
	1.0544	1.74959	0.748821
	1.00785	0.465468	1.00229
	1.19722	1.3418	0.860343
	1.37491	1.31603	0.75894
	1.08908	0.988376	1.25745
	1.13999	1.24715	0.387762
	1.11477	0.476437	0.908128
	0.762944	0.859521	0.473564
	1.08755	1.51529	1.03146
	0.829602	0.631358	0.569697
	0.926928	0.580936	0.849099
	0.547659	0.611012	0.802368
	0.42682	0.912656	1.06273
	0.940059	0.8114	0.859991
	1.1112	1.14512	0.834693
	0.713867	1.24231	0.0328171
	1.25503	1.28106	1.05949
	1.25834	1.51972	0.600335
	1.02818	0.93878	1.20636
	0.578457	1.17809	1.55288
	1.51725	0.616791	0.56028
	1.18972	0.807095	1.08711
	1.19321	1.16282	0.770535
	0.408934	1.35076	0.979243
	0.637699	0.554458	0.865121
	1.19701	0.61402	0.990276
	0.955371	0.697407	1.49624
	1.00371	1.41121	0.474829
	0.516336	0.596505	0.647839
	1.30511	0.85734	0.965189
	0.522967	1.70872	1.13813
	0.594293	0.62605	0.903982
	1.31497	1.49524	0.503008
	0.844347	1.24803	0.958583
	1.30192	0.604761	0.568713
	1.11639	1.3027	1.38261
	0.977794	1.44541	0.554448
	1.22545	0.467709	1.47712
	1.33643	0.660254	0.724928
	0.500588	0.682015	1.2273
	1.23195	0.612486	0.87763
	1.34572	0.748182	0.636245
	0.955894	0.68113	0.89063
	1.28587	0.5784	0.672646
	0.907864	1.43002	1.19863
	0.578414	0.643388	2.32826
	1.17995	1.2038	0.91909
	0.66287	0.498257	1.21205
	1.24909	1.35182	0.616568
	0.836407	1.3152	0.925063
	0.904854	1.16789	0.954296
	1.01531	0.703068	0.767583
	1.26637	0.746413	0.861748
	1.35274	0.600633	0.967859
	0.902629	0.799193	0.694922
	0.965448	1.11186	0.705673
	1.2408	1.18776	1.04122
	1.17314	0.693455	1.18085
	1.01287	0.659841	0.812839
	1.27322	1.14023	1.26862
	0.463813	1.46759	0.79007
	0.489028	0.461046	1.01241
	1.03049	1.21477	1.08549
	0.607816	0.742756	1.23799
	1.44723	0.574626	0.93708
	1.09174	1.5883	1.016
	0.932424	1.42312	0.841088
	0.545172	0.531517	0.397741
	0.912401	1.02966	1.37192
	1.13986	1.17078	0.897798
	0.596212	0.542309	0.865191
	1.25058	0.713093	1.14874
	0.726649	0.531694	1.06821
	1.01492	1.67175	0.884024
	1.47502	0.704247	0.787119
	0.464467	0.638493	0.976292
	0.758276	0.624812	1.09098
	0.624917	0.55033	1.07256
	1.25939	0.500852	0.926539
	0.569078	0.859757	1.36539
	0.483226	0.565545	0.719377
	0.862015	0.9721	1.01951
	0.566155	0.620271	0.917193
	0.520175	0.593497	1.02998
	0.470051	0.469184	1.00665
	0.284692	1.15061	0.860975
	1.01756	0.537828	1.12176
	1.32531	1.04074	1.29758
	0.455477	0.945857	1.08592
	1.0774	0.722234	0.980649
	1.47933	1.60458	0.904614
	0.584022	1.14111	1.06132
	0.430238	0.605705	0.793233
	0.387074	0.937483	0.968773
	1.00592	0.508518	0.691268
	0.621274	0.967972	0.755567
	0.622108	0.672343	0.403644
	1.16812	0.571206	1.03883
	0.39651	1.11841	0.743339
	1.51449	0.422006	1.21473
	1.18207	0.552512	1.1427
	1.12105	1.83941	1.246
	1.02514	1.17567	1.5261
	1.00869	0.842655	1.15289
	1.31304	0.497196	1.41289
	1.80391	1.28654	1.185
	1.26297	0.51701	1.17003
	1.13591	0.480565	0.861256
	1.38739	0.628999	0.97854
	0.915843	1.40106	1.36019
	1.33646	1.17125	0.906863
	1.029	0.508872	1.3403
	1.31395	1.31502	1.00496
	1.39963	0.393109	0.95261
	1.2452	1.36922	0.861045
	0.920467	1.06038	1.0115
	1.12515	0.598982	1.42322
	1.39451	0.671813	0.729355
	0.933693	0.4476	1.20095
	1.00092	0.913953	1.04066
	1.30728	0.848199	0.74875
	0.549082	1.1601	1.00517
	1.31876	1.50887	2.82775
	1.20886	1.04552	1.03117
	0.698848	1.28182	0.798292
	1.18695	0.691038	1.10285
	1.15793	1.0832	0.980016
	0.841566	0.614433	1.354
	1.23247	0.838881	3.11896
	1.23755	0.54974	1.57691
	0.957075	1.16146	0.964205
	0.317458	1.49849	0.956053
	0.818298	1.43073	0.791335
	0.56443	0.496429	0.881354
	1.58888	1.18582	0.860413
	1.24372	1.00607	0.962518
	0.785896	1.20522	1.39919
	0.676489	0.515949	0.880932
	1.01608	0.60653	1.13061
	2.18549	1.10154	1.042
	1.31099	1.33891	0.94755
	0.652956	1.02111	0.842845
	1.12715	0.861644	0.834061
	0.483369	0.421298	0.909674
	1.24054	1.62345	1.70923
	1.36264	1.25434	1.23264
	1.22618	0.660313	1.16645
	1.39845	1.07961	0.972708
	1.17687	1.34079	1.14846
	0.965753	0.714862	1.70958
	1.78985	1.45367	1.02808
	0.254513	1.20681	0.959145
	0.499551	0.552099	1.15106
	1.34574	1.03237	1.14656
	1.2665	0.820305	0.840456
	1.02859	0.642444	1.1011
	0.800903	1.2176	0.98866
	1.31042	0.707904	1.19744
	0.908037	1.38154	1.21754
	1.03992	1.02423	1.21437
	0.683159	1.26496	1.00194
	0.420158	1.23901	1.14066
	1.15865	0.706901	0.638774
	1.02063	0.56065	1.12147
	1.06383	0.511526	1.43215
	1.13477	1.61472	1.08472
	0.584363	1.23818	0.879457
	0.804579	0.541484	1.18507
	1.34646	1.80231	1.15043
	1.07008	1.10148	1.13103
	1.20507	0.664854	1.08746
	0.495913	0.514533	1.38197
	0.430769	0.795065	1.0077
	1.17149	0.475317	1.39069
	0.644656	0.495839	0.78733
	0.466543	0.675292	1.08957
	1.39122	0.364272	1.10981
	0.363313	0.464662	0.886695
	0.489622	0.666582	1.35689
	1.27143	0.904731	0.817406
	0.876052	1.41496	1.13651
	1.42248	1.16121	0.956615
	1.23008	0.867721	1.15872
	2.81775	1.35829	0.964978
	1.43878	1.25269	1.09301
	0.816706	1.10206	0.068164
	0.732728	0.728625	1.51577
	0.898373	1.19246	1.15043
	1.50892	0.680125	0.825628
	1.23122	1.00422	1.11585
	1.42419	1.39873	1.18163
	0.953209	0.560684	1.08219
	0.963972	0.65788	0.935604
	0.948813	1.3669	1.30495
	1.2073	1.53425	1.24635
	1.54731	1.29992	0.702019
	1.12204	0.715131	1.19161
	1.40361	0.763485	0.843618
	0.593231	0.55071	1.00004
	0.87753	0.976308	1.10995
	1.05515	1.59747	0.855494
	0.554008	1.68899	1.15942
	0.498262	1.69418	1.49483
	0.505539	0.523429	1.31655
	0.507433	1.39286	0.929561
	0.95446	1.16591	1.32744
	0.744438	1.3361	1.25682
	0.773163	1.10919	1.48907
	0.349292	1.29092	1.11473
	1.22368	0.563422	1.34887
	0.328903	1.39061	1.33039
	1.14368	1.28657	1.21585
	1.26362	1.71285	0.892035
	1.18904	0.940764	1.12857
	0.88852	0.672645	0.954718
	0.518423	0.668293	1.007
	0.556396	1.45691	1.68049
	0.54874	1.36851	0.938134
	0.554577	0.761724	0.989503
	0.930358	1.39751	1.17734
	0.442517	1.51734	1.7327
	1.33339	1.06945	1.19245
	1.24691	0.526313	0.988308
	0.540138	1.05825	1.16624
	0.468665	1.60798	1.56117
	0.993	0.846942	0.766108
	1.05947	1.52922	1.13567
	1.08365	0.70017	1.20102
	0.494207	1.12968	0.952118
	1.37822	0.519078	1.05549
	0.996563	1.04412	0.789789
	1.51681	1.25553	0.925907
	0.614453	1.49519	0.729847
	1.72743	1.25245	0.674543
	1.07652	0.635292	0.649518
	1.46762	0.917883	0.860623
	1.34722	1.766	0.66177
	1.06254	0.727207	0.635064
	0.477457	1.16195	0.671086
	0.5066	1.27347	0.931085
	1.17733	0.709655	0.361684
	0.786162	0.994349	0.874173
	1.55724	1.46248	1.34545
	1.33217	1.19187	0.718061
	0.566476	1.15789	0.946499
	0.472493	0.534869	0.758034
	0.934261	1.70557	0.434122
	1.0409	0.702957	0.714052
	1.42484	1.59855	0.850121
	0.128271	1.30104	0.74646
	1.24748	1.72977	0.583403
	1.04722	1.43681	0.81122
	0.762736	1.29327	0.744428
	0.485702	0.642479	0.774747
	1.13412	0.567675	0.794282
	0.584805	0.997967	0.65172
	1.2242	1.29092	0.576515
	0.516789	1.59038	0.377719
	0.638563	0.545674	0.995393
	0.411757	0.521962	1.04254
	0.545957	0.944724	0.875923
	1.08359	0.844008	0.662504
	1.3863	1.53689	1.01165
	0.993292	1.10778	0.579451
	1.07356	1.3402	1.03892
	1.2405	1.39619	0.969421
	1.07979	0.754831	0.95621
	1.30629	0.780156	0.607116
	0.564051	1.62275	0.871124
	0.322028	0.83115	0.760688
	1.21286	1.26584	0.418822
	0.591868	0.758595	0.979415
	0.611619	1.35976	0.61615
	1.19594	0.832714	0.938199
	0.774115	0.737328	0.781127
	0.873261	1.11223	0.804783
	1.78075	0.442074	0.90421
	1.01631	1.32353	0.617053
	0.824778	1.28051	0.795242
	1.36624	1.27039	0.373597
	0.42039	0.664089	0.78649
	1.63277	0.669418	0.599833
	1.2729	0.512379	1.13022
	1.15047	1.04275	0.667585
	1.14031	0.542301	0.690621
	0.804112	1.37174	0.951015
	1.3962	0.712247	0.741548
	0.699516	0.540296	0.675659
	0.606866	1.36646	0.5423
	0.514522	0.686139	0.785079
	1.46543	0.506366	0.627047
	0.864018	0.915634	0.66177
	0.976331	0.438652	0.803711
	1.46713	0.548608	0.890546
	0.50929	1.6668	0.923237
	0.521934	0.816531	0.818842
	1.30377	1.14904	1.12017
	0.656047	1.15295	1.02978
	1.28877	0.809491	0.599946
	0.908097	0.848066	0.873891
	0.460283	1.47378	0.598478
	0.729382	0.758155	0.956492
	1.34963	0.883121	0.562231
	1.03353	0.321166	0.683902
	1.8049	0.501232	0.989521
	0.593001	1.11452	0.950564
	1.0205	1.54266	0.63896
	1.43648	0.718749	0.48409
	0.472927	1.4659	0.807324
	0.534621	0.95504	1.1637
	1.31061	0.554279	0.928657
	1.0106	0.558239	0.600285
	0.470486	0.584298	1.15822
	0.463423	0.377049	0.953217
	1.02869	1.18859	0.694291
	1.54378	0.622531	0.859437
	1.27966	0.756982	0.691863
	1.21543	0.588454	0.789313
	0.90583	0.863858	1.14354
	0.864934	0.618522	0.72636
	0.602463	1.22458	0.755099
	1.73763	1.23851	1.0103
	0.695156	0.598232	1.04858
	1.60814	1.24272	1.05806
	1.10029	1.27244	1.06953
	0.796046	0.623754	0.750751
	0.477244	0.7562	0.965864
	1.39881	1.30041	1.11091
	1.46718	0.439483	0.849274
	1.27168	0.528611	0.803372
	1.15522	1.58383	0.730934
	1.51039	0.52514	0.904266
	0.573338	1.15349	0.708349
	0.86816	0.658466	1.10284
	1.06589	1.03571	1.05677
	1.41604	1.38416	0.897999
	0.506369	0.654897	0.60339
	0.379275	0.353043	0.876657
	0.613188	1.28745	0.996917
	1.44725	2.67166	0.826746
	1.05756	0.563911	0.668545
	0.538763	1.48526	0.882642
	0.411146	1.2236	0.81952
	0.567713	0.960467	0.904774
	1.13556	1.24482	0.52141
	1.19804	0.849044	1.35809
	1.19603	0.687948	1.14349
	0.555288	0.656706	0.839224
	0.455836	1.08798	0.83945
	1.26017	0.682472	1.13863
	0.581317	0.650888	0.804558
	1.32496	0.502992	0.938933
	1.40405	0.741337	0.91042
	0.530697	0.830368	0.896362
	0.485789	1.06451	1.0448
	0.432903	1.89033	1.07517
	1.0709	0.861169	0.972019
	0.636034	0.732292	1.21051
	0.925145	0.666924	1.20593
	1.02059	0.746764	1.51635
	1.56999	0.907029	0.976253
	1.04029	1.56799	1.20379
	1.36354	0.326935	1.24901
	1.23449	1.71818	0.871294
	1.06253	1.51607	0.894781
	0.937179	0.847088	1.15822
	0.913068	1.28931	0.82223
	1.10844	0.774778	0.928036
	0.610616	1.63297	1.21604
	1.15906	1.49485	0.923576
	1.24752	1.36915	0.905339
	0.900729	0.856818	1.20977
	1.21325	0.589676	1.26087
	1.17964	0.808416	0.848822
	0.570896	1.11985	1.36622
	1.44564	0.897886	1.14834
	1.02608	1.39335	1.20537
	1.33856	0.454737	1.10526
	1.34562	0.550857	1.21135
	1.33882	0.740017	0.994377
	0.468611	0.847088	0.827311
	0.56549	0.771307	0.960783
	0.39266	0.55291	0.888514
	0.543254	0.589187	1.07427
	0.823296	1.55958	0.880271
	0.559648	1.45559	1.28249
	0.936917	0.554964	1.19707
	1.49377	0.913434	0.748719
	1.06785	1.53127	0.75284
	1.09859	1.4244	1.32518
	0.559386	0.669369	0.862655
	1.28624	0.779179	1.62543
	0.497518	1.27322	0.571885
	1.25703	0.669907	0.655164
	1.33136	0.783285	0.914768
	0.982522	0.528856	0.862542
	1.31462	1.23876	1.29074
	1.31702	0.754	1.39056
	0.419692	0.693472	2.55883
	1.11707	0.735519	1.44069
	0.811524	0.422077	0.921882
	0.899988	0.834377	0.634951
	1.82422	1.49656	1.27707
	2.23179	1.61404	0.993586
	0.658488	1.37409	1.15608
	0.571812	1.13491	0.971341
	1.76649	1.1948	0.97518
	0.561304	1.26609	0.793153
	1.30459	1.32378	1.12565
	1.11419	0.850217	1.20226
	0.884248	0.578529	1.10154
	1.16045	1.3051	1.54978
	1.45575	0.913923	0.941361
	0.646062	1.36597	0.947233
	1.29771	1.32964	0.931593
	0.862274	0.60009	1.18233
	0.854121	0.569142	0.90054
	1.70131	0.737474	1.09584
	1.186	1.23744	1.02266
	0.824909	1.47514	1.22377
	1.31654	0.745981	0.761027
	0.673792	0.819905	1.04113
	1.57448	1.51103	0.944918
	1.67715	0.543474	0.968123
	0.572727	1.42738	1.4027
	2.57431	0.740946	1.13434
	1.04544	1.6469	1.0112
	0.461722	0.650839	0.998611
	1.42096	1.16605	1.07873
	0.530479	0.729016	1.59619
	1.21478	0.622042	0.763229
	1.2981	0.608451	1.14473
	1.44721	0.796193	1.47926
	1.63608	0.764022	0.639637
	0.975939	0.720949	0.95621
	1.10944	0.440069	1.17115
	1.29779	0.701678	1.01961
	0.668255	0.895197	0.742847
	1.39201	1.31116	1.52392
	1.08062	1.90391	1.35448
	1.03436	0.843062	0.527112
	1.30023	0.737672	1.40778
	0.713729	0.923474	1.13248
	0.322028	0.992399	1.03525
	0.767662	0.632694	0.822738
	1.46465	0.604005	1.0531
	0.984266	0.882826	0.708406
	1.05533	1.03399	0.759446
	0.721359	0.564948	1.10865
	1.66368	0.847598	1.21085
	1.34479	0.709513	0.995788
	1.07186	0.779498	0.859268
	1.35081	1.10786	1.39445
	1.16756	0.897848	1.07043
	0.564705	1.00206	1.141
	0.607128	0.81072	1.03604
	1.21674	1.76194	0.745331
	1.17393	1.01979	0.754534
	0.437481	1.85791	1.65773
	0.439486	1.52707	1.34624
	0.754757	1.81408	0.841821
	0.52359	0.953813	1.22835
	1.02596	0.609366	1.42009
	1.35245	0.787569	0.923914
	0.889403	0.873165	0.552068
	1.10652	0.621089	0.999684
	1.23191	1.54356	1.24258
	1.13179	0.981442	1.09826
	1.26553	0.789395	0.809583
	1.10437	0.810956	0.682886
	2.07382	2.09119	1.29045
	0.606236	0.762826	1.10143
	0.522696	1.08748	1.44318
	1.42597	0.751751	1.02441
	1.27681	0.693607	0.693049
	1.31847	0.972193	0.642065
	1.10966	0.616435	0.668714
	1.23799	0.821265	1.08748
	1.28635	1.639	0.512037
	1.72293	0.828629	1.02526
	1.32184	1.01702	0.461054
	1.16565	0.836994	1.42618
	0.541614	0.979557	0.734039
	1.57703	0.773666	1.34437
	0.0174073	1.76035	0.716028
	1.25909	0.536965	1.37373
	1.36826	1.16059	1.29412
	0.627418	0.759351	1.01064
	1.31707	0.933253	1.27064
	1.19705	0.826626	0.589952
	0.436097	0.98209	1.2332
	0.48808	0.805242	0.855767
	0.703446	1.30474	0.725005
	0.604725	0.679351	0.48409
	0.568003	0.572193	1.90299
	1.34648	0.918938	0.968405
	0.904187	1.05361	1.14394
	0.43876	1.79693	0.731046
	0.767233	0.70698	1.48248
	1.19292	1.90221	1.34754
	1.14217	0.735021	1.36656
	1.14395	0.984093	1.27984
	1.30392	1.07428	0.830303
	0.958913	0.801295	1.34556
	1.56209	0.795286	1.77889
	1.21752	0.920764	1.43923
	0.699989	0.406538	1.16043
	1.19157	2.0995	1.20904
	1.10175	0.829336	1.7038
	1.03419	1.51087	1.21627
	1.2013	2.54097	0.713262
	1.11407	0.847657	1.02362
	1.13831	1.69926	1.52877
	1.06662	1.84801	1.42607
	0.525995	1.83776	0.917422
	0.655596	0.933725	0.833183
	0.750939	1.86551	1.2048
	1.24164	0.913577	1.1069
	1.3619	1.65767	1.8664
	1.29001	0.890249	1.38378
	0.766796	1.74875	0.797105
	0.913169	0.814314	1.1519
	1.20186	0.828276	0.791233
	1.06813	1.05626	1.05044
	1.18036	0.873754	1.77291
	0.810156	0.908806	0.913413
	0.759086	0.797878	1.15726
	0.943174	0.979733	1.14202
	0.484186	0.970072	0.977495
	1.15011	1.07387	1.13022
	0.734525	0.981383	0.837756
	0.564704	2.00742	1.86584
	0.153129	1.97873	1.40507
	1.42653	1.94657	0.855598
	0.585092	0.718938	1.41568
	1.07429	0.821854	1.03204
	1.36449	0.969954	1.14366
	0.763498	1.94226	0.995958
	1.30948	0.926125	1.05428
	1.58709	0.954225	0.888457
	1.22106	0.75829	1.18843
	0.850892	1.06368	1.47988
	1.00036	0.701148	1.79504
	0.462645	0.850779	1.35279
	1.00899	0.826685	1.4316
	0.942578	1.55917	1.53549
	0.631591	0.966125	1.37464
	1.05712	0.973607	1.67822
	0.392817	0.875109	1.24275
	1.03462	0.972428	1.58794
	1.19856	0.748335	1.21847
	0.634254	0.731251	1.38565
	1.48765	0.690014	0.66256
	0.514589	0.879999	1.48919
	0.397984	1.31817	1.19961
	0.997304	0.821913	1.03808
	1.41162	0.932487	1.00838
	1.1401	1.1309	0.910642
	1.16673	0.738555	0.677031
	1.02155	0.831633	1.10436
	1.15854	0.848599	0.982931
	0.704003	0.858791	1.90747
	0.623643	0.97938	0.997761
	0.988879	0.577083	0.754245
	1.12245	1.55528	1.21731
	0.924535	0.559115	0.631665
	1.47219	0.90533	1.1135
	1.73481	1.61708	1.29036
	1.06646	1.96259	1.0092
	1.1986	0.942561	0.417809
	0.839446	2.27257	1.04887
	0.895602	0.898202	1.11153
	1.16951	0.9848	0.979484
	0.494876	0.78427	0.623785
	1.43284	0.797171	1.10693
	0.9299	0.673872	0.149612
	0.957363	0.719174	0.742972
	0.906452	0.720411	0.982548
	1.25392	0.898025	2.20216
	0.854866	0.888246	0.992946
	1.23727	0.662444	0.850393
	0.581396	0.787745	0.967445
	1.11319	0.635404	0.867466
	0.562757	0.51888	2.20101
	1.45025	0.991751	1.00121
	0.800895	0.826096	0.955679
	1.37124	0.670573	0.898111
	1.17662	0.742444	0.222722
	0.997781	0.813548	0.9171
	0.754595	1.02857	0.863198
	0.535096	0.877053	0.93472
	1.24689	0.866803	1.30645
	0.849103	0.86103	1.24451
	1.08363	0.467805	1.07481
	1.20909	0.908452	0.838518
	1.28564	1.00984	0.893514
	1.03919	0.966773	0.768746
	0.35987	0.745684	0.71375
	1.31898	0.955757	0.847
	0.87891	0.778025	0.82325
	1.39127	0.917465	0.782208
	1.27189	0.854962	1.00159
	0.496426	2.04559	0.849572
	1.25106	0.886538	1.09588
	0.698399	0.654196	0.764149
	1.37037	0.619911	0.166193
	0.518245	0.880234	0.684418
	1.02254	1.39917	0.660997
	1.13815	0.871574	1.46219
	1.40423	0.764005	0.596315
	0.880619	1.37319	0.694268
	0.494678	0.698261	0.857507
	1.45764	0.78103	1.03514
	0.614224	0.925359	1.03738
	0.552941	0.69561	1.26224
	1.3623	0.835993	1.01379
	0.806817	0.965772	0.973519
	0.916706	0.853136	0.849189
	1.16232	0.801884	0.848477
	1.11625	1.28595	0.867192
	0.91758	1.15222	0.848532
	1.30142	0.775787	0.794138
	0.511211	0.91505	1.11875
	0.979817	1.63905	1.64097
	0.596618	0.870573	0.596916
	0.538474	0.846302	0.846945
	1.09036	2.20147	1.07421
	1.20896	0.609366	0.77482
	1.27198	1.45956	1.12992
	1.00765	0.603239	0.813783
	0.643404	2.15263	1.12609
	0.602539	1.41702	0.754354
	1.21731	1.00359	0.412336
	0.652608	0.909807	0.997597
	0.376139	0.821147	0.702696
	1.18087	0.759645	0.795396
	1.14495	0.767186	0.727321
	1.24735	1.46309	1.21857
	1.41136	0.72536	0.789924
	0.705746	0.799999	0.878082
	1.28101	2.16542	0.981618
	0.564742	0.929188	0.907633
	0.868397	0.596288	0.900519
	0.493025	1.07175	1.16954
	0.59636	0.674461	0.608025
	0.915526	0.927775	1.06644
	0.27779	1.08106	1.11487
	0.543521	0.829572	0.961699
	0.46652	1.39693	0.918906
	1.23469	0.626332	1.05746
	0.895499	0.644712	0.782865
	0.555537	0.869041	0.996776
	0.585792	1.44901	0.721137
	0.96044	0.774903	0.127504
	1.17205	0.700264	0.697606
	1.02449	0.827156	1.31548
	1.18969	0.786744	1.03317
	0.500226	0.980146	1.10398
	0.929503	0.79829	1.00389
	0.868056	0.97667	0.61886
	1.06646	1.55004	0.90528
	1.22958	0.707392	0.890067
	0.925455	0.968423	0.9594
	1.15735	1.06645	0.841473
	1.00309	0.795109	0.602225
	0.614896	0.692252	1.06753
	0.70809	0.961177	0.953271
	1.27236	0.800058	0.887057
	0.618646	0.653725	1.20812
	0.418198	1.89814	0.851104
	1.63602	0.717171	0.990702
	1.28856	0.583858	1.46996
	1.23895	0.673754	1.3331
	1.18343	1.35452	1.02441
	0.989331	1.08006	0.680478
	1.02325	0.661796	0.996448
	1.10468	0.887244	0.788829
	1.15203	0.776199	1.03951
	1.19344	1.48636	0.90528
	1.055	0.930072	1.077
	0.547313	0.839056	1.1767
	0.396167	0.218026	1.12133
	0.565977	1.68972	0.749757
	0.579997	1.0304	0.696567
	0.738046	0.990337	0.617492
	1.04226	0.91723	1.27066
	0.604115	0.752046	0.715173
	0.705746	0.896199	1.32955
	1.32286	0.88589	1.59216
	1.04162	0.795639	1.15005
	0.653375	1.82527	1.143
	0.465796	0.907804	0.743902
	1.25864	0.619027	1.18502
	1.01511	0.689719	1.26525
	0.556603	1.05043	0.765408
	1.34885	0.83022	0.892803
	1.58318	0.698261	1.31357
	1.42146	0.838703	1.0295
	1.11951	0.88265	0.87458
	1.63295	0.904859	1.16472
	0.33276	0.812252	0.964654
	1.05014	0.783975	1.10852
	1.66209	1.26327	0.930726
	0.517655	0.893842	1.20489
	0.511647	0.506509	1.25162
	1.42163	1.37207	1.51205
	1.54662	0.676111	1.3951
	0.958224	0.807186	1.34191
	0.882331	0.818202	0.736624
	0.681755	0.847775	1.12559
	1.31161	0.850661	0.756543
	1.72133	0.981088	1.09249
	1.47814	0.784682	0.835289
	1.68336	0.719528	1.89735
	0.664156	0.863916	0.833319
	1.15957	0.824682	1.08028
	1.536	2.08972	1.87595
	1.42538	0.767716	1.4037
	1.07153	0.904564	0.674404
	0.448282	0.488129	1.01418
	1.50822	0.959115	0.956117
	0.841125	0.905624	1.01992
	0.866394	1.13526	1.29376
	0.953025	0.593637	0.678508
	1.41916	0.701265	0.828503
	1.33662	1.15275	1.13583
	0.53585	0.6529	1.02644
	1.27411	0.558939	1.0799
	0.570494	2.15758	1.18634
	0.913183	0.903504	1.01363
	0.8306	1.48017	1.04958
	0.839591	1.85502	1.16105
	1.32354	0.655669	1.15224
	1.1862	0.883769	0.920657
	0.553577	0.597054	1.14902
	0.928736	1.01272	1.40649
	1.30837	0.476465	1.13927
	1.33257	0.985683	1.12105
	1.35789	1.21543	1.50975
	0.953494	0.924947	0.903583
	0.560651	0.715522	1.53552
	1.80263	0.673283	1.09161
	1.26286	0.814608	0.903912
	1.70624	2.26026	1.117
	0.539685	1.93549	1.1013
	0.551446	0.967009	1.03328
	1.26861	1.09125	1.15575
	1.04993	1.02645	1.44769
	1.06531	2.1934	1.33644
	1.56762	1.47087	0.800266
	1.14035	0.854196	1.2276
	1.45819	0.682768	1.51818
	0.970241	0.790161	0.881803
	0.716569	0.783386	0.83611
	0.791695	0.638114	1.20828
	1.3027	0.863032	1.19323
	0.424206	0.422915	1.34295
	1.15364	0.858555	1.40895
	0.892601	0.766832	1.39313
	0.572369	0.593283	1.0741
	1.08781	1.39109	1.24659
	1.18842	1.34222	1.28796
	0.369193	0.823122	0.910478
	0.532995	0.843647	1.157
	1.2785	0.709721	0.874471
	1.18053	0.84011	0.876495
	0.950639	1.30931	0.842677
	1.07417	1.37539	1.41935
	0.552682	1.68354	0.98605
	1.33513	0.63496	0.935049
	1.03182	0.532063	0.916279
	1.11849	0.568077	1.18814
	1.1738	1.44613	0.775805
	0.612894	1.6807	0.985284
	0.501164	0.56813	1.02206
	1.12105	0.870765	1.07755
	1.16161	0.720278	1.22305
	0.653716	0.529973	1.22191
	0.954602	0.831911	1.10529
	0.375671	0.889362	0.910314
	0.690278	1.97964	1.05538
	0.936321	0.748253	0.89926
	1.11542	0.563307	1.23137
	1.15173	1.58499	0.846836
	1.31037	1.13524	0.895265
	1.52224	0.857046	1.16965
	1.28276	1.55648	1.15235
	0.620777	0.528526	1.19547
	1.41567	1.35652	0.893459
	0.588093	0.776925	0.998473
	1.13984	0.688445	1.34295
	1.31506	0.456551	1.22973
	1.14964	0.995956	0.847875
	1.26883	1.53836	0.821006
	0.63322	1.57036	1.18043
	0.451734	0.581314	1.17287
	1.01064	0.793753	0.964873
	1.5744	1.67518	0.774875
	1.6459	0.77028	0.988622
	1.35818	1.57245	1.08291
	0.719851	1.17742	1.10671
	1.17354	1.50508	0.818927
	0.713885	1.34565	0.650271
	1.22553	1.70664	1.02556
	1.22651	0.727996	0.59024
	1.21684	0.938291	1.36057
	0.45625	1.48434	1.20357
	1.53933	0.672099	0.832444
	1.12999	0.887915	1.45026
	0.582426	0.729228	1.50356
	0.93189	1.11113	0.936636
	0.748145	0.605859	1.27811
	1.12642	0.727513	0.913816
	1.33441	0.797129	0.927059
	1.50865	1.7836	0.977897
	0.558861	0.482651	0.790471
	1.35337	1.71961	0.725351
	0.860855	2.0439	0.82626
	1.61757	1.46939	0.864073
	1.18454	0.800988	1.03968
	1.40697	1.42786	0.766667
	0.650691	0.69375	0.974121
	1.17273	1.12849	1.36495
	1.20082	0.863691	0.873267
	1.15279	0.73925	0.858601
	1.47383	1.45471	1.10961
	0.802689	0.803721	0.966624
	1.04289	0.663685	1.01445
	1.39215	1.78012	0.973574
	0.734083	0.819585	0.651968
	0.363611	0.600286	0.717033
	0.599044	0.390365	1.17085
	1.03961	0.783088	0.825494
	1.42018	0.807794	0.726281
	1.59515	0.609075	0.851542
	1.11678	0.69375	1.37945
	0.617112	0.833679	0.643321
	0.818924	0.681103	1.26858
	0.603093	0.642998	1.46077
	0.591587	0.660309	1.22048
	0.703402	1.13701	0.785929
	1.05736	0.523327	0.944954
	0.407239	0.666901	0.761906
	1.10387	1.24403	0.848696
	1.61434	0.772584	0.965092
	1.64443	0.875481	0.730385
	1.01593	0.44519	0.828832
	1.67713	1.87819	0.786805
	1.01538	0.591336	0.830309
	0.403891	0.857635	0.671887
	0.923729	1.38616	0.978444
	1.11355	1.36274	0.584823
	1.15372	1.39297	0.69996
	0.808597	1.66779	0.81039
	1.30962	0.979021	0.816382
	1.28329	1.71666	0.977546
	1.56227	0.709828	0.896425
	0.423706	0.854366	1.03738
	1.32246	1.52164	0.738064
	0.97978	1.00893	0.765931
	1.44574	0.589942	1.20183
	1.01004	1.34768	0.556526
	0.532957	0.771459	0.554478
	1.61932	1.23407	0.783988
	0.905905	3.1898	1.51704
	1.23931	1.45738	1.36267
	1.6072	0.758758	0.760379
	0.786339	2.01265	0.624549
	1.36359	0.74895	1.09489
	0.990909	0.402531	0.99183
	1.49161	1.6986	0.941055
	0.936079	0.777408	0.964502
	0.70681	0.683568	0.686589
	1.21896	0.184518	0.794121
	3.06452	1.12619	1.07403
	1.13567	1.25084	0.786952
	1.76246	0.615238	0.711815
	0.836826	1.374	1.82896
	1.58788	1.18374	0.843926
	1.20584	1.19816	1.15504
	0.998509	0.64391	1.24985
	0.995885	1.82931	0.972371
	0.773039	0.551463	0.986116
	1.13183	0.597552	0.852172
	1.35657	1.5068	0.794283
	1.32744	0.841075	0.769381
	0.853926	0.635817	1.00622
	0.842707	1.01905	0.864893
	1.49505	0.599696	0.823335
	0.717215	0.61438	0.855299
	1.07627	0.930413	0.638024
	1.21014	0.669259	1.40153
	1.39638	1.7217	1.6298
	1.40715	0.598678	1.06567
	1.3064	0.579706	1.00881
	1.73196	0.589406	0.877452
	1.26189	0.555965	0.78927
	0.983897	0.91948	0.696291
	0.670754	0.561592	0.946499
	0.521874	0.678316	0.747281
	0.763629	0.724834	0.931407
	0.633885	1.30604	0.957387
	1.99195	1.50471	0.910278
	0.423751	0.861119	0.853143
	0.416513	0.340042	0.843333
	1.13142	0.58678	1.01522
	1.15915	0.89724	1.20431
	1.56472	0.607788	0.71893
	1.61366	2.38689	0.899497
	1.58666	1.41655	0.966119
	0.724136	0.691178	1.10276
	0.68609	1.05319	0.753911
	0.937663	0.847828	0.710844
	1.33717	0.668616	1.30898
	1.44868	0.884377	0.870499
	1.08374	0.793003	0.942672
	0.615473	0.97527	1.26597
	1.05085	0.646268	0.69462
	1.25565	0.740697	1.17358
	1.20407	0.830571	0.930868
	1.09858	0.5729	0.849208
	0.518345	1.74625	1.27346
	0.518255	0.67928	1.25519
	0.913279	0.546265	0.753372
	1.38313	0.964015	1.05139
	1.20937	0.486831	0.970485
	0.662702	0.532706	0.717097
	1.01244	1.37019	0.831636
	0.554446	1.41714	0.972156
	1.24022	0.679173	0.868989
	1.36892	1.16488	1.4668
	1.17906	1.62743	0.836002
	1.52183	0.759829	0.978354
	0.568832	1.6157	1.45942
	2.00647	1.4136	0.900899
	0.709162	0.68196	1.10745
	0.468311	1.7724	0.842362
	0.59792	0.564915	0.720439
	1.13572	1.09569	0.831474
	1.46334	1.36874	0.889957
	0.799051	1.28037	1.29556
	0.627732	1.48654	1.11871
	1.4775	1.01375	1.00498
	1.24262	1.58338	1.04993
	0.957523	1.16391	0.934695
	1.1088	0.652163	0.467644
	1.31753	0.640319	0.906019
	0.876274	0.683729	0.899282
	1.59267	0.547176	0.680283
	0.627551	0.81594	0.884621
	1.06741	1.40074	0.977007
	0.669714	0.563575	0.845866
	1.11432	1.36901	0.792019
	1.6471	1.14693	0.673329
	0.830402	1.48584	0.568223
	0.675369	1.33134	1.34046
	1.25252	1.39072	0.797301
	1.44954	0.501569	1.13025
	1.18263	0.784857	1.14712
	0.419725	0.652591	1.2671
	1.50545	1.19135	1.26705
	0.323366	0.753452	0.913673
	1.20113	1.1503	0.911409
	0.617056	0.909727	1.05786
	1.24927	0.744288	0.965041
	0.643928	0.803507	0.819778
	0.646235	0.589299	0.332892
	0.505814	0.605698	0.86209
	0.911243	1.2868	1.45139
	1.03886	0.729389	1.11338
	0.914455	0.46877	1.02196
	1.25673	0.842576	1.11984
	0.514364	0.516307	1.05818
	1.16295	0.517968	0.819832
	0.495862	0.674671	0.975228
	1.63461	0.676601	0.953614
	1.46596	1.25765	0.909146
	1.21303	1.85938	0.890388
	0.956075	1.5151	1.47052
	1.36689	0.613737	1.2657
	1.57752	0.542942	0.966119
	0.524543	0.791127	1.26123
	0.519205	1.37882	1.29944
	1.26401	1.55739	1.26252
	1.18159	0.694715	1.13855
	1.04687	0.730086	1.11602
	0.535445	0.711275	1.14313
	0.53151	0.591604	1.14976
	0.627009	0.792521	0.85352
	0.499752	1.31901	1.31852
	1.36567	0.778319	0.986224
	1.43153	0.721993	1.3161
	0.970189	0.731104	1.08653
	0.321331	0.521987	1.28872
	0.907489	0.576651	0.760002
	0.419996	0.863262	1.28058
	0.654378	1.07779	1.19762
	1.23493	0.737053	0.969137
	0.622756	1.36799	1.1338
	0.593939	0.907315	1.68262
	1.65008	1.33707	1.72779
	0.415518	1.60583	1.50761
	1.1463	1.34645	1.07575
	2.02298	1.82454	1.00466
	1.06858	1.10496	1.62425
	0.967747	1.36692	0.904025
	0.557567	0.913639	1.10777
	0.899119	0.662881	1.73739
	0.471297	1.00566	1.06627
	0.898893	1.77417	0.841716
	1.23741	1.21204	1.0467
	0.846462	0.674136	0.952051
	0.417146	1.36494	1.5918
	0.886905	0.929127	1.21234
	0.740693	0.908923	0.921058
	1.01882	0.633406	0.860527
	1.26732	1.1801	1.31874
	1.21077	1.39098	1.0902
	0.588963	0.746967	1.31944
	1.11029	1.21499	0.940085
	0.48048	0.617167	1.05559
	0.847502	0.719046	1.43155
	0.858676	0.557197	1.47327
	1.41932	0.933039	0.866025
	0.687538	1.08985	0.828779
	1.52816	1.56216	1.04417
	0.468356	0.969375	1.1538
	0.641168	1.78682	0.837511
	1.25053	0.559234	0.903055
	0.730831	1.32217	1.08578
	0.873921	0.548944	1.10103
	0.401222	0.514056	0.936905
	0.921965	1.37646	1.1082
	0.597061	1.27994	1.33114
	0.555441	1.19784	1.06637
	1.2675	0.749486	1.49834
	0.602942	1.29752	1.5054
	1.07356	1.37426	0.976737
	1.06266	1.46896	1.20447
	1.09668	0.303278	0.868828
	0.598372	0.84547	2.00414
	1.05836	1.26343	1.04724
	1.20937	0.957048	0.926609
	1.23511	0.531795	0.82091
	1.01633	0.606234	0.894808
	1.0565	1.66317	1.25125
	0.733048	0.591248	1.19784
	1.35015	1.89386	0.920034
	0.571772	0.992439	1.10966
	0.976478	0.725887	1.51111
	1.05637	0.361554	0.886022
	1.5691	0.491055	0.785228
	0.45759	1.44207	0.981211
	1.12653	1.59265	1.1137
	1.0105	0.77989	0.675539
	0.471885	0.715454	0.987625
	0.494957	0.755562	1.74024
	1.02068	1.35452	1.30645
	0.907443	0.808831	0.869475
	0.934089	1.26921	0.947307
	0.99679	0.653062	0.759679
	0.968335	0.614684	0.597275
	0.659128	0.707589	0.98935
	0.802625	0.492261	1.40083
	1.05727	1.76761	1.25255
	0.313369	0.734695	0.802099
	0.535491	0.855336	0.794013
	1.10943	1.32547	0.843387
	0.666185	1.72792	1.03829
	0.45664	0.650965	0.73289
	0.530876	1.66107	0.852765
	0.364126	0.726726	0.781508
	0.421444	1.39756	1.24258
	1.55722	0.666327	0.633281
	0.579564	0.514858	1.51693
	0.645971	1.50814	1.2001
	1.70559	0.499391	1.02762
	0.825249	1.41895	0.697154
	1.20809	0.664754	0.709982
	0.511213	0.717289	0.997489
	1.21571	0.545896	0.926663
	0.526568	1.14412	0.986709
	0.662223	0.615366	0.769273
	1.31074	0.272372	0.771267
	1.666	0.634502	0.865486
	0.871465	1.23241	0.888394
	1.46753	1.27713	0.98272
	1.62193	1.29464	0.98051
	1.2186	0.964913	1.01425
	1.34409	1.6531	1.05231
	0.655942	0.882127	0.634952
	1.42939	0.730082	1.05624
	1.42655	0.9042	1.17649
	1.32081	1.06348	0.705832
	1.10818	0.8729	1.03279
	0.946447	1.35258	2.24335
	1.12667	1.48554	1.15677
	0.341606	1.39216	0.839021
	1.13639	0.624436	0.876643
	0.665963	0.559423	0.836326
	1.36054	0.624226	0.66131
	0.641833	0.592402	0.991506
	0.513656	0.729872	1.01431
	0.868424	1.41119	0.880255
	1.72169	1.51265	0.654895
	1.718	0.587526	1.8081
	0.615858	0.803116	0.772345
	1.54525	0.678281	0.500901
	1.47586	0.616519	0.825653
	0.800371	1.51784	1.40509
	1.17184	0.89859	0.945529
	0.620345	1.25238	1.09769
	0.716216	0.758708	1.2332
	1.29005	0.765786	0.904672
	1.26198	1.60566	0.67279
	1.0302	1.54447	0.863977
	0.685905	1.35467	0.935988
	1.33342	1.12918	0.981427
	1.07702	1.75739	1.01635
	0.548754	0.522723	1.00363
	0.638393	0.450947	0.5154
	1.16232	1.10584	0.853951
	1.6342	0.688348	0.933886
	1.36338	1.4091	0.832229
	1.27928	0.826971	0.976252
	1.16396	1.71759	1.11656
	0.617055	1.34414	0.744263
	1.4428	0.411834	0.600941
	0.65644	0.638435	0.873248
	1.05493	1.43804	1.01565
	1.33352	1.64451	1.43786
	1.4601	1.51684	0.975228
	0.912894	1.48816	0.689446
	0.43668	0.831847	1.04136
	0.49137	0.663601	0.848076
	0.458267	0.744552	1.22279
	1.5629	1.44207	0.931353
	0.414444	0.787072	0.994039
	1.38821	1.14496	1.02622
	1.4795	1.29144	0.588436
	1.25096	0.747016	0.831582
	1.60912	0.807782	0.916907
	1.07507	0.659564	0.369275
	1.34195	0.731078	0.855784
	0.887717	0.490688	0.737471
	1.07348	1.68419	0.381564
	0.565056	0.878352	0.509902
	0.603345	1.4544	0.999384
	0.795137	0.463897	1.04014
	0.540926	1.22648	0.870315
	0.64268	1.55952	0.847176
	1.24927	0.918408	0.859064
	0.547607	0.716922	0.975662
	0.679922	0.637386	0.846327
	1.08051	0.866608	0.902423
	0.392408	0.734643	1.88265
	0.527615	0.71105	0.92397
	0.537985	1.40779	0.822763
	1.15793	1.38723	0.820057
	0.606037	1.26046	1.02507
	0.564358	0.720015	1.19368
	1.17837	0.672619	0.792513
	0.791547	0.676708	0.900778
	0.661326	1.06228	0.821596
	1.12538	0.999098	0.806152
	0.734613	0.752784	1.01164
	1.1183	0.890778	0.929171
	1.20714	1.3444	0.547907
	0.715568	1.16477	0.823559
	0.649361	1.27828	1.02507
	1.03823	0.527232	1.19506
	1.03888	0.692699	0.884804
	0.5327	1.59569	0.82011
	0.551346	0.66769	1.31319
	0.358657	0.557221	1.07427
	0.295191	0.527441	1.14798
	1.22509	0.763165	0.805887
	1.13221	0.601786	0.963933
	0.926854	0.659878	0.969134
	0.609377	1.02185	0.86453
	0.526219	1.17343	0.908686
	0.643428	1.50274	0.99153
	1.05234	1.18019	1.25731
	0.901776	0.615051	1.118
	1.70813	0.524505	0.90773
	0.605538	1.23409	0.9003
	1.05448	1.5041	0.475996
	0.37471	0.462638	0.833696
	1.17169	0.814074	0.821755
	0.417436	0.905825	0.957617
	0.640188	0.577564	0.954168
	0.57069	0.637281	1.16587
	1.67074	0.494516	1.23359
	1.38422	0.617673	0.72628
	1.00847	1.73961	1.05999
	1.33063	1.04565	1.29197
	0.441017	1.34146	0.919353
	1.3238	0.771553	0.79368
	0.58779	1.39227	0.850626
	0.711281	0.492733	0.350535
	1.09152	1.20137	0.650441
	1.07103	0.743294	1.02014
	0.945001	1.19157	0.863947
	1.48767	0.444917	1.14061
	0.754505	0.668215	0.961757
	1.08818	1.65179	1.09502
	0.743387	0.674663	1.27466
	2.15817	1.0165	0.862461
	0.607682	0.942002	1.20435
	1.10753	0.645408	0.791345
	1.25654	1.48984	0.204112
	1.31906	1.07549	0.844788
	1.05857	1.2494	0.769851
	0.518192	1.48192	0.722936
	0.713375	1.03968	0.835288
	0.998695	0.521884	0.905077
	0.591479	0.675607	0.846698
	1.69562	0.67157	1.16024
	1.12852	0.506417	1.0687
	0.664267	0.71991	0.704786
	1.93173	1.07502	0.849087
	1.14721	1.38367	0.931665
	1.21691	0.496613	0.838101
	1.07477	1.36516	1.07215
	0.649859	0.779103	0.0258457
	1.52192	0.80343	1.10128
	1.00567	0.75509	0.982295
	1.13256	1.44669	0.713171
	1.42421	0.787177	0.099827
	1.17249	0.509668	0.961598
	1.36877	0.749743	0.073769
	0.599157	1.27949	1.24813
	0.593374	0.744604	0.830724
	0.406517	1.42194	1.22499
	0.995554	0.637176	0.890694
	1.30745	0.674244	0.698683
	1.00652	0.71472	1.13089
	1.69322	0.844378	0.985002
	1.54949	0.503062	0.860019
	1.39778	1.60974	1.37014
	0.485388	0.454722	1.03638
	1.62632	1.26392	1.09836
	0.751713	0.731287	1.05782
	1.00233	1.41549	0.865804
	1.17917	0.644359	0.509802
	1.36608	0.79651	1.01982
	1.21826	1.24536	1.3954
	1.8893	0.798083	1.17839
	1.0839	0.761644	0.935646
	1.37849	1.47998	1.00331
	1.09796	0.673562	0.7707
	1.08345	1.37344	1.13976
	0.780629	1.37292	0.878647
	0.461856	0.778159	1.10441
	1.24847	1.27205	0.948436
	1.55144	0.547102	0.944774
	1.05867	0.723947	1.07522
	0.594471	1.29926	0.662488
	0.788456	1.3499	0.858533
	1.38462	1.50143	0.739123
	0.475566	0.647295	0.827805
	0.760188	1.23865	0.981606
	0.907061	0.737474	0.790071
	0.569094	1.41523	1.8576
	1.46833	1.17112	0.929808
	1.79857	1.36044	1.04248
	1.391	0.773493	1.22876
	0.592227	1.41444	1.194
	1.09571	1.06322	0.864
	0.4126	1.22806	0.809814
	1.47262	1.16593	0.730101
	0.805158	0.682371	1.28374
	0.682066	0.655789	0.908579
	1.12627	0.656733	0.896957
	1.36583	1.29276	0.754089
	1.49759	0.69034	0.929914
	1.05937	1.06311	0.747827
	1.21038	0.76437	0.75929
	1.29882	0.715978	0.6817
	1.51744	0.734276	0.980969
	1.26342	0.90766	1.15897
	0.783371	0.837248	1.10776
	0.540727	1.3693	0.95024
	1.20933	1.44727	1.27992
	1.03429	1.7102	1.23263
	0.359355	1.37701	0.758812
	1.12832	0.539762	1.11927
	0.596614	1.73164	0.996041
	1.10454	0.79997	0.961279
	1.61979	0.788645	0.900831
	0.921968	1.28971	1.09794
	0.384781	0.686041	0.82807
	1.55812	1.46425	0.750852
	1.42256	1.38786	0.900566
	0.912246	0.691756	0.886183
	1.25116	1.30214	1.03096
	1.05508	1.24835	1.4152
	1.27444	1.74407	0.812096
	1.52596	1.40988	1.00289
	0.601749	1.33449	1.06445
	0.64273	1.53031	1.03181
	0.972919	1.16394	0.824674
	0.426559	1.43065	0.840171
	1.02272	0.931883	0.960218
	0.552642	1.2236	1.23698
	0.843047	1.28096	0.870527
	0.420576	1.88956	0.941324
	0.533398	1.44249	0.67358
	1.13056	1.30088	1.09969
	0.679174	1.23702	0.621729
	1.4617	0.732598	0.997421
	1.26666	0.540916	2.12296
	1.02312	1.22827	0.0228206
	0.488678	1.18721	0.798828
	0.920771	1.4976	1.10876
	1.57686	0.937703	1.02051
	0.958162	0.783612	1.40533
	1.10179	0.574628	0.945942
	0.725888	0.789222	1.27636
	0.442911	1.40281	1.01085
	0.61197	1.36411	1.12962
	1.20978	0.693853	1.05474
	1.37714	0.513128	1.16152
	0.64268	0.831795	0.948064
	0.425711	0.740096	1.00772
	0.475666	0.895602	1.36706
	0.741707	0.602206	0.90911
	1.08647	0.870115	0.925562
	1.05048	0.652362	0.783915
	1.11133	1.50643	1.00984
	1.29819	0.661676	1.36637
	0.671202	0.838527	0.886873
	0.605936	1.20541	1.06142
	1.53019	0.755488	1.09237
	1.17582	0.588792	0.635103
	1.52018	1.59833	0.918079
	1.23205	1.04455	0.890907
	1.09346	0.621783	2.34049
	0.424104	0.602538	0.684354
	0.653589	1.26769	0.789806
	0.8384	0.82046	1.14735
	1.32659	1.62246	2.28668
	1.56034	0.845989	0.991371
	1.23426	0.460586	0.940794
	1.11795	0.479663	1.23353
	0.947263	0.556194	0.731587
	1.18039	0.986482	0.87212
	1.60116	0.75358	0.911551
	1.73934	0.855639	1.0679
	0.453476	0.945748	0.768737
	0.783609	0.61982	0.941802
	0.550683	0.755431	1.12787
	1.14779	0.752065	1.71054
	0.768768	1.33261	0.94419
	0.426517	0.702634	1.07761
	0.503338	0.68367	0.809389
	1.3423	1.41621	0.75324
	0.576769	0.7409	0.666628
	0.63613	0.788703	1.02215
	1.78238	1.18409	0.965153
	0.996148	0.65354	1.14692
	1.70669	0.666501	1.13817
	0.923282	0.699773	0.798563
	1.62894	0.576617	1.24606
	0.562904	1.2232	0.930604
	0.976378	0.865122	1.02937
	1.83075	0.387759	0.815333
	1.21197	0.806826	0.975131
	1.0019	0.992654	1.37072
	1.29994	0.788423	1.01456
	0.632895	0.785393	0.987868
	1.78648	1.05678	1.31181
	1.36464	0.821358	0.949604
	0.643524	0.438256	0.735939
	0.584163	0.45189	0.813264
	0.711256	0.624028	0.752019
	0.347078	1.20564	1.23847
	0.757523	0.73282	0.78503
	2.00796	0.533133	1.10213
	0.747304	0.578805	1.08292
	1.65975	0.648771	0.949391
	1.14799	1.4625	1.10415
	1.15082	0.931721	0.825045
	1.18296	1.00141	0.792353
	1.33301	0.86961	1.58651
	1.43037	0.490548	1.02942
	0.472938	1.28391	0.864477
	1.45045	0.959494	2.06288
	0.520745	0.749428	1.12766
	1.32356	0.673458	0.973008
	0.596795	0.835216	0.837995
	1.62011	0.923137	0.854022
	1.51874	1.59693	2.1617
	1.62745	0.562702	0.973963
	1.39807	0.621166	0.728297
	1.26471	1.49353	1.73776
	1.67993	0.875782	0.789222
	1.44469	0.812268	1.22388
	0.791619	1.72042	0.742254
	0.792954	1.2126	1.49284
	0.854216	1.0491	1.00692
	1.4049	1.70898	1.8308
	1.98357	0.60237	1.07485
	1.2567	0.61679	0.805834
	1.43663	0.849019	2.36931
	0.751566	0.600462	1.15037
	1.38646	1.45734	1.04274
	1.27344	1.27605	0.762209
	0.960511	0.536107	1.28528
	1.51479	1.07182	1.03293
	1.62108	0.559841	0.0660737
	1.19713	0.571287	1.11991
	1.57841	1.51081	0.925509
	0.855397	0.531562	2.17895
	1.42441	0.29333	0.880876
	1.34697	0.671158	0.82218
	2.08406	1.03636	0.68706
	0.969497	1.22864	1.00262
	1.54986	1.43529	1.10558
	0.484697	0.420357	1.40082
	0.665143	0.542728	2.44191
	1.54673	0.621783	0.743634
	0.547602	0.683614	1.18556
	1.36808	1.36139	1.36653
	1.01258	0.729285	1.20583
	0.637568	1.13982	1.09072
	1.6407	0.944906	0.873287
	0.838554	0.492399	0.88782
	1.07872	0.732596	0.310616
	1.06922	1.58565	2.08299
	0.549348	1.40544	0.849018
	1.16694	1.0257	0.0698968
	0.928212	0.423275	1.5052
	2.47802	0.762725	0.812959
	1.08786	0.680696	1.90825
	1.26692	0.963759	0.521744
	1.93047	0.941147	0.989987
	0.6445	1.25484	1.39872
	1.38046	0.700446	1.63774
	0.59166	0.649557	1.49501
	0.68101	0.749652	1.72965
	0.695029	0.818496	1.44628
	1.43155	0.601472	1.46718
	0.622779	1.51541	1.27166
	1.55525	0.718232	1.61494
	1.23241	1.10638	1.38108
	0.343021	0.731474	0.491433
	0.957944	0.640748	1.34437
	0.990448	0.620661	1.19569
	1.21844	1.50901	1.18942
	1.34112	0.71582	1.19223
	1.39252	0.894634	1.51859
	0.528705	1.23588	1.26755
	1.37624	0.586211	1.43693
	1.19852	2.56406	0.672055
	0.326384	1.11514	0.925055
	1.16966	0.660834	1.15323
	1.36433	0.548787	1.10653
	0.972989	0.71105	1.51232
	0.433398	0.715707	1.27839
	1.19724	0.722833	1.77636
	1.44618	2.31915	0.853329
	1.57574	1.46396	1.66015
	0.560953	1.52837	1.23626
	1.19159	0.764184	1.47116
	1.46005	0.6325	1.23188
	1.42462	1.31045	1.02598
	1.29927	1.2186	1.50755
	0.531272	0.824556	1.17845
	1.23195	1.0349	1.33764
	1.47268	0.601192	0.933024
	0.952552	1.50003	0.874559
	0.525367	1.17629	1.81176
	1.20684	1.4772	1.36998
	0.348567	0.401786	0.496725
	1.52994	2.25698	0.876911
	0.488703	0.750157	1.67001
	0.85401	1.42148	1.56902
	0.491989	1.25198	0.592882
	0.575999	1.2967	1.43791
	1.19138	1.49959	1.57594
	0.434477	0.831345	1.1141
	1.93304	0.770075	1.14872
	0.903974	1.5737	0.982018
	0.547499	0.587782	0.890694
	0.930471	0.646471	0.64292
	0.66047	1.36055	1.29943
	0.803841	0.532853	1.14481
	1.06059	1.68323	1.44928
	1.2397	0.489538	0.0290039
	0.538615	0.713014	0.417225
	0.613536	0.62543	0.911925
	0.537024	0.597657	0.9099
	0.350005	1.38905	0.364247
	0.315138	0.718905	0.860057
	1.07641	1.19559	1.17655
	0.666684	0.65528	0.185978
	0.528089	1.67919	1.54433
	0.368902	0.664145	1.12991
	0.773287	0.464963	1.22052
	1.37049	1.55485	0.986852
	1.08452	0.872808	0.542321
	0.605885	1.91893	0.854374
	0.690356	1.44219	1.2264
	1.06527	1.28862	1.18171
	0.574407	1.29305	0.842159
	1.53923	1.39898	0.953275
	0.564701	1.46171	0.889257
	1.01936	0.951752	1.30289
	1.08817	0.693938	1.53192
	1.01273	1.15621	1.53727
	0.770976	0.658365	1.07994
	0.987367	1.74393	1.00704
	0.967443	0.79841	0.537618
	1.24335	0.816869	0.802572
	0.483876	0.549461	0.83027
	1.28263	1.02262	1.45451
	0.981359	1.54733	0.515081
	0.92662	1.06801	1.09032
	0.482181	0.767326	1.03362
	1.26348	0.678901	0.885469
	0.856167	1.55597	1.19386
	0.433604	1.6113	0.446948
	1.20006	0.695845	0.695767
	0.451268	0.869498	0.841897
	0.562339	1.59098	1.04329
	1.28417	0.668409	0.867831
	0.453271	0.982218	1.50951
	0.731385	0.787244	2.78764
	0.388107	0.839929	0.776573
	0.422358	1.48791	0.827983
	1.25254	1.55036	0.82524
	0.414039	0.700222	0.807145
	0.389956	0.741405	1.67628
	1.18296	0.86226	0.627438
	0.298552	0.802393	0.587133
	0.286998	0.891043	1.12606
	1.2471	1.1906	1.2959
	0.851443	0.92611	0.460862
	1.25875	0.733437	0.536507
	0.561261	1.30478	0.580862
	1.21557	1.03187	0.677868
	0.65554	0.787244	0.531738
	1.06147	0.789601	1.31615
	0.804611	1.42227	0.480655
	2.95979	1.22701	0.720133
	1.19061	0.632612	0.197867
	1.14358	0.496103	0.814788
	1.42652	0.839537	1.15016
	0.742117	0.711275	0.896704
	0.571531	0.663471	1.00952
	0.602033	1.07221	1.07876
	0.934682	1.49717	0.938969
	0.481873	1.47871	0.0436365
	0.501027	1.41503	0.412979
	0.354524	0.766821	0.767689
	0.806151	0.722328	0.363986
	0.468933	0.592888	0.998414
	1.00139	1.802	0.93714
	0.922255	0.957923	1.77963
	1.03071	0.652418	0.879785
	0.983465	0.70572	0.792382
	1.00816	0.522922	0.781538
	1.35216	1.28368	0.854048
	0.598439	1.27314	0.737183
	1.18959	0.989456	0.754167
	0.487059	1.12327	0.879916
	0.95933	1.55878	0.548527
	0.938533	1.35286	0.940929
	0.23118	0.530328	0.644422
	0.0201807	1.71498	1.03153
	0.596744	0.840603	1.71195
	0.913525	0.898842	0.8385
	0.440433	1.69793	0.953863
	1.19004	1.42317	1.14023
	0.449058	1.31589	1.48488
	1.51466	1.23717	1.15996
	0.561164	1.3495	1.09326
	0.619793	1.40005	0.973068
	1.19447	1.93997	0.640699
	1.29855	0.575326	0.625936
	0.784066	1.86771	0.788658
	0.936216	2.05595	0.895463
	1.33433	1.22039	0.66709
	0.881726	0.626777	1.47423
	0.728182	1.86142	0.911337
	0.599771	0.75285	0.719545
	0.726957	0.620381	2.38146
	0.924178	0.576617	1.10829
	0.947579	1.88858	0.771217
	1.14036	1.51849	0.9764
	0.906606	0.837124	1.33496
	1.45248	1.47013	0.887232
	1.37121	0.749821	0.760895
	0.888358	0.738936	0.865153
	0.49096	1.78259	0.966013
	0.784193	1.53841	1.80399
	1.06885	0.841613	1.06237
	0.491214	1.66157	0.757433
	0.990368	0.801327	1.14964
	0.81676	1.47394	1.08072
	1.11586	1.69147	1.32379
	0.489397	0.99675	1.4986
	0.640745	0.867534	1.47077
	1.28795	1.50424	0.883901
	0.583974	0.602875	1.49553
	1.20385	1.01639	1.01788
	0.485849	0.607869	1.01814
	0.850426	0.609776	0.594646
	1.23697	0.499862	1.07262
	1.11075	1.1401	1.14219
	1.70922	1.37794	0.844968
	1.69164	0.669362	1.31204
	1.15232	1.52781	0.934004
	1.28048	2.15195	0.78206
	0.465489	1.56057	1.31204
	0.374039	1.70219	0.849214
	0.437822	1.26635	0.56623
	0.870068	0.501489	0.975028
	0.786981	0.556811	0.914864
	1.01744	1.78528	1.15611
	1.17445	1.13848	1.15715
	1.38984	0.564441	1.0431
	0.511742	1.48606	1.64166
	1.43377	0.604053	1.60991
	1.1184	1.08316	0.219554
	1.85199	0.733269	0.873906
	0.283602	0.362174	1.44014
	1.328	0.909951	0.908332
	0.406353	0.533302	0.893177
	1.11434	0.816701	0.89076
	1.42181	1.29333	0.798391
	1.44521	1.01998	0.938773
	1.62617	0.511925	1.35358
	0.666849	0.464121	0.776377
	0.842443	0.621176	0.940667
	0.510475	1.83131	0.94916
	1.06412	0.678396	0.777161
	0.992058	1.48377	0.949878
	1.12081	1.01035	0.925512
	0.570626	0.534988	0.853721
	0.69722	0.835184	1.20098
	1.2975	0.614941	0.832817
	1.52475	1.29412	0.979993
	1.2063	1.01035	0.908463
	0.465447	0.94222	0.94119
	0.411844	0.529077	0.890302
	1.80193	0.925723	0.827591
	1.76159	1.73395	1.63029
	1.24677	0.668004	0.713405
	1.97478	0.638322	1.33986
	1.14564	1.05601	0.790226
	1.32736	1.84768	0.913754
	0.565937	0.600197	1.06942
	0.947621	1.4852	0.822496
	1.22552	0.765753	0.62182
	1.34831	0.704636	0.713078
	0.513686	0.533689	1.14245
	1.51428	0.597924	0.772915
	0.454464	1.28976	1.4157
	1.68759	0.611044	0.8807
	1.29378	0.595196	0.748745
	0.893722	0.821544	0.776181
	1.80569	0.688073	0.976922
	1.1222	1.89048	0.893242
	1.02838	0.933517	1.10234
	0.972754	0.659821	0.68917
	0.902339	1.67355	1.0297
	0.989312	0.611433	0.751489
	1.43064	1.93588	1.00815
	0.788248	0.652027	0.923683
	1.18206	0.74354	0.954712
	0.817394	0.684501	0.806884
	1.4706	0.818817	0.98352
	1.41674	0.739383	0.985806
	0.859846	0.746723	0.784216
	1.51964	1.43921	1.04179
	1.64531	1.78715	1.05544
	1.59787	0.655988	0.761679
	0.661823	1.33815	0.641418
	1.12858	1.21689	1.02454
	1.16943	1.42057	0.716998
	1.4464	0.67281	1.00377
	0.787488	0.770105	0.910422
	1.2776	0.830378	0.817858
	0.950789	0.704311	0.766121
	1.21268	0.543691	0.746001
	1.07008	0.765948	0.799829
	1.06281	1.54066	1.13945
	1.16909	0.610654	0.875343
	1.00127	0.903965	2.40249
	1.3726	1.79514	0.860907
	1.2474	0.706389	1.03232
	1.64577	0.802384	1.03284
	0.334628	1.49643	0.447993
	0.678972	0.459582	1.23365
	0.704359	0.823883	0.985088
	1.26966	0.67333	0.776181
	1.18548	0.673655	1.09
	1.00604	0.610199	0.84438
	1.51056	0.75653	1.09333
	1.22286	0.460426	0.924402
	0.525259	1.38017	0.535135
	1.23916	0.818232	0.924075
	1.22375	0.810893	0.834254
	0.985426	0.716521	1.1887
	1.41328	0.956444	0.868354
	1.34954	1.77572	0.88083
	0.951465	0.720548	0.886971
	0.523696	0.717625	0.962486
	1.16237	0.832196	0.817531
	1.22632	0.371835	0.665849
	0.707696	1.74473	0.856465
	1.11865	0.400608	0.827395
	1.12583	1.69368	1.22189
	1.40124	1.0629	0.806165
	1.08038	1.45558	0.854636
	0.966756	0.537651	1.0152
	0.754033	0.721263	1.22731
	0.448678	0.555642	0.950597
	1.44441	1.02354	0.914407
	0.932753	0.60877	0.865741
	0.522514	0.721652	1.14774
	0.898833	1.37225	0.892197
	0.773548	0.800761	0.837717
	1.44281	0.703661	0.954451
	1.17724	0.864996	1.05146
	0.511489	0.563241	1.09353
	1.05386	0.938713	1.0576
	0.482301	1.02912	0.834973
	0.363648	0.90994	1.28917
	0.830404	1.31607	0.77494
	0.549294	1.59165	0.895006
	0.464433	1.99167	0.766448
	0.971402	0.71782	1.14735
	0.53696	0.786472	0.899252
	0.58051	1.50293	1.11214
	0.617681	0.536027	0.924598
	0.771479	1.50371	0.97542
	0.891272	1.344	0.908593
	0.522387	0.567268	1.0007
	1.84869	0.535378	1.71234
	0.55977	0.523752	1.07256
	1.16702	0.785173	1.12887
	1.62588	1.76143	0.925251
	0.934189	0.932998	0.967581
	0.880924	1.60607	0.954647
	1.33978	1.79215	0.842093
	0.559263	1.1181	0.79702
	0.64725	0.636309	0.935311
	0.546464	0.717041	0.918327
	1.17031	0.802319	0.91297
	0.505998	0.803034	0.849083
	1.01394	0.573568	0.978359
	1.35879	0.617474	0.832621
	0.535186	0.71795	0.7023
	0.539959	1.54976	1.05701
	1.1203	0.804463	0.85947
	1.05191	1.26086	0.898207
	0.693925	1.61562	1.12821
	1.16651	0.664497	0.978555
	0.82863	0.635335	0.625217
	0.611683	0.666835	0.958501
	0.56657	0.520829	0.767493
	0.78546	1.66101	0.740253
	0.957674	0.491342	0.719545
	1.11717	0.774846	1.1915
	1.30214	0.864671	1.11253
	1.24309	0.773612	1.69384
	1.42528	0.831547	0.754492
	1.10032	0.691256	1.00587
	2.19819	0.975215	0.763345
	1.13622	0.799332	0.534926
	0.598335	0.822713	1.06572
	0.544056	0.828949	0.772789
	0.613457	0.730031	1.48903
	1.54009	1.45746	0.630602
	0.450325	0.700804	0.877614
	1.01369	0.767766	1.15243
	0.483061	0.600846	0.738614
	0.427853	0.594806	0.850817
	0.749302	0.389436	0.739618
	0.762735	0.685216	1.46224
	0.683154	0.616954	1.43792
	1.16326	0.861228	1.0188
	1.33383	1.75707	0.987751
	0.404874	0.606887	0.813456
	0.614767	0.765038	0.838304
	1.12875	0.599548	0.996486
	1.21956	1.69927	0.481923
	1.01875	1.7487	0.577541
	0.427346	0.748346	0.791853
	1.12051	0.521089	0.963905
	0.892413	0.709052	0.86817
	1.50287	0.928321	1.50308
	1.08042	0.735811	0.792384
	0.943059	0.564865	1.22969
	1.4744	0.87175	0.870295
	1.1648	0.713664	0.812216
	0.537694	0.751334	1.10863
	1.06733	0.905004	1.27791
	2.5855	0.731525	0.959243
	0.408461	1.07693	1.30512
	1.23109	1.08537	0.878322
	0.302544	0.480625	0.990348
	0.561709	0.902471	0.542717
	0.831632	0.678851	1.01201
	0.933297	0.427107	0.740149
	0.284932	0.836937	0.64341
	0.598133	1.47169	0.780167
	0.710305	0.997427	0.583856
	0.544649	0.736915	0.782173
	0.647915	1.35861	1.28641
	1.18761	0.660535	0.893904
	0.4686	1.15707	0.743631
	0.748929	0.583375	0.991705
	1.07664	1.26112	1.20224
	0.948857	1.67426	1.0826
	0.584324	1.69927	0.818414
	1.70589	0.478157	1.09488
	0.834784	1.48091	1.23429
	0.244657	1.68816	1.18365
	1.12827	1.26229	1.03987
	0.60864	0.622734	0.62045
	0.529989	0.675408	0.741625
	1.1723	1.10576	0.610239
	1.20377	1.08277	1.20147
	0.425222	0.366964	0.613781
	0.314151	0.530182	1.53159
	2.05737	0.736396	1.10887
	0.520583	0.832456	1.22904
	1.14153	0.379434	1.2811
	0.428024	1.43564	0.981081
	1.22814	1.22001	0.832874
	0.899476	1.66686	1.15006
	0.479007	2.22776	0.828979
	0.232549	0.938388	1.17657
	0.737472	1.19312	1.24362
	0.605638	0.68028	0.990702
	0.775646	0.617798	1.18383
	0.642061	0.608835	0.73407
	0.540996	0.982749	1.10952
	0.467249	0.549147	0.859671
	0.746878	0.533104	1.35995
	0.811569	1.6666	1.13537
	0.571716	0.838431	1.16872
	0.842639	0.831936	0.746051
[truncated: 5,958 more rows]
