# Supplementary material for: Laminin-defined mechanical status modulates retinal pigment epithelium phagocytosis
Source: EMBO Rep. 2025 May 19;26(13):3357–83. doi: 10.1038/s44319-025-00475-9 (PMC12238246; doi:10.1038/s44319-025-00475-9)
Supplement: Supplementary file 3 — Source data Fig. 1 [file 44319_2025_475_MOESM3_ESM.zip › Figure1/1C/ShapeFactors.xlsx]

## Sheet: Sheet1
	C	MP	P
mouse1	3.80499	3.88817	3.81621
	3.77882	3.82243	4.21388
	3.7799	3.80214	3.93845
	3.7741	3.82845	3.97525
	3.77782	3.84113	3.9089
	3.81083	3.86587	4.03332
	3.78375	3.84876	4.33987
	3.77881	3.81899	4.27414
mouse2	3.78335	3.87712	4.02041
	3.81315	3.79917	3.94779
	3.80271	3.81842	4.33677
	3.78741	3.85977	4.24835
	3.77733	3.81085	4.0643
	3.77848	3.8235	4.06223
	3.76477	3.83043	4.0445
	3.78341	3.86101	4.12669
mouse3	3.78144	3.81409	4.00788
	3.79904	3.8416	4.00678
	3.77817	3.8027	3.97447
	3.79651	3.83222	4.03538
	3.79948	3.85251	4.06932
	3.80762	3.88321	4.16326
	3.78975	3.79347	4.0199
	3.78467	3.86551	4.1005
mouse4	3.78849	3.87427	4.0391
	3.77592	3.82566	4.24569
	3.77213	3.87669	4.16954
	3.80319	3.82419	4.35621
	3.80464	3.88097	3.99571
	3.75565	3.85446	3.89441
	3.76866	3.90952	4.09459
	3.80643	3.81737	4.30555
mouse5	3.83	3.88	3.95
	3.82	3.81	3.98
	3.78	3.8	3.93
	3.87	3.83	3.92
	3.8	3.79	3.94
	3.8	3.77	3.91
	3.79	3.89	4.09
	3.85	3.86	3.88
mouse6	3.78	3.81	4.14
	3.83	3.83	4.02
	3.78	3.9	4
	3.85	3.87	4.04
	3.77	3.9	3.93
mouse7	3.75741	3.87488	4.20857
	3.78483	3.85219	3.97702
	3.79887	3.88193	4.00063
	3.78715	3.86965	4.04185
	3.808	3.81679	3.91239
	3.80142	3.86718	4.24539
	3.81937	3.88963	4.0745
	3.79008	3.882	4.0634
