# Supplementary material for: Laminin-defined mechanical status modulates retinal pigment epithelium phagocytosis
Source: EMBO Rep. 2025 May 19;26(13):3357–83. doi: 10.1038/s44319-025-00475-9 (PMC12238246; doi:10.1038/s44319-025-00475-9)
Supplement: Supplementary file 3 — Source data Fig. 1 [file 44319_2025_475_MOESM3_ESM.zip › Figure1/1J/Raw data_BM Laminins_mouse.xlsx]

## Sheet: Sheet1
	Laminin alpha 2					Laminin 332					Laminin alpha 5
	C	MP	FP			C	MP	FP			C	MP	FP
mouse 1	0.672534	0.142227	0.557117		mouse 1	0.620604	0.820477	0.518601		mouse 1	0.801732	0.605027	0.115048		Each value = single ROI within the image
	0.60772	0.152724	0.511036			0.516184	0.762734	0.454372			0.775235	0.779323	0.0924397
	0.748977	0.174957	0.562931			0.755548	0.661176	0.464738			0.747815	1	0.0831797
	0.849268	0.119186	0.613264			0.955676	0.581113	0.786582			0.728293	0.579652	0.0788102
	0.789944	0.138135	0.514266			0.671542	0.631796	0.63593			0.701796	0.873407	0.0929608
	0.592431	0.146641	0.568637			0.821494	0.714976	0.511288			0.720877	0.739317	0.0824982
	0.754683		0.498224			0.629571	0.916884
	0.599752					0.566486					0.419586	0.233705	0.635292
											0.359978	0.173294	0.730017
	0.511574	0.525732	0.625215			0.850302	0.310588	0.584293			0.413573	0.359056	0.595887
	0.662199	0.453542	0.574935			0.698506	0.292719	0.481526			0.329873	0.299768	0.552554
	0.537091	0.363049	0.585971			0.715103	0.340986	0.57558			0.283532	0.357612	0.679949
	0.476906	0.49494	0.572621			0.771701	0.375517	0.667091			0.38908	0.344384	0.564259
	0.640558	0.4066	0.531654			0.511224	0.381876	0.82283
	0.566322	0.494671	0.480835			0.503466		0.656216			0.327748	0.0830193	0.116452
			0.455534			0.526232					0.266536	0.0790508	0.114768
											0.225407	0.0824982	0.114006
	0.749892	0.579996	0.390827			0.608839	0.226582	0.183847			0.251022	0.0803736	0.121863
	0.99101	0.467754	0.414513			0.681335	0.226773	0.154976			0.270865	0.080574	0.107272
	0.739395	0.447567	0.545973			0.585374	0.24318	0.15275			0.276838	0.0829392	0.0937625
	0.537091	0.554425	0.681794			0.562353	0.210429	0.230334				0.0867474
	0.826335	0.448751	0.677218			0.535962	0.235676	0.12903
	1	0.396425	0.608366			0.578951	0.206232	0.170938			0.0761244	0.195061	0.098613
	0.590493	0.394165				0.670143	0.211574				0.0959673	0.178265	0.104586
											0.100577	0.167321	0.114407
	0.871178	0.422911	0.376507			0.843434	0.504801	0.223657			0.0858655	0.203039	0.104586
	0.714147	0.393519	0.723407			0.819777	0.442989	0.124197			0.102742	0.188407	0.10162
	0.713824	0.524925	0.548719			0.915612	0.461685	0.123879			0.111361	0.209733	0.116612
	0.613426	0.453865	0.545166			0.79097	0.44407	0.117583
	0.441699	0.401863	0.392765			0.73717	0.374181				0.164596	0.410647	0.0951656
	0.585863	0.464093	0.357397			0.743593					0.156698	0.28706	0.0910366
	0.392065										0.165918	0.237754	0.102822
						0.733736	0.269507	0.234086			0.149002	0.308747	0.0837008
	0.662898	0.218023	0.405469			0.665755	0.280064	0.178442			0.150966	0.303536	0.100176
	0.541451	0.179748	0.400624			0.607695	0.247695	0.202353			0.164876	0.339213	0.0945242
	0.365041	0.211133	0.552056			0.652655	0.258633	0.18849
	0.60955	0.177379	0.554802			0.730811		0.181113			0.32931	0.803724	0.948263
	0.514912	0.226044	0.402401			0.740159					0.357307	0.763591	0.807781
	0.54452	0.165429	0.414998								0.340948	0.678703	0.725486
	0.478252					0.418569	0.0910652	0.412273			0.305337	0.694564	0.805387
						0.407504	0.0855326	0.322289			0.385736	0.624007	0.818919
	0.431471	0.256568	0.665913			0.285151	0.124515	0.322989			0.420615	0.602494	0.698321
	0.585756	0.249785	0.440461			0.415771	0.130874	0.308553			0.445486	0.634879	0.790856
	0.509851	0.265235	0.908161					0.352496					0.671721
	0.452519	0.277024	0.587694
	0.388727	0.235034	0.697298			0.406995	0.337742				0.449011	0.354447	0.240698
	0.594907		0.430717			0.331192	0.320954				0.403757	0.329909	0.236276
						0.317901	0.468935				0.460449	0.348861	0.206717
	0.449289	0.532246	0.494832			0.252909	0.473577				0.400665	0.346434	0.237007
	0.47416	0.468615	0.560939			0.206804	0.304738				0.428462	0.337656	0.241796
	0.427649	0.533323	0.585917				0.445914				0.390923	0.349526	0.206151
	0.362242	0.511251	0.65477								0.394347	0.38005
	0.448159	0.603413	0.797534			0.592432	0.742448	0.900413			0.425769
	0.31433	0.40154	0.545812			0.46868	0.710334	0.938824
	0.482235		0.627369			0.337552	0.648585	0.973609				0.494996	0.2535
	0.443745					0.441653	0.608013	0.955866				0.368545	0.258088
						0.547536	0.608076	0.911797				0.36941	0.23744
			0.368809			0.56407	0.629698	1				0.440466	0.209177
			0.351852									0.354913	0.265569
			0.37936									0.283824	0.231721
			0.360788		mouse 2	0.502306	0.612951	0.622354				0.424805	0.23724
			0.36068			0.465169	0.738557	0.586221
			0.362726			0.468185	0.587522	0.501301		mouse 2	0.328978		0.278903
						0.497043	0.552454	0.477646			0.307132		0.219485
						0.405618	0.605263	0.427676			0.311089		0.25483
mouse 2	0.340349		0.159303			0.450739					0.27458		0.234547
	0.305477		0.172062			0.461679					0.300615		0.229094
	0.364841		0.252431								0.244456		0.239002
	0.306995		0.138503			0.410467	0.74246	0.769722
	0.365333		0.285908			0.392076	0.655825	0.671437
	0.334974					0.469367	1	0.563868			0.198903	0.27345	0.239435
						0.456889	0.802957	0.439799			0.22005	0.249476	0.257323
	0.307774		0.265436			0.457008	0.648965	0.608811			0.191521	0.251771	0.206251
	0.288821		0.202215			0.578829	0.668244				0.223308	0.30251	0.206018
	0.295508		0.236513								0.225403	0.339052	0.211272
	0.283159		0.337641			0.0522768	0.0710231	0.144885			0.246983	0.317839
	0.245415		0.261251			0.0524542	0.0830869	0.139208			0.24123	0.317473
			0.308349			0.0455943	0.0800118	0.152927
						0.0492608	0.0807806	0.216499			0.28399	0.486517	0.251039
	0.512369	0.604677	0.4592			0.0413365	0.0798935	0.153992			0.249077	0.453234	0.211505
	0.545231	0.57879	0.359836					0.139562			0.249809	0.477007	0.191953
	0.661415	0.431549	0.514954								0.29483	0.428495	0.18926
	0.487097	0.576779	0.400533								0.224106	0.437839	0.200067
	0.3712	0.579938	0.698215			0.304494	0.648551	0.0403312			0.258022	0.442959	0.192785
	0.502564					0.337552	0.626671	0.0349497			0.240665	0.469892
						0.411354	0.585452	0.0410408
	1	0.455467	0.411405			0.318332	0.465583	0.0185098			0.457357	0.750058	0.203491
	0.870031	0.459651	0.322379			0.311236	0.511236	0.0392076			0.555245	0.81473	0.296858
	0.635897	0.396882	0.537887			0.330633	0.560733				0.562893	1	0.255694
	0.848451	0.404677	0.516882								0.480865	0.52788	0.293899
	0.609477	0.501087	0.398605								0.520865	0.749958	0.178886
	0.837087	0.496533				0.168776	0.533235	0.292371			0.511322	0.695029	0.230324
						0.895742	0.516795	0.378119			0.513682	0.69586
	0.815303	0.453579	0.362954			0.848374	0.525843	0.303844			0.500116
	0.787077	0.456123	0.554092			0.879066	0.662034	0.17942
	0.970954	0.452308	0.585067			0.785985	0.572738				0.282693	0.33197	0.388362
	0.88681	0.431877				0.754642	0.631875				0.266334	0.35069	0.37862
	0.776985	0.409231				0.510585					0.234547	0.344073	0.425702
	0.804472										0.231421	0.366916	0.483159
											0.27744	0.374165	0.408279
	0.487097	0.432779	0.117169			0.746008	0.812005	0.0460674			0.283292	0.380216	0.438836
	0.486072	0.394215	0.169395			0.981372	0.708279	0.0540509			0.283724	0.333466
	0.674462	0.241969	0.181456			0.91372	0.539503	0.0611473				0.38517
	0.526113	0.345026	0.20119			0.548669	0.504908
	0.588267	0.404759				0.471555	0.414725					0.416891	0.576193
		0.221005				0.507688						0.451505	0.547431
						0.471674						0.419219	0.617057
	0.620431	0.436677	0.235774									0.4001	0.468994
	0.684021	0.451282	0.413456			0.0762271	0.186517	0.13424				0.420781	0.478337
	0.650995	0.643733	0.4032			0.0214075	0.165346	0.149675				0.418653	0.44532
	0.566605	0.524308	0.206072			0.036369	0.205618	0.126138				0.483425	0.416725
	0.811938		0.683282			0.0461266
	0.593231										0.209363	0.301066	0.301298
						0.0424009	0.0471319	0.0814902			0.302998	0.282602	0.305083
	0.707446	0.493333	0.265149			0.0478415	0.0580722	0.0604376			0.262593	0.265837	0.220488
	0.561682	0.229621	0.307774			0.043702	0.0690716	0.0391484			0.304388	0.232231	0.24297
	0.548677	0.583508	0.222441			0.0379066	0.0670609	0.0621526			0.269237	0.263983	0.228677
	0.649026	0.321354	0.375959					0.0386753			0.229759	0.278739	0.202565
	0.435774	0.464246	0.333415								0.295272		0.216471
	0.479508										0.332973		0.246369
											0.324629		0.239879
											0.191131		0.225973
mouse 3	0.227983	0.352914	0.401075		mouse 3	0.607795	0.524193	0.644904			0.21454	0.315745	0.117352
	0.259046	0.382877	0.401456			0.618466	0.529717	0.608148			0.277117	0.203801	0.153353
	0.239959	0.314529	0.475263			0.555626	0.51115	0.51226			0.277271	0.238875	0.211758
	0.177451	0.262093	0.276017			0.557164	0.482341	0.522376			0.254095	0.281057	0.272559
	0.238647	0.168437	0.613018			0.569198	0.46274	0.37278			0.325556	0.302611	0.292104
		0.351009				0.553355	0.480701	0.550505			0.282138	0.199397	0.290946
											0.243356	0.28886	0.346261
	0.27462	0.429853	0.538745			1	0.316574	0.655878			0.215003	0.197852	0.291023
	0.238182	0.187312	0.492488			0.685646	0.259157	0.733375			0.199088	0.241579	0.279744
	0.301663	0.390537	0.546447			0.919324	0.382896	0.641953			0.274413	0.270009	0.36457
	0.312878	0.339413	0.562741			0.596746	0.375429	0.616776
	0.277244	0.199628	0.401667			0.796342	0.264228	0.592583		mouse 3	0.190899	0.170967	0.185028
		0.234669	0.477126			0.597074	0.399546	0.55386			0.234394	0.184642	0.214385
											0.252936	0.178229	0.309101
	0.636167	0.360659	0.830674			0.472755	0.26665	0.513118			0.248841	0.195226	0.25788
	0.647171	0.283381	0.814296			0.473158	0.267684	0.301387			0.183792	0.213612	0.371137
	0.654492	0.345084	0.755766			0.393264	0.187109	0.24498			0.188041	0.224428	0.445071
	0.677303	0.398663	0.956113			0.482064	0.159712	0.355373			0.207355	0.167645	0.404666
	0.465741	0.28355	0.66156			0.364733	0.231584	0.279162			0.195226	0.164787	0.429697
	0.518812	0.268991				0.479995	0.273512	0.33166			0.221724		0.626777
											0.232386		0.64246
	0.825765	0.688264	0.554361			0.722301	0.406282	0.757265
	0.798299	0.505819	0.404503			0.590792	0.483577	0.661049			0.142228	0.195844	0.568603
	0.901519	0.500656	0.374328			0.567407	0.429743	0.688774			0.186727	0.289632	0.632262
	0.789961	0.728554	0.650683			0.605096	0.469854	0.577018			0.164787	0.311109	0.629404
	0.860891	0.662279	0.404842			0.638446	0.46004	0.684788			0.217012	0.313118	0.575634
	0.693089					0.543794	0.52051	0.559738			0.198857	0.345179	0.738721
						0.519349						0.33699
	0.870667	0.778535	0.593296
	0.754666	0.537475	0.947141			0.560368	0.361226	0.546847			0.404821	0.374459	0.313273
	0.739557	0.584578	0.279699			0.422957	0.349445	0.923461			0.561805	0.328956	0.468325
	0.719455	0.543866	0.513733			0.417003	0.335066	0.710267			0.994129	0.361944	0.501931
	0.594439	0.613737	0.547505			0.556584	0.301514	0.543012			0.870751	0.41216	0.483776
	0.623217					0.577876	0.396998	0.533426			0.98903	0.343248	0.467707
						0.591549	0.276892				0.938273	0.300834	0.582046
	0.917432	0.621313	0.69165			0.434813	0.392331				0.7517	0.369978	0.470566
	0.839519	0.514749	0.462652								1	0.309951	0.476051
	0.815481	0.515807	0.574633			0.376463	0.482947	0.273058				0.292027	0.432247
	1	0.813365	0.683017			0.409788	0.440817	0.296317				0.364648	0.49521
	0.821533	0.70295	0.569597			0.417583	0.498638	0.231534
		0.498244				0.477447	0.429188	0.15941			0.47551	0.536851	0.426143
						0.417079	0.422023	0.245938			0.558096	0.381953	0.585213
	0.977316	0.605908	0.943375			0.472906	0.470863				0.584595	0.3964	0.431088
	0.972111	0.508189	0.839731								0.40652	0.561727	0.542259
	0.829489	0.649414	0.931525			0.501942	0.375025	0.660646				0.361171	0.56814
	0.861738	0.548775	0.829616			0.393718	0.353683	0.80164				0.404048	0.253477
	0.720217	0.572051	0.90973			0.418189	0.527851	0.68388				0.383884	0.316981
	0.58661	0.387871	0.960938			0.445106	0.373058	0.815414				0.438813	0.437886
						0.514859	0.342608	0.719652				0.493588	0.310414
	0.583859	0.667612	0.773541			0.374975	0.355903	0.731029				0.450479	0.613875
	0.63858	0.643066	0.654196				0.463093	0.793693
	0.488468	0.565957	0.832282								0.331273	0.451174	0.283915
	0.677176	0.572348	0.739049			0.792432	0.396266	0.0670787			0.319376	0.474428	0.29419
	0.535317	0.64497	0.5445			0.939808	0.516852	0.0873613			0.501004	0.266533	0.349583
			0.631174			0.957846	0.369349	0.0679112			0.515065	0.546585	0.37276
						0.872528	0.448991				0.4589	0.579883	0.327565
						0.835721	0.372326				0.481536	0.409302	0.31814
						0.992861	0.299849				0.464385	0.457509	0.341703
						0.851236	0.434284				0.393001	0.407216
mouse 4	0.275755	0.47501	0.755819								0.522713	0.418109
	0.292649	0.531408	0.710818								0.464231	0.236944
	0.344288	0.475084	0.950315
	0.288407	0.36251	0.745896		mouse 4		0.607217	0.0612711			0.40992	0.192367	0.251854
	0.254472	0.727159	1			0.661615	0.496225	0.0663136			0.667491	0.22296	0.269159
	0.268489	0.57674				0.675841	0.531551	0.0756944			0.493124	0.192676	0.328492
	0.264063					0.526678	0.407403	0.0689335			0.267769	0.2731	0.388288
						0.832413	0.53696				0.529203	0.291177	0.350046
	0.256058	0.496773	0.406883			0.537129					0.687191		0.323393
	0.356829	0.423518	0.438567								0.568217		0.307556
	0.326473	0.384346	0.393678			0.473745	0.243056	0.252071			0.594329		0.33699
	0.414961	0.415514	0.397846			0.578568	0.254803	0.297594			0.722111		0.373841
	0.239866	0.294456	0.4531			0.489323	0.421207	0.177249			0.51746		0.396632
						0.736323	0.41608	0.19787
	0.294567	0.196304	0.272768			0.557045	0.357372	0.213111			0.208923	0.310282	0.14287
	0.284091	0.206116	0.282468			0.601527					0.153453	0.346501	0.158471
	0.246026	0.192874	0.356202								0.207463	0.40489	0.138217
	0.20228	0.182435	0.460846			0.497718	0.138853	0.304581			0.171335	0.370404	0.132835
	0.216333	0.203534	0.32035			0.373289	0.159417	0.293819			0.231366	0.416568	0.118876
						0.495465	0.179841	0.232267			0.193595	0.473132
	0.500941	0.366088	0.351075			0.459124	0.183672	0.298862				0.353709
	0.473608	0.288923	0.353657			0.530734		0.301313
	0.447014	0.374756	0.416621								0.0945169	0.203996	0.354347
	0.343182	0.391428	0.343735			0.590653	1	0.576483			0.102089	0.214396	0.414834
	0.382428	0.355354	0.408395			0.534763	0.940785	0.540988			0.0900465	0.174619	0.364292
		0.332854				0.660319	0.779706	0.578962			0.0975276	0.195055	0.345133
						0.613668	0.732774	0.517663			0.0944257	0.20947	0.352796
	0.834495	0.577109	0.495592			0.471942	0.713223	0.476618			0.101633	0.24058	0.419943
	0.68522	0.555531	0.368448				0.915967	0.628289
	0.750876	0.514588	0.392202							mouse 4	0.818995	0.378615	0.328072
	0.697687	0.618457	0.413116			0.217928	0.90329	0.736408			0.909497	0.384089	0.264027
	0.651433	0.478588	0.380473			0.236436	0.565018	0.659502			0.753125	0.391844	0.267494
						0.216829	0.484816	0.806299			0.882675	0.398413	0.316759
	0.431891	0.406846	0.155878			0.399346	0.579216	0.602964			0.818174	0.386644	0.229541
	0.423075	0.309837	0.176275			0.347963	0.409488	0.84016			0.83569	0.388377	0.303439
	0.380362	0.347866	0.265981			0.221111					1	0.41748
	0.383756	0.37151	0.271587
	0.385637	0.33219	0.277231			0.7008	0.617781	0.213561			0.46629	0.594745	0.209835
	0.357051					0.647163	0.639783	0.313201			0.506797	0.595201	0.226074
						0.57392	0.626373	0.226576			0.517653	0.591917	0.17909
	0.239165	0.150861	0.244218			0.535354	0.724661	0.197701			0.531065	0.588085	0.160752
	0.226034	0.314485	0.25864			0.555862	0.658403	0.247056			0.4641	0.564912	0.230453
	0.238317	0.254915	0.413633			0.520705						0.572119	0.276982
	0.212939	0.177824	0.308436
	0.229132	0.263841	0.456936			0.630824	0.454392	0.100203			0.416659	0.393304	0.286197
			0.338866			0.665615	0.376134	0.114091			0.382994	0.414743	0.373324
						0.658178	0.420136	0.100935			0.423958	0.411185	0.298057
	0.263214	0.269632	0.481797			0.746493	0.465068	0.169812			0.371681	0.429705	0.389654
	0.262476	0.345174	0.500166			0.62443	0.601442	0.119556			0.403795	0.42414	0.385366
	0.269558	0.303825	0.465309			0.76779	0.486929				0.499133	0.412097	0.375422
	0.258493	0.29003	0.540851
	0.335989	0.300284	0.549703				0.252296	0.216378			0.452696	0.288751	0.357084
			0.360444				0.315792	0.302073			0.470669	0.321047	0.277986
							0.272015	0.199814			0.436274	0.312471	0.29313
							0.257846	0.185926			0.575221	0.353344	0.286835
							0.389571	0.174292			0.433993	0.342761	0.36347
mouse 5	0.248496	0.300191	0.276474								0.457987	0.361281	0.348508
	0.269103	0.337796	0.26414
	0.315183	0.34647	0.43587								0.693002	0.48408	0.603777
	0.257421	0.292619	0.34642								0.726576	0.552504	0.610619
	0.286452	0.331679	0.483805								0.715537	0.532342	0.639996
		0.409396									0.739896	0.569291	0.535079
											0.740352	0.438555	0.528784
	0.977537	0.184216	0.26444								0.647842	0.536995	0.545479
	0.913708	0.175491	0.359507										0.543107
	1	0.195748	0.389842
	0.993081	0.177948	0.322102								0.45078	0.451601	0.359091
	0.792018		0.309366								0.363927	0.383085	0.409087
											0.432898	0.402792	0.317124
	0.983905	0.0822804	0.343913								0.47222	0.374875	0.331813
	0.549539	0.0724027	0.430205								0.44266	0.395767	0.344677
	0.421179		0.432461								0.49594	0.373232	0.348235
	0.625501		0.366927
	0.726935		0.325211								0.766081	0.413574	0.210505
											0.417655	0.470812	0.183579
											0.540516	0.499003	0.240278
	0.429653	0.362214	0.309767								0.567632	0.446955	0.257016
	0.904733	0.40353	0.229693								0.518209	0.399684	0.237368
	0.661101	0.3573	0.387585								0.403797	0.437494	0.202753
	0.6965	0.323957	0.36783								0.439677	0.427369	0.263218
	0.82506	0.348676
											0.304762	0.284132	0.261889
											0.226546	0.338427	0.35178
											0.181965	0.321848	0.327828
											0.252745	0.397785	0.277867
											0.213289	0.336972	0.348679
											0.140516	0.302041	0.279861
											0.202246	0.325044
										mouse 5	0.670337	0.712356	0.286315
											0.605695	0.788103	0.333365
											0.723746	0.794779	0.347793
											0.532416	0.72305	0.35121
											0.808859	0.852017	0.35814
											1	0.755545	0.28255
												0.659991	0.305521
											0.596709	0.229299	0.124063
											0.543268	0.262996	0.170669
											0.650277	0.241133	0.207056
											0.626103	0.251574	0.187249
											0.5732	0.204461	0.214017
											0.596013	0.264926	0.186521
											0.49739	0.249011	0.423098
											0.382693	0.260813	0.400475
											0.371492	0.242936	0.320994
											0.560702	0.249644	0.288689
											0.441544	0.243094	0.445373
											0.48312	0.204366	0.378484
											0.395001	0.219143
											0.576364	0.360671	0.191647
											0.429046	0.312704	0.148869
											0.43471	0.341718	0.141623
											0.440373	0.30068	0.146306
											0.621452	0.31052	0.156652
											0.598988	0.36624	0.209334
											0.25632	0.201107	0.193704
											0.244993	0.197659	0.400032
											0.290524	0.206043	0.356747
											0.287613	0.206708	0.205727
											0.233254	0.208227	0.202784
											0.207436	0.244297	0.35719
											0.288246	0.275494	0.506724
											0.203417	0.303212	0.482455
											0.253979	0.209112	0.514982
											0.229774	0.262933	0.413574
											0.175763	0.25882	0.443696
											0.269008	0.292011	0.546654
													0.488246
											0.435198	0.204674	0.285552
											0.492705	0.23102	0.336119
											0.307578	0.393201	0.31296
											0.41636	0.384207	0.341006
											0.413244	0.251062	0.316714
											0.349363	0.244122	0.235269
											0.415722	0.263669	0.240722
											0.331516	0.250425	0.257153
											0.26898	0.222521	0.302904
											0.342776	0.351912
											0.529958	0.242493	0.173159
											0.686756	0.292989	0.160411
											0.437323	0.252762	0.182507
											0.677975	0.354533	0.191289
											0.550991	0.248513	0.153399
											0.510836	0.299433	0.181941
											0.446742	0.243839	0.190156
											0.574717	0.284632	0.173229
											0.444547	0.229249	0.15085
											0.459136
										mouse 6	0.57153	0.631161	0.340085
											0.715581	0.566501	0.351275
											0.950283	0.506941	0.290793
											0.960482	0.614589	0.355737
											1	0.618059	0.424433
											0.900991	0.616501	0.520892
											0.818484	0.575708
											0.668343	0.524717
												0.634703
												0.826558
											0.249221	0.224221	0.240581
											0.195963	0.246246	0.273513
											0.269122	0.243768	0.239235
											0.240014	0.294972	0.264943
											0.252762	0.347167	0.273159
											0.300283	0.233286	0.241289
											0.279603	0.273867	0.225283
											0.271176	0.270397	0.274079
												0.255028	0.242493
											0.862323	0.231586	0.41728
											0.704108	0.228329	0.478116
											0.933144	0.186048	0.407861
											0.991147	0.128187	0.477833
											0.910411	0.158711	0.496105
											0.618697	0.147167	0.487394
											0.527408	0.223371	0.540935
											0.686827	0.233994
											0.513739
											0.275354	0.183924	0.224858
											0.254037	0.240793	0.299292
											0.325567	0.19136	0.252266
											0.296105	0.176487	0.292422
											0.351204	0.19483	0.299858
											0.230241	0.201346	0.296317
											0.276983		0.240581
													0.345609
											0.379249	0.367847	0.417422
											0.441785	0.681728	0.382082
											0.420538	0.373725	0.442989
											0.411331	0.415297	0.342422
											0.481516	0.598513	0.3017
											0.309561	0.784278	0.321813
											0.44228	0.970184	0.344688
											0.383782	0.878399
											0.395751	0.369263	0.36211
											0.277762	0.378612	0.315227
											0.383711	0.445042	0.476062
											0.414093	0.486048	0.358357
											0.322805	0.363739	0.498442
											0.377762	0.313385	0.516856
											0.355737	0.339802	0.555807
											0.381445	0.45085
											0.422238
