# Supplementary material for: Laminin-defined mechanical status modulates retinal pigment epithelium phagocytosis
Source: EMBO Rep. 2025 May 19;26(13):3357–83. doi: 10.1038/s44319-025-00475-9 (PMC12238246; doi:10.1038/s44319-025-00475-9)
Supplement: Supplementary file 3 — Source data Fig. 1 [file 44319_2025_475_MOESM3_ESM.zip › Figure1/1J/Raw data_Col IV_mouse.xlsx]

## Sheet: Sheet1
	Colagen IV
	C	MP	FP
mouse 1	0.37901	0.423828	0.536789		Each value = single ROI within the image
	0.381021	0.48202	0.566009
	0.355048	0.452024	0.632742
	0.405795	0.380668	0.629883
	0.378092	0.491972	0.670431
		0.464552	0.648904
	0.351484	0.312807	0.476444
	0.440661	0.396478	0.460987
	0.342979	0.401666	0.421675
	0.357871	0.406571	0.464093
	0.41984	0.415923	0.418993
	0.404559	0.35159	0.429827
	0.452836	0.682394	0.527861
	0.40403	0.68257	0.542224
	0.434097	0.838409	0.621661
	0.43025	0.651163	0.554152
	0.396937	0.656174	0.583477
	0.415111	0.69771	0.507746
	0.645728	0.787522	0.809154
	0.731835	0.810248	0.910894
	0.644528	0.788474	0.983096
	0.594629	0.792533	0.728659
	0.591171	0.805978	0.767618
	0.58136	0.741292	0.852384
		0.763242
	0.582807	0.456153	0.73427
	0.714084	0.595899	0.666478
	0.697639	0.406641	0.847973
	0.71359	0.511804	0.807354
	0.597946	0.516957	1
	0.699474	0.512087	0.660797
			0.744362
	0.601087	0.343932	0.544518
	0.684123	0.306137	0.560327
	0.564386	0.288033	0.454988
	0.618838	0.402548	0.543812
	0.577514	0.287081	0.552634
	0.591912		0.651622
	0.576772
	0.593006
	0.457776		0.617849
	0.53139		0.562621
	0.467481		0.554893
	0.446801		0.500547
	0.70745		0.494618
	0.477573		0.494054
	0.432615	0.38388	0.259272
	0.348696	0.36013	0.285351
	0.394502	0.309595	0.320323
	0.401595	0.313548	0.296962
	0.424357	0.310442	0.286869
	0.39789	0.39916	0.28274
	0.376575
	0.394431
	0.383986
	0.423228
	0.455094
	0.407665
mouse 2	0.807394	0.951661	0.239445
	0.769673	0.935049	0.211404
	0.750562	0.945478	0.224269
	0.901074	0.60998	0.223832
	0.778229	0.772171	0.241381
		0.724519
	0.794841		0.776105
	0.542968		1
	0.689171		0.634399
	0.459343		0.732201
	0.797714		0.872783
			0.91013
	0.302773		0.163877
	0.289408		0.203098
	0.277917		0.206283
	0.31364		0.185361
	0.29303		0.249063
			0.837747
			0.669748
			0.706845
			0.611167
			0.551399
	0.228579	0.188796	0.231576
	0.226705	0.212591	0.257619
	0.244567	0.223582	0.235261
	0.242568	0.238509	0.226455
	0.248564	0.237634	0.228953
	0.251436	0.268361
	0.384462	0.219585	0.186985
	0.445104	0.220085	0.171746
	0.429365	0.21946	0.173495
	0.474019	0.215089	0.17949
	0.511491	0.22939	0.193043
	0.526543		0.182051
	0.317012	0.249938	0.174931
	0.309768	0.224144	0.206907
	0.29022	0.258494	0.234637
	0.261929	0.237634	0.189171
	0.290157	0.261616	0.212278
		0.247752
	0.395516	0.240944	0.801649
	0.414876	0.23701	0.840057
	0.373407	0.249313	0.824756
	0.407257	0.236323	0.762428
	0.467524	0.231139	0.769173
		0.284287	0.260117
		0.25968	0.255621
		0.323945	0.2668
		0.337996	0.244067
		0.34649	0.258369
mouse 3			0.161941
			0.146328
			0.153198
			0.152823
			0.149513
			0.178741
			0.328379
			0.303897
			0.306707
			0.282663
			0.282788
	0.790797	0.373368	0.502519
	0.852339	0.303393	0.408072
	1	0.33856	0.4891
	0.899846	0.357584	0.353779
	0.979177	0.371517	0.401954
	0.597995	0.428483	0.438406
		0.376041
	0.274139	0.715784	0.57383
	0.335167	0.826067	0.59491
	0.319692	0.727147	0.604216
	0.280668	0.474704	0.694961
	0.304936	0.705861	0.674961
		0.717429	0.611979
	0.320206	0.814396	0.287095
	0.307866	0.754859	0.276864
	0.348586	0.71383	0.261645
	0.32653	0.717789	0.267969
	0.329203	0.640463	0.282725
	0.327661	0.736401	0.265707
		0.878458
	0.421851	0.594036	0.545656
	0.426324	0.775064	0.5909
	0.467301	0.598715	0.531003
	0.475373	0.76401	0.640566
	0.451465	0.540668	0.4691
	0.417275	0.77419	0.536812
	0.320411	0.400411	0.505244
	0.303907	0.366015	0.490283
	0.25563	0.413059	0.532545
	0.277635	0.431362	0.378509
	0.234036	0.403393	0.368483
	0.239692	0.431825	0.446735
	0.226992
	0.413059	0.381851	0.211311
	0.439075	0.362674	0.221285
	0.414499	0.300051	0.231465
	0.364884	0.285913	0.26329
	0.42329	0.345604	0.26653
	0.405039
	0.614859	0.448843	0.32946
	0.634139	0.469769	0.289409
	0.536915	0.502365	0.223496
	0.412442	0.47018	0.277686
	0.441645	0.37635	0.222005
	0.356247		0.232494
mouse 4	0.402057	0.2709	0.195578
	0.41054	0.239023	0.207249
	0.431157	0.252031	0.231311
	0.40653	0.284884	0.224113
	0.475167	0.288175	0.182365
	0.421131
	0.604564	0.761519	1
	0.654299	0.883163	0.884886
	0.663054	0.825965	0.914669
	0.760944	0.636357	0.832998
	0.604134	0.581886	0.732884
	0.764389		0.74573
	0.559854	0.784771	0.682288
	0.495192	0.713435	0.667432
	0.666858	0.834936	0.533946
	0.600617	0.746591	0.60033
	0.654945	0.681427	0.522176
	0.542486	0.669083	0.663126
	0.507966	0.34929	0.762954
	0.526841	0.302928	0.74329
	0.557844	0.376489	0.698579
	0.475384	0.397804	0.801923
	0.513277	0.358476	0.72054
	0.515286		0.717238
	0.170016	0.364719	0.360988
	0.158892	0.409574	0.364863
	0.134635	0.386034	0.427228
	0.160255	0.364791	0.354744
	0.177121	0.365939	0.322951
		0.321157	0.404981
	0.395794	0.417612	0.625951
	0.313621	0.437706	0.687312
	0.339314	0.421056	0.647553
	0.383163	0.402253	0.638008
	0.433185	0.354959	0.644251
	0.328549	0.382733
	0.0887039	0.231089	0.330271
	0.0798048	0.201234	0.322879
	0.0903545	0.17669	0.28312
	0.0827472	0.183149	0.293383
	0.0867662	0.161547	0.313047
			0.287714
	0.132123		0.322233
	0.12753		0.280609
	0.128822		0.188962
	0.0821013		0.223554
	0.107722		0.195852
	0.391919	0.334649	0.650352
	0.413234	0.308382	0.570116
	0.44718	0.332711	0.539113
	0.498062	0.345342	0.519808
	0.522032	0.342974	0.523611
	0.494474
			0.213937
			0.269987
			0.211066
			0.143893
			0.160112
