# Supplementary material for: Laminin-defined mechanical status modulates retinal pigment epithelium phagocytosis
Source: EMBO Rep. 2025 May 19;26(13):3357–83. doi: 10.1038/s44319-025-00475-9 (PMC12238246; doi:10.1038/s44319-025-00475-9)
Supplement: Supplementary file 3 — Source data Fig. 1 [file 44319_2025_475_MOESM3_ESM.zip › Figure1/1J/Raw data_PanLN_mouse.xlsx]

## Sheet: Sheet1
	PanLN
	C	MP	FP
mouse 1	0.372875	0.40662	0.284905		Each value = single ROI within the image
	0.365791	0.410355	0.318393
	0.418727	0.40559	0.303838
	0.42491	0.359737	0.279495
	0.374292	0.432123	0.327537
	0.507728	0.422205	0.498454
	0.605744	0.377125	0.407393
	0.591577	0.417826	0.614503
	0.497295	0.377769	0.505281
	0.508887	0.459428	0.497939
		0.438305
	0.691525	0.387816	0.384338
	0.589516	0.407908	0.403787
	0.573545	0.421432	0.459428
	0.77035	0.333333	0.410484
	0.692555	0.360639	0.412545
	0.690752
	0.790314	0.522926	0.553065
	0.913447	0.483127	0.564786
	0.899665	0.511463	0.575863
	0.834364	0.567233	0.475786
	1	0.558861	0.529495
	0.879959
	0.520866	0.220505	0.46999
	0.621587	0.280525	0.43779
	0.570067	0.285033	0.458655
	0.649794	0.227975	0.446291
	0.549073	0.269449	0.517388
	0.392324	0.652241	0.643354
	0.372875	0.601752	0.63202
	0.38846	0.547913	0.592221
	0.452859	0.51391	0.728233
	0.391808	0.582689	0.572514
	0.351365
	0.538511	0.530783	0.919114
	0.588872	0.49459	0.72643
	0.640907	0.490211	0.681736
	0.752318	0.447321	0.696548
	0.654173	0.493431
		0.529753
	0.449124	0.434312	0.367594
	0.461875	0.366306	0.327795
	0.489438	0.443843	0.379701
	0.518161	0.309892	0.371844
	0.497038	0.358964	0.35832
mouse 2	0.39795	0.223338	0.351563
	0.375731	0.245901	0.301759
	0.447593	0.281168	0.367361
	0.446997	0.25528	0.34849
	0.433469	0.236431	0.366238
	0.483708	0.241361	0.338424
	0.414184
		0.312352	0.233611
		0.33503	0.257825
		0.366261	0.23799
		0.332554	0.245534
		0.341152	0.281695
		0.336566	0.224164
	0.44209	0.656532	0.194011
	0.543212	0.660017	0.207608
	0.531059	0.715989	0.194836
	0.559377	0.799317	0.228979
	0.502786	0.655798	0.206485
	0.543074	0.88042	0.172846
	0.493958	0.292449	0.608058
	0.464149	0.300864	0.532756
	0.511545	0.292334	0.572012
	0.476485	0.345395	0.528903
	0.470913	0.293137	0.414781
	0.477494	0.308156	0.391277
		0.425168	0.404623
	0.262824	0.378437	0.233038
	0.254683	0.33143	0.185206
	0.29011	0.368187	0.190823
	0.29277	0.329206	0.179404
	0.271239	0.369288	0.235652
	0.265461	0.290087	0.17718
			0.196923
	0.412098	0.30435	0.49538
	0.414276	0.29167	0.546399
	0.518906	0.287726	0.449084
	0.450597	0.270964	0.45727
	0.447616	0.310908	0.437069
	0.459632	0.337575	0.385774
	0.45516	0.330605
	0.358763	0.245924	0.370159
	0.355598	0.216482	0.365688
	0.38339	0.218683	0.339318
	0.447983	0.206897	0.365871
	0.46009	0.244365	0.339433
	0.462475	0.215359	0.330307
			0.413978
	0.518287	0.496228	0.591112
	0.469056	0.558024	0.695536
	0.462154	0.581321	0.87948
	0.495746	0.472243	0.806058
	0.474261	0.51526	0.743964
	0.502304	0.615647
		0.638921
		0.676183
		0.655913
		0.678453
		0.742267
		1
		0.262824
		0.254683
		0.29011
		0.29277
		0.271239
		0.265461
mouse 3	0.656002	0.286659	0.510726
	0.625073	0.334007	0.520754
	0.602446	0.259257	0.604761
	0.710476	0.308184	0.553152
	0.648031	0.276043	0.630877
	0.744747	0.332537	0.59881
	0.726785	0.197767	0.152329
	0.664965	0.21639	0.166948
	0.71246	0.218043	0.156296
	0.745629	0.247943	0.182927
	0.921209	0.216684	0.256428
	0.771048	0.223773	0.172715
	0.430209	0.294079	0.450228
	0.477924	0.292316	0.442404
	0.501763	0.27057	0.398692
	0.518476	0.292867	0.390942
	0.555245	0.257126	0.500037
	0.577946	0.262746	0.379959
	0.443138	0.293014	0.621951
	0.416765	0.297385	0.581215
	0.566522	0.319534	0.711321
	0.582133	0.281333	1
	0.517889	0.316375	0.931017
		0.310608
	0.311159	0.301021	0.331509
	0.347892	0.338562	0.377094
	0.370739	0.252535	0.396121
	0.374963	0.312078	0.314979
	0.338672	0.262085	0.34892
	0.364458	0.260836	0.325228
	0.371914	0.243866	0.447252
	0.363723	0.307853	0.456399
	0.320526	0.302233	0.421944
	0.271635	0.248861	0.399464
	0.270239	0.317257	0.41243
	0.325705	0.319277	0.486005
	0.784896	0.291544	0.393036
	0.421907	0.291618	0.420291
	0.435792	0.296099	0.409528
	0.465545	0.39366	0.614935
	0.376028	0.358875	0.451073
		0.316265	0.497135
	0.327579	0.242286	0.342492
	0.373972	0.273582	0.545989
	0.417536	0.280157	0.491515
	0.385469	0.274941	0.376543
	0.319351	0.270166	0.415222
	0.381244	0.288936	0.453717
	0.315163	0.279643
