# Supplementary material for: Laminin-defined mechanical status modulates retinal pigment epithelium phagocytosis
Source: EMBO Rep. 2025 May 19;26(13):3357–83. doi: 10.1038/s44319-025-00475-9 (PMC12238246; doi:10.1038/s44319-025-00475-9)
Supplement: Supplementary file 4 — Source data Fig. 2 [file 44319_2025_475_MOESM4_ESM.zip]

Archive with 44 entries (31 files):
- Figure2/
- Figure2/.DS_Store
- __MACOSX/Figure2/._.DS_Store
- Figure2/2G/
- Figure2/2I/
- Figure2/2H/
- Figure2/2A/
- Figure2/2F/
- Figure2/2C/
- Figure2/2D/
- Figure2/2J/
- Figure2/2K/
- Figure2/2L/
- Figure2/2E/
- Figure2/2B/
- Figure2/2G/iRPE_Mean elongation.xlsx
- Figure2/2G/iRPE_Morphometric parameters.xlsx
- Figure2/2I/iRPE_Traction force.xlsx
- Figure2/2H/SressValues_LN511_5.csv
- Figure2/2H/SressValues_LN511_20.csv
- Figure2/2H/Traction_LN332_20.csv
- Figure2/2H/Traction_LN332_5.csv
- Figure2/2H/README_Notes for figures.txt
- Figure2/2H/Traction_LN511_20.csv
- Figure2/2H/SressValues_LN332_20.csv
- Figure2/2H/SressValues_LN332_5.csv
- Figure2/2H/Traction_LN511_5.csv
- Figure2/2A/Orthogonal_ Dapi_Ezrin_F-Actin_slice 156.tif
- Figure2/2A/Composite_Orthogonal_Dapi_Ezrin_F-Actin.tif
- Figure2/2F/iRPE_Morphometric parameters.xlsx
- Figure2/2F/iRPE_Mean perimeter.xlsx
- Figure2/2C/SEM_iRPE.TIF
- Figure2/2D/iRPE_Proliferation_Dapi_Overview.tif
- Figure2/2D/iRPE_Proliferation_Dapi+EdU_Composite.tif
- Figure2/2D/iRPE_Proliferation.xlsx
- Figure2/2D/iRPE_Proliferation_EdU_Overview.tif
- Figure2/2J/iRPE_Magnitude Normal Stress.xlsx
- Figure2/2K/iRPE_Average Normal Stress.xlsx
- Figure2/2L/iRPE_Eff_Youngs_Modulus.xlsx
- Figure2/2E/iRPE_Mean area.xlsx
- Figure2/2E/iRPE_Morphometric parameters.xlsx
- Figure2/2B/iRPE_Ezrin+ZO-1_ROI_RGB.tif
- Figure2/2B/iRPE_Ezrin+ZO-1_RGB.tif
- Figure2/2B/iRPE_Ezrin+ZO-1.tif
