# Supplementary material for: Laminin-defined mechanical status modulates retinal pigment epithelium phagocytosis
Source: EMBO Rep. 2025 May 19;26(13):3357–83. doi: 10.1038/s44319-025-00475-9 (PMC12238246; doi:10.1038/s44319-025-00475-9)
Supplement: Supplementary file 4 — Source data Fig. 2 [file 44319_2025_475_MOESM4_ESM.zip › Figure2/2G/iRPE_Mean elongation.xlsx]

## Sheet: Sheet1
Mean elongation	LN 332			LN 511
Protein coating concentration (µg/ml)	Mean	SD	N	Mean	SD	N
5	1.47926	0.288251	9	1.45652	0.274686	9		Each value = average within 3 independent experiments (3 images per experiment)
10	1.49814	0.301153	9	1.48403	0.280089	9		SD = standard deviation for all experiment
20	1.49298	0.296435	9	1.45007	0.275938	9
30	1.57334	0.33473	9	1.45248	0.271447	9
