# Supplementary material for: Laminin-defined mechanical status modulates retinal pigment epithelium phagocytosis
Source: EMBO Rep. 2025 May 19;26(13):3357–83. doi: 10.1038/s44319-025-00475-9 (PMC12238246; doi:10.1038/s44319-025-00475-9)
Supplement: Supplementary file 4 — Source data Fig. 2 [file 44319_2025_475_MOESM4_ESM.zip › Figure2/2G/iRPE_Morphometric parameters.xlsx]

## Sheet: Sheet1
Mean area
Protein coating concentration (µg/ml)	Exp1	Exp2	Exp3	SD1	SD2	SD3		Mean	SD			Each value = average within one gel (3 images per gel)
LN332												One gel = one experiment
5	133.695	111.272	103.853	48.6396	39.3571	37.1934		116.273	36.3942			SD = standard deviation for each experiment
10	141.695	127.484	109.675	47.2332	49.4048	40.9648		126.284	39.8432
20	117.095	109.834	112.47	39.1529	37.0387	47.9541		113.133	36.0708
30	137.606	182.433	112.027	49.0742	62.8815	43.7074		144.022	45.4771
LN511
5	116.097	108.373	92.8388	41.1144	38.1534	37.3368		105.77	33.6902
10	118.663	118.717	98.3685	38.6733	40.6317	38.8269		111.916	34.1104
20	115.678	91.7462	98.7353	37.9126	31.8025	37.8141		102.053	31.1395
30	123.007	100.646	92.2657	42.0856	34.7953	35.1945		105.306	32.4829
Elongation
LN332
5	1.4905	1.48838	1.4589	0.340922	0.35064	0.30525		1.47926	0.288251
10	1.45438	1.50237	1.53768	0.341951	0.328845	0.371083		1.49814	0.301153
20	1.48941	1.49424	1.49528	0.367165	0.326906	0.331387		1.49298	0.296435
30	1.50626	1.61657	1.59719	0.331908	0.424356	0.397412		1.57334	0.33473
LN511
5	1.47065	1.44028	1.45863	0.320946	0.303163	0.326948		1.45652	0.274686
10	1.45227	1.56889	1.43094	0.294523	0.347874	0.325638		1.48404	0.280089
20	1.43748	1.43753	1.47519	0.293819	0.292995	0.363857		1.45007	0.275938
30	1.4309	1.47137	1.45516	0.298524	0.321363	0.319911		1.45248	0.271447
Perimeter
LN332
5	4.02336	4.00898	3.98272	0.777919	0.760422	0.745216		4.00502	0.659308
10	4.01792	3.98705	3.95589	0.737771	0.830215	0.783858		3.98696	0.679705
20	4.05384	4.04227	3.88307	0.782343	0.747526	0.831963		3.99306	0.682462
30	4.04172	4.13351	3.99035	0.821154	0.830917	0.858834		4.05519	0.724968
LN511
5	3.96254	3.95339	3.91382	0.764363	0.737638	0.868293		3.94325	0.685983
10	3.98304	4.04626	3.81998	0.713777	0.752128	0.791998		3.94976	0.652387
20	3.99009	3.94797	3.87657	0.685982	0.710473	0.839524		3.93821	0.648102
30	3.98042	3.93009	3.93069	0.723513	0.697134	0.794602		3.94707	0.64048
								Mean values were used for plotting
