# Supplementary material for: Laminin-defined mechanical status modulates retinal pigment epithelium phagocytosis
Source: EMBO Rep. 2025 May 19;26(13):3357–83. doi: 10.1038/s44319-025-00475-9 (PMC12238246; doi:10.1038/s44319-025-00475-9)
Supplement: Supplementary file 4 — Source data Fig. 2 [file 44319_2025_475_MOESM4_ESM.zip › Figure2/2I/iRPE_Traction force.xlsx]

## Sheet: Sheet1
Traction forces	LN332																																	LN511
Protein coating concentration (µg/ml)
5	95	76	75	114	82	69	60	60	98	83	56	70	57	71	144	62	121	51	94	76				129										194.05	234.88	273.27	214.59	100.61	170.18	192.38	193.39	185.37	188.16	229.62	197.84	245.64	186.5	239.92	149.08
10	76	89	116	161	57		93	89	148		164	115	192	200		97	76	85	103	67	82	64	62	72	85	116	92							126.28	171.27	160.22	128.32	138.27	132.23	141.74	118.11	120.54	77.73	65.26	84.62	66.74	96.67	96.22	87.66
20	104	90	83		121	146	167	132	118	116	69	124	84	110	163	115		131	128	92	128	47	59	46	54	46	50							89.02	172.28	157.04	165.96	148.85	174.86	185.26	161.75	162.28	203.59	160.35	126.91	144.7	204.35	227.81	236.39
30	80	66		46	130	94		96	80	106	60							94	50	47	54	36	82	44	73	82	75	81	41	76	72	57	59	134.74	177.08	166.95	55.32	113.63	62.17	137.56	97.18	149.02	136.51	115.36	145.59	129.14	137.82	124.34	114.48
	Exp1							Exp2							Exp3						Exp4							Exp5						Exp1						Exp2						Exp3
Each value = average traction force within the chosen ROI
Each experiment = one individual gel, 4-8 ROIs were taken within each gel
[truncated: 12 more columns]
