# Supplementary material for: Laminin-defined mechanical status modulates retinal pigment epithelium phagocytosis
Source: EMBO Rep. 2025 May 19;26(13):3357–83. doi: 10.1038/s44319-025-00475-9 (PMC12238246; doi:10.1038/s44319-025-00475-9)
Supplement: Supplementary file 4 — Source data Fig. 2 [file 44319_2025_475_MOESM4_ESM.zip › Figure2/2H/SressValues_LN511_5.csv]

0.196493527485215	-0.42658536073936	0.868178975763327	0.0829239816493897	-0.142912378364327	0.924706411285507	0.335251865162847	-0.0323712351866352	-0.220899482399206	-0.292157159641139	1.17966071745411	1.64775006102838	-0.000567088037481511	-1.45961475064884	-0.0979110681486355	-2.15044390239501	-1.27723424876159	0.372717827684056	-0.451403793443902	-0.620168100420641	-0.495216878865143	-1.19776942624704	-1.41577037264803	-1.61320920584313	-1.92587711501434	-2.52611631895935	-2.96300378201984	-2.88742938348116	-3.85673990174546	-4.06132526313971	-4.25034665563546	-3.34730686343372	-2.51765568125969	-1.58642347484867	-1.47276438348954	-1.71022515734984	-1.69510291647688	-1.90104408853647	-2.33173486967273	-3.37244929013732	-3.14425123353387	-1.4324213954718	-0.736188821537176	-1.38825719817968	-1.60382490995888	-2.1486605501056	-2.91114711824381	-1.42342570309948	-3.50581767751858	-4.36700290960791
-0.0974336775827371	0.360963910075274	0.189523026400192	1.01385594534894	1.37560878410558	1.75480714997516	0.58657429659302	0.325417140169963	0.611254871706815	0.152315874518812	1.57557738514071	0.545113792122314	0.367476443373068	-1.11479384424449	-2.58985816299447	-0.765889281713185	-1.06563742750479	-1.30513315885794	-0.944711702938292	-1.0938931804969	-0.916406012357561	-1.46802969272998	-1.77718959004639	-1.63611775651476	-2.35638621046333	-3.33131136478539	-3.94350504045205	-3.61307386113365	-3.87393386881789	-3.98057310805932	-4.16820005923723	-3.75408508468103	-3.26467877390794	-2.82022892703131	-2.85400149285854	-2.8137339354787	-2.70023420485586	-2.81190037552735	-3.37716652111065	-3.15892823894828	-2.60724359594673	-2.78734261556791	-1.86135321715703	-2.3370460861563	-2.70470211960144	-1.66985952013572	-2.49120881148344	-2.87628082060943	-3.72310582295544	-3.89189817792708
0.246527562368256	0.807078082513271	0.678208113740793	0.946443523680105	1.24725215861377	1.18037327725961	0.545243444051607	0.369578457135935	0.0947184621909823	0.828265464806882	1.22231351248506	0.267903918300302	-0.246819595928055	-1.08199882162476	-2.449606129497	0.982834777037763	-0.659259752256711	-0.926581361863379	-0.985932949646147	-1.09847882136863	-0.820594653714474	-1.50258743519152	-1.49431467167972	-1.66904494325803	-2.37614167480393	-3.26298213763401	-3.74753870271367	-4.49576822763292	-4.61340770599422	-4.39935232710295	-4.03890451495624	-3.84366373269697	-4.08445124309863	-3.33472768120074	-3.3178332539993	-3.9143095436602	-3.34003310952433	-3.53773297762334	-3.9427150098823	-4.23482498330679	-2.70040749707463	-3.24032078335979	-2.76706263200984	-2.61552040260975	-2.88956466942813	-2.71462873005157	-2.60127158527854	-2.62243589412431	-2.89678711396438	-3.74723024760136
0.548610121700056	0.689051928612668	0.941195688375687	0.79818748386196	1.04243583288603	1.46442560089413	1.0346440072112	0.306576950744322	0.329393886188701	1.04249797041635	0.609494818793419	0.294478092935982	-0.594588680466944	-0.896096337135076	-0.36121067016618	0.335825137690215	-0.111507441542947	-0.85266207573644	-1.00416200982007	-1.34878322711876	-0.349434933097772	-0.623560723624651	-0.981669115336574	-1.10067274066965	-2.82081002931779	-4.38364787182798	-2.67195298603666	-2.95511458641518	-3.58345017839606	-4.55439054014129	-5.0731993891376	-5.04526933404694	-4.31809020570539	-4.06752425313669	-3.40248811378066	-4.12511534998524	-4.50863118064947	-4.6028059341924	-4.13195814793324	-4.85212429342515	-4.36745839079995	-3.77140287683721	-3.18107565504829	-3.4956137204281	-3.2469857552574	-3.03453385608347	-2.86097552718698	-2.92700877250323	-3.16718206441699	-3.69109355455675
0.618971660466285	0.514909342290043	0.648381111840666	0.753719104847279	1.19955133334294	0.649728134243658	0.545227028230794	0.473230011961139	0.312170391417249	0.0824265805440563	0.0110555110810429	-0.672994816808402	-0.698494487596964	-1.38819251367047	-1.04286547816677	-0.881468533661184	-0.702008991832176	-0.983528801408419	-1.09714659454691	-1.10814965932665	-0.93628088167323	-0.48146303171636	-0.357453592013937	-1.01663445113563	0.165245001486456	-2.78994992793531	-2.41159001428387	-2.28302324922402	-1.76582424979187	-3.64846071317464	-5.7146308431291	-3.61292505294981	-3.42781869566375	-4.0975092721843	-4.32863749878324	-4.51826834483682	-5.06229782038627	-4.28987458006439	-4.29511008884367	-4.95305022173575	-5.28163649612036	-4.5579660324034	-3.55554136302754	-3.99166653871264	-3.71566078989388	-3.43119694321304	-3.46471792299768	-3.54172868265824	-3.45551095855676	-3.64231234261954
0.4221519837781	0.529697423292278	0.782040126801041	1.13333772757315	1.29313753218689	0.704765229303401	0.288113399578952	0.27070004306554	-0.134786390465912	-0.427373669366502	-0.125261205304577	-0.460869190307325	-0.468397987370841	-0.679841123355672	-0.961425495856645	-1.56321867159584	-1.21107245562463	-1.3378444436456	-1.0097526303479	-0.900029744092036	-0.913581448504574	-1.59879737957778	-0.813952174482196	-0.927210214999761	0.449734477250111	-0.382426996498948	-1.21650662610101	-1.27211962407692	-1.7383997663372	-0.205249078866419	-3.21707692301815	-3.41959248723125	-3.30761690369859	-2.89083334593461	-4.80016335236532	-6.86676622266418	-4.05459838403837	-4.48173501463198	-4.24526133108185	-5.42516568851372	-5.38587908665999	-4.99451675881386	-4.47412777004423	-4.19528411310906	-4.48418997566938	-4.4768739152108	-3.28304838309862	-2.81316704767859	-0.559483406914079	-2.37717172515463
0.14632644674763	0.460414880830003	0.428383900255173	0.688426475857415	0.438690928415137	0.776421894740794	0.298881161924662	0.736589833268639	0.442441625852953	0.38265545212822	-0.23688224527846	-0.909068319237721	-1.32095978709181	-1.96722426568753	-1.97550710303121	-0.996557804471129	-0.925961128686447	-0.732142336361318	-1.3027692540637	-1.05117108110741	-0.909781924212984	-1.61277700448754	-0.39935493107228	0.305741759085985	-0.591666775143473	-0.871998081685849	-1.1472020509045	-0.982445528246862	-1.0386179871526	0.766567892782351	-0.383132334643096	-1.52205593074161	-2.8059707290423	-2.43151652334955	-0.700177889098641	-4.67221208161344	-4.00512369975537	-3.40788341241786	-4.28805753263064	-5.64438823822065	-7.26132773972894	-4.39334371360019	-4.61909981892476	-5.05640382657005	-5.45355692795188	-5.21217729404676	-5.27417839163164	-4.68963136678159	-2.10596870609435	-1.56690334245689
0.260800442316374	0.320152907581543	0.337480408389666	0.877076925408058	0.165051073628709	0.144781777554222	0.0245455156446392	1.29567301377745	1.24253617613166	0.665535515500458	0.344920550891566	-0.335377317779813	-0.632054119385912	-1.4622423164127	-1.60958644117559	-0.990265425497186	-1.36294716738466	-0.6460038051687	-1.41005181060151	-0.893655713689772	-0.609888049853584	-1.15063178240395	-1.48752960227466	-0.837842422281079	-0.40906970718381	-0.542738543485757	-0.6263089447124	-0.672660990014504	-1.11352553225179	0.0134590510552984	-0.543152920791667	-0.967531740970888	-1.25000424843398	-1.70405032419082	0.454096510281834	0.400382166709489	-2.67980425710165	-2.15386908040068	-2.90266714049585	-0.456606733513466	-3.26243580800471	-3.78530819453988	-4.03246681935248	-4.71745627729343	-7.63998296755411	-7.15834158433419	-3.76536115631616	-2.40514135163265	-2.67981699222519	-1.86821685367695
0.272256460544285	0.541583843234206	0.671826401898569	0.523314484214473	1.07089088310402	1.45424674961117	1.5155293315059	1.55217959763465	0.671996181163574	1.16416879049201	-0.288638984902967	-1.69477897281579	-1.95241422171241	-1.15227634631513	-1.28075267135361	-0.99906293499669	-1.49832766103936	-1.11746888841009	-1.11829006418308	-0.91456795481474	-0.57833591198212	-0.671426508801964	-0.613838297763224	-0.647095893347799	-0.334682137318486	-0.73109209892012	-0.852257997617519	-0.607890769961441	-0.784688170685746	0.202903774443471	0.176066030556772	-0.913051533538083	-0.721447451309112	-0.838502351233954	-1.06507562272162	-1.13036624058266	-1.66058502601701	-1.66299399178753	-1.51641985644451	0.130022983448727	-1.31024933094244	-3.11121127275642	-2.51713875744586	-1.81644111219095	-0.679818111808934	-1.79271891402107	-3.09339035372025	-2.29277222613926	-2.00990253092931	-4.6573577010164
0.279659808655301	0.177383987060159	0.210546710988682	-0.0414759973706533	0.205890018485878	0.100199923940442	0.0817131961994725	0.825096944950524	0.213301451116908	1.04396848403437	-0.189323915073591	-2.63051870036701	-1.02200428836233	-2.5039577682255	-1.41393304362044	-1.31783685328396	-1.36361165463731	-1.16701800857078	-0.722555112898898	-0.728328631389186	-0.605405191598342	-0.688277385934676	-0.722189209283846	-0.30368565987132	0.177741156646391	-0.0655327473247145	-0.488245128986118	-0.648794427540021	0.128487215447861	-0.344771648360508	0.106493282109951	-0.484576425250752	-0.310475644849824	-0.585747331491851	-0.404190393509604	-0.918130950504413	-0.968964050585553	-1.21680707605869	-0.996730383873073	-0.987197023279539	-0.869555301696312	-1.27589496168577	-2.26598990028195	-3.32530225323312	-0.783751315709516	-0.421952521195836	-1.26906000556611	-2.07320275056616	-2.17242348884604	-2.70380221537601
0.340906851373172	0.381720003467806	0.337623026221447	0.121979560238803	0.208903045847037	0.47397076387327	0.221257642811517	0.465391281217165	0.147499649797767	-0.0380115984116085	-0.38340864885015	-1.93583617809968	-2.25353910828072	-2.53640308281232	-1.89852615298075	-1.58237632588156	-1.47744052417356	-0.856395357482099	-0.715349798343908	-0.847205609856892	-0.942948983716017	-0.609498867385221	-0.722654010011382	-0.662940928932858	-0.561269966737367	-0.607680897497783	-0.300350793165053	-0.0387748595298514	0.403798659837264	-0.294965913173611	0.144201745050919	0.0700036043717243	-0.508351187176041	-0.325787345316584	-0.641143878383313	-0.790720668044909	-0.926751982478366	-1.23011933849093	-1.12517803537925	-1.36513960567517	-0.892204741353908	-0.470295835378699	-0.646572151117941	-0.0687240886567257	-0.144486489827996	-0.718762760645952	-1.16510435845806	-1.52455950853679	0.113949892876479	1.30702152828541
0.50954061860734	0.346833106124377	0.233316308506725	0.120526823209404	0.0575515684611818	0.466005048591613	0.153486786495639	0.282454500428303	0.0814451141001427	0.597306448492937	-0.0857877768775047	2.51594676029973	1.69059517795088	-3.47319546208265	-1.18623729161146	-1.44168025680182	-1.56790219353625	-1.13869057445872	-0.739802759329043	-0.776402303724009	-1.04886110125452	-1.2587822890995	-1.07430916901346	-0.771295842788629	-0.629319328923235	-0.373109838436832	-0.384271578765477	-0.327810579372147	-0.138230708505875	-0.0778500564849413	-0.51993371479823	-0.292384054958507	-0.138322474713512	-0.921507179913109	-1.1610362144814	-0.586878389405035	-0.464358865785743	-1.03718627154519	-2.54513589348608	-1.7281861314517	-1.21778268012969	-0.30044266148151	0.703579589980815	1.15175271780504	0.0526162973405508	0.148929944084565	-0.389962982444667	-1.69677856156481	0.361468639976937	1.04041861176799
0.829876858643814	0.699709372561347	0.366647658710635	-0.251343916557927	0.0326756805502285	0.529036729646554	0.605104475133243	-0.0360146795450598	-0.12097513675334	0.172424507245725	0.176294375838077	0.780718011509202	-0.243226349803008	-2.49951149715741	-1.15197120898207	-1.17896192619697	-1.16015773263542	-1.02049947523888	-0.825269886719803	-0.677300758253665	-0.781735019541082	-1.31391614039698	-1.00496051676319	-0.100618858912034	-0.519295722126845	-0.20120824948647	-0.129077887186748	-0.0793015382173262	-0.325854385231221	-0.518301865805876	-0.3377669742562	-0.58178330859521	-0.857266720040074	-1.7297360765124	-1.40023880531178	-1.11577798329755	0.0571463303390649	-2.93906910626391	-2.09521259653584	0.166969315879257	0.262048689772128	0.476137354267204	0.577523134671165	1.27340000811195	0.973963390590187	0.569032071633088	0.404742003825611	-0.505134011773833	-0.0123337353860417	1.06664554990854
0.72206958634679	0.499128790693049	0.187118747105818	-0.338198972725384	-0.285359979948886	0.155528536829526	-0.0665488339108767	-0.501205342694334	-0.563735792732583	0.018173866160399	-0.27925641406354	0.505692638749706	-1.95344972575017	-0.626393921125619	-1.47748381311459	-0.897433848588884	-0.911010838341946	-0.945271869759692	-1.01071439376525	-0.941894525926188	-1.02002056316108	-0.870377083028492	0.0757933727090234	0.0675281480017477	-0.372264158889872	0.00420023188274665	0.325440202338962	-0.107375801685298	-0.273053911150414	-0.133976555064087	-0.445858680294359	-0.782603313665981	-0.964657880259437	-1.22450302146389	-1.66912845611552	-1.69866721663339	-2.16422603789584	-3.35137974013918	-0.410086812876723	0.583953462531094	0.404648120352721	0.553115714340366	0.788817799198653	0.709975117580385	0.318563409125231	-0.137514639399784	-0.522323199469264	-0.763856979150828	-0.724623669866334	0.30527334146618
0.979699351826682	0.848459541326948	0.553712762640384	0.211382470368718	0.116344749777182	-0.0272679113948193	-0.259501421319602	0.00389487939980615	0.105607040304254	-0.245492391333755	-0.393592383537126	-0.27165990691297	-0.655148817317623	-1.7821259234126	-1.06482619661626	-0.735889507338385	-0.855501001128631	-0.847495129746981	-0.941275415101192	-1.47560215776876	-1.02417522235941	-0.673194390513682	-0.214543686020984	-0.365817959917202	-0.0795252758091214	-0.462034822771652	-0.156583025096291	0.406752886265712	-0.400454328338557	-0.602587495812179	-0.517729006924704	-0.746328285249369	-1.19314141736388	-1.19625476545977	-2.19212235404519	-1.08483144465422	-1.41815212130845	-2.47715997148814	-0.65873861857973	0.190974992618174	0.589380312748214	1.1142213581744	1.19789786379279	0.455243283144724	0.0295856007769936	-0.231538054320799	-0.774021782692186	-0.263083858121994	-0.375556167690209	0.401806738819648
0.636222861030582	0.410021360179698	0.357911336792663	-0.243670847599941	0.520999055472036	1.01672426387145	0.432160796953725	0.0238900504837206	-0.535214098191187	-0.47496135073885	-0.578307999524399	0.0791036366250422	-0.416470052504484	-1.03379040491154	-0.777668406855871	-0.749123398493232	-0.999723532805725	-0.491270055343675	0.102189575827777	-0.90045572499295	-0.527792469121249	-0.516968776111661	-0.554123879673329	-0.771123050657236	0.238769119962817	-0.375717159756928	-0.306761963496151	-0.642246238855794	-0.800191503425018	-0.218403250916625	-0.724882139334796	-1.15097588720343	-1.33992312248277	-1.3395214611352	-1.01489107629298	-2.01342175764684	-2.88493853294407	-1.38266717709151	-0.701172277028942	-0.217453752446059	0.654955164000947	0.425802862158746	1.52387454751981	0.374218391738945	-0.104308178034565	-0.356821841378642	-1.01300683329731	-0.621079187921385	-0.737855595447535	0.27071814018564
0.0359731116591245	0.243611594209618	0.453911510929581	0.58604950090317	0.789768667752636	0.422848455644036	0.382689265421423	0.230963644361717	-0.117950540916384	0.488763411086359	-0.0168403495824697	-0.595989924198915	-0.329295863487259	-0.14547023256585	-0.330433929068382	-0.771113735012143	-0.885171368049532	-0.458186300514717	-1.19311445314901	-0.900578596061169	-1.16130030966348	-1.26287222416311	0.0825078656329431	0.101547656424662	0.201620273386614	-0.181485673129116	-0.0660547907134756	-0.641806132472444	-0.798917816657519	-0.650298008690264	-0.426392899035346	-0.430393576339028	-0.966707145500454	-1.07914792463732	-1.02193403563053	-0.98675824918412	-0.786562978811654	-0.407296171581949	-0.436075712667807	0.0475002028393245	0.516292673339822	0.967429153884395	1.17089736236318	0.259871864670423	-0.267953801065857	-0.508492356578587	-1.24066386606509	-1.28539963963233	-1.33306316255739	-0.153246403195697
-0.594312473937999	0.0648044453253313	0.676426801945668	0.316566140360799	0.550668713709838	0.239271211610262	0.203860758965625	0.0396237539837691	0.412136703720253	0.347127910355094	0.300508674345216	-0.196452592557627	-0.205966165180785	-0.227998036083696	-1.12655205018333	-0.678696631124135	-0.494143958544535	-0.307152977664765	0.174373116859856	-0.577736086365779	-1.44675116083321	-1.17741216149948	0.202002664729721	0.3173279056169	-0.498389279032845	0.10915111234041	0.139437384390252	-0.372728784781335	-0.874461602829455	-0.840583922235403	-0.823940010524009	-0.451145906969414	-0.63989129712373	-0.75057352249371	-1.39743254024573	-1.04148778576929	-0.282307700122089	0.2641748644748	-0.370737317060932	-0.458036057095674	0.821357225181137	1.17693279620395	0.565930373880807	-0.0442292702016827	-0.254635285760701	-1.05560625659484	-1.12783367065326	-0.970730382609622	-0.441933236413414	-0.239128188509458
-0.329215673012534	-0.40058137995156	0.925622947876523	-0.139942915330225	0.00959948813718692	0.501697309003031	0.100869216562652	-0.0100813647062942	0.184362957246286	0.0440652386137598	0.304639280834036	-0.282136811686412	-0.36076233861558	-1.3082030770919	-0.753330009549467	-0.0799641307539627	-0.327834293051897	-0.79689325183218	-0.119334850835944	-1.23240693978216	-1.23834973589141	-0.427215756971437	-1.16878965782777	0.169918702562674	-0.220255263000703	-0.269086573204868	-0.0490561408893464	-0.400019920271307	-0.59882190557824	-0.839368961759014	-1.54231010637913	-1.21554350000701	-0.896391131174157	-0.658489262223117	-0.702523358746322	0.105627199309899	-0.509037352229914	-0.241259192487348	-0.732223801425648	1.16507629366903	1.94148797061762	0.778455149868949	0.314815802600117	-1.23467805924652	0.565017575754747	-1.01170286532665	-1.14557432978398	-1.64602886838571	-1.08429212288898	0.281619533492934
-0.385280996948248	-0.591282187155988	0.0442911955133939	0.656351478409164	-0.426050203871135	0.442259782029408	0.57967343250755	0.688223675866081	0.288390285473356	0.403414870351011	-0.602824176231167	-0.732542682189146	-0.364272283859806	-0.78962868304508	-0.176680727563771	-0.620352652927272	-1.05594836372039	-1.22657634685383	-0.819214113868766	-1.65377798119337	-1.67673408870229	-0.336349372054355	-0.682270434569007	-0.391168609773291	-0.732973607059376	-0.256393732106835	-0.37362183690788	-0.839144658352683	-0.902393357455257	-1.67914752578718	-1.23471534713283	-0.853516820508073	-0.739828706596612	-0.307326672634952	-0.638926564250409	-1.27514106930395	-0.541655629057254	-0.380304600175495	-0.449722099200546	-0.364017527731964	0.740437779664653	0.754825266897952	0.492582499288385	-0.685749007990798	-0.84011518779183	-1.30824115091947	-1.32543341293938	-0.727200126577898	-1.01614418716893	-0.679518297512735
-0.87315982058288	-0.310776713339415	-1.42219600552699	0.035347082182685	0.0585673650061617	0.592397819095566	0.167736556896735	0.982523661336612	0.313619124659655	0.638335833300601	0.710515762865252	0.249488908324821	-0.119723989971148	-0.575326413740493	-0.681324991091221	-1.34322672623401	-1.48873317004131	-1.29995231806362	-0.575091689207486	-0.617149304307273	-1.39005667700008	-1.19142929910083	-0.764547660419599	-0.90068186157471	-0.744943437945553	-0.311531222598557	-0.158719499698482	-0.322742035149241	0.0619474020355837	-1.15919501510304	-1.00055811904375	-1.08127745593016	-1.17304397170477	-0.340824325053519	1.50198586091986	0.139815550875762	0.315132989222825	1.17726548444463	1.18664052225106	0.287822896060356	0.476109678931213	0.377903874898437	0.226579068836346	0.925591355932992	-1.67161097699617	-0.986922531755442	-2.36902095195185	-2.71191030126731	-1.5035653000689	-0.879004458842962
-1.28469365881579	-0.993744697161814	-0.556518447884341	-0.690299240145459	-0.101705659447238	-0.324758544349861	-0.0821207445042372	0.0636958753275817	0.34978033568979	-0.0579159397832337	-0.286498835329229	-0.584470354596953	-0.429283656266051	-0.500717652238203	-0.650320058002674	-0.991381057956063	-0.931052404401663	-0.904998894930336	-0.463346592999029	-0.624776646737347	-0.290167667793443	-0.113897772109156	0.153261506975566	0.379511555704609	0.218621502051976	-0.145883303145931	-0.0419122161982446	0.0708415150067807	-0.359287192847283	-1.46453177739817	-1.31145883904986	-1.24352952584909	-1.22953907287897	-1.71869090843095	1.50757806635703	-0.320495983768873	0.939578061355123	-0.495757144588218	0.151958183011236	0.945004160379528	0.230940908191718	0.140252194848737	0.0637585391096095	0.0712082959025399	-0.78917253948585	-0.302019477861008	-0.755071606915677	-0.493464444643116	-1.17301297934595	-0.533288447565978
-1.54890394816898	-1.27292093410524	-1.41822754491586	-1.48323318829051	-0.613680997948075	-0.590256707645996	-0.289612165315333	0.0772329209075841	0.0614104949674729	0.0627569907855997	0.142978245795603	-0.384052919039831	-0.404417329796847	-0.462070399831239	-0.378603489275783	-0.890389109373043	-1.31887552822833	-0.367100009570337	0.0755648445036959	-0.408273549263912	0.132613556662277	0.876311109810799	1.07832342137689	0.702830686482932	0.507646880207228	0.543405939251505	0.171031278589925	0.326597809459002	0.311148779319787	-0.405387547107188	-0.842675522978899	-1.31148450350989	-1.56322948621	-3.6621848594418	-0.763855124154919	-0.607566399691019	-0.474402434624403	-0.57268241703428	-0.567651392974566	0.447435500197841	0.372385251108375	-0.18092375157135	-0.6783854746772	-1.22685212621617	0.982613736769392	-0.0460692139703329	-0.0666928386653167	1.03811460197361	-0.27133316350098	-0.613852053614852
-1.69868178879089	-2.97357617473399	-1.15524078543654	-0.660024949274568	-0.492602745958769	-0.96961298613551	-1.15152065952006	-0.375786044207078	-0.499123665215147	-0.630963961538042	-0.0538375279848751	0.0976958210023224	-0.424413807047012	-0.237536127558988	-0.202505798662552	0.200336104684522	0.62072492684055	0.0410635776674478	-1.05686351555804	-0.790382425707262	-0.396784714991	0.116007310891611	0.312470875408595	0.920284172527769	0.916211859170984	0.505969876339594	0.522173873342291	0.161676669528894	0.226257408660196	0.0755634565329966	-1.40045685699807	-2.1235805187081	-2.0345256130791	-2.49189812414109	-2.7357842723143	-1.52373832683978	-0.739698128453524	-0.795292553682169	-1.73266767785647	-0.050687267498162	0.0914324023490663	-0.329065988273485	-1.20556855127407	-1.9952478888845	0.904920736454658	-0.20842884926334	-0.897103796956721	-0.62333168226204	-0.631271319531808	0.115294148537271
-2.25185829170264	-3.46001373263927	-0.488782530074455	-0.282532935358598	-0.270953305589557	-0.488433606387351	-0.220054859955536	0.399559391064978	-0.403224333225633	-0.79887194193786	0.0822432941405519	-0.217814432693521	-0.317163895928581	-0.263997221934831	-0.440960891631021	0.00763194010306001	-0.395114530696594	-0.776948369307609	-0.834269108113862	-0.699157549913922	-0.527658939459282	-0.377838523937073	0.148318586802707	1.15947808947	0.871399776174163	0.882846161710259	1.52238935528709	1.19919108060124	0.61300669606219	-0.107813995280411	-0.487698484490936	-1.53685209486372	-3.28691679709261	-2.969090686939	-2.9194116323913	-1.76863630695337	-1.93487474579456	-1.60705085490815	-2.21436023744079	-2.83655702224103	-0.633428180536771	-0.828747972978547	-1.9646404424502	-2.77743368192143	-1.36462852577831	-0.755877263285446	-1.03961775722612	-2.10211379130404	-1.9937533706944	0.0775476015431102
-2.34228050528223	-1.90371196332204	-1.20392327461775	-0.470372455748369	0.496490128150683	-0.216296473169755	-0.0741249906610991	-0.0982388837157995	-0.387055400811031	-0.164220674554242	0.226964169199796	0.350927929282335	-0.139296506937052	-0.122723425182109	-0.0431658561490592	-0.0807434758998832	-1.13010410478165	-0.845766271198439	-1.8110606154539	-1.95721598267257	-0.414467307711575	0.537190364209241	0.920072181207162	0.754950543112584	0.937602470669443	0.737499079198401	1.61486668199299	1.14014329786423	0.423530164495812	0.324526905815659	-1.01334529791816	-1.35990944085469	-1.37853966857103	-1.90250827127286	-3.12312364394195	-2.49897971140115	-2.28928788115263	-1.97767962833323	-1.28674584274671	-1.22935184848748	-1.136374316232	-1.52312606530588	-1.57807385323701	-1.52608639027871	-1.69367375116103	-1.21789347749511	-1.55083469804265	-1.4269370673097	-2.27281712074479	-2.09820719742525
-2.04987898832658	-1.54628377971684	-1.22250861273478	-0.564801710903322	0.7549274361462	0.668717287051522	-0.421479326207218	-0.238349498878495	0.198479062709507	-0.275825011217878	0.059934970772515	0.990483351366851	0.42750994150634	0.295962817678555	-0.341905169783079	-0.314811908229749	-1.47703781145198	-0.935902177797876	-0.41546371214265	0.523019065534657	0.645086275830866	0.441894381028208	1.41707167273839	0.661102659886706	1.18204227414518	1.50311321736906	2.7507809170766	1.98014431468975	0.569146739226129	-0.349129283661799	0.518947562963402	0.190666320655781	-0.452567478803279	-1.38837140508415	-2.85678297403625	-2.64870424887525	-2.16547429656088	-1.94622545383094	-2.25183489826847	-0.893911800078062	-1.07373986291461	-1.43405989300518	-1.2995630491319	-0.710862299799112	-1.5323718008021	-1.35069262171654	-1.35950586281532	-1.2364367315079	0.127243387320812	-0.21032715286278
-2.04128959970913	-1.53473425499117	-1.47724809953322	-1.14952802779196	0.400065947158738	0.866647620200457	0.645470185508087	0.209838896023963	-0.0605429539480609	-0.0601939092796189	0.747450924078958	1.48150283859941	0.801678274901278	0.90827532313533	-0.500899583429382	-0.913402394526323	-0.157114515460137	0.271723017251223	1.40881363994843	1.75828654439634	1.91797099004247	1.42987411594923	0.723646609810082	1.06489122104315	1.54224801531352	2.14089942895521	2.78251758270315	0.509409774754928	0.478807251547083	-0.222330368938956	0.186815117678617	0.920768515711947	-0.357898807281722	-0.869744374039631	-3.16829212975678	-1.77279200717945	-2.01190072888783	-2.23975925720988	-1.59501811916282	-0.4018392725588	-0.925038793448872	-1.13609301859284	-1.12812458345903	-1.24404067144128	-1.17259087414678	-0.929194062708863	-1.37134113345834	-1.11418101355436	-0.11257395506917	0.00163224245736171
-1.56745788089015	-1.20859110491891	-0.513655896139401	-0.711594766328831	0.846107984105172	0.825637356823375	0.279936719386054	0.523842795589579	0.222600974534125	-0.0676705592280809	0.829800121072291	1.3948373699151	1.41205775299621	0.68356949613401	0.854334498388972	0.714923239780773	0.491655161208387	0.434249806177881	0.168388590300033	1.1695557334171	1.26063407784301	1.67474181078593	2.136472662251	2.00227905078846	1.64141872553067	2.25169782576026	3.56824593185554	0.777489327554115	-0.304841983028565	-0.530051293355779	1.09689935200034	1.68286045570599	0.0370872060894145	-0.884972022856403	-2.35969424044231	-2.83758227434231	-1.56832621541471	-1.85051233152571	-0.826158022007597	-0.807177639575097	-0.948649621614438	-1.36821764240067	-1.33540016820647	-1.19651534698883	-1.04627403350305	-1.12786789688934	-0.577666279333926	0.0711609928483448	0.0099525515175114	0.168341807874712
-1.00472514586452	-1.65307960883994	-1.15138328299282	-2.38040422636275	-0.854965902691843	-0.531464220773908	0.160265229769796	0.444882545565639	0.712839979641094	0.536803132350443	0.809477523962126	0.874833487860356	1.32230343670851	1.29254106409784	1.95219542517561	0.794164788230181	1.5598022717338	0.722551302892811	1.1066863734761	1.76117943938234	0.965185343146684	2.38022345285143	2.57989520280571	1.87838890842319	2.82312146679308	1.9988934688477	4.15530423420391	0.0767705372120815	0.544715237640013	1.3841068692371	0.846980808404986	1.85964450953849	1.60918299209433	-0.772412511420332	-0.232854213076634	-1.86424829714679	-1.48688293637553	-0.946543359123875	-0.66198626973427	-0.816002404545718	-1.08926885579912	-0.74793318897628	-1.20910777594728	-0.954204603522374	-1.14478900325638	-0.974128757932426	-1.15705886110746	-0.436952160237806	0.493782604975659	1.03548617173972
-0.351133981092273	-0.475853974610469	0.353722473942	-0.940264528159144	-0.328044470695163	-0.0226571705389839	0.362354722944407	0.288464872997651	-0.90591302678011	0.159069075409944	0.499369569393342	1.30063546423353	1.77351987232734	1.65947951788414	1.72530182300098	-0.229901213360369	1.71595996230665	0.598331371411356	1.06676369475364	2.52533809300731	2.83837661790303	2.58024716451047	2.23299043921788	3.15263610239207	2.99220552989061	2.65043807840501	3.08752774605628	1.90023495397834	0.905176611452941	0.927962275389836	1.09463260469432	0.69103049345254	1.21471511891531	0.753459001794219	-0.0658751117642482	-0.44172599333728	-0.576995388743326	-0.113205583171708	-0.588549202697343	-0.517599610028596	-1.27846529807069	-1.61405674404826	-0.536588834930317	-1.38974681500504	-0.915467737423062	-1.10577971831674	-0.413943651784386	0.654575924844218	0.454032300611395	0.123468341053732
-0.325149127359893	0.164329467756327	1.25814986302585	0.931822640444569	0.588061774148529	0.890400100337243	0.182108651109694	0.408271621958284	-0.39446074481757	0.231931709332491	-0.508971258785155	0.804056179024041	2.06405333351321	1.56851169668942	0.684327323808369	1.14450836224072	0.735187235411078	1.27146199115049	3.19067522209853	3.1551825004438	2.99668293377978	2.38605791918821	2.64248728695951	3.14135689616528	2.15472158824648	2.15194468151567	1.74347507655404	1.27373124028644	1.04922750818356	1.10465813808225	0.141560771714017	0.977444118821571	1.74180854429596	1.90820386055395	0.59983114536625	0.230691419235958	0.135744416221545	-0.29056573728015	-0.142450789349238	-0.52435996129443	-0.184150544882266	-1.91440917331337	-1.5984742856153	-0.939351754734278	-1.30312395314432	-0.81003073744867	-1.01661680705506	-0.211779171911335	0.912607332267587	1.13400153095517
-0.052913634488521	0.561022407229283	1.14484784980994	1.07921382088128	0.892534847284571	0.209652400895129	-0.317184776446678	0.432728518667846	0.267557334842072	0.0328637720821308	-0.0895323278459068	0.6771537927855	1.1615884751731	0.546700264154215	0.765495105433846	0.92622606449159	0.251374283640031	2.4187719417507	3.1509662703252	1.79010424129861	2.58223027531474	1.7712166312558	2.53284870411696	1.74487464323499	1.87176463357148	1.12665600127401	1.07355738207639	0.90945336532989	1.10549762048589	0.363397070904285	0.532065545733544	0.795943896018094	1.0830895229948	1.19432034975197	1.50710548388974	1.51837724299849	1.0779464534158	0.58233150303216	0.220359412375491	-0.180708600850561	-0.291450827424306	-0.436417023080767	-1.21049362907754	-0.409104025196088	-0.643060271534323	-0.819200315269667	-0.412229920544911	-0.119218363264738	0.0910059558057885	0.503325301876665
-0.352538268888596	0.203782059411881	0.190172105261637	0.551703752609286	0.11315026192566	-0.392407194083237	0.210398434418824	-0.03379695134043	-0.329195210840803	-0.460569027302782	-0.207108673205304	0.0458310993589209	0.00967587441416129	0.182512690063422	0.368356720669308	0.335904546957584	0.523782187919932	1.63218819824666	0.726712555705179	1.1509191015343	1.67376659650637	1.87856996221591	2.2536209994804	2.87599907788103	1.01513935639095	0.670331015678321	0.916542041346613	0.244354001845034	0.411222765685108	-0.511013541586424	0.72079705296816	0.812164401587465	1.03082251610167	0.758192376106863	0.914325071747475	0.866914473611216	0.402497932390623	0.400384989827101	0.13134140650195	-0.224645769071044	0.427805000297227	-0.414412262959556	-0.825191086426207	-0.702720747829365	-0.369219788961012	-0.353268194400263	-0.151574814538278	-0.508215342500287	0.283427691843696	0.0372835596409292
-0.197602415976683	-0.0211344783307604	-0.0374519275461934	0.130670748747392	0.280534084408835	0.107568330585335	-0.537171151388649	-0.362044842526305	-0.114397135430929	-0.0365282662025446	-0.149391566790585	0.0883825776518531	0.341646850642917	0.0372182668254882	-0.156673589734391	-0.0995291813153212	0.181515195090335	-0.233404270002355	-0.347261189177134	-0.240000427218107	1.60776780243594	0.933824899332716	0.713334236790209	1.65638600106464	0.636687631910148	0.244647999316077	-0.382924955803671	-1.13214235244915	0.637199398958954	-0.216433259879315	0.401066119502433	0.379927465613722	0.401476856970588	0.770003770749575	0.605479035312168	0.193936077318296	0.491379103908817	0.0979726519444222	0.307685008243193	-0.799383910328991	-0.142348794243671	-0.864457594703146	-0.971793824990951	-0.452724543186356	-1.00612607514891	-0.394734717688983	-0.120746775905159	-0.502294184880109	-0.215256381943328	-0.267329479155651
0.576094395179003	0.179182773021436	0.690500783581477	0.835305598609436	-0.206043651125039	-0.672410811536634	-0.395284038821577	-0.129405466416453	-0.451902522903969	-0.884352456064847	-0.655529563535577	-0.221905556689827	-0.20581819843646	-0.0186844407758264	-0.583860835387353	-0.141454074435584	-0.410039868944634	-0.660633928417837	0.729155008364442	-0.130721021621821	2.21163643730295	0.85208929480567	0.0412473101811668	-0.14254193526786	1.22185534928484	-0.159160431577452	-0.808744200997348	-1.57875094096674	0.525839414917359	0.378448742627383	0.0526043374022866	0.602201968758054	-0.052841095658384	-0.683188070144231	-0.180847187238263	0.30572546994813	0.568075370813578	0.320495012696365	0.653787652557011	0.162086652802598	-0.148563532166704	-0.54204993781189	-0.620508415206866	-0.597742856301984	-0.311215150488944	-0.74428708526145	-0.328698491430364	-0.632659259374323	-0.365489228200418	-0.411756995316611
-1.0343069009445	-0.969080556148881	0.413937308854796	0.112532322034342	0.156859621176459	-0.513340852573531	-0.681418958489163	-0.668266043483531	-0.719735047751106	-0.824694051059397	-0.932828849847994	-0.435137302664105	-0.669453313438855	-0.583172778226507	-0.407181032844504	-0.362108503574962	-0.382390614156872	0.0697686681381603	0.906233098226324	1.11927125250305	1.62716228178031	0.552067549788562	0.636901295282971	0.354212942016235	0.0773416710580701	-0.344651049457498	-1.0420032555889	-1.03979560541482	-0.0809704542144802	-0.380882454991792	-0.427642381058432	-0.362760989653778	-0.0347371958673485	-0.966598083492817	-0.733967038916763	-0.278768541168176	0.808634995824146	0.615586989752686	1.97471259524806	-0.0480365305086274	-0.328310297182657	-0.580598734359253	-1.43581237706451	-0.422760069871456	-0.446117250834692	-0.838934291690052	-0.712957260439057	-0.876695590011688	-0.578298168374609	-0.697810857941698
-0.398084475181399	-0.0688795944255498	-0.244386651360193	-0.536317045837955	-0.457913964583538	-0.523384933463952	-0.874828217025181	-0.530016596383684	-0.759050126734129	-0.951701232053827	-0.94685211506762	-0.611016392711585	-0.580747712645797	-0.526595604262971	-0.0509986336071071	-0.491358552481848	0.0441416883689387	0.153928619540453	0.649172096927224	1.17201964715498	0.719192983173239	0.404869873210156	-0.0368500905026529	0.0905934617308369	-0.561580691279186	-0.293836315966321	-0.616553030393585	-0.586015737493915	-0.301893332763525	-0.438418588425398	-0.483076779157556	-1.0249141805585	-0.905084334171097	-1.72117057286145	-0.661879525208646	0.199640290780104	0.541903793756019	0.474437936933825	1.62872963048853	0.535851570142953	-0.683634259045674	-0.267979193942972	-0.487679155420608	-0.46586911353598	-0.951263744145617	-0.581898254500358	-0.950557315959135	-0.632979398469048	-0.599618820979546	-0.861142890575263
-0.818845417932675	-0.101570515200868	0.363022465996591	0.545071413400397	0.129185516322003	0.0281180660086937	-0.787248556782643	-0.563520538591901	-1.34366755107315	-1.3957463774486	-1.07721317883895	-0.906251046819337	-1.02908091383031	-0.434530784575594	0.500067044411673	0.154547746872386	0.0210988918769681	0.755688163555948	0.502556990494357	0.699725626027457	0.415723409671413	0.871893414555976	0.264574741602888	-0.416794787995417	-0.704003097285609	-0.471173014621393	-0.79442993237685	-0.744817780196885	-0.273138222160832	-0.316104733124828	-0.434761863759503	-0.706455484094892	-1.68936592947735	-1.76080341400634	-1.11035102305869	-1.36971441789624	-0.469277578823518	0.463633789989195	-0.244033771080716	-0.145727837293276	-0.998304998759192	-1.34710586388547	-0.738384010085634	-0.942974507075818	-1.42165597862273	-1.1233002555362	-0.703638689870042	-0.329970158323301	-1.51990547945699	-1.4961320735998
-1.30355872889326	-0.0737230255441956	-0.797318997835419	-0.607175915754401	-1.18439296543361	-1.19319131729997	-1.28460900555992	-1.163068284635	-1.65891701195038	-1.32910942301149	-0.882267378077833	-0.890030595096336	-0.635035634210778	-0.351249036142352	0.160509429619607	0.0161286132050953	1.65047188198632	0.606665068236139	1.06459578011275	0.457364862072972	0.534721076374711	0.296569321828597	0.0904404931114274	-0.363559268391377	-0.746434950940504	-0.898657911493913	-1.07955259118149	-0.441353483192326	-0.461975225918832	-0.429261991217175	-0.608893835960156	-0.584442248223196	-2.78830753498641	-0.961614502169581	-0.603843368147266	-0.974165244287673	1.21504159725416	0.19178508194274	-0.642781435716246	-0.898917963779605	-0.656534349906539	-0.962277447459033	-1.24179133350129	-1.93476712302513	-1.21047932142246	-0.888879060515932	-0.449330182663925	0.109180439174828	-1.96133930725632	-1.6841075911078
-1.78499901441496	-1.69021401226901	-0.900453137518165	-0.110724215849312	-0.297906104586524	-1.39773851583013	-0.693118299985623	-1.2433006273745	-1.16881833943282	-1.23864176785445	-1.23380322840517	-0.77296968826121	-0.541557164992708	-0.559701167820201	-0.153536316218469	-1.20813771491663	1.54066332408587	1.9335847286961	1.73258695952272	0.50156519105596	0.380136733776076	0.211835555211708	-0.356712049936587	-0.480792623045361	-0.950153894663162	-1.12297630032161	-0.858199847759762	0.211850229636293	-0.451184373182038	-0.613587073198406	-0.697334565112642	-1.0977717795032	-1.65370071401752	-0.94601297538457	-0.300164828425337	0.733243238571741	-0.72098501774886	-0.116639150826488	1.30628042837824	0.159642449906485	1.42913343230334	0.609242476986786	-0.963379947694416	-0.723767383432431	-1.34542372957484	-0.894473442540502	-0.589714781935847	-0.603680107326195	-1.52176836125769	-1.63468736622817
-2.10760876017075	-1.36892805311346	-0.372802159266766	-2.28724327491153	-0.0220878569155772	-0.361091283115638	-1.02965831197873	-1.37008483412147	-1.37959875073963	-1.45105159692799	-1.04633826706806	-0.297751127858343	-0.251290165533953	0.113751112521786	0.0398073356993086	-0.596607341348323	-0.424689818080498	1.03713122372903	1.01805974383108	0.833105976876755	0.0927844413597455	-0.589766953267733	-0.515392816194764	-0.660612714462009	-0.724499237515455	-0.63845272329693	-0.345235308173056	0.291426528235503	-0.424801834990922	-0.300543346217199	-1.41907545721506	-1.54232976967031	-2.28899613551343	-1.19800566579413	0.837564753118193	0.323942455996473	0.945312999723315	1.81049679721451	1.01086843982823	0.951705713481223	0.197953450730698	1.05178236795388	0.191994905419194	-0.324167344507698	-0.739379676800906	-0.77803758655283	-0.857820887017524	-1.00004190799327	-0.877009628014941	-0.738908880282836
-2.34031185374667	-1.19521658984661	-0.941749380056503	-0.789826868582461	0.115675101517803	-1.41638080091141	-1.27494538846894	-1.34064533275925	-1.27392049721612	-0.828432689979543	-0.211429881753798	-0.13513640673972	-0.364738092054849	0.0754076730323522	-0.186099444993527	0.103918424550029	0.8351822565146	0.567989559582429	0.518295019374511	0.790004128994824	0.547678948166159	-0.0254642890595445	-0.486874813811784	-1.01914870228016	-0.999978262939564	-0.732534592000349	-0.0923806410163839	0.178422006172438	-0.432329955010959	-0.560423384332851	-0.876763001270635	0.194625871389507	-0.602455175988879	0.498958074683077	0.787724889850486	0.468994788622552	0.995319479682066	2.15639846182249	1.47208412005176	1.32382773485977	0.0588712748059457	1.10744555940699	0.438601763182022	-0.0722934283336884	-0.77385988799705	-1.01070970812737	-1.04084762587905	-1.02684891666251	-0.521462056161061	-0.592131827591224
-2.26696450193828	-2.1694284970108	-1.37077811276503	-1.26473298945209	-0.91752934555384	-0.691303653492194	-1.08512943208099	-1.61543299872962	-1.83901278337941	-1.22111958930991	-0.703629081250692	-0.817586449149136	-0.00619347886804561	-0.0947455160932193	-0.125609625170015	0.698427187259268	0.778958821767926	0.718992866625905	1.01684523782111	0.227572174227282	0.315230327151011	0.389070734332331	-0.557414614154804	-0.994826643013082	-0.824747129523823	-0.443285240038394	0.0891036350578632	-0.363285279112192	-0.100744837519833	-0.747838543565677	0.114624476692922	-0.518851864368686	-0.157465438941497	0.839285316966068	1.03990595154192	1.84497413489385	1.20116207332717	1.62234537681135	1.81701136702059	2.59192419857542	1.8939569404986	0.728487552247837	0.549195734034599	0.15268410130298	-0.495537772553295	-0.886796460795833	-0.759182771105893	-1.03714945717055	-0.352618000763028	-0.574208798360833
-0.741375178042174	-1.16214482287982	-1.24531155906455	-1.01594809317445	-1.22715038164902	-0.319890063629337	-0.968756075695721	-1.40151378357031	-1.30150142030629	-0.8116325305003	-0.2799113382009	-0.05392317543173	-0.585757540509909	0.274198716962676	0.277293064907327	0.948777951222474	0.95405623468694	0.563202144784574	0.976796662262308	1.31580562470902	0.364921390170537	-0.462359720352015	-1.71406143569386	-1.34641563939102	-0.379894948876605	-0.349579404015391	-0.0657871605943232	-0.930857101957324	-0.512935110523542	-1.3119538102063	-0.0551591876969108	0.235276292391516	0.124714004428213	0.53745404714777	1.33317046344409	1.85002027201983	2.31659591650945	1.81110426282644	1.63948015953357	0.79004648279856	1.4054698754146	1.13830514184232	0.782437170193912	0.289705578002675	-0.751554594249138	-1.20044196559019	-1.17411652761761	-1.26972544195117	-0.478501565413571	-0.95327257927993
-0.608246510571475	-0.294938823386253	-0.0231726898465949	-0.643992833978357	-1.30552763556473	-0.160254135034969	-0.370438308031886	-1.94137725599257	-1.00032021171849	-0.264205955633102	0.256382289012051	0.118634806603642	-0.787246606852219	0.038048348535613	-0.0490244993240991	1.81913095925488	0.456437319819994	0.487246335378636	0.693723591228529	1.12495690702825	0.958695810971641	0.0431404010660833	0.044001754959338	-0.093504871601487	-0.634290372523507	-0.378846221339231	-0.47253482875837	-1.24987169441801	-0.854974235298142	-0.958805562775431	-0.386714241035259	0.0362653646854251	0.569227917144885	0.53195265145863	1.46720355963122	1.8282166352925	2.13005341861456	1.71607496610113	1.80213079266125	1.19362320263589	1.09965239870186	0.82213052769931	1.19006157373475	0.0939006723049242	-0.41001862003284	-0.670509125871594	-1.98277730091948	-1.62315621753318	-0.824176340124511	-0.650194757096548
0.0487323269406493	0.00385904904771175	-0.0497359281272959	-0.893118759711519	-0.62383191716866	0.212254512126335	0.811493111749602	-1.39262358992579	-0.957588210690136	-0.561191768987002	0.892684517147991	1.14348673269195	-1.49756864610896	-1.45206181596019	0.798689178684898	2.30416383161437	1.5286679880184	1.25040064119727	1.25883227269033	1.56694547987942	0.969123040385555	0.554697380817127	0.267220208475858	0.295291764549225	-0.255721450019546	-0.388323292040853	-0.903895176547549	-0.993595928513515	-0.703068571485493	-0.530443896037942	-0.6235110471227	-0.498291910452565	0.408748344534023	1.03167762073834	1.54315712445352	1.71054718405837	1.5056444446501	1.34273578003552	1.29875261788183	0.880629339700664	1.00354855377747	1.31480863906873	0.573542414960964	0.258539118560315	-0.287105248895392	-0.587695779327685	-1.27949365065017	-2.6609890662462	-0.509382402728796	-0.489386965973414
-0.439926898307714	-0.441924102553773	-0.682929960864924	-0.669124868828135	0.351189869335445	-0.682238776093108	1.33209564732796	0.288987887482082	-0.555276155940619	-0.352900739937638	0.230653816206104	2.20391443875092	-2.66762128660282	0.17490366626146	1.77920870227981	1.79915144949354	4.35443823541123	2.35831949320648	0.492522276036742	-0.24572008755785	1.32601640637461	1.07493679680781	1.0554976142286	0.952323553862013	-0.404250045412344	-0.63107367544752	-1.13755139209969	-0.622731525447045	-1.63465770632514	-1.09456184521959	-0.462590741618463	-0.253772394945267	0.435375884053169	1.04924725169494	1.55806649710171	1.68164938406716	1.68932255263833	1.55309670919669	1.46274263681443	1.23015011823878	0.95506217691519	1.92285995560633	0.496806868830267	0.360235990320471	0.109884574292155	-0.429994898549104	-0.64708926266432	-2.5197086310312	-1.85469055745051	-1.55499503664321
-0.612018174750627	-0.486624262017673	-0.686000632048045	-0.548589513389119	-0.340110979427254	0.595085016668932	0.0497064228632382	-0.179350923658661	0.534316577023946	0.816145926060247	1.40873189073083	2.79904350033695	-0.917289369663474	-0.097975193573214	1.58229812688436	2.72203606892792	3.14529487084294	-0.442050184530698	1.36821744442909	1.58540167791623	1.67264864801842	1.80602974372209	1.46471229637649	0.28701057428805	-0.162867593757227	-0.43959830395141	-1.10037662518642	-0.749213585016839	-1.63356692896361	-1.19127820508487	0.0120372104530586	-0.0705594183400308	0.506743216908381	1.29895603612649	1.24578278479582	1.5476723723339	1.34795669090229	1.06901409569772	1.02986757609836	1.1947282196284	1.63289574731478	1.51455618704477	1.15066503118819	0.335962540582335	0.212181766791712	-0.686876354312734	-0.935424835725101	-0.497064891315979	-0.0669359177968563	-1.47746366161854
-0.56059271385075	-0.566818892502082	-0.742173196455514	-0.848699138976311	-0.0746150242911794	1.01813560265755	1.12007638286943	-0.112319478422001	1.02484568713621	0.776708134696512	0.816304097180536	0.0967521264751199	-0.304244888047448	1.25350895819405	0.858060001622714	1.46407588014508	1.7667810240861	-0.747737468665824	1.87386785140335	1.39491545956072	2.35400022505095	1.53807834441396	0.46101777488975	0.260779795784394	-0.4881931972246	-0.478004603783574	-0.429687787086001	-1.05687049702582	-0.850657707480067	-1.3786706918288	-0.645610236107664	-0.243755123671651	0.524378282089843	1.50115454434581	1.36021952625445	1.39438869404142	1.22207035338674	1.249429166082	1.6764251245496	1.70252625841937	2.00018545204783	1.73546525336993	1.08863951483928	1.01317504767976	1.17122036004805	0.0814295976495982	0.175580338326666	-0.876205932015569	0.231623187618776	-1.13146810633236
-0.721092021914931	-0.372648648033844	-0.976688445566379	-0.162507561289152	0.474034136639612	-0.6353292553849	1.36709464711456	1.00724921869456	0.605128282906974	0.756624756380743	-0.118055827100042	-0.0445234463228654	0.275159169465397	-0.273687474482336	0.382865574077656	0.851152327955104	0.670812666411239	1.51056368805844	1.52572681769666	2.31823124900707	3.24946739245527	0.721540017261732	-0.353555173816621	0.112220381084982	0.404641445651246	-0.789365915098945	-0.704558086016174	-1.03879940688651	-0.416424804192255	-0.738856707261573	-0.0694977848741979	-0.198906348806501	-0.220102357294955	0.604849527411014	0.673199559197826	1.2785886455035	1.22185417477	0.693514556392743	1.82705266714393	1.77955891958339	1.64876856779122	1.68794216622831	1.92851526923767	1.2227864296324	1.44449792133313	0.836837694612988	0.925338229333067	0.133487378655512	-0.450157140743334	-0.434672445341331
-1.79844048287423	-0.651376237671473	0.104183572808423	0.427010395313905	1.04421540077696	0.114577393077119	0.0238756504167992	0.833135496463291	0.73639443792943	0.239746636855005	-0.119311428964914	-0.487351523438655	-0.169275205557104	0.298433324243221	0.934556192593036	0.309594699897888	0.67088296724865	0.647270059929263	2.07616588369028	2.22447331481779	3.5653412373006	2.87670862825326	0.122823688121658	-0.0707134833257226	0.647992228401437	-0.362864796261339	-0.779981123244138	-1.02082322412559	-0.457288765937503	-0.894448092648409	0.248965119520088	1.6883641114128	-1.09572278451894	0.150846097752923	0.158361867739518	0.326510992628784	0.736582303241057	1.12345838243169	1.44336969443005	1.57462803254423	1.8741107377798	1.20281766050571	1.47829712625565	1.60886164403853	0.859563989003633	0.813212669333469	0.757120506362908	0.343049783487104	-0.222325942274206	0.0536314591678626
-3.04643602265256	-1.75512011226621	0.739617966375655	-0.116252524387668	0.540676520702215	1.25682168979368	0.691435547162041	0.239174200926645	0.48719035590555	0.221078983385356	-0.696954293507263	-1.2408821270986	0.042190475050335	-0.0867491581713915	0.237105397743691	-0.120852122905053	-0.213856375777583	0.911882439575272	1.21420918834326	1.89307375929775	3.49159828494824	1.73858274682933	1.0226426184904	0.236517801946583	-0.0708608955526436	-0.591784307253151	-0.565847074935807	-0.980339461732043	-0.306872374704969	0.547135797594164	-0.652982175241462	1.28680324530208	-0.433044382908753	-0.27779428251816	0.20993668926093	0.789063743942528	0.893904816293659	1.27124345294548	1.34977100848718	0.631942300472363	0.489157867731145	1.23274884517517	1.97178099246069	0.76415004686342	0.469224999562607	0.519631851676386	0.805444448507794	0.345224391447288	-0.0419400764205025	-0.26356724728982
-2.38149278368157	-0.953185199899453	0.469333505728397	0.57960123548972	0.884245070698342	1.3827549790771	0.482237218828771	0.120772862121394	0.197557228148706	-0.0608299195649751	-1.04502846569158	-0.225617298520336	-1.08639265887499	-0.0640252776169066	-0.104534055747226	0.0553223749446481	0.704613329982083	1.69407548246972	0.808098707060328	1.26238751926596	2.34004845301841	2.02487125421014	1.69668666304842	1.38107957021254	-0.000355822429275621	-0.337458897868226	-0.495518965682474	-1.10932231636149	-0.754445285775879	-0.487083718416827	-0.727245604714164	-0.40600682698761	0.0904349169748793	0.350698251356672	0.535942962170859	0.494858677235126	0.789865324607607	-0.0875550580980065	-1.1678395098263	-0.129000280108409	-0.256349191962061	-0.457205312718249	1.65544739971509	0.77547186287384	-0.0532243274200742	0.012223318094897	-0.288093695331534	1.3816974535468	0.926855253783192	-0.347841417523211
-1.6918180002358	-1.61478972793164	-0.241764708353828	0.207184273879374	0.0924774991672859	0.463404386912937	0.125636922356696	-0.181925006638026	0.073597598068037	0.318537682696569	-0.914197258837055	-0.728124974635273	-1.04016072955227	-0.13897364037805	-0.104902476290506	0.574234109155621	1.0563048718662	1.15127009294388	0.316575912575753	-0.600045789902502	1.97032699529656	1.60142864410507	1.41108331516672	0.851811730382643	0.0443080773686471	-0.31987722873877	-0.639699425531748	-1.32224309257898	-1.4910368501294	-1.24798786796894	-0.400535279711526	-0.401135556862351	0.635410003637233	0.909911477410531	0.688923933657951	0.54619073390944	0.323042757988234	0.395030354099321	-0.139264488526708	0.0219118684158942	-0.135721467602357	-0.776453156891047	-0.0871167849503904	0.353361835570987	-0.404634873195859	-0.389721795821479	-1.8833417182036	1.1290304553763	0.345590647734862	-0.193733325802858
-0.978149492008472	-0.454346966764177	0.0268047334372243	0.10755119812002	-0.546522814856721	-0.135138221131954	-0.171800876402381	-0.167250120793297	-0.867756069908316	-0.172497640432561	-0.067780142686512	-0.536653215868646	-1.39951592784285	-0.617689946767813	-0.16456384038741	0.384033380711838	-0.102685795986979	0.353662706287591	1.36813842065811	1.16568877978091	2.62314362041814	2.41426680736815	2.64788309475245	1.56435226894005	1.16777364221019	0.268874793869258	-0.347917192450824	-0.0548439375398797	-0.459759362856913	-0.91858161758525	-0.688920938051282	-0.702553793807255	0.656764618623646	0.481115423651837	0.732050783961648	0.597692219307515	0.480811698894811	0.272777840112376	0.762396236823234	0.326027984367689	0.200102406942166	0.334269855353184	-0.639903246781174	-0.0309378007849055	-0.259832582071819	-0.9346905088019	-1.6279790308488	-0.484934355876136	0.231781156580466	-0.325831645844352
-2.41147462881347	0.353385263610102	-0.148015081221103	-0.737353504583392	-0.102184593226153	-0.00174861062130649	-0.293444460139797	-0.62282794163028	-1.37878779289381	-0.921578727161517	-0.611966722048624	-0.943170433345098	-1.77627861365588	-1.04742585790514	-0.50640459031784	0.328280526526401	0.260657962643383	0.668563800203102	0.728549093531654	1.52544727720406	1.94745740653086	2.86980039310853	3.0510157539162	3.0236284087554	2.9987766770024	0.905468888208496	0.489248670519343	-0.260727863590927	-0.298226887115079	-0.567828994628404	-0.732366015194386	-1.41995062792296	-0.155431758960533	0.53322947387896	0.837450196410304	0.683465153886796	0.685842797331627	0.22782000848659	0.369662615172478	0.0141497639356518	0.0215316155967685	0.737977767871896	0.202560621641179	0.0323829535499291	-0.43759664151507	-0.647791367076603	-0.177919326375207	-1.09019123675039	-0.408797640117575	-0.385496447125567
-1.7049726756285	-0.764062032455517	-0.813235698916347	0.224774302227205	-0.638154186341038	-0.546177885031925	-0.433583082252286	-0.0204731325181006	0.176167368313018	-0.697125141747994	-1.36039748572546	-1.2130575558987	-1.35497002523422	-1.22625270224817	-0.763157393302987	0.243937074236294	0.139882246769287	1.22424653420763	1.58687985177716	0.952175475001175	2.26437864653174	2.61882889845063	3.94322207216588	3.05824377816955	2.82778472483489	1.31521439209577	0.717590147308828	-0.0402533775796854	-0.991155084829541	-1.24153250400904	-0.576443910885708	-0.938352779689646	-0.486494754223129	0.205451018763678	0.715148751912196	0.280426794570728	0.707067538378489	0.455009065090938	0.582662326962633	0.971047895006368	0.503642196442826	0.683861970329742	0.773196925267312	0.15848861973094	0.0506127640554872	-0.506171446494316	-0.54189751401582	-1.08209804276826	-0.851247343473465	-0.432064557500849
-1.02038438510067	-1.62748398088342	-0.701612046423863	0.0262070894137705	-0.240335496398065	-0.275400342824578	-1.20399325662997	-0.825153971466261	-1.10431866842037	-0.766914017845432	-1.57864199207584	-2.2170981496999	-1.25644720984615	-2.04904652489248	-0.835445321503602	-0.0474032037567983	-0.0491630183564056	-0.166513213164648	1.24438493048683	2.94538564134745	2.20022890210944	2.55694439396845	3.49990316292193	3.31710844496546	2.54395001833622	1.44461826109298	1.12945881722612	0.0755718459981677	-0.168167288445702	-1.41217311100816	-1.41101377430843	-0.998326498314934	-0.218509932925041	-0.0028682479787574	0.187468538314812	0.355812609401554	0.658753638104563	1.28970102222584	0.594003214145152	0.896525155028277	0.196869257096224	0.493109208266703	0.663735576044576	-0.198319596327604	-0.0980966073225378	-0.554648777961496	-0.614029319961295	-0.823006977858528	-0.977264802682653	-0.903820538315817
-1.89312031003319	-2.03926308554204	0.515430099814161	0.120179223840804	-0.859727931489097	-0.810861904809461	-1.33905274575704	-0.804388353824571	-1.03229795066965	-1.46521364195815	-1.25881828099786	-1.8054601032274	-3.03531482971478	-1.92722868826362	-0.308328125178063	0.188917913784234	0.0246391838221771	-0.483920640880255	0.546385752811903	2.73011966520144	1.48421320376741	3.35487097580833	3.79848999997944	2.482165047103	2.02904789139727	1.69146082474983	0.603650053397055	0.12000958057769	0.319511201345913	-0.344961703632852	-0.62444138398484	-1.61660338316605	-0.257934868818024	0.233187881560723	-0.0642651894654185	0.446490199908795	0.182318003544296	0.522200429886159	0.412894027908288	0.976758512911299	-0.159776437975237	-0.0102553998250363	0.28403193859288	0.192176502193155	-0.304869430649619	0.201202913345863	-0.446635465415662	-0.717732090689277	-0.552642953099576	-0.829842101383594
-0	-0.350868317744	-1.02780768948895	-1.28175805779948	-1.07744405944796	-1.9584024234741	-2.30615684638013	-0.440433102549839	-0.693135685427717	-0.896138161849408	-2.1250909010464	-2.15358061736673	-2.95490842456429	-2.2661293675811	-0.946220645760441	-0.889757225060105	-0.251810264878731	-0.983304421504235	0.648802193255624	1.4373461883843	1.69631690138327	2.59225312647644	2.46660356827246	2.17471647142181	2.75853190770694	1.45676942727501	1.13286796571066	0.419611253511625	0.513813199396894	0.203460924863041	-0.272786219105339	-1.2012522729122	-0.877698219198451	0.119088726664167	0.222801805022896	0.394608935906775	1.06760984145056	0.864156726467249	-0.599844134154664	-0.143078437626357	0.421463700124151	-0.366628001640711	-0.0264185207167035	0.0266151852282878	-0.681033148360728	0.510317665468906	-0.505992018609916	-0.793843417574496	-0.472712565753092	-0.512316058651557
0.754618154666836	-0.26021225307246	-0.820883056842826	-1.23564499441205	-2.97266525034745	-1.49911416411821	0.857333180559802	-0.641296382126314	-1.5455177243623	0.537452299871513	-3.70691572241843	-3.12379808761188	-2.51330682172809	-2.45254274401712	-1.92823073264081	-1.28965236974658	-0.0149595906122229	-0.764210866828962	-0.317142578664044	0.602395475457604	2.07027872672053	2.98751596967873	2.240301568324	1.65880318410134	2.46293318199885	1.76691851818763	0.866754676062495	0.419456162715603	0.103448858777769	-0.050177823928416	-0.473470131595663	-0.616574840530405	0.0557804290276173	0.374195923380855	0.45447004241109	0.710334879557648	0.788926487416031	0.650696081624553	0.425389783214064	0.499965128540689	0.133822798435843	-0.715054336109912	-0.187456142407367	0.279771864741103	-0.258619698206578	0.256198645751375	-0.312558831415583	-0.572971070432162	-0.682887498842407	-0.84418915533572
-0.345428843419108	-1.17815506702956	-1.91194410654965	-1.10873879893961	0.10416144815822	-0.401236232228225	0.801990088926586	-0.244141621842293	-0.749588373458199	-0.708947988937624	-2.40222815701773	0.202615751928932	-3.16504088480727	-1.53762989247704	-2.40777602548102	-0.594127093067783	-1.7574858745196	-1.04913525965753	-0.646962170905654	0.681217466447074	1.71819118616495	1.71030847006171	1.24826332478954	1.5643850022603	1.51800391868831	2.12453829806268	1.2117148874116	0.863427391132717	0.601417828102027	0.31974421883224	0.115375371392688	-0.114820353564881	0.396640954605815	0.557139206385113	1.00794979854247	1.4530617819803	1.43413570863385	1.16744298260521	0.704090368438119	0.842651082986934	1.15684065917172	0.0366494821180816	-0.682979861845795	0.148240399190559	-0.263752031646499	0.0316743385935545	-0.524749963407125	-0.516698908679584	-0.846451475501598	-0.923651059693416
-0.352026877801114	-1.70521589076589	-1.80977435779602	-1.25633730924239	0.110561686179796	-0.358725842303863	0.0932404995226352	-0.305894765066758	-0.667229305021638	-1.20422723515348	-0.40849725592857	-0.257949149199614	-2.0310298031623	-0.848514246660588	-2.00675183066885	0.271870937166879	-1.89335323033356	-1.46539060364294	-0.137289101177573	0.397694760198506	1.49632679010105	1.28774152464882	0.637452215939981	1.33585381673479	1.40602386479886	1.45458579192594	1.73218113423226	1.53029035283266	0.907815052640434	0.826749942156401	0.210134672680898	0.693624055331331	0.83104985208591	1.15276559732905	1.36783188418841	1.52953629668652	1.46207924065845	1.12590189487326	0.512717806273756	0.48607040578358	0.391184634442803	0.656090619824796	0.0734079909593205	-0.160583678482716	-0.263272760248452	-0.306782413159566	-0.578952442909201	-0.723500702406953	-0.764653064024233	-0.65097674946584
0.784594675854533	-0.599264334198565	-0.571805949280599	-0.280499199742768	-0.0209342801039659	-0.159217266883984	-0.163184322839109	-0.0449516920406747	-0.362273353505584	-0.677380430373903	-0.709081054430152	-1.26231150024396	-1.10966237831112	-0.753822333756473	-0.961497147690401	-2.14852533169952	-2.62485483719294	-1.27048025127579	-1.69971540185571	-0.161815819302624	0.60571932754464	-0.039496416336779	0.21727827127353	0.462242612260505	0.398774039307265	1.17900384389455	2.15059072603259	1.27880227097552	0.901622472994499	0.782092216350936	0.627148442033791	1.09766996587282	1.1903718756361	1.65877886739515	1.40650336738142	1.32147080793305	0.867144712154228	0.599612500381427	0.52875905885828	0.492846683401562	0.671569442779669	-0.0595304371954191	0.00876065727210018	-0.0559922731530351	-0.369473110462071	-0.425547580025884	-0.409751118570775	-0.389826176797798	-0.386144374076382	-0.64462460992741
-0.172466836781094	-0.303642923630451	-0.365376238214987	-2.17497487093522	-0.0908285290205044	0.43490936665155	0.033452616067691	-0.0396814914766699	-0.355663995147515	-0.866580531358027	-1.07113272449949	-1.49066429137056	-1.96482659086827	-1.10772476237416	-1.06611726462815	-1.16490702838862	-0.357658182615986	-0.937260119955357	-0.410211098087142	-0.084974134480333	-1.12656789749599	-1.54747297281971	-0.605526271467785	-0.414606078262206	-0.082346673260838	-0.174167308530612	1.03770514468372	1.01630884837513	0.660868125635681	0.863527206908628	0.942335342282602	1.77747476765356	0.912078928885548	1.2591634898266	0.948109924208784	1.00780541747653	0.434636989883239	0.129415455391015	0.483346620454482	0.377321429052999	0.50375407408027	0.333415765562174	0.0598491045171874	-0.0233303575527381	-0.024358454153269	-0.297734937909405	-0.410685648693959	-0.251088545383116	-0.483642375294211	-0.336260958018799
-0.999116825806698	-0.617654867300667	0.611209110063125	0.738408165993249	1.91867929110979	0.451914260263197	0.202782094702948	-0.0715946106781353	-0.317731169035521	-0.486591999436498	-0.679942030562958	-1.1970111594336	-1.52960440882415	-1.45321388103739	-0.926192444962679	-1.06001667941706	-2.05751189201808	-1.54251750737327	-0.112057859626072	-0.285385635306024	-1.02028188659993	-0.86635123423014	-0.75525002805279	-0.718856456068203	-0.674016170075644	-0.982968807946006	-0.655032567601864	0.418800200664463	0.548473564670884	0.549439476784651	0.319898574761598	1.26929349560387	0.566553823999643	0.848560019322322	0.0291882902662139	0.120268896800895	1.38990235075437	0.705671135155446	0.0620008270052066	0.492704562363638	0.703847832805782	0.70230817438548	0.862392450501552	0.417591193925408	0.363170562461059	0.0206090841147256	-0.148158737675339	0.239886102889799	-0.0324419616218209	-0.118393836086236
-0.600567943538504	0.426815491828986	0.291103277242605	1.69321486412708	1.77928718333213	0.646403182819619	0.344864228178442	0.426726688554406	0.379622924520123	-0.172785556770298	-1.20335146182881	-0.890725808632034	-1.68886665513705	-1.30215721613484	-1.12406250960919	-1.53804408700658	-1.46731955436688	-0.626267028471844	-0.773209820793547	-0.130494613659966	-0.517344526326584	-0.646691967757402	-0.905804244043018	-0.669299516124094	-0.485625412332402	-0.370910233639236	-0.25258441946939	0.0566581419501273	0.502692989240325	0.491339759664366	-0.199211230639439	-0.0116947361853779	-0.0411356909903396	-0.125944410442927	-0.307352538564124	-0.928809490432995	1.13459965078658	0.626343499441274	0.218565556993334	0.0946672071258574	0.679786132182974	1.17609637256992	0.624214707538209	0.446266628207742	0.477448256601115	0.752433711575149	0.568046402359189	0.146699194419344	0.0215636009710888	0.0759301511621087
-0.640883927867381	0.249314586599941	1.92157779036047	1.86822751783385	0.614348854214439	0.520070666909213	0.800014748647222	0.362344602493265	0.279412766089044	-0.319389528957155	-1.26050506092816	-0.693535970481855	-1.36528253687181	-1.16231718088701	-1.18714046778881	-0.242157225650883	-1.17957531115271	-1.55901167516333	-0.594538142897093	-0.301699278778019	-0.883469696216076	-1.02680548669019	-0.698779601552124	-0.851042296997875	-0.607138510017927	-0.48050132154759	0.301924758327425	0.347335910005015	0.526517514525736	0.583853271382454	0.353427500781323	0.182110802737907	-0.0246410527488596	-0.103838575345293	-0.61436629752771	-0.944679089615152	-0.148559364696185	-0.0935511644875243	0.404875248150078	0.399829448903602	0.0511694317692286	0.50380379099753	0.745155767940111	0.694015467445178	0.643252894521306	0.53596946547948	0.255528315774142	0.15642271880018	0.295877960965068	0.137444489007897
0.493768715138485	0.3821369167838	0.39161446282558	0.983316143314246	0.836368847444978	0.616891425712546	1.19608663419681	0.562560808584748	0.268703174172064	-0.0752281565510324	-0.525797708885165	-0.510641165385094	-0.650804942921375	-0.650417213935057	-0.533773905790032	-0.854781991577419	-0.864988952901366	-1.02751792987598	-0.420398127856758	-0.24266966754382	-0.369451781554832	-0.292255631024944	-0.451267976269854	-0.732717268454309	-0.29288838046651	-0.088853882156681	0.219569569895542	0.749944945650107	0.743130950239172	0.940546000132111	0.862737193684447	0.247646873169647	0.0214602652893906	-0.407746827733625	-0.43784730996655	-0.597210248811881	-0.468505971666908	-0.138449004303856	-0.227969773942922	0.155220298605123	0.586504571872937	-0.0157228872014978	0.534437456102404	0.263775228188263	0.81015491168845	1.37455883677624	0.527779618593374	0.382040555978114	0.387413304311907	0.242899845619307
0.0513330737046829	-0.193447258812202	0.41143304252199	0.848966435100465	0.891399151659387	1.3664675074954	0.889946058886217	0.683184603940148	0.835294416189762	0.447499305993059	0.0312118291214324	-0.00816531526589509	-0.185129709761813	-0.649032351886453	-0.331056740949693	-0.660582633669268	-1.3042226090493	-1.0778944580732	-0.135601563166027	-0.369849365675815	-0.445014493781815	0.272793702768153	-0.0927145036069276	-0.104291930606666	-0.068517460884966	0.121449266783203	0.488938924361152	1.25133693486271	0.773488698535568	1.03989491052185	1.19167905793505	0.648101999754937	0.2783503988211	-0.355884935524954	-0.415383114178448	-0.534412008129262	-0.410722509454585	-0.245736709476676	-0.38584014051884	0.148648185750424	0.323565952859282	0.416785207974682	1.07778870681577	1.35833588480919	1.47625321750608	1.7476720120571	1.20379253395963	0.696225191214858	0.43893249957931	0.466721163926025
0.173377009149206	-0.0720933081386519	0.261906134113804	0.675495696295874	1.0522244823377	0.429069265664395	0.698119030245568	0.654196774897555	0.396445566324773	0.531050101331981	0.443899825735624	0.0851529751386772	0.256638221833623	-0.243112692035796	-0.486530195339725	-0.992500551783016	-0.992654773345047	-0.37856632345701	-0.112245443385077	-0.23764178831874	-0.236066131636121	0.217453646938905	-0.123645422898042	0.152706848652367	0.164417393997835	0.723146835828764	0.907254236120726	0.487083374762042	0.620624385739576	1.27550569511204	0.772923092657969	0.730099806654429	-0.0770690142415794	-0.300224830191875	-0.628090785079955	-0.304428617220885	-0.199724840324045	-0.35292132895761	-0.29076828650809	-0.0373964152887653	-0.113888333709685	0.364049470004892	0.614452350865264	0.94952314193094	1.09399840732867	1.42828331759939	0.99745047337076	0.910628049777128	0.773580965522538	0.62629962078267
-0.365789335535718	-0.628307974043706	-0.228714578134265	0.401698438219354	0.475157876699158	0.058068647718679	0.839264661810112	0.46957923490073	0.69914822452247	0.70763578235266	0.882880474014426	0.712181924211825	0.301296850646825	0.0308550761293563	-0.430828250823672	-0.114154476123879	-0.105516113355222	0.00947284942274584	-0.166743815528919	0.116423106286964	0.457598038073736	-0.127311703129361	-0.129490928875606	0.47374909441382	0.759371659485692	0.333486500322823	0.0833984655009897	0.318364299501876	0.570141168404997	1.00826902408384	0.479973777503226	0.720326074298965	-0.00978277322865778	-0.441605522166976	-0.476615859849683	-0.568807838773502	-0.646148928290109	-0.365581754550074	-0.16875444449871	0.0313837578593425	-0.0151980102267623	0.056399140825155	0.547967099474778	0.9549982631107	0.884365077216228	1.68276020813884	1.19158664943247	0.997216093484968	0.645754563255604	0.847304052210964
0.671619876454566	0.700996526338362	0.0125003763786774	0.0126399853375725	0.370002011862171	0.14324684176665	0.5388337904769	0.577776216399799	1.22994128851871	0.844594398414993	0.654553718255358	0.251394762345909	0.288382480195795	-0.0624013789953039	0.0786763946174013	-0.0690303884860048	-0.0693748664157794	0.129589420442939	0.214255490688904	-0.124229429108163	0.906515026347614	1.12964951042631	0.346861124878654	0.0905455394701055	0.491667900369664	0.0595971088021892	0.224311669134966	0.0266351473295161	0.275840239181298	0.58553035943785	0.29857578418087	0.662749067110737	0.0104108567886994	-0.123959788527297	-0.264794634072322	-0.29634922692985	-0.702789191216971	-0.372236736041365	-0.396497283714211	0.267164764158644	0.301385330953766	0.0751801926200827	0.296653622356614	0.722904938254772	0.661527682580125	1.14737928212842	1.3473499235836	0.81896901893756	0.947750332982181	1.00794099339995
-0.0531119286316771	-0.250942497674731	-0.413042287987646	0.136068471387649	0.0184467731927859	-0.421522345440506	0.0149870029668219	0.38871757790984	0.296734059742451	-0.873080017371795	-0.128407810791865	0.0649391286003891	1.19901987130729	1.13401638298752	-0.0164894388501645	0.0450375737717116	0.286995745752953	0.156394416153873	0.0244135307430035	-0.980482801784958	-0.267421128776586	-0.107542707881525	0.320366439525488	-0.0384752588154388	-0.139883043452326	0.153133589451112	0.0255263147333549	-0.123947046753407	0.0302298691436161	0.229870834392697	0.221193205578766	0.593641339143821	0.264837140085194	0.214103427751684	-0.0539289284588315	-0.452435987695298	-0.740834093878021	-0.506726660115	-0.424592779791693	-0.138397007338693	-0.0544870670171957	0.190930755001079	0.196922502787225	0.60957563638609	0.606522872914103	0.556167763417851	0.897872462564481	0.62321324822088	0.864192671305142	0.481092826425845
-0.769430406513072	-0.112566779207932	-0.464941342743035	-0.205900145452029	-0.357165114879652	-0.483212474881318	-0.109286334314511	0.232860442813003	-0.122247612570167	-0.379803907198298	0.727811628561268	0.329601008590428	0.859225830222681	0.672789660018267	0.460862073428566	0.411648696891686	0.0854498112103695	-0.217983763114539	0.0279926462335103	-0.526362505347463	-0.306204802394675	-0.223873683822481	0.111807647873892	0.0810403232271484	-0.642347131955787	-0.257843366364525	-0.268580806121683	-0.402871068357421	-0.426830275454948	-0.0582826691164998	0.597896119352488	0.368320811666915	0.392331286862957	0.280644883043263	0.0572785965332862	-0.195438329216377	-0.388118780821698	-0.454807985219552	-0.243196259626234	-0.354812604671898	-0.373564078442423	0.0514643219650609	0.120709334482937	0.312794992945043	0.0734037879702072	0.132074709484375	0.538861570850495	0.386337353911207	0.49799246171454	0.378360266406679
0.744648007301375	-1.95450767006856	-0.150713768148029	-0.0917855586256712	1.03743445900781	0.00755627222811495	0.441506617870585	0.472962422559957	0.149982768430441	-0.0650448439621161	-0.347111820291552	0.408701046304655	1.53220149601854	0.286723785759	1.02746843916011	1.36014397704855	0.0272008203858376	-0.362782202812531	-1.30113927838884	-0.645709665203815	-0.415615205843688	0.186262557045632	0.35640660250127	-0.3006304312191	-0.0107644058541181	0.0517191906846526	-0.0216192360726982	-0.00964753975383159	0.131791240547277	-0.0101482190618916	0.6308153552844	0.240795136858423	0.217405483930343	0.162279133009062	-0.0828957243209882	-0.130919921940975	-0.21950395284225	-0.208316294464229	-0.24098106059353	-0.0294767080800787	-0.0920748670813934	-0.162170743628766	-0.282748545870159	0.327279561056676	0.300322907688389	0.141777910664703	0.120681922630454	0.011382654416678	0.0663079985842897	0.355229990859452
1.84648581817261	1.09697387198334	0.116748190823023	-0.0630800839683845	1.05330426469567	1.17358664467264	0.42196503548948	0.256907432766215	-0.162485657921328	0.493172397067853	-0.199951636278853	0.485428131246536	1.02797131138987	1.22223098772651	-0.641222527603688	0.726261339794247	0.259739141196654	0.106187404056852	-1.02535505023936	-0.255326268240158	-0.639430061427356	-0.271557980941608	-0.523090483314713	-0.0299760663926969	0.303808777157491	0.0955449254603518	0.260016224451184	-0.101773952640617	-0.0445335323106827	0.246846879094576	0.590162079313194	0.316901051385011	0.158774609798784	0.0676220670906147	0.0642659184233738	0.277913670543546	0.360359943565483	0.11888226607545	0.221001056366393	-0.234659942791318	-0.337023594176437	-0.109482914859277	-0.229361642518819	-0.095879177788425	-0.239719528495228	-0.340768681131045	0.0157002888921194	-0.214365416180606	-0.173213810263611	-0.16857431443061
1.300464789122	1.33264768304088	0.640361203474645	0.528427801400091	1.17015069432633	0.763536262361863	0.524804581159328	0.24688285031293	0.38414708403689	1.15135451064581	1.22849014357364	1.02208046044351	0.732748099307644	1.08021266994386	0.439974268856428	0.606064858240532	0.533101576719329	0.171347814974226	-0.373330405783478	-0.0769548316086638	-0.166973227724554	-0.178056075029175	-0.116514803962775	0.457421227710885	0.237101425773178	0.226960360745023	0.131482904650156	0.181736335792711	-0.0583426621984465	0.0215175394196377	-0.00150901538358761	0.0445749586191717	-0.0771480608477021	-0.221070935411892	-0.143530919614913	-0.106518802662822	-0.0307582542426701	0.0751141400124965	0.356604668794847	-0.137568827670723	-0.068744080176771	-0.277311155074902	-0.165219474383673	-0.0985722763125827	-0.358468430870706	-0.282727112685803	0.0213270026082167	-0.065620059466405	-0.612539998556739	-0.791405600798507
0.981710673187439	0.831358280290326	0.934439933988725	1.33736189303717	-0.71377085644917	0.397315420526731	0.157586254229072	-0.080332132833507	0.355343850603575	0.168476545926906	0.236772421838667	0.183652881539877	0.290881667565774	-0.114820698467992	0.942840030598284	0.420853581962282	0.439167374017744	0.525661369343494	-0.557941462124563	0.0495144049969947	-1.04075548672259	-0.869438592580189	0.112130266325909	0.465605014952529	1.50911934405882	-0.183289182842144	0.0177467715029005	0.0181604572683289	0.0510792616579899	-0.24313975379636	-0.266100255559521	-0.847449246750783	-0.343044862712432	-0.324071445867655	-0.185137373971304	-0.227151110276794	0.262228814975567	0.302766104663713	0.382295562219943	0.147633739179729	-0.175397219684143	-0.116047637169878	-0.173488642395539	-0.469439351674638	-0.503036188112105	-0.318396357566549	-0.206915345292748	-0.0848648330416107	0.146336910620644	-0.345076553665349
-0.0117428831008082	0.359146473508923	1.04372577551628	2.50934466958566	0.0201619247750371	0.498284558084911	0.384114627401035	0.336774539987852	0.424344830922749	0.311658167965812	0.0617742616270976	-0.291447801519456	-0.584662224086716	-0.563080641066563	0.175482223878593	0.615301192729306	0.164090158996817	0.356114529910679	-0.102405858822968	-0.036112702192018	-0.836109325801514	-0.79800580741289	-0.138865880732105	0.675840113866236	2.07676111258329	-1.64344764753618	-0.106675290500815	0.254566008405787	0.112631737837523	0.576887383740699	-0.241122152059156	-0.189656870163348	-0.612697638731407	-0.809258938054451	-0.43621037007298	-0.320744022153984	0.0795767550210399	0.253951469420205	-0.00143173705227803	0.31608138124426	0.125249000691714	-0.354868416028494	-0.361574967332028	-0.78091171137981	-0.653843719089124	-0.551652973210363	-0.64741855660006	-0.220545402952463	0.0526735957113964	-0.11328278474484
0.724707985754321	-0.717073672952103	0.715722642759677	0.716526489011073	1.0419811370621	1.09522735501288	0.468855344761691	0.386170305125052	0.107381225739259	0.00224988111428809	-0.0865838659417479	-0.416141616344208	-0.317088380862505	-0.397185594768181	-0.0484414478871172	0.550867454073152	0.634948903139132	0.408958359304926	0.0369377557305266	-0.265312301851376	-0.260870299937387	-0.590972683504226	-0.311375468150088	0.124640212746724	0.676670729702479	-0.343032562824635	-0.406726772939099	-0.740310559827144	-0.519002855717391	0.12587780344149	-1.0529186231243	-1.49296097022052	-1.51357526667659	-1.14406521653	-0.265898448531478	-0.708994792671607	-0.680495924720758	-0.214921000952884	-0.0404087690060089	-0.147270122274945	-0.184445061234737	-0.622188717642992	-0.41373797582791	-0.837017534165104	-0.643169377187372	-0.547698322120736	-0.519528325100886	-0.559579722312218	-0.541768503604049	-0.387762860579301
-2.51203838241123	-1.45682369407632	-0.410426236519437	0.00333070937986302	0.419824629371563	0.924524063107409	0.522719009167065	0.520051772833021	0.28658348528551	0.214159859353305	-0.315884880579868	-0.495878034720391	-0.773603803428748	-0.710715827891711	-0.276216733205567	-0.266612739925531	0.120544976811167	0.42663307940135	0.525960201952461	-0.820168309684115	-0.524746621957589	-0.500169442665716	-0.487561305908077	-0.219111317277533	-0.126757729273531	0.770046542763848	-0.582894441123658	0.0460566020203412	-0.434231308421583	-2.00380244850002	-1.58992862637797	-1.43089588660831	-1.97754016484181	-2.27735591476923	-0.953643380090308	-0.823062433456891	-0.241381283300871	-0.382792209601931	-0.501985380598636	0.766328673893061	-0.371045903143509	-1.01798126082501	-1.23830553597328	-0.767331362734741	-0.565126223515087	-0.573691092048661	-0.330388168562556	-0.657231282761736	-0.479445894677351	-0.473433136337653
-3.86848412284945	-1.34722953335212	-0.430139483534096	-0.231455201813896	0.790428059759861	0.505286033760638	0.830592293130084	0.192266830985423	-0.0173984734764947	-0.412352061899617	-0.219845311769902	-0.698507234214046	-1.18082328599514	-1.1340144639216	-0.739859261691052	-0.578806504903793	0.335660394733563	0.536233807656865	1.37209956562025	-1.04459793341947	-0.327184911036644	0.65197438955005	-1.34089141715433	-0.610270208763918	-0.503761676489518	0.505395062110038	-0.406495779670363	-0.777932110133447	-0.801211532348772	-0.69927859217786	-0.982566164620343	-0.863824461534427	-1.64582299566544	-2.75543639377296	-2.43264328969454	-1.93445575881391	-1.84522131484739	-1.82271138887464	-1.12186201695005	-0.333231045606666	-1.73235083375703	-1.76729869196735	-1.90894884287522	-1.32783229304732	0.07756106675585	-0.0798651747014729	-1.01988018843297	-1.26640971507936	-0.704369940832496	-0.779356200057673
-1.06965530433059	-0.201268449947382	-0.1464047572133	0.0610343476995676	1.25971271819046	0.790867622119978	0.569899275403673	0.367605924972477	0.421430052619783	0.435931714640267	-1.0278365331844	-0.705280287961183	-0.632827541137669	-0.236291689838145	-1.31927238409539	-1.53964632674337	-0.506921266765419	0.69894289506387	1.37306541139605	-0.230968182432675	0.347152533152146	1.42532551113979	-0.529141753061823	-0.289611188128541	0.17960613175795	0.2121341192538	0.0836159300256205	-0.602644910835662	-0.943015105771158	-1.22932413427	-0.54053144840538	-1.42348244421903	-1.11793643434643	-1.98855685152537	-2.25512163169782	-1.9509270245694	-1.79837518790104	-1.85163757580858	-1.72974123950225	-3.27163578777557	-3.64659462589	-2.35125376353734	-2.26614519527688	-2.27033518778268	-1.11060132151838	-1.20448327302773	-1.75741927105276	-1.82245417070215	-1.37228679526362	-0.60174264631836
4.42850317487945	1.20002692582213	0.796395671861959	0.0493309108889579	1.129660246907	0.83999454783909	0.246823054948638	-0.0210958700653305	-0.129038166585033	0.359538489147034	-0.918083459511872	-0.974263513216966	-0.353643825836892	-1.33528009095553	-2.28833880039832	-1.04626003938636	-0.581393518783744	0.702571407112906	0.599989918021298	1.71553551139129	1.21986617103184	0.723375829894225	-0.000501886891876691	0.0767708118606606	0.047794954182082	-0.240669834418212	-0.579475284043943	-0.505562748187739	-0.884377340913861	-0.886820433935697	-0.856173221333433	-1.69766228256866	-1.83604455354737	-1.84983500913327	-2.03750408826745	-2.01830420654742	-1.23838923892547	-0.717437572781922	-2.7718867890685	-2.84470913661693	-3.06955429562089	-3.09676708614089	-2.87947514107358	-2.91942824505053	-4.49184841865538	-4.37683358816683	-2.56607587771245	-2.42275215894238	-2.34265778458827	-2.0432283623791
3.98756206237146	4.48060718433361	-2.26315686678795	0.0838563310424152	0.705480783654104	0.397931650341452	0.201318815038294	0.359706465990379	0.170657911624318	-0.470686766938942	-0.500645911287618	0.116287905899118	-1.09797958774266	-3.09332532274375	-1.84166429820452	-1.34098603451087	-0.601663632595057	0.283704023963148	1.3823488485928	1.74999956312428	1.52221551069177	-0.528381075494123	1.041433287053	-0.881017992200175	-0.452787406647117	-0.324528333992224	-0.65845419892932	-0.254287650577618	-0.853663725470786	-0.648305902686077	-1.37083706573295	-1.58077541179788	-1.84843475741506	-2.03617175235377	-1.97675158578685	-1.87105537420502	-2.87828444496399	-3.20518172272721	-2.66494733660787	-2.60058518665585	-3.08451064509147	-3.43694037352805	-3.3108274789398	-3.48390157466382	-3.65797007033527	-3.5660525050078	-3.11752965344312	-2.73419722013114	-2.63361849204673	-4.08525401473586
4.18912467683789	4.92775828935323	-1.33936993274582	0.0208729017492835	0.513657154228323	0.938457080938848	0.12340744907269	-0.454518178473864	-0.666229558058873	-1.10762119750547	-0.647158719261733	-0.326696324570518	0.467074244428852	-2.13415241933143	-1.69763615154868	-1.32077466488119	-0.517797403366566	-0.114242384353363	1.10655403239017	1.8266717267399	5.72285117784199	-0.150177110868235	2.45221019586714	2.03177501873396	-0.583715539193642	-0.479225744978915	-0.619056304280762	-0.715845649788837	-0.846169301873124	-1.32544699744912	-1.55544528298743	-1.72923848613249	-2.48963480617043	-2.58900974395057	-1.97849646037731	-1.56216778814502	-0.684809232691182	-0.587077909102459	-2.44514075011362	-2.75819281762808	-3.22434676939544	-3.2209226466014	-3.58074405392239	-3.66748501465705	-3.36328740497182	-3.29271264765676	-2.97401094155406	-3.03284487382893	-3.20248282776827	-3.04166496709369
3.75568727015392	1.24504527834538	1.58984323706628	-0.0461478548932071	0.424866599475195	0.27269040660385	-0.445359605238492	-0.45606864069771	-0.518904156951469	-1.26869555655662	-0.864156336290072	-0.911321418640532	0.392099168702718	-2.4277193206468	-1.83224973921561	-1.40852836394915	-0.973294670832601	0.0311159892262337	0.458856787831755	2.20323077628456	3.89567743858345	2.55078301760822	1.0444377389014	1.86312773330489	-0.160109276062309	-0.323398031626148	-0.305761557264464	-0.663912160896796	-0.656084919078039	-1.25391869720076	-1.59927757110823	-1.20012967794066	-2.0253005327249	-2.13706051051024	-2.01733166071884	-1.69924199197385	1.90588576897539	-0.967825573432106	-2.04139501130093	-2.42414679228724	-3.26706429403886	-3.97626308668823	-3.5904773736648	-3.54994824734193	-3.14624875887563	-2.96658552343745	-3.00692482974797	-3.01026915225235	-2.90865163573726	-2.51156870560167
2.27953092562435	1.16753846593663	0.99994598624319	0.287268129987957	1.19686771143821	-0.195883396837977	-0.602334007707452	-0.811063047589685	-0.204191872714625	-1.54719459186898	-1.48511641659408	-1.89842954481227	-0.934180398276066	-0.845479546812203	-2.33645468995065	-1.48437594297964	-0.813045738962777	-0.283429684988002	0.722786453897474	1.2911274782007	1.70950141401131	1.98621955571752	2.0515093827353	1.17711699916078	1.30111343731232	0.380533754092953	-0.271536488596408	-0.620266898200576	-1.13462327767523	-1.15123083020754	-1.94074374660887	-1.6303713024067	-1.83488879806879	-1.32892105375837	-0.985041109199069	-2.08928165366154	0.251941929103674	-0.86233645572548	-1.48477846989914	-2.77943978753013	-3.17811138065897	-4.05983922637088	-4.01230315223097	-3.37664580551645	-2.6711355153834	-2.53304860254467	-2.34968596963572	-2.64077832284648	-2.89078891243166	-2.68952805267879
[truncated: 25 more columns]
