# Supplementary material for: Laminin-defined mechanical status modulates retinal pigment epithelium phagocytosis
Source: EMBO Rep. 2025 May 19;26(13):3357–83. doi: 10.1038/s44319-025-00475-9 (PMC12238246; doi:10.1038/s44319-025-00475-9)
Supplement: Supplementary file 4 — Source data Fig. 2 [file 44319_2025_475_MOESM4_ESM.zip › Figure2/2H/SressValues_LN511_20.csv]

1.35653082098018	2.36796628925724	-1.01870857689054	0.556524147062557	1.38512245607335	-2.51962550118607	-1.86379366732326	-0.969850679706715	-1.36923829637752	0.918293167839874	0.964277802296373	1.96475194499528	3.91337228229711	3.67741645940952	2.97747122406482	1.8544391283594	4.22796945482217	1.82100435000943	9.59057283132834	2.65708134013114	-1.72070887229556	-0.312641711850076	1.46660309569051	-0.471515565299773	-3.72568644483017	-2.44535959493447	-2.32283669186908	-0.978955791264557	-1.19900423614358	-0.88602418384855	-0.477084371964839	-0.431484576951283	1.45214249351175	1.05879775451834	1.97033565186822	2.97845695874038	1.98544040350008	1.46393026531044	1.49779659457723	0.724488646990235	0.623406543252524	-0.489472638310211	0.611133613438271	1.53501939368527	1.192171555238	1.58754350694662	1.25095234648221	1.03961496883514	1.29889444687285	-0.309270140624439
-0.297717386209329	-0.389373986105276	0.651390929734029	0.263547364595033	0.351932315021963	-2.02040207797363	-1.88939864771984	-0.171439176363039	-0.92490528871077	0.260871342645158	1.98163416929725	1.7120644684454	2.44094284995553	2.94547644341504	2.94769764075097	6.1023993944772	3.71982428427509	4.3185527921323	4.83362226409185	1.31759682410711	2.08319674909502	-0.0243312430102023	1.24205222000764	-0.0368726013606429	-1.93390680403062	-1.87479449218802	-0.985864793433344	-1.13938756362468	-0.993599029499783	-0.466573766907433	-1.41556093761572	0.165946546718657	1.91924735614116	1.81126319890811	2.13605127255629	1.21721399471013	1.19987029080341	1.0067678066638	0.521048459269807	0.821616522621548	0.566363324099653	0.663210668152261	1.43260392583072	1.34072547346285	1.16665373054789	1.99149195628769	1.45678057364284	0.558782396772591	1.2546115318614	0.983545999945831
-0.0363252365448121	-1.65814603119001	-0.968186440130217	-0.70549882566198	-1.04851581344324	-1.65001536559608	-1.97239912192406	-0.417761259005689	-0.107046202923297	-0.180159334788775	0.96712222272252	1.26906287668829	1.64031975501206	1.69077256740907	-0.832915095917112	4.92919159016185	2.95673069184335	2.1804900496063	1.54242875837926	2.19578630941745	4.77140431154955	1.10151703741768	-0.326464880285926	-1.74142560093946	-1.02168190834929	-1.47156432371658	-0.388580812117516	-0.802886563748222	-0.274982448078485	-2.26198166322879	-1.46591793444868	1.2148134967434	1.72621631995947	1.08157437191045	1.74545569445962	1.42660238696991	0.591088752176314	1.41821160571118	1.03173586626774	1.11646057490562	0.907618991766262	1.00860941445279	1.0300731449982	1.64622990436193	1.23510440779812	1.37856861700851	0.885814961701299	0.39531704867153	1.03782017286832	1.21183237556528
0.914598637686215	-1.14112884486602	-0.66791341145168	-1.07689030806872	-1.14260566372409	-1.31024483381443	-0.854462859148469	-0.584948254967273	-0.487240868158194	-0.142970381586178	0.150435601566939	0.93882931749329	0.894186517529659	0.637303087105279	-0.709605692860817	0.851161990220866	2.70660787127251	2.64197810259699	1.09104802216683	-1.05381825700861	4.29155558178831	1.9739912347289	0.980621338488516	-2.396224107849	-2.0209627847912	0.78487050542776	-0.046114926689198	-0.159122872111602	-0.105051516415214	-0.26436347345716	2.31711807161615	1.60019891822425	1.26388523533561	1.50538699422447	1.29280084883601	1.23024432825803	0.222206257202965	0.706863854877953	1.09459176418894	0.457765246249541	2.24605064381028	1.24085828265865	1.75696303249234	1.89119791937722	1.10593566386464	0.653645762911132	0.398481796098825	1.26747725261379	1.37875342584917	1.93325190226115
0.012409896103466	-1.35052347986259	-0.944937884725037	-0.653902463813574	-1.5256389950533	-1.68708670225003	-0.523987375825082	-0.0659857132050339	0.375975794387744	-0.0729107430386022	0.0803391688471189	-0.415442524107552	0.1480050148379	1.21793564232677	1.46931864647358	1.81089653920031	2.36306899344117	2.12363215677778	1.24486263099502	0.594275746204172	1.19836867259489	1.10403935172339	-0.357406300949488	-2.01634385396746	-2.85317722399817	1.75665532976546	0.168777942368302	-0.107772679720496	-0.574576423152033	0.992835884655565	1.14942280172849	2.62113733962093	1.88462257888263	1.36745560944323	0.716457353235203	0.808096242084212	-0.251499053335223	1.60540604593029	1.3663019682038	1.79168299570044	3.59520270023086	1.78649520967455	2.7775254212373	2.39936539979511	1.35587348579598	1.14537253336995	1.62169556941105	1.53940351872212	1.46803911037575	1.63432102123667
1.24323386490223	-0.960458790848856	-0.970930343277538	-1.56403339317773	-0.937901972893355	-2.503175082686	-0.77745352043444	0.836136191339373	0.875045247139402	0.685616117450463	0.65251510074293	-0.952229032877835	0.74873956535062	1.37430748555837	2.4506663926751	1.29726383593563	0.998368849765885	1.06356496481125	1.33256925134032	2.22857255202259	1.31970712332032	1.95727793993604	0.640082552121454	-0.776423544367709	-1.54483398351107	-0.525914901404308	0.0160584557112532	-0.380836023900886	-0.675517877450458	-0.887731883485343	-0.0309998583055058	1.73783627876587	-0.388952620319565	-0.0404955648353176	1.69657741037932	1.26003412818994	-0.353266834814198	0.104388798021555	-0.705725622071065	2.45815457744188	2.9611446460693	-0.00527679436762263	2.68116794998769	3.15367132203706	2.24969246851514	0.833402691613686	1.23442297173382	1.08420835957005	1.46434898004346	1.64197531550747
1.06160574797247	0.396138874858036	-0.417490528382888	-1.44548776274527	-0.64749780488225	-1.69132740927588	0.823802375544469	1.21638892763498	1.58643109652362	0.628711098685358	0.16142732460376	0.288327954560558	0.803384723749984	1.07153174443445	1.6931444371929	0.28449423529325	0.148904623490942	1.05598024860041	1.59516811588193	1.57494145221116	1.5578639790921	1.30368776756663	0.74030195686725	0.339232680925365	0.343796308934728	-0.147413702865457	0.213944060865363	-1.205609998828	-0.295589299961414	-2.2021764079661	0.651796146097353	0.552028064377942	1.08333763883104	-0.426506108956059	-0.491742390938763	-1.08532340067353	-0.936550415335503	0.471826850788591	1.04829232176764	-0.269601060084088	0.245059400399486	-0.0742726394324411	1.29466318845569	0.363881340199011	1.54074880622174	1.30271850607517	1.33023064005179	1.28113457113749	1.86844395716325	1.91791452677786
1.32145129495605	1.21279041661617	0.0817368812300531	-1.55506036686453	-2.20621124630244	-3.26584089647851	-1.3413978456447	0.30125383508481	0.949253304746661	-0.263790754634663	0.0228367545660354	0.80798548892612	0.602028434523129	0.841393033047284	1.98029138124562	0.99864155740196	0.699787594146656	1.56049062399878	1.35064660931725	1.68909186674693	1.17117382714242	0.801291288093614	1.46574110508771	1.5331123207864	0.772531484862172	0.393891260273072	-0.321407638361679	-0.980647428720043	-0.528606935765984	-1.86234001077419	0.495673058016762	-0.0306009761669654	0.896201784216131	0.00386143865623745	-0.150978118091833	-0.651613278056882	-1.14175310337009	-1.53959006960327	0.93677533806041	4.01243532465808	1.06681488429429	0.818159480596111	-0.0600186374182425	-1.63787435153672	-1.90865681329757	1.99270398141248	1.39403997908635	0.611737992890868	1.00439134919552	1.71023050170849
-0.171180924722106	-0.852818600000824	-0.694815324270841	-2.76481587659436	-2.56357691098012	-2.29267397046808	-1.3105289340341	-2.30707337097915	0.0544640312528155	0.0742628240658907	-0.0604139260793794	0.219142249988587	1.27739365143668	2.33467855016538	1.84357699608571	0.126004271201798	1.7967717020099	1.42507377037559	0.695633752567038	0.930238986032482	1.23188501526668	0.753384394359262	1.21222765631275	2.60873590602636	0.860367366380317	-0.801105386010433	-1.02727919846484	0.241793014603882	-1.20799836611556	-1.27119755832517	-0.0332411552878737	0.205028667972943	0.594912830705075	0.241120769367508	-0.898383388849655	0.131546892205967	-0.711907622991671	-1.59139172358814	-2.56395944177698	0.766619343132855	1.63872033692432	0.842358120540829	0.449823868833389	-0.121360348254315	-1.71640320210882	3.24950049197411	1.6067308661753	0.428409905098188	-0.209659367545714	-0.156443238154021
-0.928753183204011	-0.121160176948496	-0.206911861437307	-0.861938654448121	-1.96792491882068	-1.13219723534923	-0.563174743169826	0.933318810577116	-1.64968167220699	-0.109427238306537	0.789024081748903	-0.0473074792081394	0.855615339919717	3.03005667460463	2.48912467023154	1.70572615321592	2.2969867775099	1.39732864069456	1.57768896086646	2.25971709542992	2.31975185011755	1.92881311703242	0.833614969443326	1.57273284661748	-0.307035411875392	-0.176067304571425	0.0141706329118932	0.697659812538763	-0.1223304233736	-0.398140549165662	0.274653762521425	0.10774953412156	0.0140676006770143	0.456243737629577	-0.843546971860731	0.659090337404603	-0.119157605397574	-0.719993812574065	0.966758487472424	0.430546904196545	0.577309619902653	1.41560897777669	0.703144368807986	-0.300091108314155	0.0190104220777317	2.04370834154161	1.11768722590207	0.461550118462046	-0.527867646747673	-1.91522511543239
-0.538088816014251	0.0222900610013528	-0.259349738753258	-0.908999302448632	-1.47139594692785	-2.12019012450727	0.043862721202085	2.21275091212462	-2.37553250700208	-0.311013647766418	1.10869470055856	0.742983615937661	1.49966925409315	2.80707778001382	1.80535648579234	2.3118980401777	1.63096621249102	1.69498536824797	1.52980885474181	1.72746139169291	2.05149777031191	1.63997508094763	1.18303450375392	1.11997772907612	-0.486698488389186	1.14126469928443	0.893833149871605	0.4382396448044	-0.0749522539896305	-1.26279923164179	1.93158775439894	0.0302429963957078	0.348895953414375	0.272115458052636	0.518086426561148	0.70699358581644	0.660689840954557	-0.0829805461784108	0.827232015411965	1.67014946228394	1.62497566080535	0.186570669581511	1.35494682022635	2.03642026885659	0.229395665622746	1.03046699173559	0.826454973096284	0.455669613048063	-0.621191919846092	-0.974638661412024
-0.338008914306163	-0.371615119698887	-1.34398631983149	-0.701699309776755	-2.11001518006102	-2.52527780901747	-1.49989474812316	-0.6629828994303	-0.0397463376462147	-0.201776668567955	0.665274020028151	1.41356139624349	1.8644036476753	2.63452164747461	1.75252186799747	2.16649532174513	1.91576962606618	3.06319253973062	3.18880163728984	1.16038423202303	1.941068117439	1.90517302765415	1.28918092821739	1.13476142218909	1.08587107979208	1.74469231049882	1.79633428401812	0.725689085281329	2.53726064740795	-1.05042013410785	2.21751776886386	1.47722012377442	1.20665503573909	0.532076873494442	1.00735310542175	0.650668084029119	0.503510032067237	0.225184627496347	0.817288323319096	1.09924938826734	1.46958444653572	0.356959078760758	1.6479232637734	1.95899136850423	-1.35320448680432	0.971868144222076	0.785266125457463	0.597613142451142	-0.450985512926098	-0.274697026386948
0.228937965330151	-0.137498299853176	-1.72905105622339	-0.294991485504331	-1.07971285215996	-0.108467766915817	-1.64403045123141	-0.731578273010058	-0.491399668928429	0.259275190242545	0.525199151669438	0.886910514532254	0.980602501999415	0.830068898260635	0.722927260027782	1.87764365296828	1.5850173812835	1.739725858982	1.05401062709878	0.0893139089588466	1.19449142412501	0.296902212846016	1.25508318103331	0.244092989511984	0.668863220344852	0.23886175305228	0.416969779472858	2.40913582454703	0.633761510456288	-0.0034487163204755	1.70209973640966	0.995438768601723	1.56199390578209	0.805424109086092	0.158923030852328	0.536585993162803	0.594965214264924	0.339774790741959	0.978859117076105	1.74739509143764	0.709493640794065	0.782025208014236	1.25976791776818	0.221659367622326	0.0645145179836877	1.19906063534535	0.766311286333822	-0.123727602217522	-0.804726298408624	-1.69870550930823
-0.0946166959226695	-1.08352280597773	-2.95491329602563	-1.17448851015078	-1.37958911983837	-1.39587975997171	-1.33801885635366	-0.602196887383472	1.22493953544604	1.2989713705636	0.424476526517394	1.14727533827722	1.24592790098944	0.416838698327633	-0.131576131078897	0.98239351576745	0.933793475105633	-0.317481461709265	-0.297818599703739	0.640344476978499	0.729482323159376	0.613380758450781	0.861610388742529	0.316332232381881	0.232613597979437	0.167163694731612	-0.634276744588029	1.30966037429104	1.63198961770811	1.58392795119498	1.07005536677061	0.380367490776128	0.800016392505934	1.09785144870421	0.107569052818734	0.589450194994557	0.538576666705894	0.664568893935262	1.80941844691696	1.21645639197827	0.954630718523039	0.63229604900481	0.658738189917369	0.137797071194082	-0.107665936221791	-0.0689166214363741	0.391359994522812	0.333469561662888	0.55903977328955	0.667881167903561
-0.505897114646257	-0.582725024583259	-1.32965396404028	-2.13523329728262	-2.64964929862222	-1.53526608894076	-1.13863321118199	-1.32175631811913	-1.02738590918098	0.0846537662762339	0.114765879649817	0.80041862728733	0.431189283330675	0.144579549280895	-1.00691714398758	0.137530578006055	1.18594676265168	0.719386731206269	0.754396212077577	0.528086590358589	0.556895081098292	0.588875722987351	0.632800944688558	-0.908678581690257	-0.434005738224671	0.235006838555584	0.855788840105567	1.88726327068347	1.8378903423342	0.981606925415961	1.14392475984844	0.30880526893214	1.38295130304023	3.20884346008483	0.0791647037800103	0.299426384431005	0.411668779731415	0.20706832166233	0.913887792026271	2.14706136484411	-0.0477872581843128	0.0803347700961442	-0.0255498026221183	0.268619554520839	-0.110629340203716	-1.04897982097796	0.0785124558453504	-0.433982705952242	-0.743302150225696	0.26871487058806
-0.578732646975795	-1.0419939819479	-1.35846677250213	-2.07631357625991	-1.59441661982336	-2.06062486140184	-0.215243507460922	0.693882095957087	-1.01936532411462	-1.51037708916508	-0.214746716394533	1.462564002799	0.639712261915011	-0.595614518262504	0.24629076051588	-0.422962060570874	0.687976413000604	0.393844522880783	0.512422580998077	0.380298870918137	1.5070440635577	-0.184227236156394	0.587152672232159	-0.427393306298621	-0.278928732242905	0.774091122834299	0.220147360118003	1.24888568744724	0.754759361607562	1.54656750307733	1.25146671249029	1.15020154724686	-0.15706626784755	0.0122212238336027	-0.799662078991779	-0.236618661232655	0.62756587345804	0.539246702936439	0.0567321502184326	2.22103667807297	0.843339954368121	0.478736161775087	-0.165702525945704	0.290284258018464	-0.208175125285672	-0.820263891725776	-0.257150207967872	-0.934228974930834	-0.400136176905947	-0.1377979968009
-2.10457968363066	-2.51158679327278	-2.70494622549361	-1.42367319694796	-1.61978730531508	-0.853531221313263	-0.902559857722847	-0.886042065944585	1.37243926674044	-0.833803933604733	-2.23195711186527	-1.66351674364202	0.835846695742093	1.17374379795402	-0.188015413920339	0.270190785738787	-0.84324911808647	-0.988698265297669	-0.165961365404276	-0.600969686290058	1.10499584489301	1.9024302883133	0.466648393009808	-0.224242562516266	-0.446075264261999	0.315461794862885	-0.456389939598984	0.539765391336309	0.613885050473225	0.603963754272658	0.630833297853918	-0.0194832761106681	-0.977453370295524	-2.65899671018989	-2.09466081496389	-0.663886830461148	-0.223421338307568	-0.0641628206363972	0.235597270868119	0.424735953369339	0.884472091937958	-0.182934379010305	-0.563110248825345	-0.409509186837587	0.0523742625649722	-0.368860277372756	-1.47015730333476	-0.527881924494236	0.0658017107220453	0.496830377639501
-2.04429652442515	-1.75325294190511	-1.54197356156826	-1.56140557932283	-1.8061150221183	-1.04972023773975	0.261459489266359	-0.708711510565654	-2.22890081349968	-1.25364933174098	-1.17975008121844	-0.780689896136968	0.886502589120189	-2.42772853090492	-2.58278410151683	0.510858209199638	0.304098519434148	-0.155269569721086	0.160759263040333	1.13602347394241	0.931571805833579	0.867573715077473	0.067395169162472	0.753295014314424	-0.296822105498208	-0.313559049636847	-0.22016553707608	-0.135668906193602	0.626153884484537	-0.264810049978864	-1.0548539456109	-2.09553142534959	-2.39294074939983	-2.17548547606142	-1.21640502637923	-0.819658633489879	-1.10591899978621	-0.546328223622477	0.302063111920352	-0.53212022204203	-0.963157865192906	-0.392943549473763	-0.454597575909093	-1.15938491566492	-0.0945246149659598	-0.735183338932378	-3.01748172333118	-1.10843821591233	-0.155792345101005	-0.632203127573614
-1.7946053248452	-2.99358689484868	-3.3364152913544	-1.56984853575087	-1.36685846983255	-2.11965610465196	-2.38593416391232	-0.196645607136662	-0.810740523182141	-1.51330026217915	-1.54014426708144	-1.29521559930806	-0.873335094100894	-1.56263261701551	-0.442476597456807	0.134128238720153	1.16121406245597	0.914436007300617	-1.17937804581574	1.09081134782816	0.957418889272019	0.888229764518397	1.1459081648406	0.467438969826898	-0.309224552958279	0.448357338061094	0.0953133874567889	0.181625010559181	-0.0755723717854346	-0.857014288855343	-0.726896750565022	-0.347565900832416	-1.17402699687204	-0.877456900746812	-0.721411635575138	0.018826477465961	-0.125087444142459	-0.284549752054062	0.422185835062552	0.338909084625202	0.0977772528852944	0.510642644793889	-0.681256419489681	-0.828267452666407	-1.1851320716049	-2.81641956753874	-3.33353947346747	-2.1019909811915	-1.31276673047853	-0.67108554109982
-3.14140097026219	-2.28318367947779	-2.09821883636275	-2.26533783154271	-1.33298571280015	-1.10997628541154	-1.14840042902125	-0.0570381120001839	-1.21009031181305	-1.6881935989784	-1.35150035380937	-0.505135486772854	0.0685767347629068	0.102168387347326	0.0337276150482355	0.727450611928885	0.0300953951231935	1.01692226679058	-0.879920967139178	-0.140465609823276	0.591899535562205	1.00360274718669	0.427019107808171	0.260940154687456	-1.01584027852449	1.06911901109393	0.323136207338451	0.883736863652844	0.339942875994351	-0.647317979223829	-0.773464750927656	-1.02800903568257	-1.08065613521031	-0.608644715323279	-0.0996399552789808	0.988975547808655	1.39744798450285	1.01663219602696	0.324861783966846	1.07579187943316	0.955226467831719	0.691530423576277	-0.451846201704559	-0.876285581188289	-1.41497226696924	-1.13189914513335	-0.897325091803834	-2.00776222159414	-0.594802470090966	-0.0995174140856263
-1.59042110216979	-2.66267324607951	-1.37205275481503	-0.694407692342101	-1.32810165409734	-0.717885987394674	-0.504184859873503	-1.03763729450516	-2.09761116773648	-2.42219217829491	-0.904421812517848	-1.54543850793495	-1.48463167705555	-0.369553339918386	0.239085609756551	1.47891065428723	0.778351670557803	1.06643028578809	0.664117665177242	0.279289565284023	-0.166731612121973	0.509953839484792	0.120124336070035	0.613605672241068	-0.904976423348939	-0.079139468488419	0.458155963033727	0.243400748815587	0.672844632096661	-0.999102254825377	-1.45861022320895	-1.25823671860035	-0.344194180171894	-0.0626915617151036	0.160087810976539	-0.335364171251961	0.247843731810166	0.431516232287889	0.19223700143096	0.543580550856221	0.926410754595562	-0.11241720107982	0.200549311666012	-0.394510769009094	-1.74601165862479	-1.20373102232929	-1.48062179093672	-1.69761687419412	-0.722764321476034	-1.04610003759155
-0.829377677143055	-1.17559475484019	-0.481816459828175	-2.37813467975583	-2.06105597783384	-1.17951827425537	-0.519723443106287	-0.581792774854668	-0.9386648603248	-1.77446857280231	-1.55513217016302	-0.716562756170469	-1.055968917112	-0.869540071386677	-0.498294667466038	0.795804824723299	0.609161796429244	0.0955740515720677	-0.124536254884835	0.828395305056527	-0.307512425237431	-0.355452980137608	0.0605477240516806	0.332622449408914	-0.784907500973915	0.257979386784915	0.237489083840402	-0.343186914590784	-0.658579226124039	-1.25173166583878	-1.74723290274804	-0.623633825929292	-1.94456167001951	0.14958938097711	-0.576876357753747	0.376084142700265	0.713572506151715	1.15516510279102	1.43952334261537	0.662317440486224	0.608878963240356	-0.0791508980542155	0.0700473236211456	-0.579764761122464	-0.823682941793829	-1.45988735759303	-1.86718181822716	-1.26563522093114	-1.02543279815232	-1.83507459098825
-0.295298828359905	-0.283117719105933	-0.0996016750677889	-0.116770356227402	0.433652930349337	-0.688199250558753	-1.25587434819029	0.159837649589108	-0.153400186428348	-0.763660586541921	-1.45121132505997	-1.84147277911877	-1.28156366852533	-1.16488494537725	-0.830745227773329	0.404634224327388	1.31577100786185	0.647924733580871	-0.581632686387564	0.49934041803648	-0.372928320272278	-0.179579457587246	-0.143820768053083	-2.48889162852944	1.071092632199	0.108524702403839	-0.013290220161398	-0.728890701701775	-0.658883653682758	-1.04894753423794	-1.95337301640359	-1.84189000653542	-1.20776045688705	0.585598415129038	-1.03034219770915	-0.101054660217544	0.726750362889653	1.39300612465975	0.578249791667751	-0.115824518418021	0.237558007971081	0.129631250897163	-0.512942694221385	-2.06768467225889	-1.90342333274849	-2.01078431886122	-1.57139987017472	-1.48243826139126	-2.39344576965719	-2.09590719887925
0.209618442916552	2.58297863438106	0.0151493910709438	1.35571975970796	2.01907093321817	0.292229852263677	-1.73069472550593	-0.548315864964094	-0.570666001704912	-1.51825093847111	-1.73363053661366	-1.06428379546803	-1.18399770235523	-1.25216904693266	-0.907113195895712	0.0740624568535064	0.405545586312048	1.33505072786634	-0.122021345162004	0.131143925958765	0.473590156363914	0.412790209770001	0.933350795848461	-0.88185392995739	1.62495091331725	0.573953923482407	0.249109094269562	-0.314084825277471	-0.242368580985537	-0.989925141293606	-2.70399850292003	-2.37646504701239	-1.01674895787228	-0.387127005160753	1.37859894456201	1.09781138477292	0.427381878137997	-0.455930872496452	0.377894554451759	0.0260387837888796	0.428382994957859	-0.11317314847257	-0.387847098611165	-0.551450892165188	-0.668057342504048	-1.70399772577201	-1.40425560917644	-1.89266319019733	-2.90802347012546	-1.82148226340679
0.403765501580497	2.61073322791845	3.35014772624056	3.24240678377601	1.5837208446202	1.82969372300022	-1.56563437662594	-2.78267809639049	-1.03985928212365	-0.410399115856629	-1.21646538824182	-1.14628159296071	-1.24029740961228	-0.839080368395514	-0.723938701016366	-0.380390484321255	0.483394192073023	0.227099169126101	0.414249136578083	0.240264768791964	-0.665809219129476	-0.987576490751625	0.549783672998884	1.08232118484147	1.46137864617693	0.709756063354072	-0.52068757642679	0.0342489908785845	-0.607302684843993	-0.918861679866922	-2.61517098344348	-1.69975657957181	-1.86864112739654	-1.45308568819663	-0.781804423141953	0.00555750912602737	0.70720530610645	0.802020054936366	0.16633304582689	-0.381319480837589	-0.336934157288406	-0.493246712242039	-1.06969799684888	-1.32555483118104	-1.82728053245114	-1.90017684991068	-1.53981868859975	-1.5511177543151	-0.990621878875821	-1.66921309001983
1.61094682516297	2.98658122694859	3.3833121531456	3.95891381694294	3.12456193695545	1.50163131332873	0.910901237497932	-0.844863427661497	-0.72323381941331	-0.677695930969396	-1.39857549432581	-1.5845629931382	-1.09396768097534	-0.925864661975462	-0.93828383281836	-1.0659229187586	-0.218108801876986	0.113170403146493	0.460428086397367	0.186501544006817	0.322765122702342	0.540580573611457	0.902153815602226	1.23735012403506	1.63331566836389	0.177495973075664	0.168628963708515	-0.317561863817101	-0.675516233408087	-1.76800671884511	-1.78034049433263	-1.96332222358235	-1.80272703756659	-2.58646180955285	-0.56623230855178	0.200557527243156	0.723943048397943	-0.195170616617266	0.131197375475151	-0.840302538134045	-0.882110760421947	0.821630691901078	-0.398823909862488	0.107900492878008	-1.10281006850527	-0.89722619905174	-1.01308710731273	-1.8248113434825	-2.78765308191448	-2.76173798979223
1.65755064824935	3.1244071741115	3.80834547791787	3.58566970142717	3.67993881052893	3.23545282491473	1.42942356916535	0.835397095479472	0.104964759623959	-0.590243132620527	-0.819241016589555	-1.07880414621335	-0.510184452452221	-0.982737237558139	-0.871813345397718	-0.403557636415097	-0.127281814379014	0.0185942280527966	0.0339156985408168	-0.47288220127135	-0.79430187274467	0.206277097084729	0.619271014636367	1.15752571768678	0.720593107759819	0.319883050412935	0.282786394502909	-0.0862374031406206	-0.682497149534678	-1.40054702103864	-1.77305091396569	-2.56974676684446	-2.42053635078607	-1.59734891876869	-1.11856835962589	-1.41057961904287	-0.505025149325813	-1.81132406719618	-1.09214170489491	-0.331500826956658	0.38671045341305	0.659979677713955	0.692795232420881	1.52032826488051	-0.493689531572197	-0.563387253171004	-0.217820509783969	-0.136964242704381	-0.608734040381405	-1.50362088364513
1.95383594523109	2.80125298368318	2.76569089538254	3.91426952786883	3.79385966990011	2.49066348882641	-0.52124057787388	0.544586439733227	0.417925026803028	-0.0851339255597557	-0.399303747151298	-0.676880172179699	-0.923761011513497	-1.05696568780219	-0.760498543980728	-1.02163288742681	-0.87358487438287	-0.358574695950558	-0.0653432831051523	-0.375294378259877	-1.03467755236396	-0.90581842835115	0.128009301666618	0.598156354668676	0.487298556399877	0.77504370005868	0.238092889302927	-0.633954645785224	0.0504409807590331	-0.722459962248971	-1.59277572551253	-1.57175645807569	-1.71971362433968	-1.13070833068775	-2.00367094308628	-0.0288886734247523	1.23288704676711	-0.00269065037179983	-0.289792917626533	-0.8322489244621	-0.238406928998588	0.344312228245779	1.66247953807794	1.7682213140816	0.542825969922085	-0.00793536720205101	-0.168590529679184	0.470686748262661	0.276241917450326	0.793886678035024
2.09150690646408	2.66546810207318	3.11180577714725	3.73497796499466	2.8637132488883	1.79597760868032	1.37728487988131	0.98811621582009	0.455857368637911	-0.112636945471551	-0.315600124306829	-0.27428439631022	-0.254595491173251	-1.73653087607543	-1.00323767911746	-1.07088697307495	-0.144751739814369	-0.187358148139643	0.144152597255354	-0.221326486502811	-0.0998216221470714	0.16976595563269	-0.306724594812169	-0.463910422432784	-0.108752541517537	0.204652863929847	-0.0578895633580752	-0.362578475054986	-0.0418857183839036	-0.409848628070525	-0.589888288485079	-1.79008353315206	-1.04287133056348	-1.05077515611528	-1.03061626607858	0.620194747240448	1.18131217838861	1.37712544791846	0.126561393569504	-0.000417217151912563	0.398864278570467	1.80697798850842	1.4285414472147	1.46994794530488	0.932665722485379	0.641691438612858	0.546268365540865	1.41086231031495	1.92823644031537	1.47988662586361
1.19636143502701	2.2407260755076	2.20283822342232	4.59866160740598	2.84302502588619	1.68292520153495	2.20061564647164	0.611838334100152	-0.302251721323638	0.237083773462062	-0.395046139411366	0.458750280658889	0.0970168330758432	-0.960988623984878	0.282819766411552	-0.652260635218854	-0.199087077699933	-0.00614092148195555	-0.100324218428007	0.336213965031685	0.392371975140683	-0.0381111957226016	-0.442359300200929	-0.466583297874571	-0.479182515836337	-0.222952320517866	0.318057901194818	0.957092142078362	-0.0891811355774164	-0.258410975987663	-0.414747167928761	-0.435618148696079	0.578638485103569	-0.24118279845118	-1.83736483740199	1.28920697722319	2.53832487740537	1.10746687920955	1.75587571228799	1.16695432490344	0.766579347193959	2.66095098343308	1.87033198417686	1.27089498463452	1.59593193650904	2.34418226978123	1.43188365306033	1.03155938409898	0.741952722587456	1.10267109578861
1.32537967318091	1.41602586072489	0.0544579927843329	3.93654484040002	1.25151769329008	1.97027447115611	-0.218047630545272	0.206523170169613	1.20062236597495	1.39352147839323	0.280789679914392	1.22384872534826	0.822312171530906	0.0930995619078305	-0.259512281089715	-0.166592544865541	-0.0251069032970849	0.493893866807297	1.59360352698065	0.607127529462877	-0.24652672800875	0.471867660640926	-0.0858407340337709	0.163776553253666	-0.196555600736502	0.265642725186834	0.90208633472687	1.11326862179621	-0.0498489141136153	0.289882038952334	0.3662264995419	-0.00592042138564319	-0.260964958597166	0.239933091648718	0.606311288274129	1.53977039154808	0.778009119604967	1.4448539568315	4.57979004723815	1.38942767537693	1.78470278498706	2.20529664806619	2.28994975657302	2.1704014674491	1.98646550130124	1.44356107325195	1.42173874932313	2.01698009018982	1.90732574765663	1.70907133311733
1.41783401242854	1.82835670130849	0.794767724121219	2.28830984779231	-0.293999727668089	1.61541992424492	-1.55271275116258	-1.21451446295695	0.554780149973203	0.715692467926074	0.427730983684929	0.520568940703706	0.70717362766858	0.228354524186294	-0.941926869341859	-0.545225571974421	-0.268099170970093	0.902981605391732	0.910369492195347	1.49724342514951	2.27393658858249	0.304059742041129	0.508462357487809	0.265258743822701	0.505195225321808	0.292243584154049	1.226328315506	1.4166302053755	1.01729882361721	0.79439732643245	0.162624410520381	0.428093499976511	-0.424210766547677	0.0528556086252326	0.380468808779787	-0.108172606149385	0.862413398144752	2.02045478191015	2.92729867211528	2.49325321250322	2.04532544358179	1.32567040833941	1.57278069325472	1.38993068867717	2.02110585862247	2.07334473994817	2.33040948607397	2.56950012035499	2.37483487366209	3.02615433496126
1.04608524282813	1.88007072944837	1.94738466147262	0.998798720130496	-1.02854043742603	0.19777141807123	-0.39522126060678	-0.957166470195148	-0.0153682905230687	0.906326804921942	0.387655740459136	0.396226906294298	0.477300465999932	-1.6970040775246	-0.755791972950365	-0.528549545711927	0.513269896646479	1.64962756069888	-1.04332194362822	-0.167615072498874	1.04301669117962	0.741484572166206	0.978619988425012	0.208244286077359	0.386866541926689	0.619030145819657	0.603224831569196	0.486836287931054	0.618695459471952	1.12239784961122	0.722164244330917	0.501571522379923	0.391092543930893	0.44461592507718	0.643241263244491	0.641714585393588	0.604145417416744	1.51319047378056	1.64148161539472	1.74889374732519	2.02876406281608	1.91989258958884	1.55572712757233	1.36945800868688	1.32460269782749	2.69800973896321	2.91961949211717	3.66052415461857	2.27100243778669	2.91062599478191
1.41858602374276	1.01263920623188	1.4623328919126	0.525702122388863	-0.021862572822047	-0.601293814473884	-0.52151718188021	0.050437243864547	0.0579018580713402	0.184101229499848	0.324631379190477	-0.0302396527459191	-0.236755701434542	-0.824944190271734	-0.232883172405074	0.688716051614512	1.34294037851224	3.2287105367027	-1.26103392079897	0.498654467927388	0.976555900374145	0.921678385637676	0.999625071291088	0.144725268366942	0.433766483668071	0.27954121714997	0.419806780126783	0.833207058926734	0.870353113756568	0.156074349842129	0.504634935627464	0.578164503147544	1.27907201644519	0.950123839881853	0.483260583293545	0.373624816735773	0.345116191522461	0.940678956128905	1.49812810777847	1.61302283963694	1.43129392956946	1.68463869763081	1.38546813234366	1.50838980698109	1.71656437605416	2.96584757679382	4.71326083459791	3.15453053842573	3.55194042819141	2.58752769344845
1.43294987752855	1.25534751217447	1.17248486003979	0.42534742232879	-0.259394034239279	-0.635694332362053	-0.797358834651584	-0.529856833486279	-0.782160526727546	-0.2193657549306	-0.240822052644154	-0.414960634836302	-0.987464552635967	-0.227053727491854	-0.40667379712759	0.267348085247734	1.45553244714735	2.94223204799467	1.52739997921826	1.13015381519312	0.940396423116366	1.83133835315695	1.21906021842514	0.949742812516134	1.58941975316189	1.58168624188271	1.06892094322011	0.0654237336842319	0.0234489078421525	0.130874629016999	0.0746539117052841	0.214950850154417	0.167676743752775	0.0972093236105847	0.583769484148589	0.862455950748003	0.169111677060254	1.05938191666086	1.51236374145252	1.18650658399039	1.39957219679517	1.5594251261919	1.50503387274688	1.41287473904499	2.18164137050135	0.463968739650727	3.50011861069716	3.08139545372818	2.64403457853636	2.59305058867647
0.95487234208229	0.787635532168985	0.900988175614605	0.818447597228965	0.495968044394868	-0.763934044446594	-1.27315946331564	-1.12227286471662	-0.851466916685802	-0.330498471278085	-0.389319189120934	-0.527271421812348	-0.438257736329701	-0.146108989452392	0.10552608184572	0.300663125528449	0.478471730773548	0.69899818545522	0.647247002440604	0.979680025159627	1.36219016813657	2.54470245279822	3.45584701503941	3.27860317978008	2.01841077369296	1.28325168059422	1.44894557253626	1.3565915158635	0.124615918935503	1.19429038902648	0.164130451076176	0.475811629799901	-0.415127015187614	-1.1245748183348	0.101594914898461	0.402795530740972	1.01400937222988	0.777902922261688	1.04854694066579	1.10996408016997	1.45890959765256	0.689199060486642	0.721845876445811	0.203207573406013	0.955974523654279	0.973979078284456	1.58360698989818	2.75836858619255	2.46218216783251	1.66536019006988
0.929515873115564	1.07081906266532	1.28428554981324	0.672288621320885	0.507908601432192	-0.660749419642227	-0.863978537994889	-1.80572388811223	-2.12370663065306	-1.11528294481667	-0.70101710923251	-1.29928931728494	-0.716278679423801	0.031199840383596	0.0977147156971706	0.0421080013107014	0.256978256189427	0.309338592395737	0.0600056014662794	0.640997540963871	0.919621238611878	1.26840346619577	1.9777044393288	2.47444915754555	1.95323607331912	2.44255094862064	2.54594089093703	2.60673541841261	1.77834255319027	1.0695004360968	0.345607681125338	0.719213133100791	1.17376200935864	-1.20488425596531	-0.568154895108	0.752288984920642	1.2471121661755	1.28487079675555	0.474128428950854	0.744391707754413	0.973566127658483	0.324607677177409	0.278030642926973	0.272547654509921	0.413805805307669	1.12480733538601	0.566464647363373	0.851746176197744	1.62966566698652	1.47433910773222
1.09387237573415	1.17655086986576	0.863378465420871	0.707300396794022	0.19721331290848	-0.744023222404229	-1.67454013780136	-1.70256428822282	-1.67049551758288	-1.21144824546877	-1.16830903906809	-1.1498676229199	-0.907451626801258	0.100224084018742	0.0960640382911949	-0.328762128976512	-0.093915627027747	-0.245010933589112	-0.34375164370014	0.0177970458303364	0.39696927067423	0.645998712529277	1.3418866619311	1.99220787904254	1.72813827350228	1.38619277422018	2.8010319091449	2.21855597158175	1.27909993658565	1.06206769038411	0.633753923949991	0.738106885230913	1.52017066967791	0.847632290297772	1.61092466015369	1.69725340662951	1.20726117742038	0.818012393433027	-0.399803995243944	0.657290325012093	0.549320822124127	-0.354013919394835	-0.140943610170026	0.297188117555962	0.112210159235681	-0.37614908609324	-0.89351259412665	-0.796351923542126	0.448561569505916	1.74054318727034
0.926207890012267	1.14866538725758	1.20791834216084	0.644719134710903	0.171333015597131	0.335854078488751	-1.57863443633407	-1.50152316218057	-1.58302711960113	-1.31700479415144	-1.43075126222304	-1.33938224680398	-0.6890733517857	-0.860745561629612	-0.379650994008847	-0.485475606714852	-0.598177919884379	-0.708458752172484	-0.527837045476839	0.0665052042844388	-0.0247966478781949	-0.111612663986301	0.661575604768792	0.915002219525683	1.06222173569046	1.52165664488298	2.30872210813209	1.64780056166946	1.61562535435101	1.17217723849936	0.64565062510796	0.427526544078578	0.897358061256468	1.44859508884399	1.29727800232825	1.49816235297484	1.37924728889909	0.653469548425043	1.12143784913104	-0.999492245974648	-0.49554338068659	1.03916318812638	-0.283323832820741	-0.528866118099466	-0.731144692381875	-0.572120364204772	-0.0158716358993477	0.264467465432846	1.41898464710368	1.60836195132253
1.15907432265372	1.30903607129959	1.04654190827318	0.42436706489971	0.621924874971269	-0.400582345521608	-1.82464880898211	-1.20428880890585	-1.39829490612652	-1.45137983951099	-1.22251878645375	-1.41278478887093	-1.04777368812275	-1.07750844434606	-0.327147387775349	-0.909814795870479	-0.940379441346559	-1.01224318603315	-0.853606319811916	-0.746256494900036	-0.29567241576331	0.0907042337759308	-0.0517205281401926	0.30463898407585	0.487298801986503	0.46587513760371	1.21779991255452	1.40947357083882	1.1588696510647	1.11877347583455	0.517446279937211	0.510184320187045	0.855407596071485	1.52740284274033	2.12883995792328	2.07307787422348	1.31959879184162	0.633016725533948	2.21426051842763	1.37895241865423	0.0275201573622845	0.573146114089135	-1.78838437733035	-0.668562421240471	-0.596144447131363	-0.54790718989305	0.0417960766741973	0.705482362981899	1.83590558781792	1.60901910676602
1.44045890731329	2.24186438573506	2.07295204903958	0.648932526770672	0.623614380686919	-0.702658272652394	-0.863833978729477	-1.10526901125821	-1.30703927951153	-1.07587053506096	-1.37026451576677	-1.47067049901336	-0.959277628339565	-0.877912691050999	-0.575663675796019	-1.00623447752886	-0.826866782670424	-1.32330393477165	-0.951014342157325	-1.1737169494678	-1.0451697127655	0.0678340855652635	-0.365469376346968	-0.0251886756949051	0.258597803586331	0.435049444081893	0.805353141111381	0.873631558049165	0.731248148261512	0.651112101828427	0.666233790926944	0.588633244366838	0.639742955237571	0.896604902924963	1.41349163549832	1.81489261190164	1.4131580760507	1.34314126782455	0.473242909580361	0.751765931213317	0.0223561168909976	0.256117670965819	-2.89555047354152	-0.854356706631308	-1.39100032972695	-0.873311775219392	0.0425704014395011	0.494040899725752	1.33081144102053	1.76551979364769
1.41385356533782	1.40999166226329	2.11785907756283	0.555088957402374	0.337335857914357	0.224304313071254	-0.574807520236541	-0.89285354251508	-0.911653048287229	-1.32603959432559	-0.885203422598955	-1.11092932193718	-1.19901345649246	-1.17254674105105	-1.25576758295705	-0.883264787797789	-0.961568561373261	-1.18742761640977	-0.914278662852642	-0.842002515466956	-1.00821749320792	-0.238739030957825	-0.184163188743112	-0.228950639588923	0.121913739183393	-0.135470346493665	0.0070148209106462	0.256902083527678	-0.271162146867314	0.819376022896747	0.195351646454672	0.297151452649009	0.34704372993444	0.661943009039698	0.395644514579642	1.57527675872284	1.31151287253404	0.879418721290314	0.706985967526407	0.548169238287749	-0.263758926141125	-0.461076707284897	-2.06388331751752	-1.13361977334978	-0.79777324419667	-0.270526999659992	-0.0106802197151363	1.41741477359539	2.13480669998216	2.21461471009022
1.23479125618104	1.767987116677	1.70465829201565	1.30279319765244	0.424482512001277	0.505477103596231	-0.13747116035522	-1.30995050859247	-0.511258982198521	-0.773272061109788	-0.787924017659456	-0.771170952924511	-0.836231632333928	-0.760773950310929	-1.18275538449255	-1.33753517095659	-1.52992062761333	-1.33024711470651	-1.00054435089666	-0.940414780278784	-0.215438578767681	-0.326943221114194	-0.445029194484608	-0.702328091833394	-0.992280253155599	-0.632343748802057	-0.995813348908426	-0.372307673624562	0.0562287098199816	0.525992333323543	-0.122132934357819	0.0142742396327543	-0.210860133862321	0.399785742428644	0.71745380495917	1.00578335089291	1.07420577629394	0.385223615313856	0.183039423183296	-0.0766094326301413	-0.721370778580127	-0.55639879421763	-0.631972699756089	-0.971214111577604	-0.749784324638591	0.870036726176088	0.54263568079477	0.687482803229972	1.61786375369482	2.0314029705624
1.02697644265349	1.63496417988862	1.47302736940464	1.30905882528652	1.23906793165676	0.589344483764966	1.07661127476324	0.109646755695118	-0.475306200438291	-1.05716533007519	-0.71496758048698	-0.990012081230745	-0.887155394609147	-0.847712790380802	-0.926422372233441	-1.22800075155	-1.24069315239149	-1.23665770339091	-0.239588259603271	-0.407204065112593	-0.558507396279092	-0.598271881398683	-0.511536278141168	-0.326478874246365	-0.51500039283957	-0.50392640215127	-1.17654258052989	-0.285525574185078	0.230733415330111	-0.723253392151284	-0.107475099812417	-0.390187254728613	-0.0279510178883338	0.471776504537687	0.552628902600324	0.340656208099436	1.17479114151822	-0.729964953473854	-0.467104249042882	-0.354846298633769	-0.735227211885213	-0.590457967861259	-0.898978447250201	-0.549367852251727	-0.392208296813513	1.0061719381486	0.635063204142739	1.38165055066604	1.55588269576718	1.94383057599453
0.918250461410979	0.660481084177858	2.10818342933952	1.44266328602926	1.45436507157536	1.08472057536591	1.29396375001904	0.456506662165148	0.283295616250232	-0.940327949226533	-0.51804257899104	-1.05905515785175	-0.26225106707905	-0.840854211509898	-1.07829236695419	-1.47660894826862	-0.868301289036519	-1.88821114379328	-1.13789451692287	-0.0342382288266369	-0.66837693060468	-0.59304007015545	-0.443749625658729	-0.586463868004491	-0.438315217968016	-0.505939564371477	-0.950176468024134	-0.673606064732701	-0.466778088888954	-0.685208488601179	-0.800063448276618	-0.91600300675043	-0.12890640318623	0.223390804968447	0.0566972284511859	1.12715764205652	0.0444693689599671	-0.133356950549257	-0.632752172191293	-0.632530240218945	-0.410153390151225	-0.384110897634347	-0.816085608778375	-0.431354824757695	-1.40539500480452	0.634261717793951	0.395861872712967	0.908203513125989	0.869236898954778	1.23702262467408
0.62564636689477	0.116235265303902	1.30045564403003	1.23771378089999	1.32970339207858	1.08975674196929	0.758386026010299	0.907171684571338	1.0132191330454	-0.601955681571468	-0.669447713187806	-0.580807546316765	-0.198996597305318	-0.475069746171835	-1.21370133482393	-0.57801578856221	-1.45207369781669	-1.81497411175053	-1.56800886644655	-1.24646501490606	-1.28440798980642	-1.05211018963448	-1.08193836612216	-1.20980166887806	-1.38142800030527	-0.818176164230347	-1.0204786511595	-0.4475490427352	-0.670829810270297	-0.293266839684055	-0.660208923806587	-0.960111512257457	-0.29421276864528	0.319802613401579	-0.286512553491651	2.13800765886002	0.593893242826956	-0.0924074523869422	0.0745968395654021	0.169604040699727	-0.936205854576868	-0.748274926270592	-0.928642010963868	-0.268903160113093	-1.43003625198323	-0.359396974175688	-0.0239254078754352	0.462459774313883	0.552088448596122	0.360517044353359
0.167955701332304	0.610516963425997	0.789685065214009	1.04038471312719	0.705705713896334	0.609618849319237	0.64602790405424	0.630064850265626	0.767094287173497	-0.272300568878904	-0.237914687807755	-0.411632585582936	0.599356555080695	-0.643574586333584	-0.340602976565374	-0.764373293983341	-0.914715425541201	-0.71366474538307	-1.08152610723149	-1.35339304556034	-1.52228114055219	-1.71258014450355	-1.59002380510659	-1.45018797523143	-1.76847447865741	-0.958022779106963	-1.02357931656091	-0.818695427917222	-0.624165975925792	-0.447856901258858	-0.586167397332222	-0.497164191289883	-0.893225173713974	-0.357290188839557	0.425077428470002	1.60868382628644	0.678290093966946	0.743862638374086	-0.232518624265301	-0.238046633515969	-0.0933559712390533	0.066292095702625	-0.617220314447413	-0.193357616503448	-0.682126773086991	-0.961463307835844	-0.848012121120679	-0.428943307865085	-0.663723059423724	-0.589786909564202
-0.184309494431194	-0.0202841097759879	0.222826331036671	0.651900525229728	0.667687705260638	-0.17186193320866	0.489948192900748	-0.030017533739247	0.781395675266023	0.257785706942843	-0.26155700034127	-1.18270191479943	0.843627308142344	-0.289174683544314	-0.128552816495433	-0.633644731642595	-1.33098932206344	-1.44063258482707	-0.799265995052722	-1.16871666419222	-1.20264760176098	-1.4982887639273	-1.20118985634416	-1.28642179258606	-1.56865540864675	-1.22802762714626	-0.93132843562374	-0.718010641606041	-0.489291153639367	-0.436293334248356	-0.392285895785104	-0.717709870125717	0.0232455271571556	1.32247874390402	0.253772651619049	0.977114182149378	0.682210740518987	-0.100821250405909	0.343839647170913	-1.2257926657242	-0.400686562889674	-1.20225501294342	-1.09132987543175	-0.330103683772907	-0.61257572291805	-0.931132103680547	-1.54218654821782	-1.00753914637264	-0.472191192911361	-0.453399661003821
-1.1511240694298	-0.737393029664965	0.0762989569571494	0.155107503976305	0.440856610020883	0.171038661066657	0.263009349672936	0.251944966960294	0.484399942405487	-0.318959535731628	-0.0662492348500342	-0.418612079276149	-0.288839623402718	0.140999599232385	0.277486986360349	-0.228762569484232	-0.699020858081129	-0.293926665876926	-0.609687783667599	-0.876974739512524	-0.992003163436208	-1.48024850246539	-1.66045242715435	-1.42176051845074	-1.11404975825567	-1.39758424917115	-0.773406122544068	-1.01304258561141	-1.02092899483064	-0.953381014429125	-0.981374506510658	-0.847940364343818	-0.797288544782557	-0.127813784759167	0.167875969477113	-0.338646774289847	-0.635945890930309	-0.227832562103592	0.444600387957143	-0.79776647186045	-1.98273974334323	-1.71035411142424	-0.205327212192032	-0.787413016067974	-1.13345570736965	-0.996620663151537	-1.38163202831665	-1.14239429121099	-1.26195304232784	-1.40798479409414
-1.6383498430085	-0.327886963516633	0.0139409654174432	-0.0937768636676818	0.0305191455073547	0.265704105313983	0.0288235228031839	0.0796034298422268	0.437647997075803	0.314144502579818	0.342475843456013	0.427201171892873	0.164993099863517	-0.0713467746782097	0.132641185800123	0.0101188156592999	0.576402953038795	0.424618398307113	-0.106422770887491	-0.684855852885454	-0.902479663154692	-0.53845056999569	-1.02658391287509	-1.22715130333104	-0.879357310262451	-0.160791613909197	0.168001938276401	-1.23621879147093	-0.52303327871117	-0.920711657228399	-0.515453161420188	-0.364922395203018	-0.180104676890113	-0.290515508325974	-0.356200563766753	-0.424308723880875	-0.513610823635545	0.287779532621266	-1.05767767108394	0.346740601663459	1.01657339340009	0.599192248855543	-0.612227133593241	-0.810107271881602	-1.44385640023176	-1.74474750732742	-1.72946753089745	-1.34111630368934	-1.02152353348586	-1.07273619214113
-1.79650279582728	-1.21910611662064	-0.681797202261117	-0.616930672355262	-0.38233938428467	0.0262456977586155	0.0686270691252229	0.0269533666330179	0.287811708451543	0.252259385876675	0.296644660747428	0.615769167208559	0.708022450445588	0.890312093540358	0.526088917076197	1.19152232555695	0.375153500055677	0.377143630370034	-0.357054540784467	-0.914007802127728	-0.887668221131832	-0.533452004089684	-0.349858740731155	-0.679344413821184	-1.34825476981736	-0.600555146707279	0.613837486062153	-0.187206846261901	-0.606017389939201	-1.0184738910916	-0.291077455731937	-0.690022719752207	-0.249016894775972	-0.59395410163202	-0.723892550687671	-0.755823798315758	-0.81604190256905	-0.563412272737783	0.405059807513479	1.0104626292438	0.413948315426812	0.33311523166462	-0.3534982349193	-0.919165867333763	-0.750474491622892	-2.20208571089568	-2.2482961345579	-1.34520071452914	-1.36930720752459	-1.40197037354265
-0.696851096316797	-0.516398856338496	-0.72393794760909	-0.269251647028046	-0.20395240340843	-0.599837898499489	0.0512569345034425	-0.109871270018561	0.155778638886279	0.483780133168606	0.181955925742514	0.956605648686157	0.555996337353194	0.939701323889773	0.757605091156032	1.13621353901777	0.195747917635173	0.453037761940657	0.0301112963842534	-0.650670796805159	-1.19068575463616	-0.755371824456229	-0.356216645819387	-0.460078518253657	-0.694610500200804	-0.22192849864464	0.620724734444159	0.203078288033391	-0.483956142814261	-0.869256855102623	-0.842094265191274	-1.02006270689536	0.125614048269811	-0.929902966049259	-0.905133171335934	-0.739961268277584	-0.945044430629019	-0.336710913591559	-0.43073174630856	-0.182097760448158	-0.46659914906116	-0.848203298818955	-1.09039113583807	-1.41174333564758	-1.3910054528272	-3.00993710893213	-1.43816056824347	-1.69768906229364	-1.34545408568837	-1.19133190852121
-0.00448891748721159	-0.561135394155724	-0.330642028987693	-0.0858251467744015	-0.0877031106195329	-0.434869945321466	-0.415850423174744	-0.208705196898756	-0.12442306640344	0.515612144613518	0.777896092722414	1.36522778005581	1.15544503349397	1.39443435322534	1.38056520561221	1.27372550352339	0.78589624993231	0.657874805678203	0.0641814990399014	-0.156861079546872	-0.208237959013291	-0.345903396576651	-0.410436168800288	-0.371834315277144	-0.144608043791532	-0.145600157509411	0.186232264221358	0.194867568926796	-0.254190962554627	-0.713278071887629	-1.15857066867527	-1.9364749209275	-1.55645933309863	-0.826129525570297	-1.09453803542069	-0.972117381063757	-0.789776085953159	-0.424016521398802	-0.104351311873738	0.158034224096535	-0.380719024499723	-2.15449609647135	-2.91204933639072	-1.84104903989754	-1.57719816752528	-2.91099109260631	-1.68979619468943	-2.17692146640568	-1.46745789485698	-1.2633134455553
0.145228732246959	0.136406924954562	-0.67355613208889	-0.0851877529042712	-0.148974629248682	-0.544473816376264	-0.733489273969563	-0.0950557156393623	-0.0344468186598155	0.919116359621964	0.886736470956589	1.1156682290442	1.24059568185754	1.03284715416168	1.46343337199984	1.25683023915305	0.878612137957292	0.437920599166993	0.132073895791493	0.00696268474094874	-0.140062951773924	-0.133727014443417	-0.205329349017429	-0.20134044010733	-0.341512180030972	-0.258087236674958	0.172244942673324	-0.496041021233252	-0.277068171586013	-0.334409460565168	-1.05135574341305	-0.958897829398426	-1.60462274451939	-2.27900481185303	-1.41678629696285	-0.688500349836139	-0.473324061978289	-0.489431756283584	-0.70505726121497	-0.625931683184783	-0.518836709994465	0.0198650883806375	-1.81823930165054	-2.00537304718611	-2.0778994718289	-2.69334703076421	-2.20052854840439	-2.83079787993534	-0.983743127004638	-1.013558394282
0.575010582513399	0.524561260081149	-0.204357692648885	0.316790808620388	-0.770502418794274	-0.0434669439071251	-0.0184137074380095	-0.529579174711776	0.529597172212496	0.778516282981317	0.640966629702511	0.818174388571507	1.00022272132241	1.24595718458119	1.25283039824295	1.28734085063286	1.52119699737063	1.15518407013651	0.520347007867637	0.610837661437886	0.111124507212233	0.0522946445102801	-0.0494451630954995	-0.0598939227124584	-0.0625082273460171	-0.396768670951056	-0.187745138811967	0.181668033105345	0.328765265896097	-0.80426099290429	-1.16138843316499	-1.71141782909159	-1.25400797212957	-0.85189490107824	-0.860622745554581	-0.792468219770202	-0.7523834938473	-0.585845174574115	-0.76315426685323	-1.11905605256492	-1.74494207234496	-1.57874995298211	-1.98167068129802	-2.57344582527701	-3.6334011364764	-2.88407347642926	-0.678279001126969	-2.2335917187732	-2.57767579936362	-1.20381601247578
1.14070678662908	0.319897932255091	0.114316737832619	0.123551860213287	0.0733360342378523	-0.268774392317108	0.0276309104354466	-0.183084067250236	0.394194900987901	0.731065974762436	1.01775462347055	1.21950318947345	1.23101603549532	1.37403584233313	1.34774300475704	1.653250321945	1.42930418665897	1.19053399254612	0.557900066342841	0.772819939694235	0.323248588169737	0.241129186960207	-0.81333418719226	-0.467120220946457	0.126028929192508	-0.749650002018358	0.507723111954663	-0.0424403649807952	0.242211592455784	-0.440772249941803	-0.398694608500898	-0.949396235490784	-0.639527957068034	-0.576875931500974	-0.245018018826577	-0.520087251495723	-0.560379191040423	-0.360217253779362	-0.642020301343401	-0.968180329007828	-0.661615431143772	-1.50869735302395	-1.54944366712143	-1.93579923432777	-2.06832202811231	-1.92616175146251	-1.85316683287182	-3.67499840389447	-2.287257535895	-0.631001117602256
1.07069489855481	0.319093055178914	0.366810401672242	-0.254579992956494	-0.0370678828421805	-0.262618910165899	0.0574628004403859	-0.0387555773370932	0.237180835915808	0.542138377610486	1.2859774390661	1.7534385012351	1.05593223194689	1.47102328942468	1.37001711908115	1.40672080646544	1.30666090901623	1.04132094894608	0.86966882780371	0.576602921076449	0.80641914330305	0.480533519906277	0.229974618974075	-1.2502163803464	-0.916866381100198	-0.349678759022139	0.0960177117732335	-0.285268150277447	-0.185243850242988	-0.358713702475982	-0.0424841519592297	-0.710077654388353	0.215002928701474	1.47458629440486	-0.983452097325985	-0.145102776347569	0.127171565335781	-0.246496647019444	-0.0800783156646208	-0.819851884314577	-0.926653397813242	-1.11416296922019	-1.65418952897488	-2.06832351672281	-2.54178328001839	-2.68666155587522	-3.18146587749363	-2.43854704059354	-1.02274172829968	-0.649328041972166
0.855916624017106	-0.0992035475777457	-0.0881395324769607	-0.340403794224045	-0.3781886927443	-0.654147417586032	-0.25697171441357	-0.102254835004042	0.181048865957929	0.414809190403278	0.729323134695971	2.13514801601413	1.82860832567145	1.0205801637974	1.98201215344668	1.50478596356263	1.22083458720368	1.20053045513208	0.919700128347404	0.761366353772709	-0.0458726228349427	0.210877125258005	-0.346258529750863	-0.522726626902817	-1.29042345002688	-1.76531617379177	-0.911509676568531	0.185033246892165	0.100543724342958	-0.625467293153327	-0.286908761014092	-0.636865354679096	0.289949664012869	0.202435346788214	-1.38969117896273	-0.74644572063763	0.825107487415369	-0.120936125077927	-0.310884147410584	-0.809163072301168	-1.46656347870977	-2.15277609901681	-2.35222775648222	-2.07256471647626	-2.21380997655761	-2.42552946676837	-3.43209871736179	-2.25767613067654	-0.87156853064967	-0.258336508699022
0.369151628055093	0.0951183225742718	-0.207845211684064	-0.820104111872166	-0.621728359513425	-0.948506323686552	-0.926591999692663	-0.308400503669987	0.0394964497394358	0.475815771962848	1.34397702932716	1.34476973372238	1.14460058112116	0.898804427201465	1.7740302860271	1.06290473113725	1.52900948929488	1.14142670331849	1.1415284526246	0.964186542899657	0.422620999939415	0.266402194819103	-0.081277621889983	-0.175996052770825	-0.597736155741998	0.219506953150099	-0.0110903788261426	-0.0343156541664284	-0.522204214029426	-0.483595983719834	-0.355256377604497	-0.245132010799506	0.533020775060153	0.378941101333856	-0.0646998428014394	0.638943778608482	1.70821811263256	-0.288282693544356	0.718811473541076	-1.23189338963826	-1.44679483699239	-1.64604508737102	-1.91282158924617	-2.0049473322416	-2.24373312234909	-2.46402483904569	-2.70066228060484	-2.44088200158249	-1.42018925123778	-0.509710908931085
-0.423259043998221	-0.392503522343559	-0.0956199660218341	-0.548566228158559	-1.32209871357716	-1.25930583109488	-1.42536612527515	-0.827427706649691	-0.52800048291222	-0.201273423420754	0.581497140170538	0.3218762003395	1.55257077492217	1.52232949922562	1.68425398919177	1.50630423929683	1.23105536254157	0.766254559062356	1.14533701071549	0.282971522553624	0.364208333507278	0.0280763763701238	0.216510270497074	-0.390860099565357	-0.669985740586633	-0.314627891718194	-0.375965350227267	-0.0616984338831805	0.0845765291434666	0.207561590596842	-0.209280633351247	-0.135506479417709	-0.146093486936696	0.226279140929811	0.190141739114675	1.45854317166723	0.168123158313549	1.23266114475341	1.39709003312618	-1.49008170925797	-0.960497886334041	-1.46551744898332	-1.95626404241606	-2.06053814514671	-2.14073304381874	-2.30793915693637	-3.17924799645589	-1.71007171106222	-1.55223208675409	-0.570274243646024
-0	-0.00648187357902907	-0.02010380925738	-0.436662582993068	-0.907805383387406	-2.2909401972294	-1.81476030067926	-0.873861073676687	-0.738212873780447	-0.515055513891708	-0.126255963875904	0.0999883358253563	0.527710517254807	0.54911701009327	1.02432024912196	1.15656342417968	0.911145638272507	0.918775259747176	0.870505712751592	0.55287151823832	0.281074089762434	0.437335102526621	0.0192070080922308	-1.14596302980615	-0.140010467699108	0.200272642629156	-0.0978081413896795	-0.169754952050064	-0.119004503282911	-0.347890167631996	-0.348824023286453	0.0523927417123978	-0.198072918736843	0.268520438965783	0.160689711979954	0.0964284882330184	0.673486170411846	1.10552999698475	-0.0307647071225131	0.0979741942636699	-1.28857513790646	-0.908806081504957	-1.05545068220155	-1.69276291960827	-1.85083375432445	-1.41477824331871	-2.05761908925948	-2.54860579769542	-0.527874862784647	-0.11072794307708
0.558064465833457	0.378029354824167	-0.0367617209330608	-0.406527490514761	-0.105597853688087	-1.57205388901493	-0.573323368783828	-0.668934223010506	-1.06846897076927	-0.488300572019184	-0.652511074985586	-1.13881061446937	0.220891695476984	0.438668546263593	0.656316804481995	0.635660151591801	0.648626147659481	1.01747315294716	0.584085735150466	0.393874840211973	0.331762603116772	0.2130904974131	-0.0904594409705874	-0.442209141952692	-0.116149846225893	-0.312319414907901	-0.516322215486201	-0.143259040963938	-0.051088053605281	-0.404571123795445	0.0534078135456604	0.0763282421708538	0.0412806817211472	-0.00735708939732044	-0.0767679504377324	0.220591191098705	0.723720432345564	0.711357961055763	1.62076059240675	-0.336009960275032	-1.1206757961875	-0.85520738008261	-1.22508514125614	-1.05142492012022	-1.44124309932204	-1.52761727017156	-1.696186594312	-2.06943286016356	-0.344483375627461	-0.48137824320595
0.802242327314116	0.0967236422871255	-0.297149779250875	-0.10021996352787	-0.520645666339986	-0.546812235762258	0.0941285436019346	-0.646289935498557	-0.107852501245066	-0.492866059135648	-0.360266541162882	-0.103815588151577	0.331842865393515	0.280849415877095	0.240581411398698	-0.387240137700457	-0.427280781842265	0.511610900820161	0.461733363467938	0.148990517221462	0.146289585531105	-0.116099117535415	-0.425282640423315	-0.0635963285888874	-0.610802316195096	-0.489282267928986	-0.483873133272439	-0.208935084247326	-0.03025887820949	0.113379446262515	0.0473210184208362	-0.0629976859984193	0.104130082726347	0.630386985186913	0.376355234971613	-0.0984817519386743	0.436436723515668	-0.00182971475722385	0.181299618630912	3.1156982249109	0.049568545473804	-0.404536586050723	-0.920645058769591	-0.898530614946747	-0.732227952548782	-0.633932053935451	-0.852098846173295	-1.33690880872731	-0.859289998659997	-0.415966400553935
1.46763782386647	0.417583671266432	-0.351200789362094	0.187166081003943	-0.224694057374992	-0.198791312916241	0.20179646893069	0.143800188646798	0.102442942752769	0.982230627752211	1.53628889039371	0.878216669450488	0.337720909224868	0.375423481410029	0.252670145734423	-0.137717518821439	0.805204364317463	0.834930285832622	0.47292180376104	-0.0747948527057485	-0.180958399664449	0.263855695295754	-0.254534368550924	-0.142918020463747	-0.581852523670062	-0.70195572425485	-0.529684315352959	-0.3850487797277	-0.52558636171016	0.623641928648311	0.18903406092376	1.07370464209048	0.206344641293314	0.806540779129073	1.18255924391808	0.321111043252488	0.470318773231458	0.264854970966544	-1.44928789172367	1.52440482238374	0.634440257903157	0.294871472223933	-0.467843669858399	-0.290463194219877	-0.512899562617475	-0.497955667522299	-0.276476200342456	-0.64982467588736	-0.606205969878556	0.00372385171699496
1.17013237197227	0.372662280754335	0.0563498934101179	0.0194591663576454	-0.0628843722116163	0.145514513843712	-0.296851086361707	0.217506583766433	-0.0977205182261781	0.391705471745207	0.797629819548844	0.349473943015884	0.257288495956647	0.0809252353133261	0.222615529004082	0.888507205632042	1.29563284460412	0.18335085054867	0.0568220505806251	-0.294750485774289	-0.467692903560316	0.125691340664809	-0.0242197768034561	-0.516063594420343	-1.07936705697465	-0.592630637165146	-0.350720531037871	-0.638808910539484	-1.09978905394403	-0.579699283371689	0.0272909206462506	0.759442733692541	1.03669895956092	0.459691977236264	0.447865876868029	1.1185000671156	0.394300064370356	0.186734156057888	0.300137064314388	0.143876789900044	0.787558486437717	0.87304504154265	-0.251721892935854	0.553327802212362	-0.19778256060579	-0.69713372685247	-0.259834368062329	0.024179613163032	-0.59768858311614	-0.103498431259625
0.853794364543862	0.523206799971696	0.170029408069289	0.198223237165176	0.090944626062938	-0.348283804130428	-0.19735479485317	0.0747796306991248	0.0471860633750298	0.0602001869202114	0.390563433903673	0.311337555087916	0.246978893059926	0.394938465188116	0.274244901785294	0.109325740344317	0.157916099407203	0.0049722027278551	-0.361172060051299	-0.31646628757017	-0.603625398789588	-0.562396243494848	-0.512430433714287	-0.62430194164514	-1.27103209975607	-0.573875370525882	-0.602743285354577	-0.587633480620733	-0.469631241702371	-0.222093779190412	0.152135796454239	0.793606621689216	1.00621996692142	0.584852160963306	-0.018647039969199	1.06465097864674	0.0272623072399302	0.736924461313148	0.0880420845707124	0.538236547335399	0.174124122250691	-0.143864761822172	-0.288611615411817	0.747090742663937	0.794847861959421	0.113889476625075	0.27907168419833	-0.110266308282666	-0.0289738893178611	-0.12478542321574
0.548991751434576	0.398885402035377	0.234533543064389	0.152802024472823	0.397631397413403	0.140296499371719	0.282861322916869	0.0445836813204187	0.234725210929823	0.264421498865886	0.131052415332559	0.326360786425842	0.168952305467612	-0.0271275305591574	0.0529733175901088	-0.0330228368188074	-0.167176300651208	-0.531997937475828	-0.978194306322584	-0.575118029043822	-0.607021098854019	-0.596706342361761	-0.624706325025879	-0.766639941614105	-1.28639096852562	-0.972635862953717	-1.37876691913621	-0.594538349386896	-0.354684528363845	0.450861684950729	0.40922128099383	0.623649874107987	0.920190465652664	0.567420769847472	0.489186979692362	-0.177401260665266	1.06055614204811	0.489909684447521	0.0119107610059509	0.288785753020794	0.0516763976773369	0.134633199886704	0.415432160696261	0.118533225439772	1.15709539066918	0.230252596369136	0.220703475417337	-0.117540614647202	0.0628124776304784	-0.0701835817731035
0.670960792054048	0.0409272137706594	-0.0949279953365454	-0.0624381974682283	0.237093068044288	0.232063870678717	-0.0795079191857304	-0.00124324667493145	0.149405472975292	0.30294708843719	0.142441026270199	0.0244738550315243	0.144554337119977	-0.00825513224556718	-0.0817018417622324	-0.454999347163463	-0.610695483060097	0.037309007292897	-0.29845023626184	-0.726672892264546	-0.744593307725624	-0.827187880299057	-0.691001603974361	-0.809834879541208	-0.508280389402081	-0.57214468208281	-0.80037060495938	-0.42340796573605	-0.100891221175947	-0.113840089355825	-0.585150164403568	-0.406968276091276	0.700768522601813	0.238322677223945	-0.0339825416484364	-0.670106493162317	1.31018904936512	0.568392316995423	0.269889563124506	0.154013034313692	-0.0855797806819076	0.81150309132012	0.235780253110538	-0.0164648461736998	0.0801591462046693	-0.740837978657076	-0.0509181786633606	-0.130938682958965	0.245768690749009	0.15235724289245
0.655842040618833	0.312575063706872	-0.363510946456378	-0.444803268844077	-0.255567693	0.0645939131460028	0.257806049140495	0.116798028965807	0.202385597789705	0.0953144386606604	-0.185018803224872	0.0504418045504037	-0.108655613290074	-0.143087512368787	0.0295831285507661	-0.510928810206354	-0.144673476493188	0.0291840969108879	-0.958543880777333	-0.828988265300052	-0.866479848690572	-0.586959408197792	-0.407321697778012	-0.431857832038511	-0.33001878831173	-0.498896487550738	-0.875595964880688	-0.458203162330924	0.0144607070326579	0.347841503141719	0.514519222866373	0.914602351152795	0.595001310036054	-0.0398864695876917	-0.0267172794792415	0.137261070053043	0.94440580435251	0.607424758522123	0.256346334281963	0.16259000735869	-1.339394175563	0.264847425148078	-0.0846315990427615	-0.808486734664259	0.0817557771551609	0.58645682728528	-0.501832226636626	0.44645857576535	0.0416669724311838	0.224216632232166
0.547236688085914	0.362847975600567	0.149017888659783	0.130072448477024	0.126839263373354	-0.168093328443931	0.0105455498420234	0.0305760933943509	0.176511298899697	0.571808006068328	0.220865316719501	0.234400076627371	-0.448516872798196	-0.276772852522862	-0.19953684130818	-0.601719950229136	-0.628440748497503	-0.366111731791051	-0.534336961121862	-0.475017539702263	-0.715746341289155	-0.63146420144036	-0.906838633108829	-0.880417487168286	-0.293297225592272	-0.0752448861394772	0.108572601249589	0.342165088626536	0.226831286821516	0.11188279016799	0.29801487328457	0.42271380510262	-0.0968115884702423	0.0183861120050482	0.272664554521738	0.484261075329371	0.635005758396262	0.758899628535671	0.30936996341257	0.356544646312856	-0.877068964455174	-0.289346577083498	-0.0657485122794913	-1.13617376099033	-0.0314562365278966	0.171512915778075	-0.637675304200728	-0.264454776752188	-0.35067355727397	0.155756983673401
0.49638996786926	-0.113822353468551	0.152888802008893	-0.0269558964479644	0.176757863786142	0.0873888045189758	0.137085333909183	0.343135429445929	0.240551227373458	0.672832168630447	0.723212831163904	0.893941711256933	0.341191473045537	0.0756895878445789	-0.383568508458774	0.0967126989234029	0.0360202701711279	-0.605492354315644	-0.664352273893372	-0.539704417509056	-0.721431009852196	-0.481326554237377	-0.148266897152251	-0.320507711517071	-0.325233956668932	-0.0138520048989025	0.304286495453037	0.548014855812681	0.447334724805058	0.539774659919293	0.459179305379717	0.531709580666623	0.390874399562168	0.276332164487902	0.456806017048149	0.456710143631286	0.757928465323605	0.785761304389403	0.624882865353989	0.201930699357447	0.20717262570447	-0.292607158094859	0.161183089181573	-0.586571663926665	-0.0607628715022372	-0.260172695268558	-0.396511139618597	-0.175661089663929	0.0105650904424638	0.242993294133168
0.475646309990375	0.0682774679087189	0.0915670574106328	-0.0396449920906982	0.10308373056494	0.12178074921869	0.0319961716300166	0.100144271287317	0.254675812761119	0.281507747622241	0.471358360661963	0.85005137014461	0.210786098713002	0.0319414271466432	0.1171122186294	-0.0810054496445325	-0.316571892522344	-0.3527262298865	-1.04725077964737	-0.0271771660436813	-0.383553159974594	-0.245335511014037	-0.196710554074018	-0.371462533104001	0.0128363136093276	0.190153586444296	0.0991713740422849	0.29264670408916	0.679239595915668	0.587342127715896	0.667315927037783	0.397682165128236	0.411785191905418	0.493443228832678	0.459754178771148	0.457220973953269	0.511832670561983	0.328480003833703	0.276427431210853	0.314879719637475	-0.0855941516684962	0.232834112065053	0.144484499080028	-0.620048072885449	-0.365608671168696	-0.289201865203639	-0.189196561116211	-0.225242491140918	-0.0969221296667709	0.240025513012027
0.468895396452104	0.415410286739669	0.410096529276715	0.114713528219288	0.179764163318818	0.192664151352812	0.266285027715997	0.00768097480926377	0.408971376979515	0.326320931896324	0.440437432803856	0.273695451003579	0.359201979890749	0.275607922593094	0.546049044564881	-0.117561502852027	-0.360860454790789	0.172223929390881	-0.363256617712312	0.164300382744159	-0.285899923127735	-0.0801902023791814	0.20844374035539	-0.347976799500864	0.257497378387945	0.497492645393928	0.613001434745057	0.413174473621508	0.440446488879452	0.864235845771764	0.644177162547394	0.0581675331487664	0.37525392732722	0.488799233425945	0.60550229810154	0.466335002938758	0.642412448091141	0.767614010815945	0.269827238785729	0.271077266370469	0.21279549965141	-0.450831535094371	-0.621834162652461	0.0372512806554482	-0.406346322219944	-0.204886276668571	-0.0987754469923496	-0.021113546136671	0.029999733522539	0.350199511698928
0.565389977453304	0.833764468428102	0.72708398251663	0.364912724426143	-0.167647243205417	-0.00539447795619996	0.265778827510903	0.528254277024519	0.309003251163822	0.0828951387294744	0.107685598655661	0.436011293367312	0.244812591625803	0.335498519336008	0.225908715272558	-0.0633395166240487	-0.322067480645679	0.136657185856885	-0.193258094255922	-0.144987806455182	-0.175612593066864	-0.205361464482536	0.150645049546776	0.274877092419919	0.710742927100181	0.754095640875469	0.806825427150063	0.749630166882543	0.574227154688104	0.542963340202923	0.570238691839315	0.288143691212774	0.0933121029280026	0.282178723752314	0.419308615921739	0.411089649252555	0.652990931701384	0.190194753118594	0.317580429522688	0.246467540499855	0.0318499316555297	0.19094018568259	-0.333577853843176	-0.63245403518603	-0.557380797781089	-0.220464854417224	-0.0391044368779508	0.283901587389206	0.219879143563381	0.24551848035207
1.30425659904626	1.44464085965422	1.1450629728978	0.795333246183775	-0.311060008790321	0.831733110994515	0.297244095641328	0.0787357967674434	0.346908878905442	0.801543554705844	0.137016832558311	0.576533586972065	0.179849108113676	0.669363848464967	0.0183890897463718	-0.122156766104483	-0.0166756860979163	0.201387147080869	0.140835966198126	0.0780447580123637	0.0161521366292152	0.37833660342398	0.334150306446643	0.4981846274416	0.577709320368997	0.673350295873291	0.609393260797899	0.477314910830553	0.448905060566691	0.597617961412409	0.383701027468802	0.342913754043351	0.329670313882329	0.403960795753604	0.39704195622965	0.252031923261095	0.590051474454303	1.04915899710066	0.497770805410975	0.0329648981009898	-0.291017049265904	-0.254095097049029	-0.20575974367436	-0.512316173619223	-0.223010701538606	-0.195527678693825	-0.159909811688071	0.040569021346591	0.0704155056411014	-0.0536644285807255
1.94964366779405	2.45042181898839	1.6035833147994	1.17756640919334	-0.0887735575874404	-0.200455894523482	0.390457579349031	0.796257370892379	0.595583155263506	0.544043866325294	0.4597492406424	0.653499982080956	0.667223637542231	0.749040600245431	-0.081487525165597	-0.189128500858355	3.75067982412158e-05	-0.208088611917609	0.163016071618186	0.170404792218989	-0.0549953061680695	0.408535532802482	0.304980077761229	0.56115844272567	0.570298068496516	0.8019581624322	0.885362870043662	0.913466136566692	0.641922248585151	0.174033721566329	0.18327938544871	0.43392118919546	0.392760098467764	0.223056135746522	0.325449659906389	1.12094345033388	0.0972328918497751	0.767404300181287	0.273682668805246	0.374557056484755	-0.0472156878757715	-0.144711892289935	-0.422732187150387	-0.358495195283856	0.195838214262347	0.246450507829041	0.0486896329554721	0.182680172684287	0.246391583043962	0.306545517051967
5.49686090837326	2.58038149118303	2.72135062040814	2.20803319522619	1.4833835282828	0.477216811897436	1.50466115890227	1.25227776437463	0.938094460930707	0.362044958319532	-0.328513289287252	0.463447430402752	0.343811445893784	1.1887211084772	1.08294181308093	0.220739747524137	0.179672976982662	0.21605271560192	0.85435733095331	0.251691578892987	-0.181209281535439	0.55781491595012	0.476276114972637	0.458695141299671	0.423239643012877	0.759674136793026	0.554602937568415	0.403865570940097	0.7358295719894	0.899613786818507	0.794211139140774	-0.0457590318451436	0.345013994718781	0.105547245531879	-0.0691117514474017	0.546967761579187	0.369081758994438	0.351445278514788	0.0988312688259408	0.315820778777185	0.109469242080002	-0.10736869425398	0.0589728364126438	-0.084174462928584	-0.617369471548671	-0.66406890430964	-0.180064858541683	0.240996434584072	0.413158686066479	0.237380957953642
3.68626947907152	3.06072001973252	2.74199952709685	2.74309116888869	4.37578505947739	3.31156458014699	1.57760552942952	1.49283517978286	1.61520094232247	1.41236986695821	0.288116195903917	0.997759834129268	1.02984323080555	0.878778802538437	0.418155491248016	0.419000628983669	0.0742640325859142	0.317536251585005	0.347286502149531	0.0787058607406133	0.23420226942464	0.525482892590399	0.394742657430823	0.515307080289905	0.311713413680079	0.488963273693051	0.663785888977951	0.637685025849593	0.543645384511724	0.697617915290452	0.956040280805349	0.405406735079624	0.397936821101817	-0.0481828561263933	0.441615598535188	0.561886230656935	0.511076035824022	0.634913111538099	0.806464404341724	0.612648194527411	0.100703396129622	0.197729109750863	0.36387567569013	-0.0740647511935317	-0.324119363419198	0.374760459525501	0.371175890164652	0.445662926700941	0.475160097445126	0.232819439202227
3.38173966403848	2.93992585052405	3.04759341932137	3.00016237407958	3.15430458875606	2.68795436054253	3.12967682209589	1.84386973752311	2.37008164289497	2.65328846311333	2.1822264838296	1.39815968668842	0.942587880962832	1.17544406248559	0.770233354235595	0.315851751575941	0.638232189241306	0.601712867458728	0.4142727217995	0.0936067130756402	-0.13268161986266	0.220686455989055	0.638465227749778	1.01210923873071	0.403696882698685	0.403956822099009	0.30749557292902	0.685423948006626	0.63652804421291	0.625669027842943	0.631911479585139	0.475792275259197	0.586980359015285	0.409886919966908	0.203444905654971	0.0909389558238696	0.0920367604043742	0.288844099524257	0.26355845413607	0.720097452883979	0.319656741572735	0.27451754666946	0.316635564614808	0.476935120398872	0.0948656605358911	0.343998252961059	0.309144780683432	0.309396568818827	0.434945239168363	0.462601873495475
3.40681962782768	3.23834827923831	3.03772325319626	2.97212815647403	2.70573514936724	2.40729973714178	2.97097135858743	1.87425878697722	2.2681395548466	2.08179094611884	1.63599712056419	1.16039577305219	1.0239318556135	1.02433011225924	2.02096576456423	1.35402699888778	1.0129054059403	0.983976808251223	1.0297402994077	1.34623769832321	0.0211051764545094	0.824852594361139	1.06307202154395	1.53534858533525	0.827073401017211	-0.0198852691660718	0.61702306644782	1.29803307793885	0.995121289640725	0.711291105598928	0.536801900436502	0.42552270786356	0.905487626529287	0.895566571826569	0.356969918939422	0.0827351162409039	0.0201607111769784	0.0053643908336416	0.787098902198977	0.250224328547426	-0.00568320510374376	0.322165558896075	0.513052320497849	0.345058405845986	-0.00464467865057536	0.485340242281129	0.284880498562329	0.100295409726405	0.34650580152997	0.325196571531826
3.75749787775719	3.48892452656843	3.28031808047817	2.93843801111596	2.2918360022104	3.13162532884547	2.65196981048313	2.18908399316326	1.64475987143095	1.67787881675233	1.45279942432779	1.17718504747099	1.58767598075573	1.19945906277911	1.25702737077315	1.13971398227313	1.11100566171908	0.800333603288226	1.12927210423619	2.41559506170794	1.36421062433063	1.57556418571211	1.37838665853431	2.04901498801293	2.60439900081504	-0.613799842591514	0.811651056632787	1.41095982347964	1.50951174087097	1.22188716958451	-0.332141240112923	0.124600045609778	0.777795783277839	1.26200103255556	0.470626621392496	0.150568959988235	-0.372843560825611	0.292101226366512	0.409536123060596	0.453342101924091	0.190398515280368	0.304507453412248	0.370233485532827	0.585594993953622	0.814869190384464	0.558133234400048	0.228384099538538	0.215629446947844	0.343033536233734	0.181106648890346
4.02615115012208	3.70535075210614	3.57055273244802	3.21748903112249	2.78451745283993	2.46535364214889	1.93174450934174	1.50138879275353	1.33366822716752	1.17951798136614	1.26617415547333	1.00425784060467	0.880105885478668	0.983938854106385	0.978088331367155	1.13603381960714	1.17489748050982	1.02505140614248	1.25592528970242	1.32521915005534	1.04903406654648	1.53849394792289	1.54852670865691	2.11144193426861	3.89144973439185	1.70674572647205	1.23770427470428	1.73451499910845	2.43850913111262	4.04231050874059	-1.15709691508557	1.26548296884946	1.64364621705661	1.41104562742838	-0.00921985037140782	-1.90419896917885	-0.528118533875213	0.73134625358159	0.676882507530435	0.359050012798487	0.0398053803631879	0.297224316608784	0.17308760643202	0.0456126866240387	0.487255934277032	0.756931069066127	0.690319199924429	0.929277520466655	0.656514752788775	0.266031742827923
4.23801350147566	4.02297898252409	3.56522760058703	3.07128223006612	2.78621403167197	2.22148306764381	1.89567124344445	1.8107337226838	1.23191662907954	1.00153942155087	0.432248254992856	0.661287258605842	0.765864935829302	0.814400534993033	0.694457510823214	0.503958793917772	0.834494558518645	0.810946058717937	1.51825456966211	1.3511086001475	1.5322340050254	1.70774218276741	1.93463056600972	2.12059047766068	2.28013925468861	2.31103316089406	2.30060336967284	2.49031940742842	2.74315892819212	4.90240034492796	1.88850722369981	1.66295998158785	1.99402763807984	2.00528798297926	3.62541399973709	-1.88650767136043	0.278196376566041	0.837857022834587	1.04398218314613	1.14819200754216	-0.16007418801705	-0.0917251925399903	0.30949199850753	0.705684581093035	0.80673302867106	0.628205946454651	0.156380950673459	-0.110992358520793	0.0623663149632089	0.412037785036129
4.7017668115742	4.02854375963306	3.87017170664268	3.44678277045709	2.56007624235471	1.8824058366841	1.63830916286672	1.24003936467711	0.526993166278845	0.598921545242818	0.427871232815664	0.371436974131323	0.181465452941447	0.205701875246363	0.430899279491437	0.535887676736752	0.596638748038694	0.510942891569441	1.05011146173363	0.77237459961946	1.48380436063636	1.71278627402473	1.86390000438503	2.14165160428983	2.74003205084884	2.38852601895093	2.73559575979087	3.00751160707665	2.82333993611926	2.54273116512345	3.1095163698738	2.30359405429027	2.34640980287538	3.0128060764218	5.62956657467484	1.65755208993259	0.453506776131579	0.685338256828569	1.12069308253795	3.15788162354557	-1.63885209354613	-0.441875937622843	0.0914028950870782	0.970489210084037	2.05326961148559	1.20014591877922	0.0608011208070025	0.334792594450691	0.77057609031194	0.699505146921612
4.6048676669797	3.75299585146798	3.24983245056494	2.61517049862534	2.21845006324109	1.51513933640337	1.03601406849679	0.321935039734849	-0.0734162293217691	0.288200851768607	-0.126757124357677	0.142311633532947	-0.0656401962697815	-0.120442263872182	-0.00914655837790646	0.0260606288571862	0.190485990478967	0.264787450220191	0.534226938051235	0.702014827632252	1.26912001217625	1.64187997888623	1.39034013670829	1.99767841481693	2.04231795286181	2.26659199339863	2.73825250330119	2.6816771379449	2.7199728736475	2.65049591301285	2.92264199709393	2.67183702563887	2.26704079535802	2.9719681129971	2.46098784804539	2.29265517796599	1.65724200879564	1.42744626679478	1.10064812049701	1.6323368292457	-1.73271155868669	-0.438046867472751	-0.221990239630557	0.490516181295851	1.83114656363805	-1.17984305908345	-0.617876485896154	0.0749048368830803	0.573757551093083	1.42720974037535
4.64725230584887	3.62697505166991	2.94537947469717	2.15439595496876	1.46647588915278	0.743963262134582	0.506439603649964	-0.163527404944828	-0.509143583206985	-0.520157079820967	-0.682036793329678	-0.543128181728186	-0.477078210387462	-0.346926072734941	-0.409409926743687	-0.250810906711965	-0.138439258170547	0.202947602014919	0.176692026274211	0.258898234472228	1.0770679341752	1.41050188427243	1.39202563030359	1.87947286676797	2.01282854323768	2.22929162322883	2.36845551530413	2.3434194439778	2.77115282539761	2.76161809781887	2.90975940267325	2.97270024279514	2.83709573092812	2.61728677204606	2.46243223479444	1.86153513811228	1.29328557767415	0.907862153606795	1.05205691698759	0.3597719113868	-0.125070988618288	-0.429626465742705	-0.333400321546634	-0.216350169513184	-0.967656051166399	-3.3036330423388	-1.49591584206817	-0.643102595011553	-0.136798241499326	2.12616051359972
5.08836203585423	3.99815447783112	2.60671021748248	1.40924242631214	0.382120310079068	-0.0855201117363737	-0.511436829935124	-0.901415618182843	-1.08225632937666	-1.27452919822077	-1.11166851570878	-1.23904354465981	-1.10226739984428	-1.04246923143475	-0.592879139521305	-0.433776411551758	-0.548001910901749	-0.0920049456392227	0.00395389303697469	0.510483761860953	0.568080173304635	0.999151254482064	1.27005340091434	1.90931430651253	1.95741436827878	2.25046819188563	2.26658359055683	2.29246807355085	2.58728975686362	2.60109397763838	2.43622409348348	2.39579484936381	2.45557930592191	2.50477726493895	2.29618082731673	1.61211329468669	1.6151871610911	1.28027462394034	0.52140462860391	-0.129859788157916	-0.0965314522783887	-0.90341377390691	-0.471073287447456	-0.580665540470112	-1.39846073521403	-1.44915052679778	-1.36892920353263	-0.382844150163236	0.00781547540040939	-0.430497573494609
5.25401310371036	3.34023255851669	2.00803729584148	1.26951845610683	0.142629385983161	-0.634337575549051	-1.31914512272667	-1.53796846158588	-1.85747099037874	-1.92611561047983	-2.06528060514734	-2.14986465727167	-1.60976193590441	-1.5043816839441	-0.917108537209137	-0.810237469748815	-0.495168274933786	-0.757721404177986	-0.210036679627164	-0.0247887054546485	0.789566139875915	1.15802011744074	1.15769535923672	1.84589159073791	1.96440998081511	2.02125670210697	2.27071611690704	2.17533600749572	2.26794855351766	2.68059888444026	2.24403571350905	2.31281717750128	2.07876082367812	1.80633836122506	2.13769402456059	2.12013952182438	1.09407619104052	0.989534529908082	0.450228992195997	-0.157374768013582	-0.4485720030658	-0.933806119614269	-0.524092382538464	-1.24312280222276	-1.29057586232824	-1.19967997255806	-1.29835217542634	-0.932295344107078	-0.714090891600761	-1.07949764433605
4.30249906666805	2.60314434854853	1.10718155667031	0.0956795782187128	-1.08507118595249	-1.72183666323197	-2.13650858175285	-2.58115610637487	-2.91679850007296	-2.93881178717186	-2.74377796857623	-2.83138779501161	-1.95503264262822	-1.99879046004954	-1.2584772360157	-0.848216809852921	-0.499265530337896	-0.978077559725507	-0.245484626275832	-0.0676566665611849	0.320711460380096	1.09660274573751	1.46241220537297	2.10970573903903	2.00996794886037	2.30416662632753	2.38238862555293	2.68988841735613	2.23861510669506	2.19636700800112	2.00705074913641	2.22197961103826	2.02627792585435	2.00750856243013	1.84672369026802	1.48416942548451	1.33665446961452	0.882878867360599	0.508902278406571	0.0253679575467545	-0.519122252291683	-0.359788176719291	-1.06262015490254	-1.5727846345296	-1.27680198612182	-0.854567004478871	-0.976403998874869	-0.507375651357253	-0.766728542250174	-0.910213134247487
3.71688384265163	0.856231569297077	0.0179305699070238	-0.979005087812575	-1.39959590980545	-2.82282484461692	-3.32897093545983	-3.78972373375597	-4.05802173498138	-4.12080409713366	-3.78057400846055	-3.30745678273976	-2.90165848301615	-1.75129667065375	-1.5096981033572	-1.02990583085191	-1.00357240179216	-0.968983491551253	-1.75632659290339	-0.668442781589592	0.998349536562174	1.52099636021159	0.878600564659069	1.64528394480295	2.21342358767456	2.30185772168975	2.66033448360977	1.58696094222741	2.06987358201557	1.22842589388096	1.32240198099969	1.80470441653711	1.75640839389091	2.05583030464837	2.29182938267749	1.88249968281701	1.5620476431983	0.751895092305309	0.143958802921855	0.0391399432482313	-0.385057052568065	-1.53304768677437	-1.43878351708909	-1.16681255293878	-1.17054617650548	-0.505441398462402	-0.69155279843101	-0.782700149050144	-1.51742981228212	-0.489976438211074
[truncated: 25 more columns]
