# Supplementary material for: Laminin-defined mechanical status modulates retinal pigment epithelium phagocytosis
Source: EMBO Rep. 2025 May 19;26(13):3357–83. doi: 10.1038/s44319-025-00475-9 (PMC12238246; doi:10.1038/s44319-025-00475-9)
Supplement: Supplementary file 4 — Source data Fig. 2 [file 44319_2025_475_MOESM4_ESM.zip › Figure2/2H/Traction_LN332_20.csv]

355.476959228516	378.879295654297	402.809028320313	427.266157226563	452.250682373047	477.762603759766	505.553897949219	535.624564941406	565.346639892578	592.092157958984	613.233154296875	632.836836914062	652.655182373047	666.587378662109	668.532613769531	652.390075683594	610.425770996094	546.706907714844	472.834475952149	400.409465820312	341.032867431641	294.97426550293	254.499666625976	219.204693725586	188.684969726562	162.536117553711	141.43571105957	125.653334960937	114.172628479004	105.977230834961	100.05078125	94.2711358032227	89.3158683471679	88.3681947631836	94.6113309326172	111.228492736816	142.368134887695	185.908113464356	235.625746398926	285.298351623535	328.703247070312	366.715029541016	403.482153747559	437.692724487305	468.034846557617	493.196624755859	513.827768066406	530.802873291016	543.147376953125	549.886715576172
306.9313671875	313.707198339844	322.100357843018	332.110845697021	343.738661901855	356.98380645752	372.751247296143	391.040984417725	410.495565924072	429.757539916992	447.469454498291	468.703080710449	494.363386485596	516.84271526001	528.533410469971	521.827815551758	488.657802666016	434.095142855224	370.242027878418	309.200649494629	263.073199462891	234.680042844238	215.953051799316	202.661678736572	190.575376064453	175.463596191406	155.177654656982	132.537916522217	110.767408477783	93.0891572143554	82.7261894226074	79.9851939233399	82.7174862561035	90.4630331896973	102.76180149292	119.15375793457	141.758593342285	170.882996536865	203.347431276856	235.972361320801	265.578250427246	293.360446193848	321.438639448242	348.019808793945	371.310932834473	389.51899017334	402.173387373047	410.46947203125	415.113134304199	416.810264348145
263.054732055664	256.418565332031	252.242830053711	250.527526220703	251.272653833008	254.478212890625	260.315485131836	268.784470556641	279.628246557617	292.589890527344	307.412479858399	329.903739541016	360.234951313477	389.69452769043	409.570881186524	411.152424316406	386.351041035156	340.974456333008	287.154844277344	237.024378935547	202.715234375	188.957600136719	187.663360175781	191.737230180664	194.083925839844	187.608162841797	167.92490234375	139.764333886719	109.704015734863	84.3215061523437	70.1943634033203	69.5504464819336	78.0047165454102	92.2153851025391	108.840663662109	124.53876373291	139.800451286621	156.853585317383	174.962016867676	193.389596979981	211.400176696777	230.401373239746	250.883952580567	270.736488886719	287.847556325684	300.105729064941	306.200252299805	307.538743251953	306.087334128418	303.812157136231
223.847053833008	207.013396630859	193.236444952393	182.516198797607	174.852658166504	170.245823059082	168.246611456299	168.855023358154	172.744681793213	180.589209790039	193.062230377197	216.438813405762	250.26987685669	285.142815953369	311.645025919189	320.363901977539	303.505486103516	267.344848148193	223.572925148926	183.880654143066	159.958972167969	157.806937380371	169.630591755371	186.431348057861	199.210619052734	198.969817504883	179.677454119873	147.332587054443	110.982450250244	79.6742776489257	62.4553031921387	62.9668934790039	75.1775592150879	93.625250501709	112.847917440186	127.383510131836	136.493708720703	143.819879805908	150.469503171387	157.550058601074	166.169025878906	177.837810678711	191.818093144531	205.842764765625	217.64471703125	224.956841430664	225.90836284668	222.010686953125	216.069976425781	210.89239394043
189.308332519531	165.491692236328	145.081202539062	128.076863427734	114.478674902344	104.286636962891	96.5446262695312	91.2526428222656	89.8448716308593	93.7554977050781	104.418706054687	128.308302304687	164.468163115234	203.187580048828	234.755844667969	249.462248535156	240.121137871094	213.206318300781	179.496270493164	149.769475117187	134.804412841797	141.228054575195	161.854746538086	186.744032368164	205.955455703125	209.548560180664	190.435309985351	155.242676025391	114.602712023926	79.1474717041015	59.5090087890625	60.2345349145508	74.2360142651367	94.6926293872071	114.783562827148	127.687997131348	131.838365644531	131.781880002441	129.869890187988	128.453746184082	129.884797973633	135.669758510742	144.241061140137	153.338636430664	160.702414951172	164.072327270508	161.297719013672	153.885303134766	145.061061196289	138.050974760742
159.438568115234	131.853452148437	107.777102813721	87.209520111084	70.1507040405273	56.6006546020508	45.2095295715332	35.9773289489746	30.9288160705566	32.0887542724609	41.4819068908691	65.512206237793	102.829810089111	143.828819976807	178.903337432861	198.447463989258	196.197996337891	178.558866790771	154.924880310059	134.69084185791	127.251556396484	139.220951721191	164.335824523926	192.675283111572	214.318435791016	219.344390869141	200.198469940186	163.49460079956	120.564801055908	82.741088317871	61.3554801940918	61.3533707885742	75.1800816955567	95.4175217590332	114.647599822998	125.452224731445	125.834422058105	120.739585906982	113.16317791748	106.100659729004	102.547492980957	103.89721673584	108.152856567383	113.224103881836	117.020650085449	117.452186584473	112.368320800781	103.162591796875	93.0605884399413	85.287899597168
133.66227331543	107.332813847656	84.2281773266601	64.3483637524414	47.693373125	34.2632054443359	22.444152137207	12.2362132036133	6.05995150341796	6.33592989648437	15.4847112426758	39.46774821875	76.6713322514649	118.153284325684	154.97142542627	178.183576538086	182.994528671875	175.365734504394	162.490007519531	151.560161201172	149.769009033203	162.68546543457	185.514321416016	209.902205349121	227.495745605469	229.941570556641	210.127921849121	173.623713901855	131.096584245117	93.2141704091796	70.6441099243164	67.8474271987305	77.7123638789063	93.5473833525391	108.660949007324	116.361524230957	114.967302319336	108.939307680664	100.800250371094	93.0728404467773	88.2797879638672	87.4795555532227	88.9903365107422	91.2244368901367	92.5941627451172	91.5118201293945	86.3303045185546	78.108078543457	69.3157989907226	62.4241226469726
111.979448120117	91.9297773339844	74.4344260778809	59.4933943518066	47.1066821557617	37.2742894897461	28.2484939665528	20.0292955861817	15.2382779294434	16.4970245771485	26.4271191101075	50.1749282475587	85.992729602295	126.160973095459	162.960108648193	188.670586181641	200.510734873047	203.62692144165	202.191652121582	200.377433146973	202.356770751953	211.621595715332	225.390237214356	238.424799080811	245.487385146484	241.340099243164	220.223665712158	185.630015332275	146.198061591553	110.566717978027	87.3748979797364	79.7167041450195	81.8328608151856	89.0822141677246	96.823610380127	100.415895629883	99.2370064282226	96.3810453234863	92.7811075488281	89.3702883374023	87.0816829223633	86.4167749628907	86.7535009702149	87.3396354555664	87.4229529301758	86.2512279052734	83.1836701669922	78.7217633745117	73.8266928486328	69.4596439101563
95.2533234863281	83.7931363867188	74.0398017419434	65.993319552002	59.6536898168945	55.0209125366211	50.3183088972168	45.5458788986817	43.3686407619629	46.4516127080078	57.4598129577637	80.507911803711	113.819230431885	151.221763403565	186.543505280029	213.612450622559	231.858914189453	245.397566273193	255.082934736328	261.769547441406	266.311932250977	269.67958763916	271.302828364258	269.727406715088	263.499074980469	251.163585449219	228.744219732178	197.210476303467	162.527432746826	130.660166645996	107.573755584717	94.675162480957	87.9876689455566	85.4008306015625	84.8042030720215	84.0873419799805	83.9153978479004	85.69533359375	88.4294234338379	91.1199415844727	92.7691622619629	93.2698196660157	93.2870643190918	92.9817949216309	92.5149101740723	92.0473087768555	92.1132132802735	92.6053578840332	92.7224087626953	91.6630320908203
84.3471303710938	81.0716847851563	78.6882569934082	77.1968469958496	76.5974547924805	76.8900803833008	76.3493507668457	74.9752659431152	75.3558854143067	80.0792686826172	91.7334752502441	113.340864366699	143.176063030518	176.705532367432	209.395733503174	236.713127563477	260.151365869141	282.732807669678	302.216975983887	316.363393830566	322.931584228516	320.509686281738	310.591351311035	295.2943706604	276.736535673828	257.035637695313	233.94810211206	206.062068028076	176.742897362549	149.355952034668	127.266593963623	110.436763060059	96.6228847111816	85.8820490510254	78.271346213623	73.8478663330078	74.2743400415039	79.5127072497559	87.0688720092774	94.4487383715821	99.1582103881836	100.59963436377	100.435740930664	99.563010631836	98.8779240102539	99.2769616088868	102.303729392578	107.360573666016	112.132085481934	114.302855893066
80.1240997314453	81.9142163085938	84.0237445068359	86.4526843261719	89.2010357666015	92.268798828125	94.0373734130859	94.5067595214844	96.1048572998047	101.259566894531	112.398788452148	131.547951416016	157.088455688477	185.982157104492	215.190911499023	241.676574707031	268.500389160156	297.687784301758	324.646896484375	344.785862060547	353.512817382812	347.76213671875	330.5950625	306.610033325195	280.405487792969	256.579864501953	234.093831054687	209.88176171875	185.502655090332	162.515509765625	142.47932434082	124.71546673584	108.184604553223	93.9046859130859	82.8936589355469	76.1694717407227	75.585696472168	80.4637010498047	88.0231272583008	95.4836168823242	100.064811706543	100.967163757324	100.044245178223	98.4953779296875	97.519883972168	98.3170852661133	102.940014038086	110.589122314453	118.184861755371	122.647684020996
85.7808399658203	89.2458018945313	92.6875501928711	96.1060848608399	99.5014058984375	102.873513305664	104.813889133301	105.322533381348	106.512222973633	110.495734833984	119.38584588623	134.183763058105	153.480968400391	175.775651521484	199.566002029785	223.350209533691	251.247203564453	284.258191049805	316.204777692871	340.908569196777	352.191171264648	346.19857255957	327.049702612793	300.525578429687	272.407217015625	248.475635375977	228.219165811523	207.783796985352	187.937030446289	169.446367743164	153.079310424805	138.662260132324	125.683549166504	114.403575065674	105.082735368164	97.9814276123047	93.9957781198731	92.9521885319824	93.5064693659668	94.3144311391602	94.0318843688965	91.9976942392578	89.1079870720214	86.3544650910644	84.7288305202637	85.2227855834961	89.7569051113281	97.6700542878418	106.081370867188	112.109992603516
100.741863769531	104.300579023438	107.583705601807	110.591243504639	113.323192731934	115.779553283691	116.881728702393	116.629718988037	116.641418826904	118.534722905273	123.927525909424	132.665522306641	143.670115639404	157.172764206787	173.404926307861	192.598060241699	219.65027625	254.407268800049	289.521872529297	317.646922075195	331.435252075195	326.71883042041	308.395767352539	282.718111034912	255.937909630859	234.307211303711	217.485094247314	201.303526352783	186.273890329346	172.90756888623	161.715944732666	153.801169347168	148.822320923584	145.126172244141	141.059496091065	134.969065246582	125.990009342529	115.224479857422	103.969782343506	93.5232223530273	85.1821054382324	78.650596008789	73.0638236965331	68.8655418869629	66.4995039655762	66.4094633178711	69.9645389228515	76.8688951901855	85.0688536513672	92.5107358378906
120.212258544922	122.690941289063	124.750281867676	126.390280280762	127.61093652832	128.412250610352	128.093623674316	126.655055720215	125.147445026856	124.621689873047	126.128688537598	128.411344001953	130.769057413574	135.087474300293	143.252240189941	157.149000610352	182.197777963867	217.141475231934	253.850058811035	284.193495097656	300.041750488281	297.180459887207	281.029645696777	257.910855560547	234.14563712207	216.055538024902	203.334977484863	191.76959040625	181.817747965332	173.937821338379	168.58818170166	168.405714444336	173.084838782227	178.670226631592	181.206549908691	176.738480529785	162.348923670166	140.674764718994	116.09164591333	92.9752094902343	75.7010976867676	64.4879394770507	56.4186400363769	51.1652559035645	48.3998436174316	47.7944597167969	49.9606586308594	55.1170693337402	62.3463601816407	70.7311995307617
139.397111694336	140.029282285156	140.225350124512	139.985315212402	139.309177548828	138.196937133789	136.302305603027	133.625282956543	130.685301740723	128.001794501953	126.094193786621	122.839342984375	117.890953730957	114.433760941895	115.652499532715	124.731904418945	147.377879453125	181.467268024902	218.441214355469	249.740862666016	266.807357177734	265.441010545898	251.347726623047	230.827036426269	210.178470972656	195.701561279297	187.212176646973	180.510629730957	175.873116580078	173.575833243164	173.894975769043	180.749415487793	193.955021700195	207.633487411133	215.906505625488	212.895769348145	193.853054632813	162.69723280957	126.550639797851	92.5356115170897	67.7744838867187	53.0717950551757	43.6793210761719	38.3902547270508	35.9977887851562	35.295116027832	36.1430073935547	39.3460010307617	45.1129405317383	53.6526694887696
153.501510620117	151.927995605469	150.046981506348	147.858468322754	145.362456054687	142.558944702148	139.36050604248	135.767140075684	131.909989135742	127.920195556641	123.928901672363	117.367634094238	108.148964599609	100.125603271484	97.1502601928711	103.075645446777	123.678751464844	156.391104858398	192.54721697998	223.481599182129	240.528762817383	239.358031982422	225.746399108887	206.189878051758	187.184482666016	175.226226806641	170.560052856445	168.855284912109	169.744509399414	172.860312744141	177.83528137207	189.105792541504	206.916788635254	224.613703765869	235.541972045898	233.047027587891	211.282935760498	174.686073822021	132.025343719482	92.0696473999022	63.5878868103027	47.9642331542968	39.3527518005371	35.6771859436035	34.8612787780762	34.8287734985352	34.9093283691406	36.4871145935059	40.5676447753907	48.1564315185547
163.304883544922	158.257131953125	153.332508720703	148.531013847656	143.852647333984	139.297409179687	134.949482231445	130.808866489258	126.749287683105	122.644471542969	118.368143798828	111.489354497559	102.09228648584	93.8233646933594	90.3290140498047	95.2556594848633	114.145916233887	144.56883434375	178.210490961426	206.756963233887	221.894328308105	218.898016126465	203.310641924316	182.219060788086	162.710127804199	151.870698059082	150.880645048828	155.01539871582	162.505148815918	171.58008510498	180.470397338867	193.146856485352	210.789336040527	227.441679552734	237.147730570313	233.951332641602	211.781037186524	174.607615172851	131.538239470703	91.6800829501952	64.1403184814453	50.9359163925781	45.9954281035156	46.2933981220703	48.8043709560547	50.5028911132813	50.458973850586	50.6895894960938	52.5897151645508	57.5543279707032
172.003838867188	161.941762265625	152.723217678223	144.34820510498	136.816724545898	130.128776000977	124.500746467285	119.932635944824	116.099863937988	112.677849951172	109.34201348877	104.259094300781	97.6454793842773	92.2510591142578	90.8257238657227	96.1193640136719	113.120593262207	139.996151361328	169.263117754883	193.438571886719	205.039593200684	198.822596587402	179.776195750976	155.765768355469	134.656692064941	124.314344543457	127.211712475586	138.105210751953	153.285359345703	169.042678229981	181.66768737793	194.023593943359	208.58338461084	221.052248649658	227.135375329102	222.537953918457	201.493669890869	166.865730400146	127.303607236572	91.4567721904296	67.974697052002	59.6121311625976	60.6027599953614	66.8144595383301	74.1151057795411	78.3725747070313	78.5267817324219	77.3324761970215	76.3797849833985	77.2588349741212
178.42923425293	163.176810488281	149.543109317627	137.528130740967	127.131874758301	118.354341369629	111.492412891846	106.546089324951	103.070047193604	100.618963022461	98.7475133361816	96.4371477548828	93.984748595459	92.9181414277344	94.7651518215332	101.05360534668	116.03449919751	138.689282994141	162.641460945068	181.514537258789	188.932016143799	179.182035470703	156.515592433838	129.500480227295	106.704492045166	96.695421081543	103.300196733398	120.806956871338	143.475307399902	165.564854223633	181.33520324707	192.227988595703	202.070139666504	208.69920527124	209.95273422168	203.66827532959	184.707128673584	154.51092837915	120.787724328369	91.2455664033202	73.592504486084	71.3368835371093	79.3400036350098	92.3393473391112	105.07239720874	112.276635803223	112.813723575195	110.192005485107	106.118990854004	102.30218900293
181.411927368164	162.157200566406	145.116184577637	130.288879401855	117.675285039062	107.275401489258	99.4025956469726	94.056867512207	90.768166743164	89.0664429980469	88.4816459350586	88.7838091108398	90.2862994199219	93.3340665273438	98.2720600981446	105.445229797363	118.3193506875	136.664456325195	155.281884116699	168.972971468262	172.539055786133	160.026594881836	134.901363817871	106.093675876953	82.5338443417968	73.1521824951171	82.8930394189453	105.802872924805	134.465159389649	161.46337519043	179.380996704102	188.252024122559	193.020806527832	193.63634363208	190.047635147461	182.203680786133	165.707708334717	140.593717985107	113.456868057373	90.892316871582	79.4952227478028	83.4541795888673	98.3724151813966	117.967038671143	135.955159203858	146.053885925293	147.020770939453	143.04440814917	135.988469398438	127.71662653125
179.782775878906	159.077856445313	140.766444396973	124.848539733887	111.324142456055	100.193252563477	91.7094088745117	85.8726113891602	82.3025518798828	80.6189221191406	80.4414138793945	82.0593726196289	85.7263371582031	91.0082893066406	97.4712108764649	104.681083679199	115.406864379883	129.9378984375	144.120750854492	153.801986633301	154.828170776367	141.406536926269	116.306041748047	88.215834777832	65.8250655517578	57.822883605957	69.7371821289063	95.7751947631836	127.645081726074	157.055003234863	175.713119506836	182.587684204102	183.206590515137	179.117457946777	171.867906005859	163.005554199219	148.781703674316	128.164608093262	106.777315734863	90.2428748779297	84.1843338012695	93.3080253906251	113.865250793457	138.796510681152	161.042305725098	173.54313659668	174.848895385742	169.665914978027	160.169357238769	148.534384033203
169.952931884766	152.082634880371	136.040557850342	121.826700794678	109.441063713379	98.8836466064453	90.1142148884277	83.1327685593262	77.9996594973145	74.7752395805664	73.5198606872559	74.7824977646484	78.5229162272949	83.9176536542969	90.1432476247559	96.3762357177734	104.711553341553	115.698175443359	126.193698910889	133.055720631836	133.141837493896	121.414620953613	99.9690064191894	76.3611367058105	58.1471546286621	52.8832030029297	66.0583013798828	92.6350212160645	124.37983318457	153.059207958496	170.439616210937	174.774909148926	171.55410632373	163.396430924805	152.921106141602	142.747355163574	129.518492115723	111.488368205078	93.6920122441405	81.1644530454101	78.9407194213867	92.141864631836	117.411202801758	147.067154041504	173.428138461426	188.812576171875	191.567319367187	186.813421307129	177.030603700195	164.698588254883
152.701823608398	141.041586574707	130.055857645264	119.744636820068	110.107924099121	101.145719482422	92.2982709274902	83.5655784343262	75.7872700666504	69.8029738881836	66.4523179626465	66.446321711914	69.2252330935058	73.7225229746094	78.8716622224121	83.6061217041015	89.278939807373	96.6011359541016	103.543152562744	108.075432051758	108.1684168396	100.017338893555	84.9752366013183	68.7492620119628	57.0465671745605	55.5743041381836	69.3584361074219	94.5941950495606	123.742636157715	149.264814625	163.621785644531	164.485709836914	156.882550406738	144.304066423096	130.242016955078	118.188161071777	105.060543792236	88.5313257370605	73.2234393776854	63.7598171855469	64.7633916320801	81.7263599306642	111.566767100342	146.046317321045	176.926714772705	195.969663635254	201.375395176758	198.636106610596	190.451451034668	179.521081546875
133.412722900391	128.738926395264	123.492340169678	117.672964223633	111.280798557129	104.315843170166	95.7095335207519	85.4618696088867	75.1756982475586	66.4538662497559	60.8992204284668	59.2728552363281	60.5062061313476	63.4576314345703	66.985489467041	69.9481385498047	72.9872541770019	76.8639308012695	80.6156551813964	83.2799140761718	83.8941942443847	80.0755517216796	72.4656620021972	64.6389410324707	60.1698047590332	62.632669128418	76.2990715366211	98.7860680192872	123.686352482422	144.592618832031	155.097560974121	152.410175805176	140.802000721191	124.459540377441	107.569299429199	94.3177825317382	82.0237925688476	67.8963264370116	55.9571798105468	50.2281483637695	54.7310277709961	75.1963457529299	108.942905193359	147.37491451123	181.896582125488	203.912116455078	211.369289134766	209.998627885254	202.878475254394	193.087173790039
117.468901611328	117.958869208984	117.030001811523	114.682299418945	110.91576203125	105.730389648438	97.7959591972656	87.1124706777344	75.675258699707	65.4796578730469	58.5210028076172	55.484109112793	55.038753715332	56.1577132011719	57.81376415625	58.9796831665039	59.7147268500976	60.7037108164062	61.8577501381835	63.0879598881836	64.3054551391601	64.4501204135742	63.5812123295898	63.2889041035156	65.1633689516602	70.7947800903321	83.5416928925782	102.343991880859	122.163843995606	137.963416177246	144.704875366211	139.23839659082	124.922535224121	106.482028723633	88.6416145468749	76.1260301513671	67.0241723105469	58.1862160527344	52.4788162177734	52.7686276455079	61.9223051757813	85.6866565644534	122.150578584961	162.693859603516	198.696287986328	221.537652099609	228.645167561524	225.76564212793	216.758252371582	205.482174865234
110.253631591797	111.485629882813	111.34883895874	109.84325881958	106.968889465332	102.725730895996	96.005504486084	86.8082102355957	76.7962660827637	67.6320899658203	60.978099822998	57.3020941162109	55.4957942199707	54.8575024414063	54.6855210876465	54.2781524658203	53.3395882263184	52.3376268310547	51.7159808044434	51.9183626708984	53.388484954834	56.0019059448242	59.4628172912598	63.9578815612793	69.6737613220215	76.797119140625	87.7477854003906	102.401318389893	117.12797253418	128.298002258301	132.281661987305	125.660461730957	110.854231872559	92.9907073974609	77.1976232910156	68.6027145385742	66.6776168823242	68.0038403320312	73.3739312744141	83.5804360961915	99.415901184082	126.332126831055	163.800748779297	203.644066589355	237.684379821777	257.743988037109	260.299196777344	250.801806335449	234.537358398437	216.79139465332
113.495439697266	109.504708077393	105.473904562988	101.403029154053	97.2920818505859	93.1410626525879	88.841600140625	84.3936943146973	79.9599023039551	75.7027812375489	71.7848882446289	68.0857582973633	64.4970199763184	61.1993708232422	58.3735083798828	56.2001301879883	54.4782753500977	53.0874788383789	52.3291819990234	52.5048261782227	53.915852722168	56.7789007880859	60.8930094785156	65.9332200576172	71.5745737895508	77.4921119384766	85.0601407446289	94.4952993652344	103.736128439941	110.721168608398	113.388960510254	108.070199865234	96.1391929135742	83.0998960756836	74.4562657719727	75.7122584228516	89.0110637441406	110.683377455566	137.514414983399	166.289391753906	193.793523193359	224.716792444336	261.202389222656	296.215338814453	322.72066650586	333.683397583008	323.562914452148	297.049200255859	262.453181384765	228.085784229492
123.605478027344	110.159960548096	98.9518676989746	89.9811994799805	83.2479558911132	78.752136932373	78.0056084748535	81.0083705185547	85.492624256836	89.1905708830567	89.8344115905762	86.3537611396485	80.2604854013672	73.1601622353516	66.6583695012207	62.3606850585938	60.5453012883301	60.1418329506836	60.7329914743652	61.901488288086	63.2300348205567	64.8738642929688	67.1111690861817	69.7090993684082	72.4348053078613	75.0554370727539	77.7044354418945	80.5370336364746	83.3530704882812	85.9523848291015	88.1348154907226	86.007551302246	79.7040330424804	75.0634774677734	77.9251013344727	94.1281213989258	129.613890319336	180.489596924805	237.843212228028	292.7627072417	336.336052978516	372.08409709375	405.948192245606	432.647066951172	446.899449727539	443.424069091797	413.705543039062	361.264719224609	298.874670655761	239.308470339844
137.990956298828	113.173137803955	93.245148939209	78.2069897045898	68.0586601000976	62.8001601257324	65.7423833586426	76.8853297988281	91.2626590805664	103.908030838135	109.855104705811	107.067680566895	98.8566519985352	88.2763191757813	78.3809822736817	72.2249414672852	70.6160104743653	71.5179891782227	73.7191570021973	76.007793369629	77.1721777038575	77.2148077504883	76.943497227295	76.3544995158692	75.4440679978027	74.2084560546875	71.466481965332	67.2206434753418	63.2427131665038	61.3044636206054	63.1776674194335	64.8817730825195	65.2355988886718	70.2099720585938	85.7757198129884	117.903669372559	176.445690417969	257.42123146875	346.052488003907	427.561655502442	487.17092944336	527.057986941895	557.074697678711	573.954545980957	574.431016175782	555.237592590332	504.879776033203	425.535243619629	334.445744136718	248.853026371582
154.059084228516	118.265990354004	89.8161688562012	68.7096197351074	54.9463429907226	48.5263386230468	54.2967786618652	72.2576631071778	95.1382339143067	115.667733038574	126.575402435303	125.18909450293	116.35598127124	104.084284142578	92.3822245192871	85.258023803711	83.7657473415528	85.2332475312501	88.0794263542481	90.7231857919923	91.5834278259278	90.7297424516602	89.2161950148926	86.9384005222169	83.7919739802246	79.6725303955078	72.132092788086	61.2402511535644	50.668970961914	44.0902176831054	45.1759567871093	50.102122246582	56.420737081543	69.8679003330079	96.1797110419923	141.092268249512	217.466057850097	321.477013816407	433.834407306642	535.247509479004	606.425591491699	648.262408151368	673.618445352539	681.153070885254	669.525652539551	637.395558105469	571.238306929687	471.947653818848	359.810319752929	255.113025711914
169.217071533203	125.160268707275	90.127348022461	64.1183094787598	47.1331530761719	39.1718788146973	45.9136482543945	67.3584613952637	94.9875758972168	120.282249420166	134.723739624023	135.679580871582	128.8289347229	118.120499633789	107.502974060059	100.92505645752	99.0698563232422	99.3049080200195	100.605547302246	101.947109924316	102.304931640625	102.3466796875	102.755463562012	102.529782409668	100.668135375977	96.1690216064453	85.4870803833008	69.2899789428711	52.8957583618164	41.6224597167969	40.7881240844727	47.0778558349609	56.9462942504883	75.365782775879	107.308664855957	157.747283935547	240.634586425781	352.655676696778	472.881135131837	580.381542114258	654.227478027344	694.321306884766	714.615975097656	715.257936645508	696.393645507812	658.169555664062	586.933829223632	482.588830200195	365.612315429687	256.482041748047
185.915536376953	134.942541333008	94.1003255493164	63.3888890258789	42.8082317626953	32.3583537597656	37.8888611411133	59.3997539067383	88.1166228706055	115.26505884668	132.070652648926	136.706624530273	135.022580614746	129.758690522949	123.655123875488	119.452050292969	116.703472579102	113.582610986816	110.758461310547	108.900019344727	108.676280883789	112.028364773438	118.510273817383	125.21032974707	129.216854293945	127.618169189453	115.962896412109	96.1921548076172	74.9830114082031	59.0125332460937	54.9577873535156	60.6625503076172	71.6754440869141	91.2308038256837	122.562964658203	168.90626171875	242.602062374511	341.494143202637	447.070453152344	540.818941172852	604.227556213379	636.384442727051	649.630968081055	645.334915595703	624.864068591309	589.586210388183	528.682009065429	441.239609076172	343.488008301757	251.656204623535
205.883005615234	147.798307891846	100.760154388428	64.7685451049805	39.8234800415039	25.924959197998	28.7258480754394	48.2261466738281	75.9465567416992	103.407780027588	122.130518280029	131.629173529785	137.556611277832	140.641228478027	141.611422084229	141.195589050293	137.283033153565	129.388156424805	120.677003197998	114.315617807129	113.470044586182	121.822790182129	137.263158372314	154.267389186279	167.311722653565	170.872398803711	159.702332559082	137.48403056665	112.088120442871	91.3852298041993	83.2459862670899	87.2500343041993	98.1502888378907	116.57728315918	143.161550559082	178.533624328613	231.39542315625	301.326591514648	375.274251371094	440.185524692871	483.007533447265	502.035851569824	505.972397749023	497.373811081543	478.796730664062	452.797795593261	413.714384124999	359.842070194824	299.674786418945	241.706465413574
225.443552001953	162.097715679932	110.224375872803	69.8235325805664	40.8951858032226	23.4393355407715	22.4808055500488	38.0195958310547	62.5184707485351	88.4401946672363	108.247531951904	123.196000583984	138.310424320313	151.707526188721	161.504029217041	165.816656433106	160.545835307129	146.947083820557	131.169760768066	119.363224944336	117.676835144043	131.78583794043	157.590660803711	186.578433874024	210.236287291504	220.051351196289	210.05821133252	185.932114273438	156.621181402832	131.073534104492	118.237293762207	119.559943134766	129.076067966309	144.614444118652	164.003847453613	185.073053833008	212.038489426758	246.347636993652	281.675857278809	311.698511027343	330.090958984375	334.550894035644	329.294742351074	317.77596460205	303.44802145996	289.764373596191	276.957455176757	262.724959087402	246.718234079101	228.588628902832
240.921248291016	176.210911993408	122.610531335449	80.1201063171387	48.7396369384766	28.4691231994629	23.2099300576172	32.9620575129395	51.8734581291504	74.0920844699707	93.7658890991211	114.155878406738	139.163417350342	163.896996344727	183.465105804688	192.97623614502	186.229176300293	166.484932660645	143.045321824219	125.21216038916	122.287264953613	141.973390075195	178.069324688477	219.020936957031	253.274095044434	269.274667114258	260.383355240723	234.302913981445	200.992290225098	170.410430860352	152.516282775879	150.311912109375	157.158020935059	168.551510046387	179.989280236817	186.968232299805	189.555081841797	190.751895000488	190.458598366211	188.575118529297	185.001382080078	177.20493074707	165.252480136718	152.94271765625	144.07433071289	142.446006713867	153.337722995117	174.217021285156	197.163935580078	214.258499875977
248.640167236328	188.508044128418	138.036162109375	97.2245211791992	66.0731213378906	44.5819625854492	34.9694180908203	37.2354878540039	48.052612121582	64.0932311401367	82.02978515625	107.257579711914	141.994987976074	178.149051635742	207.62681237793	222.335311889648	214.070353393555	188.227242431641	157.112274169922	133.031743774414	128.291946411133	152.441328613281	197.275693603516	248.472371582031	291.708692749024	312.661987304688	304.030586791992	275.362937744141	237.61154284668	201.728904785156	178.667526245117	172.225576538086	175.101387207031	181.597704284668	186.017273803711	182.662841796875	168.969021057129	148.733980895996	125.805802124023	104.032565551758	87.2623519897461	73.2733223266601	59.5000893554687	49.2754117431641	45.9320481567383	52.8027572631836	77.7816883544924	118.647002319336	163.557475219727	200.671883117676
244.133473876953	199.46468998291	160.86361793335	128.330257728271	101.864609367676	81.4666728515623	66.3495253386229	56.5131668288573	53.1379815842285	57.4043538666993	70.4926679382325	100.752973470215	147.398347621338	197.903715884521	239.744003752685	260.39413671875	249.066048530273	214.109788858642	171.70745708252	138.041152580566	129.292974731445	157.202503195313	210.981671719727	273.021110814453	325.711450989258	351.443322753906	341.990696854492	309.093152951172	265.089734924804	222.31948665625	193.121452026367	181.223182612305	178.398649160156	179.056524304199	177.605480678711	168.454190917969	148.167447112793	120.472800840332	90.5230639643553	63.4710483486328	44.4695658569337	32.5193100234375	24.1850729389649	20.9658143022461	24.3604938120117	35.8680711669922	62.7158325693361	103.904471553223	148.59305881543	185.940665052735
229.851786376953	210.167418026123	191.014537918701	172.393146054688	154.303242434082	136.744827056885	114.646120805908	88.0071236811524	64.4355043583985	51.5389315134278	56.9250738220215	92.8095445390625	154.120564547363	222.5347139646	279.728572908447	307.378721496582	291.391396870117	243.982212283935	186.291812026367	139.460840385742	124.629941650391	156.219659136719	220.13622998584	294.748839223145	358.426671874024	389.538912963867	378.695137089355	340.315887566894	288.486802501465	237.293519998047	200.821678161621	182.158306791992	171.91298048584	165.455154543457	158.154284265137	145.379824951172	123.801146238281	96.5052779262695	68.4881655600584	44.7457546845702	30.2739908447266	26.0926534223633	28.8711120541993	37.0796976674805	49.1887411894532	63.6685735473634	84.8558217900393	113.770265299317	143.906963501953	168.760975824707
212.495357177734	219.902861411133	221.945397457276	218.622965316162	209.935564987793	195.883196472168	166.973820959229	123.207438448975	78.8221071564942	48.055885296875	45.146831085205	86.0494894624023	161.271821618408	246.882010141846	318.948237621338	353.538686645508	333.551375498047	274.940849119873	203.360080085449	144.462040969238	123.899704345703	158.473521976563	231.081512145508	316.522997209961	389.597299527344	425.103741455078	412.657721194336	369.059690506836	309.88655209082	250.715208644531	207.122562866211	181.147579790039	162.405657617187	147.838348796387	134.387205776367	118.993781005859	99.0394083735351	76.5630529135741	55.4927137929685	39.7563901787109	33.282081237793	39.3484906499025	55.3369523037112	76.3294106796878	97.4078102583012	113.65409552002	125.561934044922	136.410029512696	145.457880553223	151.964985796387
198.764438720703	227.957653291016	247.112671940918	256.22949467041	255.308121479492	244.348552368164	210.447242265137	153.60419117041	93.174716690918	48.5141364335938	38.9777680053711	83.0950047841797	167.962301698731	265.785568682129	348.770715667481	389.123652587891	368.050961499023	304.082035778809	225.40700234375	160.215988110352	136.699119995117	172.944817253906	250.159661942383	341.211025176758	418.966278073243	456.292791748047	442.392262867188	395.353110686523	331.372790207031	266.648756429687	217.378464355469	184.307632319336	156.637956987305	133.250860856934	113.027766425781	94.8500961914062	77.0515234584961	60.3777665620117	47.3283155449218	40.4026604501953	42.1002913208008	57.6419598325197	85.3613392900392	117.427302179688	146.008720987793	163.274468200684	166.194447362305	159.989410148438	149.204501243164	138.384865330566
195.359283447266	233.618426818848	259.972836761475	274.422513275147	276.967456359863	267.607666015625	232.181001190185	170.687461883545	104.370259674072	54.4726061401368	42.2377128601074	86.5682870483399	173.302187652588	274.085353851318	360.563724822998	404.383239746094	387.395131958008	328.502108673096	254.927319885254	193.893915588379	172.625045776367	208.614270507813	283.712823120117	371.680363525391	446.276551635742	481.261047363281	466.412575805664	419.224697021484	355.029323364258	289.1583671875	236.943740844727	197.755095092773	161.371155029297	128.737444519043	100.799487426758	78.5028076171875	61.0067814331055	47.6810596313476	39.7865776977539	38.5842711181641	45.335075378418	66.3281990966798	100.723018615723	139.085721008301	171.982493347168	189.979522705078	188.113639770508	172.674053161621	151.105516845703	130.852784790039
207.793368164063	237.18330595459	256.70401748291	266.355502749023	266.13776175293	256.050794494629	223.593188415527	168.764943515625	110.318178632812	67.0050126049806	57.5775642700196	98.2045399697267	176.384527145508	267.864466284668	348.391297874512	393.711962402344	389.987195826172	353.385704487793	304.666384450196	264.588131776368	253.909842529297	286.459063695313	348.396531232422	418.980924661133	477.470923501954	503.125207275391	488.015032514649	445.967946206055	388.877063549805	328.635499746094	277.136369995117	231.886383663086	184.956797283203	140.087546806152	101.018568182617	71.4897973632812	51.4770855561524	38.4871421274414	32.5561902651367	33.7204531572266	42.0161539916992	63.7886892597658	99.0139101694336	138.173721983887	171.750029966309	190.224739379883	188.616850300781	173.271759220215	151.660966023926	131.255970597656
231.599857910156	239.127868596191	241.668563843994	239.221943653564	231.788008024902	219.366756958008	193.274059630127	153.50991604126	113.100522425537	85.0720750170899	82.4507700500489	116.255632519043	177.802531601318	250.562929804932	318.008289637939	363.610073608398	380.823835046875	380.668598947998	372.961035315918	367.517814154785	374.15560546875	400.492046457031	439.982690450195	481.201081649414	512.720764255859	523.115282470703	508.190423862305	475.563825629883	431.526806420898	382.370684882812	334.386779663086	282.62374422168	222.887366126953	162.604665188965	109.202661217773	70.1083740234375	46.3495758676758	32.9749202104492	28.4427486591797	31.2114028212891	39.7392243041992	59.7866715708009	92.3815168828125	128.883072545898	160.650650865723	179.043564147949	180.130560267578	169.6720976875	153.565054595215	137.706309178223
258.508537475586	239.004928803711	220.599287498779	203.291613560791	187.081906989746	171.970167785645	154.096478812256	133.46084006958	115.853127261963	107.06321609375	112.880982269287	138.118759124023	178.916629521729	228.056093459229	278.31865093335	322.485801940918	362.300086193359	402.573837026123	440.69324487207	474.044500164062	500.013793334961	519.247445857422	533.487997442871	541.765965882324	543.111868966797	536.556224487305	521.994191091308	500.072090251465	470.947183996582	434.776734355469	391.718003356933	334.372553439453	262.635543250488	187.604629132324	120.377467427246	72.0517144775391	44.7663974794923	31.123078871582	27.913217859375	31.9282736484375	39.9597054443359	56.7499248037111	84.4379589228516	115.910190466797	144.053002100586	161.752776489258	166.708761124023	163.663367561523	156.067724564941	147.372960897461
280.249191650391	236.367300637207	199.229000101318	168.834290042725	145.183170461426	128.275641357422	118.933309940185	117.156176209717	121.711829351807	131.367858552246	144.891852996826	161.191114212402	181.087249408447	206.219306294678	238.22633258081	278.747375976562	336.810985838867	411.32446369458	488.744985508301	555.529727244629	598.135864868164	611.259488960938	603.929148879883	584.100708751953	559.730032704102	538.772984863281	524.481775444336	511.552495029297	495.106828295898	470.266459921875	432.153074584961	371.538187987305	291.67401034375	206.403268101074	129.568687706055	75.0129956054688	45.869695503418	32.9103031020508	31.4345628452149	36.7422191767579	44.1330165405274	57.106227732422	78.795356456543	103.951493519043	127.325729726074	143.669155883789	152.405444323242	157.033867840332	158.418917938477	157.425086121094
288.551605224609	230.767798156738	183.290513305664	146.119750671387	119.255510253906	102.697792053223	100.657416992187	113.134385070801	133.812464904785	156.375425109863	174.507034301758	182.869892211914	185.674819763184	190.927917358398	206.635285400391	240.803024291992	306.751570556641	399.143523925781	497.998229614258	583.335032836914	635.173278808594	645.062402832031	626.322841430664	591.630441650391	553.661050537109	525.090515136719	510.708618164062	502.064794921875	491.974371337891	473.252673339844	438.715026855469	378.526024536133	297.47544909668	210.316411560058	131.802022949219	76.6853942871094	48.8016150512696	38.3152778930664	39.4737485961914	46.524392944336	53.7145767211914	63.2833591308594	79.0658296508789	97.7033994750976	115.837479797363	130.109481811523	141.274601318359	151.571897521973	159.868576721191	165.031845214844
279.606309448242	221.148255668945	174.036183125	138.270091816406	113.849981743164	100.775852905273	105.298990374024	127.419394149414	157.760136624512	186.944290192383	205.594927246094	205.840273905762	193.931615242676	181.67661207666	180.882925227539	203.358215515136	262.968402522461	351.841712369629	449.179265682128	534.182183085449	586.051585205078	597.033967929687	580.995250842285	549.565690109863	514.375541899414	487.055062377929	471.230954397949	459.149713848144	445.371286449707	424.455617923828	390.962653991699	336.143728841797	263.62554532666	186.531102163574	117.983398069824	71.1054317626953	50.3682127021485	47.0230750766602	54.3635046962892	65.6829873710939	74.275008911133	80.6994261523439	89.4272485546876	99.6186908642578	110.433967827148	121.033294189453	133.251104486328	147.647255553711	161.470095588867	171.967972789063
258.92678112793	207.806797133789	167.644135123291	138.438795096436	120.190777053223	112.900080993652	124.276120766846	154.318896372803	191.464287037842	224.148171988281	240.806430450439	231.837463008789	204.950683512451	174.548491084717	155.033284848877	160.807463928223	203.8647906875	274.603665711182	355.033445452148	427.163486363281	473.003144897461	488.151366210937	484.601912668457	468.956366535644	447.816310078125	427.783325561523	409.345156650879	388.100748502441	363.318485618652	334.266752501953	300.213933654785	254.787716457031	198.47584457373	140.836786935058	91.4290124711912	59.8109901123047	51.1413917148437	59.0479046586915	75.7925211591799	93.6372334316407	104.844033691406	107.735909614258	107.471533056641	106.566422504883	107.536096445313	112.896073364258	125.632292858399	144.067742603516	163.72351320459	180.120695266602
232.227223388672	192.330671091308	162.235835280762	141.942715957031	131.451313120117	130.76162677002	148.543522562012	184.797000496094	226.517262089356	260.699508858887	274.338942321777	256.833688346192	216.853612587402	170.301526243164	133.08024051123	121.092566589355	143.170891788086	188.713341975585	244.471336186034	297.196293453612	333.639632812499	353.847926987304	366.653563288573	371.986682629394	369.777425922851	359.955934082031	339.21687220166	307.606813006347	270.083758854003	231.605712102538	197.130675109863	163.246488748046	126.647818111816	92.452901893066	65.7799787836912	51.7472874755859	55.9120672207031	74.8621588911134	100.261703608887	123.774842496094	137.065716674805	136.265648786621	126.931878083496	114.867420603027	105.875292382812	105.758509460449	118.515857869141	140.278660250488	165.048737554688	186.827910731934
205.221839355469	176.307126081543	155.932749577637	144.09870984375	140.805006879883	146.051640686035	169.055910150879	209.817815274414	254.511407723633	289.310739165527	300.38986126709	276.801178743164	227.761990482422	169.693689412598	119.017668461426	92.1553205566406	94.6168625605468	115.454699187988	146.403505145507	179.197955139648	205.572723876953	229.556979570312	256.660939082031	280.840850092773	296.052960283203	296.253517333984	275.011748329101	236.356821481445	189.934896165039	145.392131753906	112.37468762207	90.3085470810545	72.7629372148436	60.5988830561523	54.6774096376953	55.8595419921875	69.4711543510742	94.938230025879	124.271957669434	149.48352593457	162.584123474121	158.161482939453	141.541478562012	120.842511364746	104.182982370605	99.6812926025391	111.999490953125	135.72531007373	163.865676625488	189.427517269531
183.62483215332	161.323410644531	146.856343994141	140.223632202148	141.425275268555	150.461273193359	176.767997924805	220.345449462891	267.039069885254	302.694301269531	313.156585693359	287.712163024902	235.797405212402	173.482952453613	116.839444946289	81.9375228881836	71.9328597412109	76.1116953735352	89.7405195922851	108.08582220459	126.414093017578	150.711853271484	184.134776428223	217.703080627442	242.436984008789	249.356704711914	230.895432312012	193.039688049316	147.139687561035	104.545646484375	76.607780456543	64.7623928222656	61.4426731567383	64.4941664428711	71.7624176635743	81.0929718017578	96.6095682373046	119.748510314941	144.324188964844	164.150995117188	173.043319702148	165.296251342773	145.033529418945	120.812520996094	101.190593139648	94.7251129150391	106.180883544922	129.852993652344	158.59423840332	185.257412963867
164.818794555664	143.695374755859	130.472972119141	125.151586645508	127.731218334961	138.2118671875	165.822311513672	210.562551313477	258.589419121094	296.059747470703	309.130368896484	288.316524761719	242.846993376953	186.948912697266	134.849420677734	100.775655273438	86.3370693100588	82.048904150879	85.4969805573731	94.2671192910157	105.945141113281	126.097816318603	156.334597732666	188.305329913818	213.65985742041	224.048024810791	213.243940716309	186.814375431396	154.098166009033	124.434149502197	107.161162963867	105.086510981446	111.98430218628	123.643579697266	135.853386633301	144.402766113282	150.312938592285	156.391208657715	161.105745626953	162.924718817383	160.316297546387	149.278082003418	130.831292643555	110.979529182617	95.7263913364257	91.0754788208008	100.984039431641	121.449673358398	146.536508907227	170.308674384277
144.9942578125	122.364852722168	108.03498996582	102.004669543457	104.273891455078	114.842655700684	142.249041323242	186.493048322754	234.767558134766	274.265452194824	292.179611938477	281.299444736816	250.163029632812	209.586255569824	170.385011491211	143.375186340332	128.676053442871	119.077020169922	114.399176532959	114.463612543457	119.091418212891	132.092649170654	153.586578742432	177.858123484131	199.19219995166	211.873724700928	212.613508689453	205.221607546631	194.631804836182	185.777884121826	183.593628967285	192.088567314453	207.97351012085	225.234165473633	237.856241459961	239.825446166992	227.387321995117	204.551396886231	176.949357239746	150.212889455078	129.973679931641	115.525082074707	103.112638284668	93.7963184536133	88.6360924736328	88.6919302368164	96.3438309902344	110.88514813916	128.745882812988	146.356036141113
128.077332763672	102.858069580078	86.3428671508788	78.5317254760741	79.4246445556639	89.0216243896483	114.834398908691	156.862968112793	203.839731105957	244.497086992187	267.567434875488	268.536097594726	254.914809080566	233.475585074707	210.990441318848	194.231393554688	182.122533169678	170.149183002686	159.925205972535	153.064464998047	151.180822998047	155.518449485962	165.001435849243	177.763527817749	191.938471121338	205.660011489868	219.440111382568	234.522940312866	250.140554591919	265.525010530884	279.908364440919	298.050834306641	320.464382587281	340.008682305909	349.543406485596	341.928228149415	308.354273876465	253.581761651367	190.824001605468	133.294303870117	94.2059785766599	76.6250595463864	71.7426733583982	74.9597692807616	81.677296581543	87.2962045288086	92.3742525400391	99.9774744365234	109.269231092041	119.412883380371
117.994130249023	90.7012503662109	72.1970732910156	62.4815990234375	61.5548275634765	69.4167589111328	92.3645958251953	130.398338305664	174.072182214355	213.940323413086	240.556957763672	251.90165797998	254.271626820801	250.697505215332	244.209934092774	237.839554382324	229.849229520508	218.218532221192	205.55316732959	194.458839690918	187.541254150391	183.197314922852	179.689885444824	179.423609394043	184.803130448242	198.233092285156	224.159723946777	260.979929647949	302.024365825684	340.623688916993	370.108555358887	395.25558444336	420.511005212403	438.709888728028	442.687306052246	425.278328247071	373.735349666993	292.834989604004	201.698656526367	119.447758902344	65.2037052001952	45.165822408203	46.5865048808593	60.1667621357421	76.6076036904297	86.6100390625	89.1892984003906	90.5447086923828	92.1534247158203	95.4926012480468
118.670761108398	91.4206201171875	72.3980780029297	61.603134765625	59.0357904052734	64.696044921875	83.6258436279297	115.825186523438	153.731155639648	189.780833007812	216.41130065918	233.271300537109	245.402777954102	253.332619995117	257.587713745117	258.694946289062	255.028863525391	246.238207397461	234.761159057617	223.035899658203	213.500610351562	201.951343139648	186.762643920898	174.240434692383	170.690637451172	182.419174194336	217.208321533203	270.854131469727	331.683189086914	388.022079467774	428.197387695312	455.985090209961	479.167463623047	492.080543273926	489.060364501953	464.442962646484	404.052104797364	311.663767395019	208.542299804687	115.952051391601	55.1573715209961	33.7351786499023	37.5092398681641	55.1141774902343	75.1846138305665	86.3551712036133	86.902962890625	84.4049073486328	81.4453346557617	80.6085748901367
134.758639404297	111.32070012207	94.4026103759767	84.0043701660158	80.1259794921877	82.7674383544923	95.4676994726564	118.22676284668	145.736199396973	172.687580043945	193.772475708008	209.191483589355	222.483556407715	233.347798362793	241.483313654297	246.589206481933	248.455845037353	247.283826520752	243.387598644653	237.081609121582	228.680305664063	211.328083210815	184.815309953491	159.425393484009	145.441741394287	153.147761276245	193.267343721435	258.944883668579	334.094545230347	402.630492519409	448.466889648438	472.710403788086	486.084925529907	486.93045411792	473.586988796142	444.394528808594	387.257889118164	303.283736895508	210.614849696288	127.394005076172	71.7639805908205	50.2789754267579	50.8438045468751	63.6271691713868	78.7977705205079	86.5243098144531	85.4453354326172	82.1150465615234	78.57562063208	76.8692350751953
163.640357910156	146.717340356445	133.677023999024	124.519408837891	119.244494873047	117.852282104492	122.032688989258	131.785715527344	144.576484033203	157.870116821289	169.131736206055	178.412090707031	187.40109878125	196.022637649414	204.200584532227	211.858816650391	221.348360036377	232.719963209717	242.447087121704	247.003192723633	242.861740966797	220.112803364136	181.10740594812	140.710441449341	113.786802598389	115.201382125854	158.712807077393	234.411148965943	321.658467223023	399.816821280152	448.248270568848	463.9100101875	460.560667181763	442.764448904053	415.085562706787	382.088215942383	336.338332342285	274.793107004883	208.603654333007	148.921088729492	106.896524597168	86.4053407456055	80.01346090625	81.9078168647461	86.2753404067383	87.3029633178711	84.7404198134765	82.463088703125	80.8463686638184	80.2656583725586
198.338795532227	188.153758886719	179.036225238037	170.986194586182	164.003666931153	158.088642272949	153.046476444092	148.87716944458	145.872687525635	144.324996938476	144.526063934326	146.113434405273	148.892464183838	153.406834431884	160.200226311279	169.816320983886	187.51479374292	212.933190480469	238.181998256714	255.371704131836	256.612795166016	228.984179987915	177.745533890747	122.278493931518	81.964697167236	76.185780654907	121.522552231689	205.053920526245	301.908673782837	387.215600245728	436.10348815918	440.877331135742	418.117937012573	379.367815370849	336.169475791747	300.065427856445	269.363409693847	236.368414916504	203.618836331054	173.653066744141	149.009498962403	130.195503873535	115.518819606446	104.21838982959	95.5331582114258	88.7020684204102	84.8930819003906	84.6135695390625	86.1115891706543	87.6351986293946
231.876831176758	226.173173779297	219.295120458985	211.24267121582	202.015826049805	191.614584960938	178.234726103516	161.876249477539	145.245487851563	131.048773994141	121.992440673828	117.475827199219	115.694711724609	117.550085287109	123.942938923828	135.774263671875	160.763531377441	198.310081349121	236.834705817627	264.758197013672	270.501347167969	238.620889470459	176.836295767334	108.312466273681	56.2143012045897	43.7067007751464	89.6744198149414	178.674191513916	282.378883627686	372.461363911865	420.59450012207	414.905788360351	374.279983456299	316.525841256836	259.452117608886	220.867568359375	204.403096396973	198.18619782373	196.770518306641	194.709703512695	186.557399108887	169.730694077637	147.860491307617	124.821157325195	104.487058656738	90.7325618286133	86.0081875605469	87.731024834961	92.2252925722657	95.8152096928712
257.27734375	251.318803100586	243.268616027832	233.126782531738	220.893302612305	206.568176269531	187.323102233887	163.158080505371	138.315562988281	117.038001586914	103.567848205566	97.6795816040039	96.5449005126953	100.502086791992	109.889422302246	125.045188903809	154.9029581604	199.237208831787	244.647583572388	277.733725036621	285.095275878906	249.701608200073	180.486293563843	102.99527381897	42.7744908142088	25.3698863983154	71.1462504577637	163.072955093384	270.602815475464	363.188646774292	410.283264160156	397.288803588867	344.570054946899	274.023814300537	207.546877716064	167.036041259766	159.527367675781	170.422992919922	189.168822875977	205.210763427734	207.994720458984	193.092140625	167.539086669922	137.97838861084	111.052876464844	93.4053802490234	88.1906026611328	90.9799903564453	97.0414892883301	101.643045410156
276.328445068359	262.479749890137	247.573840393066	231.610716577148	214.590378442383	196.512825988769	174.310675440918	147.983926798828	122.133655725586	101.360937884277	90.2668489379882	90.00213309375	97.4994065761719	111.032553074707	128.875456278809	149.30199987793	180.733924789551	224.321975220703	267.433539795166	297.436007136719	301.696765869141	262.598435629639	188.562757335693	106.015801531494	41.3836387612303	21.0923395690918	66.2986667983399	159.385240086182	268.616915167725	362.258547778076	408.574993652344	391.746941350586	332.931153716064	255.856597908691	184.252241088379	141.847050415039	136.872075101562	153.508003708008	179.408262415039	202.22627740332	209.615474853516	196.808508722656	172.036428223633	142.450252420899	115.201000378906	97.4396911621094	92.2909859355469	94.98753865625	100.84235757666	105.168450949219
293.681549194336	265.960535437012	239.667522644043	214.80251081543	191.365499951172	169.356490051269	146.047002880371	121.437038438476	99.6193140786133	84.6865471538086	80.7314550170898	90.9899399916992	112.733523842285	141.108353083984	171.260574231934	198.33633380127	229.05084111792	266.639998505127	301.030991973999	322.151007535645	319.927231201172	276.858920833618	199.661285758911	114.585439182495	47.8824943098143	25.8035643463135	69.8131084162598	162.410384382691	271.398703559204	364.5813772594	409.761716796875	390.751253827148	329.014447474487	248.834000255615	174.492614687256	130.272993286133	124.390568524902	140.656872059082	166.748755179688	190.343069177734	199.116665344238	188.825645525879	167.685442195312	142.06190258252	118.32087391748	102.828203430176	98.2394268056641	100.310645890625	105.058557157471	108.499857078613
306.65448840332	263.427505181885	224.623970108032	190.243883181763	160.287244403076	134.754053771972	111.533478643677	90.6255190181882	75.1964238626707	68.412442144287	73.4398228302001	95.72684908667	133.162688268921	177.574915627564	220.791106413208	254.638835876465	283.652431098877	313.280175246704	336.720577697632	347.172147829346	337.833395019531	291.92491463269	213.981033750366	129.170859325806	62.6634983122558	39.628057662964	81.1486413542482	170.445844750611	275.893511887574	365.865486800659	408.735613525391	388.720894224609	326.905432874634	246.963726231201	172.570271050049	127.399564086914	118.879070588867	131.22579271875	153.298532605957	173.956092379883	182.057274169922	174.350553224121	158.263394789551	138.673085994141	120.45691396582	108.49216583252	104.759937171387	106.008703230469	109.266820644043	111.562646046387
312.565094970703	256.54700456543	207.517490112305	165.476551611328	130.4241890625	102.36040246582	79.7714968222655	62.6574721318358	53.2888708930664	53.9362356044921	66.8701087646484	99.2967071674805	149.702335813965	207.277669513184	261.213383074219	300.700151306152	328.337418685791	351.33140200708	365.78293455481	367.79284961377	353.46198046875	307.238267847534	231.721156226929	150.238734515259	86.1190916208496	62.6903164520265	99.7643316550294	181.789077957642	279.046671390503	361.819227984253	400.388863769531	380.075015749023	320.68960656897	244.253480725342	172.787482714111	128.31245703125	117.133803936523	124.570960432617	141.165826129883	157.460300638672	163.996283569336	158.590234006836	147.547552210937	134.143549554199	121.65353740918	113.352827148438	110.576528932617	111.14110184668	113.043880649658	114.282200100586
308.731201171875	246.98537902832	193.422389984131	148.042234039307	110.844911193848	81.8304214477539	59.7624515075683	44.641001373291	38.3205409851074	42.6555402832031	59.5004692077637	96.7833610229493	153.267902435303	217.062043548584	276.273734466553	319.010925292969	346.904527832031	367.8825753479	379.498700134277	379.306534484863	364.859710693359	322.240831298828	253.080808105469	178.255737304687	118.641715087891	95.1148376464844	125.119245361328	194.737540771485	277.803513305664	348.150952392578	379.613647460938	359.232771606445	304.452465209961	234.71096862793	169.446522216797	128.097366333008	115.950991210938	120.048569946289	132.4588671875	145.250647583008	150.49267578125	146.751690063477	139.315180664062	130.333040161133	121.955161132812	116.331436157227	114.413213989258	114.767232910156	115.966469787598	116.583901489258
287.915154907226	230.593308138428	180.704980896606	138.250173181763	103.228884993896	75.6411163330078	54.0783714615478	38.5406503795166	31.1406966932373	33.9912540090332	49.2050659332275	83.8885479162597	136.633204220581	196.779411670532	253.667547090454	296.637987304687	327.820134983398	354.320405577026	372.944695080322	380.498899488037	373.788914794922	341.263782577148	285.052905504883	222.482721213867	170.879667339844	147.570181518555	165.693935170899	213.699969873047	271.878778493652	320.520853901367	339.916688964844	320.062394544433	274.097642061035	217.028265224121	163.860097743164	129.598973327637	118.385916139648	120.217037039551	128.88079978418	138.165668130371	141.860105834961	139.009387765137	133.754538083008	127.527644487793	121.760794678711	117.88607635498	116.816791616699	117.598215331055	118.8603943479	119.23337551709
251.905067993164	206.259894935303	165.982391298218	131.072557081909	101.530392286377	77.3558969116211	56.718327289917	39.6176834212646	28.800080807251	27.0116349494629	36.9984613494873	63.8897033215332	105.854617197876	155.199488007202	204.230600778198	245.254240539551	281.885090837646	319.252294986694	351.933827667114	374.507663559326	381.55177734375	364.679221135376	327.504678480591	282.608571206909	242.571321141846	219.973350112915	221.849023721924	239.811394083862	263.308912796021	281.790031455688	284.703201660156	266.284449092285	233.568139353882	195.200233920654	159.82669426831	136.093481872559	126.574430293945	125.505565215332	129.026136295898	133.275393194824	134.392585571289	131.891992318848	128.347446998047	124.487531268555	121.040826790039	118.735915222168	118.63792054834	120.261121662109	122.007832588379	122.280367352051
211.557418579101	180.209120067138	151.705154429321	126.045521665649	103.230221776123	83.2592547607422	63.8242758497315	44.9252850430908	30.0247994954834	22.5853363615723	26.0694127960204	43.234221343994	71.7714172357176	107.545211653442	146.419815779419	184.259440795898	226.399830726074	275.598178115112	323.850866928222	363.154281130615	385.5048046875	385.990380587647	369.946752854248	344.742007004151	317.7442285542	296.321503021241	280.863681967774	266.458708382569	252.521804921875	238.468194241943	223.713098999023	207.096586128662	189.008507193359	171.188761789795	155.377249514648	143.3138699646	135.93360808252	132.076530803955	130.3401607146	129.322020400146	127.619632446289	125.137804167969	122.811520508057	120.783570494141	119.196743153809	118.193827514648	119.056401871094	121.689273538086	124.170075073975	124.576439037109
177.728684814453	158.664964182129	140.323803530273	122.705202858887	105.809162167969	89.6356814575195	71.5381739980469	51.5166397895508	33.5409589262696	21.5810115024414	19.6066776123047	28.3694960888672	45.2228802026367	69.0395217041015	98.6921123437499	133.05334387207	178.66478997998	236.277989500488	296.080581897217	348.260206633789	383.004503173828	398.700494548096	401.88975444751	394.991748325928	380.425941637207	360.611799835205	330.017080861817	287.028807747803	239.945343580322	197.065051446533	166.686294433594	151.696456532226	146.563295684326	146.955735903809	148.54270120459	146.993115600586	141.880523914063	136.092310135742	130.268157032227	125.047747370117	121.070763916016	118.485123755859	116.864371711914	115.986632155273	115.630029457031	115.572687988281	117.252036671875	120.81599259375	124.108412369629	124.973152615234
161.275344848633	147.851407928467	134.288871841431	120.587736587524	106.748002166748	92.7696685791016	76.0019785919189	56.4449322052002	38.0746652679443	24.8673136291504	20.7990131378174	25.742921661377	37.0482819671631	54.9053572540283	79.5044107208252	111.035705566406	155.980403930664	214.21166368103	276.007741607666	331.646894500733	371.407379150391	396.312796630859	412.844309082031	419.466514892578	414.644012451172	396.841400146484	356.588391357422	294.908587158203	226.007417480469	164.090312255859	123.362701416016	109.281711181641	112.377054931641	124.463043334961	137.353987060547	142.864196777344	139.832252197266	133.715279541016	126.255409240723	119.194771728516	114.275497436523	111.672251525879	110.223613708496	109.667586242676	109.742171386719	110.185371398926	112.404626037598	116.574600463867	120.584135040283	122.322070129395
167.060157226563	150.77029984375	135.120322086182	120.110223953857	105.740005446777	92.0096665649414	76.7269152209472	59.8917514147949	44.7926132775879	34.7179389404298	32.9561665344239	39.9964014418947	53.6463515754396	73.1723588615725	97.8407652268069	126.917912597656	164.95175022461	212.43138348999	262.534888518066	308.440341433106	343.325818359375	370.327435861328	393.993143189453	409.61876549707	412.5001279375	397.933055664062	354.844989344238	286.37204554248	209.123063257568	139.706881488281	94.7323392333983	80.3586341818846	85.5132070012206	100.957261157959	117.452000118652	125.758627349853	124.844529121582	120.868903122803	115.380669948486	109.928750193603	106.062064453125	103.667262525391	101.71173068042	100.365494220703	99.7985784487304	100.181008666992	102.588429965332	106.90749214209	111.5247275625	114.826668591797
187.845469848633	163.27231949585	141.184465437622	121.58190767395	104.464646204834	89.8326810302734	76.2850126470947	63.8216410552978	54.5440655096436	50.5537852648926	53.9522995758057	66.8316726936036	87.7909051151124	113.691900463501	141.396562361939	167.766794433594	194.045205307617	222.32385923523	250.738843272705	277.426244476318	300.522149902344	325.075589830078	352.329172888672	374.70935365918	384.642586722656	374.555326660156	333.267427520019	265.827919581543	189.007021772217	119.574953019531	74.3019322509765	58.7954582805175	61.8753851564941	75.130464657959	90.1494485639648	98.5210886535644	99.9726384145507	100.111596660889	99.3470831608886	98.0882176828613	96.7441199951172	94.6446231254883	91.5169805617675	88.366442762207	86.1982601850586	86.0176832885742	88.3502477304688	92.5257865385742	97.7559962263184	103.252573307129
216.337144897461	180.854694078369	150.201357810669	124.37713609436	103.382028929443	87.2160363159179	75.4094324859619	67.9622174395752	65.5789798284913	68.9643083044435	78.8227915191652	99.2858803459475	129.883849016968	164.41952122229	196.695720651978	220.515270996094	233.353152709961	239.34081666687	242.265792183838	245.915608577881	254.077795166015	273.307034999023	301.078308532226	327.559591189453	342.918858394531	337.324085571289	300.454642050293	238.865210882324	168.036738071533	103.45016962207	60.5864515380859	43.8327573200683	42.8684562985839	51.1127882229003	61.984992842285	68.9043099060057	72.632975791992	77.5581640007323	82.5365199653319	86.4246891188964	88.0793168945312	86.1522207551269	81.4056370786132	75.8618396706542	71.543102336914	70.4716988830565	72.5786893374023	76.5158911628417	82.3867143168945	90.29456875708
245.241044555664	199.014650784912	159.891055120239	127.870257561646	102.952258109131	85.1370567626953	74.8333363531494	72.0410968804932	76.1473140985108	86.5389637609864	102.603021621704	130.396169328369	170.327089711792	213.310760300415	250.262158622681	272.096262207031	272.967975961914	258.933981535034	238.761921563721	221.219438685303	215.074175537109	227.771547830078	253.466460472656	280.990789898437	299.176412541016	296.855204833984	265.005569100586	211.072921051758	148.589657202637	91.0881740683592	52.1008681640625	34.7111051430664	29.8972873286133	33.0343662407226	39.497293399414	44.661020324707	50.2419369697265	59.3234089877929	69.3308514492188	77.6896794243164	81.8253079833984	79.7379428432617	73.1439739570312	65.0430927495117	58.4349906455078	56.3193590698242	58.1623647905273	61.964213524414	68.5256551193848	78.6474394233399
267.263031005859	213.249416809082	167.97361328125	131.435620422363	103.635438232422	84.5730667114258	75.2898858642578	75.785895690918	84.499026184082	99.8672073364258	120.328369140625	153.199684570313	199.522533630371	248.321156860352	288.619794799805	309.442687988281	302.98205859375	276.555079589844	241.873417724609	210.648739746094	194.592712402344	201.218904785156	222.7195390625	247.82426159668	265.26271875	263.764556884766	235.519144836426	188.040051696777	133.043224212646	82.2446091308592	47.3601531982422	30.671075592041	24.3667451477051	25.0253330993652	29.2250106811524	33.5439491271973	40.2159176635742	51.5221354675293	64.1119486999513	74.6347035217285	79.73974609375	76.9496768188476	68.4982649230957	58.1016098022461	49.4758108520508	46.3369674682617	47.9898840942383	51.9571611328125	59.2815919189454	71.0059697875977
283.004831054688	224.214667358399	175.108196606445	135.685418798828	105.946333935547	85.8909420166016	76.8525012138672	78.8310115273438	89.8265856992188	107.83933647168	130.869376586914	166.852083544922	217.120715517578	269.772206254883	312.903489506836	334.611499023438	326.792973578125	297.383290670899	258.537342141602	222.410019830078	201.156215576172	201.095952651367	214.125969829102	230.766232202148	241.536704863281	236.957352905273	210.496366913085	168.473770158203	120.687276763183	76.9346008505858	47.0134565429688	33.0135964194337	28.4032110649415	30.04767161084	34.8123491884768	39.5626149291994	46.5408159223634	57.8367047470705	70.0867607692873	79.9274633549806	83.9952918701173	79.4460881384278	68.5221992492676	55.489862467041	44.6153150561523	40.1647942810058	41.7711432954101	46.5902039230957	55.1727114333496	68.069401095459
297.32920324707	234.912250970459	182.814767819214	141.036753793335	109.578208892822	88.4391331176758	79.0324079915771	81.3580335145264	93.296687401001	112.729047365478	137.535791122437	175.995269632568	229.520364419556	285.693549042358	332.097297059936	356.31408203125	351.005798561523	324.45079761145	287.656237273193	251.629275638916	227.377070800781	218.902840454101	218.868479204102	221.269160507813	220.100057822266	209.356344604492	184.204611220215	148.648075364746	109.936851489502	75.3210540458983	52.0507974853515	42.2449517302245	41.0701071462401	45.3479588498534	51.9002019575194	57.5485315856932	64.2723679355467	74.1905809294432	84.3340402656249	91.7336156423339	93.4201767578124	86.1952518493651	72.038261118164	55.746912208252	42.1189127636718	35.9519704284668	37.5804023911133	43.805736888916	54.1264981391602	68.0412103591309
309.333557373047	244.358654833984	190.10458045044	146.571334222412	113.758916149902	91.6673262329102	81.7194759055176	83.9153651677246	96.1206268684082	116.200893856445	142.021798980713	181.895756623535	237.245678218994	295.602942193604	344.498926973877	371.465010986328	370.524174084961	349.9888306521	318.824510906739	285.996745067871	260.471063354492	243.469298012695	229.014428896484	215.273707636719	200.414385864258	182.603715209961	158.892381274902	130.502216305176	101.85719189917	77.3812796552734	61.4984511718751	56.4137498957521	59.1778614279787	66.4832205983889	75.0222622368166	81.4874211730959	87.4317266298829	95.0602220539553	102.043363611328	106.051607468018	104.755409790039	94.7091697668457	77.4659166210938	58.1940515686035	42.0619758251953	34.2380906066894	35.8528173110352	43.4605551276856	55.3656719597169	69.8725357102051
318.115303222656	251.570366137695	195.988888031006	151.370868902588	117.716308752441	95.0252075805664	84.8035746638184	87.0514100021973	99.50969968042	119.919429783203	146.021586395264	185.820058308106	240.820854798584	299.018142679443	348.406088763428	376.978859863281	380.251740689453	366.228620033447	341.63657082959	313.202666012207	287.653978515625	263.625055146484	236.631180615234	208.720534711914	181.941297226562	158.341647949219	136.808180594238	115.975441968262	97.5135414997558	83.0925886171875	74.3826927490235	73.5685992873536	79.5369019465333	89.0104826384278	98.7122232749025	105.365005767822	110.040044932129	114.922086159912	118.40430722876	118.87988591626	114.742	102.499843706055	83.2246318493652	62.1525730908203	44.5198760913086	35.5627495117188	37.0235439848633	45.4114537368164	58.1129528183595	72.5145152802735
322.771850585938	255.563872070313	199.478944091797	154.517066650391	120.678239746094	97.9624633789062	88.1745739746094	91.3145715332031	104.675201416016	125.549208984375	151.229339599609	189.034688476563	240.770092041016	295.456907470703	342.116491943359	369.770202636719	375.092138916016	365.401395996094	345.686824829102	320.937276367187	296.1416015625	268.199841674805	233.786096069336	197.550302856445	164.142400146484	138.212326049805	120.200512695312	107.007001342773	97.9711437988281	92.4322918701172	89.7297973632812	91.7581082763672	98.9576567382813	108.486770751953	117.503778320313	123.167007446289	126.118475769043	128.252631286621	128.606447540283	126.216898071289	120.120956420898	107.079275482178	87.7338728942871	66.943769317627	49.5679854125976	40.4655418395996	41.5277383422852	49.5152278137207	61.5910606384278	74.9182872009278
322.237987304688	255.282303291016	199.539451396484	155.009431621094	121.692243964844	99.5878884277344	91.1473883339844	96.3707436835937	111.581419490234	133.102880767578	157.258592529297	190.030897876953	233.870820134766	279.804844650391	318.859456771484	342.061141845703	346.981873649414	339.60399528418	323.569546085449	302.520565388672	280.099092529297	252.46562011377	217.192121918457	180.037859033691	146.762092549805	123.124083557129	110.863255755859	106.140101752441	106.345485996582	108.870272937988	111.105327026367	114.256533191406	120.063315133301	126.716845457519	132.408296769531	135.328841674805	135.718533418457	134.783256930176	132.162932342285	127.497479787109	120.426819396973	108.413108238281	91.6963995561523	74.0834577509765	59.3810472231444	51.3959323730468	51.4862610561523	57.1141903388672	66.2424984379883	76.8339635703125
317.115440185547	251.381335007324	196.829574257812	153.460157937012	121.273086044922	100.268358581543	93.7954379365235	101.854324109863	119.42082351709	141.470742573731	162.979887695313	187.964343982422	219.773573824707	252.383449571289	279.769843571289	295.908628173828	299.318517862304	294.015597737304	282.22179607373	266.159041146484	248.049261230468	223.869237250488	192.137683689941	158.889429161621	130.15930227832	111.982131652832	107.297407431152	112.081910538086	121.926405754639	132.421657861817	139.158431640625	142.364801784912	144.980258440674	146.662689567139	147.069983123535	145.860027069092	142.826115929199	138.196324397705	132.280710686523	125.389333007568	117.832249572754	108.160007430908	96.1659011074219	84.0241100290529	73.9088136225588	67.9941913146975	66.60900817334	68.3038112473146	72.5854529348146	78.9607856340333
309.00202746582	245.446271230469	192.902258530273	151.369989365234	120.849463735352	101.340681640625	97.146351038086	108.266471927734	128.246982374024	150.633820441406	168.972924194336	185.098150670898	203.312207828125	220.864310108887	235.003671956054	242.9795078125	244.197314227539	240.490948239257	232.752165023681	221.872719756836	208.744367614746	189.502749310791	163.553361394287	136.692742795166	114.717432443359	103.423969268799	106.81215045459	121.017616714111	140.040672272705	157.881621355713	168.540768188477	171.171529563965	169.773702665283	165.617162302979	159.971783287598	154.107440429688	147.363951884522	138.894734445068	129.690060878418	120.74020395166	113.035436431885	106.371508345459	100.088237847656	94.4919998989259	89.8891694597169	86.5861214904786	83.7146886845704	81.0706210683595	79.9561696018067	81.6735852448731
299.495567382813	239.06241597168	189.310450068359	150.239669672852	121.850074785156	104.141665405273	102.227755894531	116.10834625293	138.113464938477	160.57314040918	175.817401123047	183.695441820313	189.320576862305	192.919014138672	194.716961539062	194.940626953125	193.713505417969	190.884791673828	186.269243165039	179.681617335937	170.936671630859	156.458212520508	136.369735041992	116.035529489258	100.81988615625	96.0870953369141	106.71666755957	129.132409294922	156.015054750488	180.045338133789	193.903993652344	195.765332035645	190.508863812012	180.873122887207	169.596643166992	159.417958557129	149.254769867676	137.281387828125	125.121261223389	114.397838838379	106.734569458008	103.099146267334	102.409270076416	103.213401107666	104.059999583496	103.497525726318	99.6220115805664	93.4011503312989	87.6908939118652	85.3471942556152
290.193878173828	233.815073242187	187.607094726563	151.569942626953	125.703616943359	110.008117675781	110.067280761719	125.881106201172	149.073840087891	171.269728515625	184.093017578125	186.019341308594	182.632535644531	176.219149536133	169.065731933594	163.458831787109	159.962334106445	157.051872924805	153.881620727539	149.60575	143.378433227539	131.827683105469	115.517384643555	99.5055187988281	88.8500665283203	88.6090087890625	104.320141479492	132.611477294922	165.176322387695	193.707982910156	209.899765014648	211.234824707031	203.250957885742	189.723430541992	174.427508666992	161.138458251953	148.421298461914	133.759185302734	119.304590026855	107.209983886719	99.6278381347656	98.3944564819336	102.074858093262	107.914587402344	113.159188842773	115.054206848145	111.149685852051	103.28192956543	95.1258713378906	90.356444519043
280.469885131836	230.163117885742	189.202375253906	157.587657236328	135.318963833008	122.396295043945	124.501659029297	141.635055789062	165.273473083008	186.893898670898	197.9733203125	196.216959606445	187.306824712891	174.685083233887	161.793902771484	152.075450927734	146.269010563477	142.079803277344	138.398904778076	134.117390774414	128.126336975098	117.109852932373	101.80722150708	87.1922783708496	78.2388591953125	79.9207996520996	98.2367995122071	129.870968327881	165.825256442627	197.101614199951	214.701991943359	215.733255136719	206.194103551025	190.424238990478	172.763363259277	157.551178161621	143.007099210693	126.237991870361	109.91473287085	96.7081989423828	89.2892668151856	90.1175736870118	97.412535071045	107.484695170654	116.644598189209	121.202788330078	118.77666237207	111.825857512939	103.924278584473	98.645830418457
269.258376098633	227.049680561523	193.060994414063	167.29231765625	149.743650288086	140.414992309571	144.84580519336	163.036088939453	186.676651338867	207.458300182617	217.071843261719	212.779547461914	200.12087425586	183.202423314942	166.130794310547	153.012586914063	144.570039673828	138.065419475586	132.415368496826	126.536528915039	119.345542907715	107.576684517334	91.9521922922362	77.370655168701	68.7306620830077	70.9308019714355	90.2605198354492	123.454089717529	161.077344115479	193.6961155271	211.876236450195	212.53487965332	201.961490137939	184.780308751221	165.615576340332	149.091533752441	133.063686391846	114.449207027099	96.4648375517576	82.3273198593748	75.2533958435057	78.2341410256347	89.1250608100585	103.439541914551	116.690971056885	124.392734954834	124.623801813477	120.375247154297	114.528618669678	109.965464052002
257.499963134765	223.786449003906	197.067678083496	177.343650373535	164.614365874023	158.879824584961	165.344619169434	184.008749627442	207.065326964356	226.707462185547	235.128266296387	229.486439168945	214.986573466309	195.890619380371	176.460527103027	160.958246826172	149.877606031738	140.377304591797	131.716601283447	123.154754883789	113.951024169922	100.980140060303	84.7359300368652	69.9062977219237	61.1791467377929	63.2423807067871	82.4699615024414	115.736620043213	153.481413518799	186.143399118897	204.161634033203	204.409826918945	193.261939649658	175.407409239502	155.535672702637	138.336167053223	121.375717690186	101.528033270752	82.442875696533	67.7700068691405	61.1591886901855	65.9539564511718	79.7211355510254	97.4454230524901	114.111516018311	124.70411151123	127.972677866699	127.260750376221	124.444126536621	121.398603844727
246.135258300781	219.685110947266	199.107152138672	184.401381875	175.56780015625	172.606406982422	180.243000873047	198.477581828125	220.221452068359	238.385913814453	245.882269287109	240.116969021484	225.815811537109	206.86912103125	187.167221701172	170.600437744141	157.203894231445	144.384041698242	132.088192537598	120.263659142578	108.85775390625	95.0721817612304	78.9420677788086	64.6648545600585	56.4379847060547	58.4589008178711	76.9437835664063	109.094337884277	145.586292765137	177.095377202637	194.29732019043	194.128225595703	182.804274089355	164.921309870605	145.075177138672	127.861720092773	110.727850790527	90.609673099121	71.3368189321288	56.738920203125	50.6456088256836	56.4868179169922	71.709459534668	91.1686340029297	109.719441645996	122.216982788086	128.104864222168	130.81301906543	131.176037128418	130.02850822168
236.104873657227	214.057354125977	197.064142456055	185.125238647461	178.240642700195	176.410354614258	183.785850219727	200.367129516602	219.926978759766	236.238184204102	243.073532104492	238.450471313477	226.520477661133	210.257377868652	192.634998657227	176.627166748047	161.561088867187	145.454213867187	129.315731658936	114.15483215332	100.98070526123	87.6047718200683	73.3542385559082	61.5119742126465	55.3608475341797	58.1837272644043	75.7606450805664	105.903021820068	139.940809967041	169.203962005615	185.022430419922	184.460204345703	173.297315460205	155.937780059814	136.785614440918	120.244834899902	103.904743377686	84.8293290100097	66.6346388854979	52.9367200927734	47.351619720459	53.0425233764649	67.598733001709	86.2754701843261	104.327956512451	117.011413574219	124.301934570313	129.362705108643	132.229585388184	132.93843560791
226.089024047852	204.595400825195	187.731911174316	175.498555095215	167.895332587891	164.922243652344	169.953579937988	182.989341444824	198.968090698731	212.828390225586	219.50880255127	218.282094895508	212.522558907715	203.321043758301	191.768398617676	178.95547265625	163.006328238769	143.193732584961	122.331592147705	103.233813379883	88.7143027343751	77.7322625065918	68.4117550612793	62.3139769553222	61.0001247456055	66.0313949890136	82.2450132026367	108.600181681885	137.841062151123	162.711816334717	175.956605957031	174.87509287793	164.304502614502	148.295342376953	130.898119375488	116.163340820313	102.307957500488	86.6316312758789	71.8089359628905	60.5144453779296	55.4227333374023	58.7227681733398	68.6315006748047	81.86547834375	95.141248682129	105.175359191895	112.445431039063	119.140432555664	124.543931992676	127.939497601074
215.460634765625	191.758125888672	172.52064104248	157.748180227051	147.440743442383	141.598330688476	142.58292341748	150.394521629394	161.490153145996	172.326845789062	179.361627380371	183.758950238281	187.880795814941	189.980485632812	188.311341214355	181.126684082031	164.864822616699	140.690209136719	113.945381070801	89.972875847656	74.1152308959959	66.9533456874999	64.9255286030273	67.1604304350587	72.7867019760744	80.9329940185549	95.0111152304689	115.601965083496	137.587830575684	155.850998705078	165.273756469726	163.526138750976	154.019954216797	140.250150545166	125.711675414062	113.899476501465	104.081054702393	93.9264448981935	84.534395746338	77.0036559042971	72.4329740295412	71.3876870053712	73.1352957268067	76.8277948688964	81.6171791066893	86.6554431152342	93.0143045014647	101.259100148681	109.782253646484	116.976188584473
206.199383544922	179.007195888672	156.240438852539	137.899112436523	123.983216640625	114.492751464844	110.703261565429	112.614746942383	118.313890611328	125.88737558789	133.421884887695	144.188314065918	159.462207778808	174.337222693603	183.907015477539	183.265242797852	167.050864551269	138.534776292969	105.758538177856	76.7637103608397	59.5918529968261	56.5364929581298	62.2365901414795	73.2518542384034	86.1419949404298	97.466721939087	109.07225042749	123.252107277954	137.236969700806	148.257514906372	153.54442010498	151.209347401367	143.098511988647	132.044420709717	120.879580407471	112.436497924805	107.121691910156	103.046824468262	99.6021176264649	96.1777934121095	92.1640738525392	86.3847368569336	79.2463010737305	72.5130996391601	67.949465689453	67.3197323608397	72.1862417656249	81.3727718129882	92.5358093344726	103.331841161621
200.284948120117	169.804277397461	143.701411396484	121.976350117187	104.62909355957	91.6596417236328	83.3439752890624	79.6820942558593	80.2600276044921	84.6638043154296	92.4794533691405	108.877463102539	134.133814195312	160.49277414209	180.1986104375	185.495590576172	169.478746592773	137.318566824219	99.3725032185059	65.9980077236327	47.5525322875976	47.7501759138183	59.6859706369629	77.7887679519044	96.4874193535157	110.21077633667	119.441718057129	127.894343518311	134.844333986572	139.567370728271	141.339135009766	138.720724265625	132.195017651611	123.920369015869	116.055132206543	110.757661071777	109.327526050537	110.325824577393	111.803200993897	111.810299641602	108.397764862061	99.0613747124023	85.1006996315918	70.2720725339356	58.3318263337402	53.0362939453125	56.1389296396484	65.1355114738769	77.395858041504	90.2897879360352
199.697006225586	167.611036987305	139.713665466309	116.004891662598	96.4847155761719	81.1531372070312	69.5344454956055	61.6286404418945	58.1492886352539	59.8099566650391	67.3242111206055	87.1336740722656	118.762634460449	152.548659179688	178.829315124512	187.942169189453	172.062761291504	137.632713500976	96.3887159423829	60.0674587402343	40.405632019043	41.8628661499024	56.6147010498047	77.9716911621095	99.2443909301758	113.743354797363	121.132817382813	125.872409057617	128.465777893066	129.416571960449	129.228439331055	126.856274780273	121.964312927246	116.120211608887	110.891628662109	107.846221923828	108.596214050293	112.096499816895	115.928745239258	117.674616333008	114.91577911377	104.765057556152	88.8346743164062	71.4553934326172	56.9579789428711	49.6731948852539	51.0500549316406	58.2013830566406	68.9536587524415	81.1333615112305
205.200892333984	173.796249404297	146.199192722168	122.409722287598	102.427838100586	86.253540161133	72.9509530874025	62.5200768793946	56.3647246098634	55.8887093515626	62.4958441772461	83.2389709370118	117.182214249024	153.746311338135	182.351999429199	192.42001574707	175.849751873047	139.694049657226	96.1038217276612	57.2299807124022	35.2234392395019	34.3029823394774	46.3680015936277	65.0903194561765	84.1417583813474	97.1941408233639	104.038063937255	108.89231275354	112.070991539673	113.88820456311	114.658056091308	113.560449490234	110.385981914917	106.364798316406	102.727043645752	100.702862854004	101.403272991455	104.008177424072	106.851050576416	108.265366873047	106.584600738525	99.9772738559568	89.5544032756347	78.0632064729005	68.2509009230959	62.8647041015628	62.1221924501956	64.1918876520998	68.7474250444337	75.4624399643554
215.476821289063	186.052136933594	159.951255302735	137.174176396485	117.720900214844	101.591426757813	87.5739107929689	75.6683523203127	67.6925191884767	65.4641792460939	70.801100341797	90.9885025473634	124.814540630371	161.351384483154	189.671203998047	198.846169067383	180.896856637207	143.108486779297	97.4501940745851	55.8911131040038	30.4003784484863	24.2248767523192	29.3851849615477	41.010973109741	54.2319112304684	64.1776693572994	71.4819248781735	79.3915644373776	86.9560719530027	93.2249313431394	97.2476265258787	98.302578104492	97.0234634669188	94.4926517082518	91.7925119235839	90.0054132080077	89.1502649228514	88.5054876713866	88.0427174116209	87.7335901015623	87.5497416992185	87.7997189555663	88.5024312319336	89.1950584018556	89.4147803388674	88.6987769165042	85.2368843232424	79.3376493100588	73.7163175942383	71.0881348930664
229.376791381836	202.325537456055	178.086865717774	156.660776166992	138.047268803711	122.24634362793	107.888897258789	94.9749296962892	85.5580960117189	81.6920512763673	85.4304505615236	103.959232960449	135.909295092285	170.501728317139	196.957623995117	204.498073486328	185.633810745605	147.550774866211	101.482864915894	58.6639799624023	30.3280190734864	18.4859213787842	15.6484208331298	18.7991087420653	24.9215764111327	30.9994151458738	38.625626906494	49.8111508226317	62.1664839539794	73.3021233602294	80.8285661010741	84.165984805664	84.907381434204	83.9224970429687	82.0810726882324	80.2528494262695	77.1239142214355	72.1144397028807	67.1952954240721	64.3373509384764	65.5114757995604	73.5101601533203	87.0194909641113	101.85073301294	113.815151080811	118.724009948731	112.590268337891	98.2064163942872	81.5530160361327	68.6106291816406
245.75280090332	220.563288852539	197.723036477051	177.232043776856	159.090310751953	143.297837402344	128.381491131348	114.341271938965	103.386878720215	97.7280103701172	99.5743657836914	115.728126233398	144.716159122559	176.335192542481	200.381954584473	206.653173339844	188.490349359863	152.695663916992	109.256866184326	68.1617053349609	39.3979305419922	23.9434882092286	15.1398788879395	11.5201829724121	11.6174808569336	13.964852935791	20.6303967231445	32.5920586228027	46.7476923635254	59.9951516740723	69.2322902832031	74.2339937763672	77.0683596677246	78.0730595791016	77.5857651323242	75.9441479492187	70.6109452641602	61.3610426625976	52.0003342929687	46.3347143037109	48.1700768432617	62.3863647475587	86.4463152509766	113.030014099609	134.817547039551	144.488999816895	136.37848228125	115.365937268555	89.9502000043944	68.6301057143554
263.456848144531	238.712229003906	215.976780090332	195.250501403809	176.533392944336	159.825454711914	143.537271057129	127.66884197998	114.60429095459	106.727741455078	106.423316955566	119.87214642334	145.484814208984	173.989626861572	196.114890930176	202.588912963867	187.896207641602	158.217903930664	121.827229812622	86.9974132690429	62.0016822814941	47.4549492340088	37.841728805542	32.2396524200439	29.7263515014648	29.3794574737549	32.6574610290527	40.1752745513916	49.7451620025635	59.1793873443604	66.2902145385742	71.5899291992187	76.5370220184326	80.3630645751953	82.2996284484863	81.5782852172852	74.8980824279785	62.7713056945801	50.1493836975097	41.9837451171875	43.2258186340332	59.7061000366212	88.123636871338	119.732685455322	145.787502105713	157.542343139648	148.79766394043	125.383960296631	96.6005491333006	71.7467473754882
284.277995361328	259.197338266602	235.629581704102	213.574725673828	193.032770175781	174.003715209961	154.561257426758	134.705396826172	117.325588432617	105.311287270508	101.551948364258	111.197034054687	132.320240992187	157.197375665527	178.104244563476	187.316654174804	181.177396306641	164.835933299805	143.778077443604	123.489641027344	109.456436340333	102.80750685669	99.8856443835461	98.9972837097181	98.4488596240248	96.5468069152845	92.4726805898449	87.3555241218271	82.4230050017097	78.9027907199711	78.0225487670901	81.7170925849612	89.1679771799319	97.4729823891605	103.729888049805	105.036473999024	97.8626984926763	84.1433749726567	69.1735660551761	58.2483343564457	56.6627424926761	69.6530587714847	93.6892414487306	120.916888062988	143.481596152832	153.528963256836	145.978030206054	126.065065308105	101.411507316406	79.6387949843751
308.981577026368	283.387391386719	258.603432978516	234.629701801758	211.466197856445	189.112921142578	165.129731142578	139.516627856445	115.933822060547	98.0415245312499	89.4999460449217	93.9848130893553	109.055985146972	129.199872486084	148.902885375	162.651434082031	169.380758580566	172.766585358399	174.406054455445	175.896305911622	178.834479766847	185.429579750367	194.616845835572	203.08277242859	207.513853935548	204.596584762575	189.968570938234	165.838816191773	138.750911480347	115.248447761109	101.875015991211	102.559934478516	112.940809251587	127.123662848633	139.214517807862	143.319396667481	135.980310540284	121.126577734131	103.945181579834	89.6231054082035	83.3473325500492	88.7087294199222	102.249307130615	118.582766060303	132.322806587158	138.083129089355	133.122155886719	121.030753393799	105.921288130859	91.9061266181642
334.88399975586	307.64491782959	280.726106193848	254.127564848633	227.849293793945	201.891293029785	173.435161618652	142.480899560547	113.256108261719	89.9883891284179	76.9053435668945	76.0268727407226	84.5345757124022	99.3986007365721	117.589096067871	136.076209960937	156.517278389648	180.932202517578	206.834978383911	231.739602027832	253.160069488526	274.640364309693	297.837822465211	317.436468639527	328.120327517091	324.573423782349	298.496340925782	253.433062491089	201.832713242554	156.144417944458	128.817301361084	125.89350261377	139.073605192993	159.294400416748	177.492679603028	184.605234069824	177.434859401123	162.023694718262	143.167546645264	125.662221806153	114.303526824951	110.597572855469	111.34715548169	114.2931079729	117.176263598389	117.737455627441	116.034715646484	113.574154809326	110.268725736328	106.031381047852
359.301670166016	328.332447060547	297.825373630371	267.780449875488	238.197675795898	209.077051391602	177.670018269043	143.976576428223	112.119563459473	86.221816953125	70.4061744995117	65.1146022221679	67.598541727539	77.1950438303222	93.2411593452148	115.073939086914	146.597939660156	188.255127188477	234.18866676477	278.541723481934	315.457462432862	349.759056929322	385.35106357605	414.998722405396	431.467273449707	427.521956741333	391.407199404053	327.946174749634	254.772242092407	189.518760746704	149.819090026856	143.492844724609	158.784451963745	183.964489556641	207.303535315674	217.072167053223	210.410285905518	195.137506664307	175.543977625244	155.919847083984	140.555263336182	129.04404995166	118.52610806665	109.610702326416	102.907097376221	99.0245578613281	100.520384149414	106.988399810303	114.592654292481	119.497197044434
379.550994873047	341.812508544922	305.729007568359	271.300491943359	238.526961669922	207.408416748047	176.026770507812	144.382022949219	115.351304077148	91.8117438964844	76.6404724121094	69.0393907470703	67.0904122314453	71.9906851806641	84.9373579101563	107.127578735352	143.633726318359	193.657701782227	249.590937133789	303.824864379883	348.750915527344	390.104854003906	432.95905847168	468.709883789063	488.753684814453	484.48681640625	442.052355224609	367.186064697265	280.673329833984	203.299535644531	155.850067138672	147.133008544922	163.291436523438	191.113224731445	217.386246826172	228.898376464844	223.090530883789	208.770794311523	189.777790893555	169.950144775391	153.126480102539	137.772621582031	121.329486450195	106.098337646484	94.3804381103515	88.47705078125	92.3838360595703	104.566618652344	119.031907958984	129.786213378906
397.680727783203	346.41878177002	299.962562260742	258.312069255371	221.467302753906	189.428262756347	162.435203484375	140.488124937988	123.226645784668	110.290384691895	101.318960327149	94.6385097675786	90.4892872348638	91.3820871132817	99.8277037871097	118.336931640625	151.660369746094	198.124155180664	250.602389335937	301.969173603516	345.098609375	386.326543210937	430.403574183593	467.825932452148	489.089848175781	484.691551513672	440.269205241211	362.158655918945	271.902659383789	191.043971472656	141.125348022461	130.940900615234	146.128792026367	173.497854882812	199.856921811523	212.014825439453	207.722485382812	195.774013223632	179.543029537597	162.40315490039	147.728009887695	133.837439723144	118.482364022949	104.18301495166	93.4596246738281	88.832425354004	94.4157419482423	108.529419680176	125.001971115723	137.661908820801
415.479931152344	344.576247092285	283.307522854004	231.6737584375	189.674953842773	157.311109069824	138.100337589355	132.042639401367	133.860844299805	138.277782078614	140.016282531739	136.717699808106	131.900147378418	129.101594019288	131.860008507325	143.713359619141	168.00388065918	202.372925776367	241.807145014038	281.293188415527	315.81770602417	352.211326953979	393.816284509399	430.386635019409	451.676434812988	447.439740219116	403.823610219482	327.6586739281	239.724342872436	160.800028579955	111.665142578125	100.399822446289	113.151127166137	137.798850368652	162.222785684814	174.302726745605	172.183522182373	163.945309574462	152.370815974853	140.242768436523	130.343894012451	121.422197125976	111.622526408447	102.822875224854	96.9012369401856	95.7356049194337	102.746318706055	116.681382723389	132.41028765625	144.802524189453
429.875474121094	338.784385280762	262.47555796875	200.948992185058	154.204687929687	122.242645202636	112.127495098633	123.859237617676	146.840926117676	170.475613956543	184.166354492188	185.02105369043	180.104342645996	173.754362410157	170.30925403418	174.107158569336	186.610661984863	204.927670246582	226.864304400635	250.226685493164	272.820934570312	301.786023716796	338.584538901855	372.508021998413	392.848014879394	388.896059417724	347.959474878784	277.17723334729	195.58835592517	122.231863714355	76.1467778167722	64.3194142272947	74.0570922113035	94.880337776489	116.309676930542	127.865635681152	128.103304712158	124.009000018432	117.750085574218	111.49392535376	107.407883331299	104.945665825683	102.662363520752	101.377416938232	101.910266599854	105.080353027344	113.189560476074	125.691595264893	139.133631010742	150.062841330566
437.794225830078	331.542677104492	244.178336225586	175.701203193359	126.111278007812	95.4085606689453	93.6219982880859	120.751590865234	161.753917733399	201.585558225586	225.203091674805	229.292664236328	223.883223021484	213.945548797363	204.450422331055	200.368624389649	201.427116650391	204.312045268555	209.432967728271	217.199441513672	228.021024108887	249.077451983154	280.095686813721	310.306123896728	328.93915852832	325.225186004639	287.920703938476	224.205448799072	150.944674167236	85.003633623779	43.2475807495116	31.5093161474608	38.5453374304198	55.6064436938476	73.9434340332031	84.8071075439452	87.1114964018554	86.6894012099608	85.1697737045897	84.1815656220702	85.3537286987304	88.8266178574219	93.5142652739257	99.2061385639648	105.691705343262	112.760433227539	121.559461401367	132.229144787598	143.048774609375	152.297642089844
436.163055419922	325.35060333252	235.127526245117	165.493824157715	116.449497070312	87.9945449829102	91.6891694335938	127.533370422363	178.18684564209	226.309292785645	254.560409545898	259.276624267578	252.018138488769	238.280309692383	223.558495361328	213.348052978516	206.399647583008	199.049707519531	193.172235229492	190.641233154297	193.330703735352	208.112430236816	233.737077697754	259.896971221924	276.284435913086	272.591796875	238.95120211792	182.234434906006	117.243273223877	58.7794950561522	21.6448783874512	10.7791683959961	16.314513092041	30.841294708252	46.949895477295	57.2306976318359	60.8377606811523	62.7108298034668	64.1188157348633	66.3306292114258	70.6151809692383	77.4838252563477	86.0906215820313	95.6685385742187	105.45054486084	114.669609069824	123.670015625	132.963118774414	142.032491882324	150.361708312988
417.18680078125	317.685369819336	237.027707548828	175.213813969727	132.243689082032	108.117332885743	113.940588964844	149.713457319336	198.777172573243	244.472969350586	270.142082275391	271.900074077148	260.852788339844	242.826880969238	223.649007871094	209.145824951172	198.010724024902	186.359267821777	176.151368618652	169.346938692383	167.905890319824	177.853607198486	197.883481143798	218.957436609497	232.037398049316	228.085289916992	198.702493150268	149.914391446655	94.3189133995357	44.5139876022946	13.0975426483154	4.37828697436521	9.95760151818849	23.3724236246338	38.1596906385498	47.8563399047851	51.6837097722167	53.9505086776122	55.8247290976562	58.4743635090332	63.0674043884276	70.1545291582031	78.9570761672362	88.6490292819823	98.4043723688964	107.397089294433	115.37881939209	122.900240084228	130.333892370605	138.052317250976
382.914215820312	306.880656052246	245.404434389649	198.48555083252	166.12400538086	148.319798034668	154.306042031251	184.082737370606	223.800214196778	259.608802653809	277.658832885742	274.000285117187	257.866272585449	235.181824953613	211.871971884765	193.861743041992	180.29607735791	167.224955057129	155.930967740722	147.696707009765	143.804764465332	148.949770545654	162.276664183349	176.743499721069	185.308331501464	180.929213867187	157.011973889282	118.251242005981	74.5382776107175	35.7643400969236	11.8206888580322	6.43357842309576	13.0088358631593	25.9570793846437	39.6889271939698	48.6149974975586	51.8962347219239	53.2588933961182	53.9615568803711	55.2628085349121	58.4212317199707	63.8928815395508	70.838702420166	78.5746117058104	86.4165267404784	93.6803648681639	99.4765432739256	104.261117061767	109.368460454101	116.13294767334
345.038043701172	296.720653249512	257.700837485352	227.978596408692	207.553930019531	196.426838317871	201.368157988282	222.377889030762	249.299776418457	271.977565124512	280.25500012207	270.186546948242	248.543042287598	221.242787834473	194.204085283203	173.345236328125	158.53200371875	145.818852992187	135.40714002417	127.49822069043	122.293450866699	122.956947197265	129.35447243164	136.739851603393	140.366909746093	135.48947189331	117.402358735229	89.2696869161374	58.1492254007566	31.0987431538085	15.1760091400147	13.5710687399903	21.578742643921	34.4139627808839	47.2916610799562	55.4267694702149	57.8729171970215	57.8201496409912	56.688022934082	55.896093208252	56.863916595459	59.8430206967773	63.8870347575683	68.6186673762206	73.660627151123	78.635622680664	82.1767929028319	84.535665418701	87.7625318212889	93.9076837036132
315.251027587891	290.989552629395	271.360047553711	256.36251236084	245.996947050781	240.263351623535	243.709566191406	256.335590754395	271.319665144043	281.840029191895	281.074922729492	265.068149130859	238.367548508301	206.907415800781	176.622045947266	153.445733886719	137.994799244141	126.313045393555	117.475992897461	110.559162318359	104.63807421875	101.431164072266	101.554751503906	102.431183303223	101.482806259766	96.1319671630858	83.3963620883788	64.9944265092772	45.3996163129882	29.0853873867187	20.5251956176758	22.4167839228516	31.7778483774415	44.5617746059571	56.7219482329102	64.2117548828125	66.0113388642578	64.8184430942383	62.1628511098633	59.5743464482422	58.5827126464844	59.1490849262696	60.2536075961914	61.9545778237305	64.3102927763672	67.379049621582	69.6931739111328	71.2138008666992	74.1424421606445	80.6806094653321
305.245910644531	293.471545410156	283.8251953125	276.306860351562	270.916540527344	267.654235839844	269.912895996094	277.692520996094	285.903686279297	289.456967285156	283.262939453125	263.254381225586	232.82424230957	198.073355041504	165.102551757812	140.012664794922	123.960760070801	112.879616027832	105.033633789063	98.687214477539	92.1047592163086	85.9284480895996	81.3153470153809	77.3021858673096	72.9256945190429	67.2226028442383	58.516698348999	47.4501611175537	36.537309890747	28.2924634094238	25.2299404144287	29.5967499694824	39.7166795806885	52.2192156524659	63.7338445892334	70.8900527954102	72.7090813903808	71.4379394378662	68.544765258789	65.4976971740723	63.7648735046387	62.9552125244141	62.0899553527832	61.7557245788574	62.5391427917481	65.0268325805664	68.2392919311524	71.7854391174317	77.1345271606446	85.7558090820313
322.121231933594	308.073446230469	296.453907175293	287.262614768066	280.499569008789	276.164769897461	277.954599740723	285.869058538574	294.363572831055	297.893569158203	290.914474060059	269.001617577637	235.851382017578	198.100772318359	162.386793418457	135.346450256348	118.446733260254	107.262972471191	99.5946822468261	93.2413769448242	86.0025709228515	77.8925145842284	70.3781983571776	63.4382466367186	57.0512838178709	51.1959342956541	45.0057007019042	38.4948334399413	32.9630785620117	29.7101821203614	30.0358901672364	35.7932151391603	46.1156596679689	58.2237050988771	69.3378327770997	76.6785240478517	79.4738284809571	79.5767585129396	78.1452397890627	76.3371979545901	75.3105586547854	74.1218506347658	71.9991234643557	70.3575840258791	70.6124392016603	74.1788958740236	81.5644166494144	91.8255302729496	104.201042834962	117.929760425782
358.081829345704	332.272460944825	310.950762663574	294.116734501953	281.770376459961	273.911688537598	275.44625785498	286.374084412109	299.336787528809	306.975986524903	301.933300720215	279.236998479981	243.792666924316	203.057903505371	164.490305675293	135.54747088623	117.935188054687	106.681725545898	99.2283999851075	93.0165279975586	85.4874262084961	76.2860122768555	67.1180751191406	58.5162382469482	51.013125171875	45.1413594055176	40.514892880249	36.7786432550049	34.5116826312256	34.2930831103516	36.7019167938233	43.2554954333497	53.5677709613038	65.3627757501222	76.3645421722413	84.2971026000977	88.7071923581544	91.1121231981203	92.191792133301	92.6260961770022	93.0949323425295	91.8862403930666	88.5467556530764	85.6445684777834	85.7477692224123	91.4244482421877	105.526144311036	126.340797192139	149.59109872461	170.999740747559
402.47989428711	360.208367595215	325.279322156983	297.692757972412	277.448675041504	264.547073364258	265.423191831299	280.077030442627	298.855730862305	312.106434754395	310.176283782959	287.575962414795	250.740709540527	207.904498459961	167.3013024729	137.16509487915	119.400853861816	108.519263887695	101.662857682129	95.974167970459	88.5957274780274	78.9433681650391	68.9220682145996	59.4080796864014	51.2776546401367	45.4070451354981	41.6807751068115	39.5146765142823	39.0819634564209	40.5558500317383	44.1095503387452	50.9602184631348	60.9923783392335	72.3802988385011	83.2982488323975	91.9204971923829	98.1476474636231	103.196853731812	107.217210679199	110.357812988037	112.767755340576	111.957711083984	107.828283763428	104.113463358154	104.547239847412	112.863603210449	134.500570386231	166.968814721924	202.111310809083	231.771033239258
444.667618164063	386.020944223633	337.403146035156	298.814223598633	270.254176914062	251.723005981445	250.920723162109	267.847328456055	290.952803321289	308.68712921582	309.500287597656	287.633947864258	250.788122376953	207.600307039551	166.707997755859	136.748690429688	119.818460089355	110.158976132324	104.626126016113	100.075797198242	93.3638771362305	83.6990092463379	73.1772685568848	62.9856899434814	54.3113082817383	48.3411584472656	45.1398476043701	43.9160191693115	44.5727623956299	47.0131665368653	51.1403208465576	57.8840118395997	67.3088466802979	78.0201455963135	88.6232288153077	97.7234165649414	105.533668239014	112.983770352417	119.754283814453	125.525769534424	129.978788421631	130.045591992188	125.939139639893	122.261054090576	123.612958070068	134.596474304199	162.863790345215	205.347157709229	250.568295067872	287.048921092774
473.997192382812	403.84996887207	345.285794677734	298.304669799805	262.906594238281	239.091567993164	234.974173339844	250.55441027832	273.660405395508	292.12028527832	293.762176513672	273.026393310547	238.027517944336	197.105079101563	158.59860546875	130.847625732422	116.16273614502	108.984250915527	105.846275665283	103.282916015625	97.8282775878906	88.3873625183105	77.2707670593261	66.1209880065918	56.5805221557617	50.2918663024902	47.5286105957031	47.1957571716309	48.8829208068848	52.1797162780762	56.6757583618164	63.0035031738281	71.4365408630371	81.0261872558594	90.823758178711	99.8805694580078	108.603729125977	117.62569329834	126.335799926758	134.123386962891	140.377792358398	141.859212402344	138.974755126953	136.584126098633	139.547030883789	152.723175048828	184.991899658203	233.113401000977	283.768667480469	323.6386875
489.514685302735	413.770435898438	349.582012838135	296.949416121826	255.872645749512	226.351701721191	215.583582611084	223.568288419189	239.510321284179	252.614183344726	252.084376739501	233.399009713622	203.755080841308	169.935427754882	138.72288808667	116.900299468994	107.036211339355	104.608731942871	105.765037123291	106.652302724365	103.417704589844	94.4581028491212	82.3420469396973	69.4742466674805	58.2594118383789	51.1022522583008	48.543123340332	48.9788852138672	51.5990047592774	55.5929488569337	60.1501843872071	65.5715120112305	72.3972871420898	80.1763087880859	88.4573759575195	96.7892876586913	105.591418668945	115.164569649414	124.879678434082	134.107682856934	142.219520751953	146.466602649414	147.26830332666	148.747506988281	155.027097838867	170.229960083008	203.143792529297	251.020005708008	300.677051406251	338.933381411133
498.318635986328	419.689159941406	351.649426929932	294.199436951904	247.339190007324	211.068686096191	190.725403314209	186.309341661376	189.81428399414	193.234013168945	188.562312042236	173.0081714187	151.909069394042	129.45151976123	109.822036313232	97.2071328430174	94.4557327338866	98.7768267905273	105.897029937988	111.542957101318	111.441223205566	103.354945573731	90.1330475891114	75.1308532672119	61.7036866235352	53.206871673584	50.4257190230713	51.1233459949952	54.1217866807862	58.2430751718751	62.3092455596924	66.270286611084	70.9115089317627	76.3079293714599	82.5345647799072	89.6664320068359	98.0044205734862	107.498519246704	117.697393744629	128.1497097854	138.404133087158	146.728209876953	153.422829676025	161.086673143799	172.318420939698	189.716753723145	221.06873864502	264.641921932373	308.755702858887	341.729480698242
501.839941894531	421.493649464111	350.505919822998	288.876752971191	236.606148908691	193.694107635498	163.399575079345	145.722551240234	135.774617226562	128.667354146728	119.51234310913	107.385311985839	95.5452067045894	85.3784354572751	78.2714064357908	75.6105278320311	80.5175063627929	92.0680699001464	105.579658368896	116.369711693848	119.755669799805	112.903378389893	98.9345441809082	82.1003986181641	66.6521731469727	56.8410992126465	53.6323087546387	54.1916474760742	57.0714174677735	60.8239208205567	64.0014596252441	66.2205976552735	68.4464668500976	71.2542215495605	75.2190160935058	80.9160048217773	88.4923520229491	97.5646214704589	107.912066731445	119.313941373047	131.549498962402	144.04198858252	156.938574521973	171.10438315625	187.40454086084	206.704174011231	235.378396699219	272.850458007813	309.557686799317	335.937411936035
501.509500488281	419.071412929688	345.169374387207	279.80338486084	222.973444350586	174.679552856445	136.606037536621	108.752898391113	88.5936446826171	73.601785673828	61.2508306274413	52.0618649750975	47.7192158749999	47.4412551796874	50.4463547416991	55.9528864135742	67.3177382602539	85.0619957133789	104.150326675537	119.547399049316	126.217880737305	120.928888995361	107.037311888428	89.3924735327148	72.8436980444336	62.2403095397949	58.618803645752	58.7462976181641	61.0680480166016	64.0293114006348	66.075344329834	66.5432158256836	66.4694215151367	66.8483578659668	68.6744213459473	72.9420084228515	79.7048302006836	88.2999557009277	98.6468182675782	110.664851244629	124.273487976074	139.805893263672	157.315778211426	176.303395616699	196.268998276856	216.712838989258	242.684425385742	274.516922268066	304.636068188477	325.467601699219
498.758209228516	412.309958801269	334.657673492432	265.801353302002	205.74099822998	154.476608276367	113.344730316162	82.3453643493652	59.4736900634766	42.7248871459961	30.0941352844238	22.5692639465332	21.4868200073242	25.3650592651367	32.7222375183106	42.0766105651855	56.9526344604492	78.338138671875	100.946439117432	119.490851715088	128.684692382812	125.256965087891	112.73212588501	96.0166688232421	80.0170879516601	69.6398773193359	65.8411148071289	65.3498043823242	66.7318292236328	68.5530725097656	69.3794174194336	68.3589118041992	66.4476335449219	64.9235108642578	65.0644719848633	68.1484451293945	74.2914722900391	82.6416013183594	93.0247692260743	105.266913024902	119.193969726562	135.417878417969	154.054681091309	174.186469116211	194.895333862305	215.263366699219	239.598483398438	268.512623046875	295.543911987305	314.2304765625
494.677630371094	400.34068961914	316.77469767334	243.979654533691	181.955560200195	130.702414672851	93.0454417109372	68.984641314453	54.2821778444825	44.7002156621096	36.0009191284183	28.150466770264	23.974082346924	23.5224980681153	26.8464461435547	33.9966587829589	48.6973314008788	70.9146425241698	95.0622990310057	115.554007799561	126.803475708008	125.97587104541	116.795389226318	103.514277817139	90.3847843842775	81.6591564941408	77.9972223737795	76.5641503122561	76.3701979689943	76.4256230034181	75.7406830749513	73.368654644043	69.9693659377442	66.9629022653809	65.7693489362793	67.8087912597656	73.5723685429687	82.1133572463379	92.6950484091798	104.580733070801	117.033702270508	129.814692200684	143.414842168457	158.193047885254	174.5082050625	192.719209411621	217.460473583984	248.492733771972	278.864370998535	301.623766286621
488.313832275391	383.238599741211	292.175191683349	215.123608101806	152.083848996582	103.055914367675	73.7082119675291	64.0407417961425	65.5508922248537	69.7360516250004	68.0936083679204	58.4511844062504	46.4771874924319	35.43018469751	28.5687430925293	29.1514297485351	41.1543583920898	62.40515097583	86.939636909912	108.793645604492	122.003006469727	124.535281736084	120.366585130127	112.545573306152	104.120902918457	98.1412306213381	94.7831856052248	92.0143301005861	89.5697203217775	87.1844124831544	84.5934627990724	80.8252638906251	76.0564449482422	71.7444170402833	69.3465912351075	70.3203786010743	75.7811075039063	84.7571705646973	95.5755752348634	106.56332896582	116.047439208984	122.064364946777	125.729434544922	129.987959529785	137.785251427734	152.066621765136	178.529290146484	215.209715554199	253.562068581543	285.040519821777
478.029471557617	362.306585357055	264.153334720459	183.569719647827	120.55574013916	75.1113961944578	56.1883586464843	63.7866274952393	84.4786964915773	104.837059386353	111.43420993042	99.6069800493167	78.3070405758059	54.5291436215822	35.2680412983399	27.5184857177734	35.411010777832	54.2824484040527	77.9369977495116	100.178857967285	114.812228210449	120.802800593018	122.281109012939	120.798615299194	117.906781280762	115.157068786621	112.15203429895	107.857369931763	102.869240961792	97.7838126657715	93.1972503204346	88.1772859641114	82.3264760789795	77.043222607544	73.7259274923096	73.7729926757813	78.9375537949219	88.2873428880615	99.1926564997559	109.023791174561	115.151043457031	113.76177442334	106.609119710449	99.4120377041014	97.8894867900388	107.760425354004	135.795078815918	178.180808251953	224.762275532227	265.384142526855
462.187204833984	338.84754265625	236.003305982666	153.654494813232	91.8011091479491	50.4431489868163	41.3411993083496	64.4952601125489	102.264453931641	137.007903297852	151.084730743408	137.753416894287	108.774546729004	74.2603993085938	44.3232536940918	29.0753889465332	32.5545839018555	48.0193191860352	69.4129265451659	90.6787377253418	105.760084472656	114.646031049316	121.37435629126	125.961463805176	128.423757197754	128.777640075684	126.056798252441	120.250295990234	112.807604568848	105.178195268066	98.8115393676758	92.873267284668	86.3970648325195	80.6344863857422	76.8370863188477	76.2564190063477	81.0615720380859	90.4181758310547	101.072599000488	109.771210161621	113.260377929687	106.501798397461	91.6645591547851	76.3061160625	67.9839249814453	74.2554417724609	102.247985322266	146.923251723633	197.590262646485	243.558039760742
439.149688720703	314.164367828369	211.019284667969	129.714439239502	70.2498315429687	32.6254615783691	30.0220515136719	62.439601348877	110.107027832031	153.253247711182	172.107177734375	159.026058135986	127.190611083984	88.0649762268066	53.1132932128906	33.7997016906738	33.6723731079102	45.0885476989746	62.7259682922363	81.2623777160645	95.3755187988281	105.932576538086	116.481722381592	125.722178833008	132.353168395996	135.073913574219	132.450507263184	125.350134460449	115.923655822754	106.321932006836	98.6958236694336	92.3617542724609	85.8858167114258	80.293375793457	76.6097963256836	75.8604431152344	80.1730268554687	88.8639710083008	98.7417095336915	106.614676391602	109.291305541992	101.87931463623	86.5064143676758	70.5110282592774	61.2315798339844	66.0064926147461	90.878155395508	130.954285827637	177.171300720215	220.465616882324
404.948894531249	284.829691939086	186.141842854004	108.885347276001	53.0602052050778	18.6664166412352	18.6371889470213	52.9725221224364	102.272605123657	147.13762690686	168.167776428222	158.453960382324	130.929386131714	95.9576936345216	63.9025228488771	45.1275137329104	41.9555390834963	47.4775055952149	58.2091040727538	70.6660253208007	81.3639601440427	92.0059591228025	104.914895053955	117.536192067016	127.315274291504	131.697565856933	128.829570306518	120.414338220581	109.232114284302	98.0631431828611	89.6876696014402	83.7102675622557	78.2774406085203	73.982327706909	71.4180678240966	71.1777999267577	74.6326971757811	81.3873335933837	89.3849494382323	96.568784968994	100.882080444336	99.6137330878906	94.1349160605471	88.5122835268559	86.8124896513678	93.1021885986334	110.098538090333	135.090435350098	164.00214379541	192.75792684375
360.676384521484	249.974917528686	159.174861075439	88.2762151617429	37.2789797875975	6.18315495300282	6.61639990136709	38.5787146326904	84.6286102818602	127.324597983764	149.225188873291	145.280081503418	127.116935117554	102.311201886231	78.4383339799806	63.0737835693362	56.6792182661135	54.2043366232911	54.9566372231445	58.2436186479491	63.3727794799803	72.9544431813963	87.4502773640135	102.944796834595	115.522516399902	121.267950866699	117.891967517456	108.004889814331	95.040416833618	82.4322476516111	73.6140813446043	68.6197762072752	65.1601995220946	63.1845638470458	62.6420817401122	63.4819657592773	65.7606732509765	69.5120625098876	74.6514475163573	81.0941422507323	88.7554606933592	98.6418019077149	110.809623240235	123.749326095704	135.951311878907	145.90598199463	151.249036253418	152.98687371875	154.665944674805	159.832699405761
312.284201721191	214.741097998657	134.70748121582	72.1833513726805	27.1687084692382	-0.336447494506849	-0.649726150146495	26.2288725023193	65.7757629102782	103.467359521118	124.780076782226	126.960836587402	119.692029305054	107.103272094482	93.3241821149903	82.484376525879	73.0566696245118	62.2879833046875	52.4690961203613	45.8907866254882	44.8438333740233	52.7627456186522	68.1203376567382	85.7648456092529	100.544505597168	107.307553741455	103.393085432983	92.2356099244384	77.8264841295164	64.1570649619139	55.218709335327	51.488999255371	50.3070301129149	50.956428899536	52.7208226068115	54.8838382263183	56.0157866879882	56.5942499974364	58.7637617597655	64.668855580078	76.4540650634765	99.38440617334	132.0301898396	166.493892117188	194.877989061036	209.284956726075	201.710226302735	177.418813754395	148.41757229541	126.713355140136
265.724389160156	184.269286750488	117.328845158691	64.9030643847656	26.9919444287109	3.59548529052738	2.22940026562504	22.893689354004	54.3147826125488	85.2191100981445	104.333101867676	110.952640722412	112.593439957764	110.311675371826	105.163522762695	98.2051579284668	86.3011521274414	68.7473881608886	50.2470091413575	35.5031581813964	29.2189783935546	35.4155833393554	50.9575442770996	69.813190864502	85.9508527592774	93.3388596191406	89.0883105900878	77.2203192336425	62.0682368308105	47.9654146625976	39.2452040100097	36.7166557543945	37.490869041748	40.3542675500488	44.0932749572754	47.4943149414062	47.85686909375	45.9899882956543	45.9444501601562	51.771032300293	67.5205123291015	102.262430962403	153.296269791504	207.017717742676	249.822463742188	268.106196716309	248.86268465625	201.161468277832	144.511895594238	98.4233146186522
226.948989868164	163.700537185669	111.628094787598	70.7316626739502	41.0112408447265	22.4668292999268	20.6443686218262	35.5438588104248	58.8463889923096	82.2330482940674	97.3849258422852	104.711908996582	109.759938339233	111.914182830811	110.559811431885	105.081993103027	91.6259247436523	70.6014937133789	47.790904663086	28.9763622436523	19.940071105957	24.897673248291	39.9943655700684	58.9066850738526	75.3111687622071	82.8843536376953	78.7330295257568	67.0728384246826	52.2435955963134	38.5851163024902	30.4372158050537	28.7014647521973	30.4846529693604	34.4344244842529	39.198423324585	43.4242935180664	43.7427520751953	41.055369644165	40.4160707092285	46.8787797546387	65.4974212646484	107.696761352539	170.107517028809	235.592539123535	287.014678466797	307.236785888672	280.086987731933	216.990050109863	142.2037835083	79.9859984130858
190.050728088378	152.60300494751	121.627814492188	97.1251567224126	79.0950316381843	67.5374392395028	65.8099978662118	73.9127075183113	86.8091406860357	99.4628698596195	106.837467529297	109.3008464021	110.210624817871	109.014933716064	105.161904036133	98.0996667175291	84.490942585449	64.7036443469237	43.7436907641601	26.6170005993652	18.3294926147461	22.7642920925293	36.5841198579102	53.9642879875488	69.0801085581054	76.1068936462401	72.5036223779296	62.1534200354003	48.8678179296874	36.4583473718261	28.7365396728516	26.1265965280761	26.0874970634765	27.9829387360839	31.1766190029295	35.0322353210447	36.4441779809569	35.8366486779784	37.8680619763183	47.1968324401856	68.4813746337891	113.797297944336	180.038992662354	249.093044707031	302.846039997559	323.184564453125	293.016140055176	224.416376190918	143.023989888183	74.4776981748045
151.061575134277	147.549321101685	144.268576350098	141.219340879517	138.401614689942	135.815397781373	134.13256168335	133.353106395875	132.469224624634	130.473109075318	126.356952453614	119.748509546875	111.319651884644	101.628747285889	91.2341635695799	80.6942685546873	68.0873663403318	53.041211713867	38.4383485266113	27.1613206298828	22.0926718750001	26.3589619355469	38.0384949106446	52.441431289917	64.8779315629883	70.6581562194824	67.8964981219482	59.7195169439697	48.9556233917236	38.4332281713867	30.9807419891358	26.0595717167969	21.7841102169189	18.9622471817626	18.4018723035888	20.9108752746581	24.321925739746	28.0964305706787	35.485385300293	49.7397854614259	74.1106265869142	120.283450686036	186.090927403565	254.004743725586	306.496586638184	326.038143127441	296.063090680664	228.256971307129	147.469268775878	78.5494668559569
118.842444641113	149.187252183228	173.516503776856	191.830199421997	204.128339118653	210.410922866822	208.789831651612	199.265065473023	184.668802853394	167.833222315064	151.590502380371	134.461590942627	114.558368986938	94.0994146733398	75.3033061618651	60.3886216125487	49.2252633398436	40.3341792370604	33.9105158325195	30.149419654541	29.2460372314454	33.3487676567383	42.3275132448731	52.9596753555909	62.0226553486328	66.2938545837402	64.6470865509033	59.2307503436279	51.7341257269287	43.8464924658203	37.2571303253174	30.4756348994141	22.3758196781006	15.1932912703857	11.1636562852783	12.5225213317871	18.2198818286133	26.765333369751	39.7338828271486	58.7005370727541	85.2403029785157	129.990368676758	191.900729586182	255.015603508301	303.379208244629	321.03576159668	292.778332820312	229.244110047851	153.243489395507	87.5868669794921
102.254250244141	158.164564727173	203.337720187988	237.773716626587	261.472554042969	274.434232437134	272.959579349365	257.048594779663	232.250037417603	204.112665952759	178.185239074707	151.846783101074	121.398125572144	90.7707270114746	63.8960479426269	44.7055488891601	34.7147009155273	31.3025303393554	32.1958305639649	35.1213949926758	37.8060170288086	41.4007941354981	47.4211973771973	54.1405805592041	59.8322974868164	62.769701965332	62.4908174578857	60.1467414276123	56.4304386798096	52.0348740197754	47.6530122528077	41.3500306569825	32.6639526954346	24.4970124510499	19.7514440067139	21.3294814453126	28.9819327246094	40.7739751226808	57.0793967028811	78.2719855285646	104.725529663086	145.753201015625	201.105807543945	256.813591384277	298.906794672852	313.415659545898	286.712359686035	228.110067002441	158.050520971191	96.9754610683593
110.157905578613	175.129025268555	227.698348999023	267.86587677002	295.631608581543	310.995544433594	309.81957635498	292.103704345703	264.055090362549	231.880896362305	201.788284301758	170.310778533935	133.310271087646	95.9864754333496	63.5391050415039	41.1678733825684	31.3657463989258	30.6662484436035	35.3299306030273	41.6173439636231	45.7890396118164	48.1821262512207	51.2895698242188	54.6057072753906	57.6248755493164	59.8414115905762	61.1631206359863	61.9271113891601	62.271675994873	62.3351065979004	62.2556953430176	60.6580035705566	57.449836517334	54.6943521728516	54.4547085266113	58.7940635681152	67.4519649047851	79.0529738769531	93.9877690734864	112.647029083252	135.421432495117	170.407096801758	217.343569610596	264.086674682617	298.492235778809	308.416076660156	281.415664489746	225.587116760254	159.59423272705	102.100811645508
158.840855834962	208.777711660157	249.1196728125	279.866739291992	301.018911098633	312.576188232422	312.06985127832	299.499900236328	278.569414229004	252.981472378907	226.439153808594	194.847939569825	155.739110247559	115.254444264161	79.5357200419925	54.7247160034183	43.5047732236331	41.7813727543948	45.5295029829103	50.7241522963869	53.3403090820314	52.9567862460938	52.2569248637695	51.8725055756835	52.4353090224608	54.5771158447265	58.2614094389648	63.0670027114258	69.0486705673829	76.2611879121096	84.7593296508793	95.3963663696295	108.135781464845	121.697669057618	134.802123269044	146.169238220216	154.143653622072	159.578640060548	164.95723796924	172.762487781739	185.477429931641	210.057797748048	244.848230941895	279.415129519531	303.324893487305	306.143922851562	276.165513040039	220.345397381836	156.243632735351	101.420275958984
242.395825256349	258.678779545289	271.624276018067	281.232314674683	287.502895515136	290.436018539428	290.925223067138	288.970509098266	283.231567653442	272.368089753296	255.039766418457	226.520471200928	187.703743420288	145.678772748535	107.534748857666	80.3608614196781	66.5917365019534	61.5012476564944	61.4374557822268	62.7484217780763	61.7822065429689	57.2800508671875	51.6765808181152	46.8599352103271	44.7182528583984	47.1396725769042	53.9620640047607	63.926667932251	77.2766799010011	94.255295452637	115.105710128785	144.248289333497	181.520902705689	220.293002139283	253.9340395282	275.813466766359	281.827741225099	276.397228308473	265.677241959474	255.823096121095	252.990104736329	262.815204455079	281.194852648682	299.673644342285	309.796174561035	303.107038330078	268.594909862304	211.896725807617	149.529474846679	98.0101456601561
336.391646057129	311.786612144776	291.430234711914	275.322513758545	263.463449284668	255.853041290283	257.33564880664	267.91127183374	280.313371824707	287.275410232666	281.530848510742	257.836829934326	221.037713534668	178.997784398682	139.581327613281	110.652628265381	94.1370760834963	84.7918143430177	79.728758451172	76.0598238151856	70.8969258422852	62.2558867512207	52.0620962705078	43.2918210720214	38.9213278276367	41.9268832092285	51.8689643027344	66.7633933269043	87.2694546528322	114.046432651612	147.753611694336	196.71855336792	260.501734758301	326.611813485108	382.55744716797	415.847293426515	419.733714834474	402.54427297876	374.40042399878	345.423624033936	325.735329223633	319.520704353516	320.032111997315	320.991804976563	316.122036112793	299.145058227539	259.787956243652	202.235894946777	141.898246952636	94.184384876953
416.39715045166	355.055592679443	304.755624990235	265.497247384033	237.28045986084	220.105262420654	222.251085582031	243.717929344971	272.086647931641	294.938095564209	299.853126464844	281.3054722771	247.574563519531	206.949802726807	167.720592433594	138.176335174561	119.651231817871	106.61901400708	97.0783804399415	89.028029814209	80.4666608276367	68.9882605349121	55.9270298041992	44.8919880534668	39.4921547006836	43.3365491638184	55.5859903022461	73.8344651706544	99.3407454799806	133.363602941162	177.161809265137	242.311939378662	327.974812141114	416.785565162354	491.379336052247	534.391262420655	537.091061570801	511.055308429443	469.379427041748	425.158841452881	391.488975708008	371.015684874024	355.00868625415	339.499197248047	320.518435255371	294.097617675781	250.828753471191	193.357697708496	135.796436944824	92.2569577373046
457.981170654297	375.440104370117	307.818522949219	255.116426391602	217.333814697266	194.470687866211	196.621490478516	223.78622253418	260.823217163086	292.590807495117	303.947326660156	289.434854736328	259.147836303711	221.273151245117	183.997679443359	155.50830078125	136.644643554687	121.948787841797	110.16129119873	100.022711181641	90.2736053466797	78.5811388549805	65.7849400024414	55.3842610473633	50.8783542480469	55.766471862793	68.7170219726563	87.3971697387696	113.804303039551	149.935809753418	197.789077758789	270.533228271484	366.836669372559	466.945719238282	551.106696044922	599.56591796875	603.129268554688	574.965869018554	528.866894042968	478.623518310547	438.026916503906	408.141533447265	379.773252685547	351.325406982422	321.201329101562	287.804351806641	242.801402832031	187.256927001953	133.670532714843	94.5418283691406
449.15426953125	364.632955258789	295.331092800293	241.248682155761	202.385723325195	178.742216308594	180.204854331543	206.773637394043	243.618525657715	275.909479284179	288.816458435058	277.467937228515	251.750608890136	218.971762242676	186.438686108887	161.458669311523	144.363531800781	130.281747694824	118.715587068359	109.167319996094	101.139216552735	93.1970469785159	85.6726312236332	80.7173139277348	80.4824397304693	87.119353271485	98.5643792500006	113.383287906251	134.671592191407	165.524805056641	209.038439453125	277.697676177734	369.438839929687	465.534159513672	547.255863734375	595.876181396484	604.046201918701	584.2511060979	547.51425980603	504.859028915039	467.308779296875	434.028748275513	397.670025269653	359.484754293335	320.725079360596	282.643144485474	238.345368840088	186.996989748413	138.93837845227	104.509906193482
406.203892272949	331.331223198242	269.814617145996	221.654074116211	186.849594108887	165.401177124023	165.701205750976	187.749679989746	218.958025956299	246.737669766601	258.500037536621	250.399082082275	230.82718599292	205.553420044678	180.346855013672	160.976561676025	147.134269989746	134.973932770752	124.957955082031	117.548741986572	113.208698547363	112.100007147705	113.914397745606	118.408596766114	125.339330634278	134.463325775147	142.725475488038	150.28796215625	161.733445830811	181.644586562744	214.604044403076	270.802095826904	347.183634133545	428.463244610351	499.355512544677	544.575023223876	560.355536915771	556.887330095458	539.819762361206	514.802193311279	487.483982543946	454.783071071655	412.933219162231	366.557515296997	320.279047957275	278.72090562439	236.737917303955	191.248024008423	149.96898222937	120.618548458374
347.114194580078	287.995696125488	239.200849669189	200.729655211181	172.582112751465	154.758222290039	153.473558483643	168.728121332275	191.19854885083	211.561479054199	220.493549957275	215.363849422851	202.387952107666	185.512226217529	168.683039958252	155.846761535644	146.087527361328	136.774425298096	129.281250728516	124.981799035156	125.249865600586	132.046231461914	144.455033030762	159.535098751465	174.34525706836	185.944336425782	190.246830782715	189.21352117627	188.972666667969	195.652526319336	215.381359191894	255.373603021973	311.543751768555	373.070148827148	429.131137593261	468.905061462402	492.760474347045	507.91181398352	513.806249503113	509.890950037109	495.613084716797	465.708754532287	420.546513396057	368.022209822937	316.031692327759	272.470809425354	234.019851452759	195.414919400085	161.63557776178	137.661391032288
289.86933215332	247.087161977539	211.421544052734	182.872478378906	161.439964956055	147.12400378418	143.884926276367	151.722732432617	164.696925133301	176.867007258789	182.292481689453	179.497799375488	172.44329172998	163.342282327637	154.408094743164	147.854052551269	142.353973155273	136.432307505371	132.078329496582	131.281313023926	136.030531982422	149.791932020508	171.239330541504	195.173809072754	216.396449141602	229.708332275391	230.174965229981	221.262293653809	210.372057413086	204.905996374023	212.265850402832	236.939313565918	273.991892619141	316.692046462891	358.308233997558	392.108914123535	421.964215013672	452.361830734375	477.496569026367	491.563237630371	488.756644287109	462.110051354004	415.493587003906	359.357357700684	304.151469908203	260.326030090332	226.231974515625	194.902565541504	168.811398765137	150.432069783691
252.453460693359	221.066408691406	194.408453979492	172.479596557617	155.279836425781	142.809173583984	137.298322875977	138.747284301758	143.809985595703	149.140354492188	151.392318725586	149.93649206543	147.003589355469	143.537689941406	140.482873168945	138.783218383789	137.064276611328	134.696661621094	133.742046875	136.262105834961	144.318511962891	162.093320922852	188.212083740234	216.401716918945	240.389136962891	253.901260375977	251.556398925781	237.536608276367	219.914420776367	206.762368774414	206.152984619141	221.026343261719	246.000756469727	276.666111816406	308.612296875	337.42919921875	368.669959716797	405.274653320313	438.913568725586	461.256994628906	463.975219726562	439.291214233398	392.758119018555	336.041478759766	280.806838134765	238.719741821289	209.41508972168	185.115852050781	166.369678955078	153.724220581055
239.136823608398	214.571138386841	192.974418446045	174.346663786011	158.687874406738	145.998050308228	137.172934158203	132.212525956665	129.773211702026	128.5113773927	127.083409027099	125.410806968261	124.389313883911	124.136679229492	124.770652460449	126.408983032226	128.129738461914	129.854419112549	132.965923708496	138.847150974121	148.880999633789	166.957077603516	192.153452400391	218.635712150391	240.569444979492	252.120239013672	247.882748675293	231.746581880371	211.819756995361	196.210292386718	193.026206420898	205.358794789795	227.802711915771	255.721014260986	284.476758287597	309.433000457763	335.247534797485	365.011656998657	391.738676022277	408.441900829345	408.134640380858	383.442743368346	339.024003817809	285.939648691955	235.25090495349	198.018999565124	174.799395991088	158.217942922912	147.441445164245	141.636707518737
237.929983764649	219.294159105835	201.831601663819	185.542311438599	170.426288430176	156.48353263855	143.266750958496	130.775943390015	119.682049590942	110.656009219116	104.368761932373	101.163704000488	100.593542318237	102.143182480957	105.297530083984	109.541490722656	114.796579213867	121.406191827392	129.488056337891	139.15990052002	150.539452148438	166.54572732959	187.100240880371	207.824468641113	224.339886452148	232.267970153808	226.45633441455	209.82399534082	190.099530929931	175.011519179199	172.288538085937	186.251924281494	211.749292434326	242.298637597412	271.41795482373	292.62523916626	307.894806388305	321.547993121215	330.623325720031	332.159330539794	323.194533935546	297.695136961119	257.635455379821	212.0661876109	170.038032073607	140.601687187194	125.024357837768	117.272245079162	115.444541582214	117.640440017761
242.427576049805	228.278917668762	213.76074513794	198.873058457337	183.615857626953	167.98914264679	150.390994463257	130.821413076355	111.683277066467	95.379465013977	84.3128554992674	79.0988639487303	78.1355713087767	80.4998544398192	85.2685902022704	91.5186554565428	100.197847768555	111.921582564697	125.268163496094	138.815894213867	151.143078369141	163.849250949219	177.882209520019	190.842651600586	200.331274709961	203.948776367187	197.039730935791	181.203673403076	163.423742223755	150.683075852539	149.96481274414	167.119577716186	197.491945132202	232.305977765747	262.785738390381	280.155289779663	283.057034977661	277.341598802002	265.045376686584	248.204764065307	228.85615637207	202.762644714904	168.566632137878	132.623481978942	101.288557576049	80.9172222671505	73.2446768814694	74.0340125270383	80.6824279600218	90.5871219365843
246.224235351563	234.568860895996	221.542590373535	207.14542378418	191.37736112793	174.238402404785	153.356885858887	128.732811490234	103.923671932617	82.4869598198242	67.9801677856445	61.1199675996093	59.5346975058593	62.1493498500976	67.8889169780273	75.6783912353515	87.4665930273437	103.970194123535	122.265963916016	139.430671796875	152.541087158203	161.857629310547	169.32911865918	174.564926238281	177.174423082031	176.766980224609	169.39551303125	155.3204408125	140.462390520508	130.741989107422	132.079863525391	151.375601073242	184.682117116211	221.650030706055	251.929960894531	265.172526733398	257.179481053955	234.850411155029	204.482687789672	172.373681710937	144.820763671875	119.359516332885	91.7916925252683	65.8139182584227	45.1228195417478	33.4150223846434	32.6150547419433	40.2584992740478	53.4585640487061	69.328457133667
242.914596557617	231.20743560791	217.957878875732	203.165926361084	186.831578063965	168.954833984375	146.975646331787	120.894015106201	94.5500119934082	71.7837086791993	56.4351768493652	49.1306957397461	47.3102175598145	50.0343234558106	56.3635945739746	65.3586120605469	79.7358638916016	100.121629302979	122.441176330566	142.619773010254	156.58268737793	163.560843261719	166.270728637695	165.865957763672	163.500144897461	160.326904296875	153.286255493164	141.609122314453	129.885475463867	122.705285644531	124.65852355957	142.433840332031	172.971255493164	206.237792358399	232.200474243164	240.826324462891	226.707405105591	196.532367294311	158.413117897033	120.461563781738	90.7896118164062	68.2000015182494	47.2847949752807	29.8398829116822	17.6611560516357	12.5445051193237	16.2901930389405	27.7009593276978	44.0764095993043	62.7161494674683
228.153913818359	212.554998218689	196.40049604248	179.690407289733	162.424731960449	144.603470054626	124.202364706909	101.221415917297	78.6970089838254	59.6655292045286	47.1633618774413	41.584497298828	40.9046786033325	44.5329203465576	51.8782370841064	62.349643371582	79.1513322128907	102.677293904297	128.121238939941	150.676877813965	165.537921020508	171.163843087891	170.75883702002	166.633691024414	161.099193308594	156.466132080078	150.963158716553	143.049747746338	135.382922102905	130.619704719727	131.417118530274	142.433452643677	161.897358437622	182.821402248413	198.218150412353	201.100169265746	187.032803382324	160.674341871215	128.676767871826	97.6920645235593	74.3722149658203	58.269965321167	44.9506601633303	35.085180308472	29.3444065727543	28.3992197723393	33.3065048327642	43.6190078765873	57.7514015155034	74.1183583612064
206.212430541992	183.249250848083	161.68328087036	141.514520608825	122.742970063475	105.368629234313	88.4962268599842	72.1257629404898	57.6001443678583	46.2622780341183	39.4550708312987	37.2122517524413	38.6385495361939	43.6833706929932	52.2961217332764	64.4262091674806	83.624298723633	109.924119394776	137.999672588867	162.524959713868	178.173982177735	182.673308223633	179.57360357959	172.28501588086	164.217692762695	158.781781860352	155.917839506592	153.35243394458	151.174730675171	149.473895199219	148.339093017579	149.098540688599	151.692794545044	154.129529749389	154.41642146411	150.561144851683	140.525502225218	125.637710143065	108.955065135559	93.5348637330323	82.4344024658208	75.7599079395149	71.4731824672251	69.4148861405652	69.4256790511489	71.3462212905898	74.8941890435805	80.1758089157117	87.6145666299449	97.6339479092416
183.60726550293	151.749658874817	123.715405262451	99.5045046658323	79.1169570849606	62.5527625198361	50.4245995535886	42.7324681862181	38.5573505430297	36.9802287493286	37.0820849304199	38.3337857060547	41.3480096593628	46.9184568607178	55.8388273804932	68.9028212890625	89.9362556464844	118.40999707251	148.585319977051	174.72349877002	191.085807861328	194.781813241211	189.637331969727	179.988015061523	170.16951353125	164.517478393555	164.773497270752	168.047136153076	171.726013607056	173.197748199219	169.849958496094	159.220368740112	143.050566553589	125.033965572876	108.863979434326	98.2340217742916	94.0975072596433	93.9921601328123	96.4878583934936	100.154480041382	103.561903076172	107.191031798035	111.995280873841	117.253293853333	122.243714286255	126.245185722351	127.498626080933	126.484939662171	125.842749587097	128.210678976746
166.855537475586	126.515687677613	92.4060411218265	64.5265978082279	42.8773577368168	27.4583209075932	20.5548495502933	22.1669436649172	28.8665599068604	37.2256549315184	43.8161853942869	47.2689257651365	49.8692382738035	53.6709612153319	60.7279328847656	73.0939915771484	94.8686952041015	124.682818235596	156.387023804199	183.83197504248	200.868335083008	204.18193271289	197.87232584375	186.910771294922	176.268525885742	170.916846435547	174.153331416504	182.663809615722	191.501883324951	195.721154835937	190.375226440429	169.590201071533	136.663677201416	100.40650043042	69.6295163588871	53.1435705871587	54.6608241109624	68.3073798634036	88.5149963508913	109.715432079834	126.34044555664	139.084539321472	151.659874370056	163.02469689215	172.137253077514	177.955789115905	177.565196354369	171.659977333068	164.612795031433	160.796312428894
162.474365234375	116.006802635193	77.6643603515625	47.4470383834839	25.354836730957	11.3877553939819	9.4543436126709	19.554601387024	35.8257048568726	52.4048301620483	63.4291534423828	66.3374985351562	65.038414680481	63.3736661224365	65.1850171051025	74.3142318725586	95.2031096191406	125.290474182129	157.913626770019	186.409868591309	204.116500854492	207.566241210937	201.20088885498	190.22136730957	179.828600097656	175.223510742188	180.680541351318	192.732409576416	204.967452255249	210.974006225586	204.340408325195	176.999301956177	133.225129226684	85.1189250335692	44.7817242736815	24.3145618438721	29.127458404541	51.1530573577881	82.2763277130129	114.382238479614	139.355758666992	157.96163293457	175.609881942749	191.153388702393	203.445036224365	211.337707519531	211.539280273437	204.814499145508	196.101547607422	190.338609130859
177.287145751953	126.820032362671	86.0519173535159	54.9828007244876	33.6126824755862	21.9415626068118	25.8690336335453	45.3950955557867	71.6703596004646	95.8454369945077	109.070938964845	106.667626912598	94.5350933531499	79.6921961848148	69.1577933059083	69.950742614746	87.0778829287108	115.859975648926	148.786762549316	178.347985403809	197.033385986328	201.62291824707	197.123421003418	188.364963330078	180.177614301758	177.391442993164	184.586791816895	198.543614723145	212.391398093018	219.259628307617	212.277791748047	182.574728889404	134.730782144287	82.0526908000487	37.8471941440428	15.421031463623	20.6064788579101	44.532376802002	78.450311147217	113.611867744873	141.268632446289	162.06309815332	181.827540965088	199.598221528809	214.411400491699	225.303338500977	229.777572126953	228.476594271485	225.145100079102	223.527784694337
206.949133178711	153.315733274231	110.962597525635	79.8897259329222	60.0971184960935	51.5847752151487	62.7540084378659	93.6048181642453	131.535235872619	163.94329304132	178.227021148681	166.712759827148	137.801821424499	103.004696492065	73.8318755811767	61.7938492431641	72.6386869843751	98.692728437256	131.333869342285	161.940005439942	181.889032470703	188.556914106445	187.691719853516	183.229504204102	179.106321650391	179.25822668457	188.123283208252	203.077454893311	217.463645887329	224.624760337891	217.903702392578	188.455639022339	140.718634128784	87.959937255493	43.4467979460447	20.4464657440185	24.4898817208251	46.7322128474121	78.8770475166628	112.62797412146	139.688581054688	160.374800027893	180.217572112488	198.74299974115	215.477185346558	229.946231361389	241.31648497522	249.903877899597	256.958889350158	263.731998542541
241.225232055664	185.598362447205	142.554069265137	112.092352509461	94.213212180176	88.916648277283	106.990340186402	148.434287907532	197.066972362244	236.706874472107	251.172475158692	229.780712934082	183.319267183899	127.812730140015	79.2856940343017	53.7627510986328	57.6779457304687	80.3482164418945	112.122496636719	143.34971971875	164.378819091797	173.335959521484	176.655185405273	177.147249594727	177.622904941406	180.892904296875	190.942518412842	205.897912054932	219.781179095581	226.614413407227	220.419708862305	192.951446111938	148.194895907837	98.5184872733154	56.2906492316894	33.8798108062745	36.1140639169923	54.7477892149659	82.5388488203127	112.245104853149	136.624419433594	155.535560284302	173.806619325195	191.64944497229	209.275885641602	226.897789749145	245.62097738501	265.304216271851	284.288776274536	300.915927257935
269.880346923829	213.772376958924	170.984000969239	141.515218954774	125.366030915528	122.536436851502	145.459101039918	194.134023480775	249.912207758241	294.144657456483	308.182376159669	279.179301888673	219.568098920716	148.617860224488	85.5976787686768	49.7766475219727	47.988083111328	67.385923557617	97.7201939204099	128.740919259277	150.198124633789	160.927785224609	167.763217658691	172.450459165039	176.735546972656	182.364518310547	192.697000318115	206.568968176025	218.940981175171	224.773598606445	219.027379760742	194.371563915161	154.165778209106	109.406163726929	71.0888615529787	50.2100127716068	50.8154223701175	65.5743296256106	88.4180270571292	113.277807183716	134.084962524414	150.18420064856	165.621326543457	181.379278855102	198.440996229492	217.789417312622	242.156007923096	270.885475630249	299.880621706177	325.044247422974
282.679382324219	227.942233886719	186.410061035156	158.082863769531	142.960642089844	141.043395996094	165.04136315918	214.954543579102	271.717580749512	316.265118164062	329.531799316406	298.216342346191	235.028984924316	159.921649841309	92.8462598876952	53.7547378540039	49.3615230712891	66.3653336791993	94.6945106811523	124.277395080567	145.042327880859	156.300121948242	164.76521661377	171.471392578125	177.452430541992	183.742111206055	193.039231811523	204.654605224609	214.540035583496	218.647327026367	212.928283691406	191.025406188965	155.637491760254	116.300789489746	82.551548461914	63.9260177612305	63.9303540039062	76.207057800293	95.4968942260744	116.540628356934	134.079025268555	146.95954284668	158.68833770752	170.994223022461	185.606011962891	204.252517700195	230.38653515625	262.855522216797	296.480286499024	326.081635620117
269.499692504882	220.380855705566	182.819332636719	156.81512329834	142.36822769043	139.478645812988	158.983689663086	200.883359240722	248.921686550292	286.842703596191	298.390442382812	272.327235563476	219.490395135253	156.736422118164	100.921817532227	68.9030823974612	66.5178824189457	82.5285502500004	108.178587333008	134.711495110352	153.370775024414	163.706681436524	171.556880051758	177.595989328125	182.498627723633	186.939413696289	192.674596582031	199.254430742187	204.044542172851	204.410556870117	197.718100830078	178.9323508125	149.80955615332	117.901951712891	90.7617723515625	75.9412529296877	76.6203590913088	87.7642675961916	104.603029978272	122.366697771485	136.285322509766	144.700975352783	150.79362194458	157.050155545654	165.957469416504	180.002456817627	202.034396722168	230.395360289794	260.81142906079	289.008684575439
237.164674438477	197.685271030579	166.773370175781	144.428971874085	130.652076125488	125.442682929993	136.032032444458	162.420124668885	193.760099367981	219.205096306458	227.908255249024	212.640104437012	180.631884027283	142.727801657837	109.772064966675	92.6088815917967	95.595545191406	111.502584006836	133.794057550781	155.934025335937	171.386546875	179.835643201172	185.638607972656	189.269409639648	191.202016652344	191.910397460937	191.834759371338	190.659123416748	187.723178638306	182.366614077149	173.929118774414	159.219455281128	138.677830903198	117.091101814087	99.2461241872557	89.9297541961669	91.9945063498534	102.249143199341	116.414892981079	130.212983931519	139.364644287109	141.649283682861	139.919416627808	137.505928669434	137.739705355225	143.951632232666	157.456286909668	176.033079021241	197.710142155518	220.515609900635
200.858296752929	171.446096149292	147.291548891601	128.394654979858	114.755414414062	106.373827194214	106.316546824951	114.583573306274	126.574926381225	137.690625792846	143.330691284179	141.001847081542	133.770746689575	125.377303768799	119.561431979736	120.06304498291	129.515086175782	145.424279784668	163.841210713379	180.816463865723	192.400624145508	198.306439625977	201.16685370459	201.412744271484	199.474989216797	195.784466430664	189.461644645996	180.219271936035	169.376645201416	158.253061342773	148.167817260742	137.857652776123	126.443036621826	115.81885906665	107.880010379395	104.521380828858	108.310545370117	117.984243823975	129.691113757813	139.579792739014	143.798918334961	139.545385125732	129.386768066406	117.527725286865	108.172914916992	105.52699508667	109.069449262207	115.997172023681	127.09093817163	143.131522506591
175.764528076172	153.253947349243	133.393244023437	116.182418098755	101.621469575195	89.7103984527585	79.9673881262203	72.3924385955803	67.7082747686758	66.6376215533435	69.9032038574206	79.2593616118154	94.2242782113031	112.166443759521	130.454348360108	146.4564821167	161.19708015918	176.430482418458	190.620336199708	202.230288808106	209.723987548828	212.738503094727	212.298070575684	208.947083982422	203.229937305664	195.691024536133	184.497176872558	169.285464987793	152.80564208374	137.807461362304	127.04067602539	120.817876478759	117.305893921142	116.035842743897	116.538837338379	118.345992095948	123.826225742676	133.292128684327	143.190322831787	149.967430095948	150.070072387695	140.130196970215	122.51672256958	102.281728291015	84.4772932397457	74.1554965209956	69.2911273232415	66.5161329096672	68.8683294975577	79.3855333041983
177.067337036133	154.699440917969	134.097830810547	115.262506713867	98.1934686279297	82.8907165527344	67.1147116699218	50.8654539794922	37.5022517089844	30.3844130859375	32.8712463378906	49.2595461425782	77.3097736816407	110.576736938477	142.615243896484	166.980102539062	183.562101928711	196.658036743164	206.431723388672	213.046978271484	216.667617797852	216.751265991211	213.188711914063	206.79351953125	198.379252807617	188.759475708008	175.883280517578	159.208291259766	141.810869506836	126.767376831055	117.154174804688	114.071059570312	115.467123413086	119.692672119141	125.098011474609	130.033447265625	136.799297058105	146.495356994629	155.671150726318	160.876201904297	158.660034179688	145.144636505127	122.630326446533	96.9341205749512	73.8730354614257	59.264087677002	50.5385646362304	43.818455291748	42.9568285217285	51.8067532043458
215.070652587891	182.868444863282	154.033802915039	128.566726743164	106.467216347656	87.7352717285157	70.8201992958985	55.7219990498049	44.7667113750003	40.2803766562504	44.5890352783207	62.3528760595708	92.0212054101567	126.603740102539	159.11019690918	182.550292602539	196.231733227539	204.814707602539	209.337656660156	210.839021333008	210.357242553711	206.954916779297	199.939750054687	190.717847694336	180.695315012695	171.278257324218	161.335244339843	149.928872516601	138.756287288086	129.514634087891	123.90105834961	122.704820790039	124.794491120117	128.986178264649	134.095991148438	138.940038696289	145.832438194336	155.562450359375	164.658899262207	169.650608973633	167.066403564453	152.635040609863	128.670637395996	101.580057560059	77.7701647392579	63.6478225708009	57.3789365595705	54.6922642807621	58.3389474770513	71.0701278911139
279.651828979492	230.033881660156	187.188243510742	151.11491453125	121.81389472168	99.2851840820311	84.3304141230467	76.9495848447263	75.9402489809568	80.0999592656247	88.2262684326168	103.974752619629	128.147043337402	155.259776379394	179.829587539062	196.373112609863	203.925590864258	206.142598439941	204.471276428223	200.35876592041	195.252208007813	187.603167203125	176.446882778809	164.106007965821	152.903195995117	145.161100097656	141.55845202832	140.546816299805	141.108095279785	142.224191335937	142.877006835937	142.73853801709	142.487516634277	142.615948331543	143.61583875293	145.97919354248	152.087149424316	161.611702635742	170.981148090576	176.623780702637	174.967895385742	161.440797758545	138.423624545166	112.775417317627	91.355217647949	81.0220671081541	81.5340807309568	88.3185641350095	101.73834477124	122.156250090576
355.354972778321	285.566949296875	226.618412104493	178.509361201172	141.239796586914	114.809718261719	103.052833391602	105.969141976563	117.808083267578	132.819096515625	145.25162097168	157.099462744141	172.196328999024	187.551510573731	200.174298305664	207.073983032227	207.211302224121	202.580061989746	194.739156123047	185.247478417969	175.663922668457	163.780734566894	148.558651583984	133.309305181152	121.344326819824	115.975347961426	119.979970444824	131.150439962402	145.320353755859	158.323309066895	165.992903137207	166.540783142578	162.744550921875	157.286735711426	152.849866747559	152.116473266602	157.659412431152	167.690331416992	178.349944480225	185.778965876953	186.118109863281	174.49240263208	153.474701345947	130.377466715576	112.51315945166	107.194240264893	116.153234112793	134.515167188233	159.681252054932	189.052701276612
426.724190551759	338.83884576172	265.381568203126	206.352357875977	161.751214780274	131.578138916016	122.394934341797	134.201601057618	157.155432975587	181.413724007813	197.133768066407	204.701293354493	210.678103930665	214.485607490235	215.545211728516	213.27832434082	206.656494692383	196.065450986328	183.047869174805	169.146425209961	155.903795043945	140.572336174804	122.123597967773	104.679044175781	92.3601385517573	89.2883448486323	100.026866451172	121.828060857422	147.847122990234	171.239247772461	185.159630126953	186.480128057618	179.763944949219	169.703293795899	160.990387591797	158.317439331055	164.645208897949	176.845554296387	190.477335699952	201.099413282227	204.270647216797	194.720349911377	175.409281250245	154.243472621827	139.128955414551	137.971761016846	154.385633667481	183.099885774171	218.693900978761	255.747062923097
478.303588867188	379.220769042969	296.534971313477	230.246195678711	180.354442138672	146.859710693359	137.764194213867	153.067892700195	180.767516845703	208.85977734375	225.341384887695	229.75453137207	230.101409667969	227.068731933594	221.343210327148	213.611557006836	202.828795654297	188.537118164062	172.303989013672	155.696872680664	140.283233642578	123.062689331055	102.990263427734	84.5665297851562	72.2920622558593	70.6674346923828	85.1262069091797	112.667996337891	145.142463256836	174.399267944336	192.288070678711	194.92514465332	187.744049682617	176.570375976562	167.229713745117	165.547653198242	175.140520507812	192.124588867187	211.075369018555	226.568371704102	233.179107666016	225.055134277344	205.812777709961	184.230701904297	169.087570800781	169.162048339844	189.380516357422	223.890532226563	265.30252319336	306.226916503906
508.556655761719	406.936794140625	321.571766845704	252.461573876953	199.606215234375	163.005690917969	150.464587820313	161.982905941406	185.853764942383	210.370284484375	223.825584228515	225.7977179375	224.091272503906	219.339167283691	212.174321632812	203.229654907226	191.469108153808	176.470735135254	159.78862428125	142.976864021484	127.589542785644	110.778459312988	91.5075546503905	74.0491306889647	62.6754893198241	61.658932434082	76.0604282163085	103.031775405762	134.981521725586	164.318214898926	183.450402648926	188.533952481445	184.629832581055	177.504241688965	172.923378546387	176.653441894531	193.354234921875	219.181625134278	247.145907749024	270.257377983399	281.526331054688	274.245488056641	253.074652177735	228.074741777345	209.306675214844	206.83137084961	226.253665978516	260.866281695313	302.261962054688	342.033451111329
527.78732019043	429.0727890625	345.120448461914	275.930298388672	221.502338842773	181.836569824219	163.557797000976	166.666020373047	181.224031438477	197.294621695313	204.940582641602	204.181328436524	201.641664748047	197.292470337403	191.10462396582	183.049004394531	172.199013934082	158.574066743652	143.564059357422	128.55888830957	114.948450134277	100.329834584473	83.7764439707032	68.8926436635742	59.2827990336914	58.5512754516602	70.5448191313477	92.8605198256837	119.728258213867	145.377914975098	164.039370788574	172.39417028125	174.289059666992	174.701722005371	178.609840355957	190.99109777832	217.889031018066	255.985184702148	296.214253712158	329.510932929687	346.809917236328	340.337748128661	316.137962352294	285.870747662353	261.196291813964	253.774782562256	269.57225788916	300.81525929126	338.554729795654	373.841612429443
538.300350097656	445.292641308594	364.941298046875	297.2463203125	242.207708105469	199.825461425781	175.087859537109	167.994902439453	171.064171237305	176.813247035156	177.7597109375	174.597551158203	172.315046960937	169.871216024902	166.225076029297	160.33564465332	151.407158429199	140.133605570801	127.708631279785	115.325880757812	104.178999206543	92.4268172294921	79.2735713588867	67.4810156894531	59.810904315918	59.0249913330078	67.4057250581054	83.1119360947265	102.719951966797	122.806100198242	139.946708312988	151.518618725097	159.804279751953	168.738427772461	182.255799165527	204.291130310059	242.431577304687	294.053982563477	347.777611938477	392.221731281739	416.005606445313	410.208816003418	382.418516054688	346.015338737793	314.379916191407	300.8928805542	311.662616395508	337.768702289551	370.048561382325	399.339616819824
542.400513427734	455.260238378906	378.794597485352	313.003590747071	257.887218164063	213.445479736328	183.098813209961	166.847218584961	159.560039242187	156.1066185625	151.356299926757	146.738574391601	145.673879703125	146.017979276367	145.626636526367	142.355614868164	135.482187073242	126.435844198242	116.300677085937	106.160776579101	97.1002335205077	87.7794093320312	77.4755767851562	68.1981937470703	61.956718084961	60.7606076660157	65.4694914003906	74.7437307099608	87.293882229492	101.83050259375	117.0641484375	130.920118485351	144.258041647461	160.189969836914	181.827954966797	212.284048950195	260.668542290039	324.906733710938	391.333187458497	446.282467778322	476.089138916017	470.735593190919	439.332121105958	396.90513418213	358.48104394043	339.086261901856	344.851065803712	365.757847965333	392.611191780762	416.215680644043
542.392578125	458.639467773438	384.440628662109	319.796060791016	264.705764160156	219.169738769531	185.634695800781	164.100635253906	150.897490356445	142.355194335938	134.803680419922	130.296586425781	131.280623535156	134.675335021973	137.400264160156	136.374954223633	130.812745300293	122.76727520752	113.418533813477	103.946510986328	95.5311965942383	87.0976129760742	77.8591002197265	69.4281248168945	63.4171532592773	61.4386520385742	63.5624635620117	68.713610168457	76.7873282470703	87.6788541870118	101.283424377441	115.611490234375	130.732894165039	149.63195904541	175.293007751465	210.70036315918	266.286594482422	340.062153137207	416.378185302735	479.585837158203	514.036254882812	508.794981201172	474.294585327148	426.936753173828	383.123170654297	359.255523681641	361.463930419922	378.81393359375	402.110355957031	422.158020263672
534.85259399414	451.527108740234	377.702198999023	313.377864770508	258.554106054687	213.230922851562	179.61351777832	157.701890834961	144.188238095703	135.764755634766	129.123639526367	126.768810418945	130.905470929688	137.777740085938	143.629736915039	144.705580444336	140.161707663086	132.502039219727	122.991919630371	112.896693411133	103.481705078125	93.3715405366212	81.722636775879	70.5981149379883	62.061096165039	58.174701599121	59.2561671992187	63.9300788706054	71.7205826748047	82.1518246733398	94.7479509277343	106.700610994629	118.327040833008	133.83976610791	157.451312484375	193.374205627441	253.533843225585	335.121874835449	420.250203924317	491.030733959473	529.575368408203	524.027080951172	486.311269276856	434.213472864258	385.519231192383	358.014083740234	357.750861152344	372.872537109375	394.299865644531	412.953600791016
518.244049072266	434.147236279297	360.07245390625	296.019701953125	241.988980419922	197.980289306641	166.339253955078	147.065874365234	136.641712524414	131.548330419922	128.267290039062	129.693787511719	138.173448179687	149.363477848144	158.921082322265	162.503467407226	159.269977205566	152.115807847168	142.301943178223	131.089367044922	119.739063293457	106.127857291016	89.4150931401366	72.785532790039	59.4239381899414	52.5150712890625	53.3330387094727	59.7546658183594	69.8687926826172	81.7642593691407	93.5299059448242	100.845600317871	104.985449110352	112.429650459961	129.658402504395	163.151903381348	226.619176180664	315.740088810547	409.951106636231	488.68869502295	531.389319335938	525.180624767578	483.771634407715	426.470880467774	372.58689515918	341.42821069336	338.827641796875	351.91283366211	371.934564199219	390.14361131836
497.702868652344	412.354681518555	337.817182250976	274.090370849609	221.174247314453	179.068811645508	150.43488862793	135.272478261719	129.590343369141	129.397246772461	130.701951293945	136.825682966797	150.429266576172	166.530863072266	180.148633405274	186.300738525391	183.993242098633	176.547370158203	165.454027205078	152.204117740234	138.288546264649	120.881394676758	98.9887266425781	76.8494193144531	58.7023498447265	48.7863953857422	49.4357896083984	57.8246144111328	70.4515192875977	83.8151537314454	94.4141672363281	96.3846426704101	92.0608137045897	90.2385560366209	99.7137453642577	129.282257385254	194.170429332031	288.514344072754	389.47449575879	474.211378541504	519.885486572265	512.795461274902	468.167639881836	406.554060257324	348.506760265625	314.577777770996	310.319795991211	322.031456350097	341.383734020996	360.047604177246
478.364978027343	392.004275585937	317.20217290039	253.958669970703	202.273766796875	162.147463378906	136.52340609375	125.401594941406	124.366560356445	129.002832773438	134.894942626953	145.918662046875	165.017637410157	186.378210521973	204.186723187501	212.629517211915	210.187190513184	200.735515221192	186.553594458985	169.92053134961	153.115429016114	133.146984131348	108.495794613281	83.6488154526369	63.0930016401369	51.3153081665041	51.2071314116212	59.77716804834	72.688323506836	85.6035032172852	94.1856126098633	91.6559225185546	80.905829323242	72.1034267729489	75.4168086166989	101.014068603515	164.815438664062	260.042189632324	362.813973612305	449.250442708007	495.471249023437	487.411439097655	440.991244861327	377.308096505859	317.459424222655	282.542658203124	277.852847373046	289.325038271484	309.016657509765	328.985131699218
465.366302490234	378.950849609375	304.49321472168	241.993397827148	191.451398925781	152.867218017578	129.227790649414	120.533116821289	122.302793212891	130.056416503906	139.313583374023	154.726890014648	179.283271972656	206.003834960938	227.909684692383	238.021926879883	233.707510620117	219.619032104492	199.706067687988	177.918193725586	158.204986572266	138.439457092285	115.988554382324	94.042762145996	75.792564086914	64.4284439086914	62.2897756347656	67.2495701293946	75.7987663574219	84.4283032836914	89.6291198730469	84.9976243286133	72.8731906738281	62.8612066040039	64.5670598144532	87.5961380004883	147.182040161133	236.921174499512	333.96314251709	415.457545715332	458.553985595703	449.568406860351	403.734408508301	341.578073486328	283.625484741211	250.402725219727	247.052319580078	259.890212524414	281.20261706543	303.27574621582
460.159947021484	375.376756762695	302.381696435547	241.174766040039	191.755965576172	154.125295043945	130.804500332031	121.79358144043	123.309919536133	131.570895786133	142.793891357422	163.081225799805	194.954645001953	229.260669639161	256.845820386719	268.556617919922	259.425570946778	235.55499901709	204.396139068848	173.400228040039	150.018502868652	134.784010240234	122.729258862793	113.054678708008	104.960699747559	97.6477519531256	91.0446549125982	85.6844553115238	81.6739237680665	79.1198309003906	78.12894732666	74.7814426455076	69.0061364448242	66.6827743266603	73.6911018930667	95.910864746094	145.638077711914	218.95291038916	297.411340538574	362.569345920898	395.982904296874	385.428427909667	343.201931585448	287.638796959472	237.074405666991	209.844139343261	211.246575249023	229.058125627441	255.330924587402	282.117106237793
459.321961425781	377.378776293945	306.690425463867	247.256908935547	199.078226708984	162.15437878418	138.171545610352	127.1297271875	126.499652841797	133.752051899414	146.357653686523	172.478892560547	213.801948970703	258.083171380859	293.078908254883	306.54550805664	290.104246045898	251.917556580078	204.553526769531	160.580243724609	132.565794555664	125.170755950195	130.016403167969	140.111871177734	148.466294948242	148.088809448242	135.043294901367	113.990327995117	90.8340883940428	71.4787557626953	61.8285097656251	62.1152544916993	68.4028701645508	80.3435006508788	97.5892898173827	119.792381530762	154.431660660156	201.739031294434	250.496166129883	289.484737862794	307.486419189454	294.631603162598	258.399174651368	213.593544076661	175.019121859375	157.480318420411	166.685265288086	192.764355515137	227.155391809082	261.296176877442
460.672688232422	381.683378442383	313.382318725586	255.769509082031	208.844949511719	172.608640014648	147.944239428711	134.851747753906	132.005676733399	138.080538110352	151.75084362793	183.173601902344	233.232471771485	286.691940311035	328.31649459668	342.870621704102	318.436483126465	265.17108747998	200.951192524902	143.653556021484	111.15493572998	112.561899201172	135.956607928223	167.679210584961	194.069855845215	201.468692382813	181.744296648926	144.003236194336	100.442646342285	63.2596624160155	44.6514197387694	49.4415180498046	69.498533800293	97.5870673813479	126.471719184082	148.91708959961	167.011023172852	185.577119643066	201.483612192871	211.598734004882	212.790718261718	197.93483759912	169.118936562011	137.030106196777	112.355437549804	105.78202166748	123.375845742187	158.012182409668	200.592050881348	242.016470368652
462.032469970703	385.017033447266	318.420293139648	262.242249047851	216.482901171875	181.142249511719	156.737894731445	143.269836831055	139.961674814453	146.037007685547	160.719434448242	195.419065430664	250.653501296875	309.307576554687	354.266125711914	368.413983276367	337.115229397461	271.77997440332	194.362098069824	126.815480172852	91.0940004882815	99.9196449721681	138.656493773926	188.221567959473	229.531888594726	243.504476745605	218.606261203125	167.559227923339	107.662983719726	56.2171354057617	30.521289794922	39.2026915024415	70.728269319336	112.157156322754	150.548485589844	172.961390197754	176.824399416992	170.764757862793	158.639671629395	144.306346811036	131.621989501954	116.09503619922	95.1540161733406	75.5362746787116	63.979156969727	67.2200083007816	91.3257726562505	131.804886533203	179.556933955079	225.481498945313
461.221649169922	384.106211547852	317.767265625	262.204811401367	217.418848876953	183.409378051758	161.167824462891	150.694188110352	150.501330688477	159.102113891602	175.009399414062	209.468994750977	263.472325439453	320.150680236816	362.635347900391	374.0576171875	338.833432067871	268.208600036621	185.55920513916	114.261331420898	77.6910629272461	90.2061982421875	136.222681335449	194.203814331055	242.612899353027	259.913238525391	233.087789611816	176.494351196289	109.658486633301	52.1057592773436	23.3617324829102	33.8412330322266	70.5272186889649	117.797449279785	160.029684631348	181.601684570312	177.32002355957	157.599528381348	130.230337341308	103.002588745117	83.7064208984375	69.869103942871	56.2972123413086	46.6998408813477	44.786084350586	54.2650375366211	80.5425020751955	121.14574810791	167.966073181153	212.894774841309
458.999462158203	377.874878701172	309.067506552735	252.577345712891	208.404396181641	176.548657958985	159.934327713867	158.561405446289	168.043596152832	183.994604830077	202.028136474609	231.057043644042	274.005523007324	317.504295728028	348.184082969727	352.675605895997	316.870614731446	249.681962033692	172.272022465821	105.803170690918	71.4377813720704	82.5142634487307	124.924367145508	178.660479053223	223.714985762696	240.080273864747	215.854142579102	164.375000845215	103.496149833496	51.0708907143553	24.952524658203	34.6380875175781	68.2253785122072	111.468843863282	150.122929791993	169.942082519532	165.773911389649	147.115452254883	121.695291099609	97.2420139082029	81.4842066650387	73.3698492392572	67.7465509746086	66.1923420673819	70.2852527138662	81.6033131103506	103.787772637695	135.786611165039	172.137954621094	207.37992893457
456.819013916016	368.505388081055	295.012404643555	236.340063603516	192.488364960938	163.45730871582	155.293862521484	167.99802637793	192.499348805176	219.727378323242	240.611663452148	260.014071039551	283.98156873877	305.22135627832	316.440633386719	310.346599792481	276.098145915528	218.557138603516	153.985242226563	98.6441211547851	68.7954397583008	74.869037272461	106.023804117188	146.614981439454	180.997810386231	193.527532104493	175.266252739746	136.643811527344	91.0670492490234	51.9428066865233	32.677924621582	39.9649495034179	64.8659874775392	97.3422188701174	127.354824007324	144.864983215332	146.553906795899	139.114141198242	127.523870969726	116.761280657715	111.80455480957	112.759335435058	116.306832835937	122.288583997558	130.546125905273	140.920995544433	154.389946980468	171.058622223144	189.461890174316	208.13461973584
453.541449951172	357.611790751953	279.13555434082	218.112740717773	174.543349882812	148.427381835937	149.195980249512	176.849145123535	217.240160949463	256.22231221875	279.648883422852	287.739596266358	289.925594421631	285.877295331787	275.265116439941	257.759475189209	226.596740229492	181.99663326538	134.104601322021	93.0660914245604	69.0265505981445	68.6314630571289	85.1171974514159	108.515527459472	128.858226759765	136.177069030761	125.326229037597	102.951190994629	76.7706927541502	54.503472168457	43.8682670898438	47.9004016721192	61.4540506804199	79.9762278840331	98.9139470522459	113.714221954345	123.745986094726	132.044563627197	139.556554295166	147.228557842041	156.007174011231	166.868349916504	179.181019062256	191.481260777832	202.305154392579	210.18877923584	213.206417145508	212.334015235352	210.460150748535	210.473400928223
448.027915771484	346.80813777832	264.970550087891	202.515152700196	159.441945615234	135.750928833008	143.590232261719	182.959855901367	235.637604889648	283.401284364257	308.02869946289	305.63313865332	288.36273184375	262.04754633252	232.517649417969	205.603108398438	178.447112282715	147.162949538575	116.035836652832	89.3509901123046	71.3936264038085	65.1624841464844	67.8007523491213	74.8103230830082	81.6930884194342	83.9509404296881	80.0361804165044	72.9475469990238	65.0065882231446	58.5348521347655	55.853886779785	56.5230267060546	58.9945732163086	63.9295244887697	71.9888787016605	83.8336340332035	101.436125602539	124.35568795752	149.633818419434	174.31201430957	195.431772949218	214.527680069824	233.572070790527	250.263066514159	262.298788643554	267.377358581542	261.094575174804	244.985024154785	225.655007251465	209.710826194824
439.139556884766	337.708480224609	256.050986328125	194.167075195313	152.056746826172	129.720001220703	140.426169921875	184.175252929688	241.063252929688	291.186172607422	314.640014648438	305.094217529297	275.818112792969	236.307542724609	196.058349609375	164.566375732422	141.72997668457	121.218590942383	103.184685119629	87.7807258300781	75.1591796875	65.8230438842773	59.6706740112305	55.9475742797852	53.8992489013672	52.7712020874023	53.3982158203125	56.2832872924805	60.1742435302734	63.8189115600586	65.9651184082031	63.9114072875977	58.4925601806641	53.7607622680664	53.7681987304688	62.5670547485352	83.7103016357421	114.496482604981	149.596140686035	183.679818908692	211.418060302734	234.56811328125	256.682949157715	275.1266953125	287.263479125977	290.457427978516	278.911813110351	254.38388293457	225.56873059082	201.16144921875
426.39237890625	331.446144545899	254.555593295898	195.72072515625	154.941540126953	132.218038208008	139.791540344238	177.662046535645	227.467575364991	270.84614541504	289.435775268556	276.530642026612	244.372066634034	203.01878343921	162.529526790528	132.963031036378	115.728535812012	104.120218218506	96.0242188029787	89.3266781125488	81.9137366943358	73.0902273623044	64.2653897517088	56.4819746416014	50.782732811035	48.2104150390624	50.593762767578	57.2376088105467	65.3988410051268	72.3343471884763	75.3010151977537	70.6448090432127	60.194470166748	49.4310525529785	43.8356101865236	48.8891970520022	68.649200617676	99.4615848937993	135.240268677979	169.899170767823	197.352209960938	218.981376757813	238.84405862671	254.867269816895	264.978024577638	267.103337158204	255.478318835938	231.484960111329	203.77059406836	180.982553791016
410.545618164063	326.945096699219	258.128641362305	204.09625215332	164.847929072265	140.383672119141	140.386642619629	164.856840573731	199.26952399292	229.099950888672	239.823379272461	225.676065926026	196.341172175049	160.464312846924	126.691102769043	103.667156768799	93.7223132587892	91.092829020752	92.283946435791	93.8009078850097	92.1489557495116	86.0567390180663	77.8540961032713	69.4480535219725	62.7456377910155	59.653875427246	62.2880819624022	69.3769063852538	77.7473753981933	84.2265157036132	85.6413540039062	78.0041768513183	63.4302997775878	47.9012929543457	37.3987265532227	37.9041707458497	53.5288383374024	80.2850158801271	112.00588416626	142.524623988037	165.674416137696	181.880278908692	195.253425106202	205.156327290039	210.95145802002	212.001289855957	203.555830990235	186.040099716309	166.579083745606	152.297770789551
392.325266235351	322.505347001953	263.502035175781	215.315330756836	177.945233745117	151.391744140625	142.07985607666	150.009569553223	165.543393370361	179.043836328125	180.873407226562	166.918775529052	143.604935368896	117.101882551025	93.5796128803708	79.2081221618651	76.7865054594726	82.2014322365722	91.2542598972168	99.746345845459	103.479047485352	101.006951213867	95.1291520949708	88.0137705332032	81.8289269331056	78.7427416992189	80.7090321269533	86.2823846132814	92.532073215088	96.5273719892579	95.3375549926758	85.1206122722168	67.830361123291	49.2298164755859	35.081993258789	31.1499064025879	41.228185159912	61.4748195776366	86.1978657763672	109.705379876709	126.305417999267	135.27722892334	140.415441901855	142.801183765869	143.515581346435	143.639761474609	139.914067747558	131.61774894458	123.640289669922	120.871174527832
372.457314697266	316.426905771484	267.407679384766	225.399635537109	190.402774228515	162.417095458984	144.739560043945	137.370167983399	135.3634780542	133.774049033204	127.656439697266	114.647057137208	98.0428621684575	81.3892441547856	68.2315924599612	62.1152964477541	65.9963088486329	77.511036753418	92.2255510664062	105.705922691894	113.51822253418	114.225236312012	110.782916755859	105.347085287597	100.073563329101	97.1181723022459	98.0844719833982	101.535248091308	105.065160961426	106.268870929199	102.741038330078	91.1252168662108	73.0249663139647	53.4749561201171	37.5098557314452	30.1643345947265	34.6262114501953	47.5390400000002	64.1210921337894	79.5906397412113	89.1659547119145	91.1846359912115	88.8345023193366	84.609155278321	81.0021964501961	80.507227416993	81.3227472822273	81.7863549912115	84.6003018886724	92.4668393193363
351.667755126953	307.009783325195	266.577478637695	230.370841064453	198.389870605469	170.634567260742	148.234133850098	131.188570373535	117.804072601318	106.386836303711	95.2430572509766	83.2491970520019	71.5344585266113	61.7841492614746	55.6835768432617	54.9180488586426	62.4269198608399	77.0866514587403	94.4882118225097	110.222569122314	119.88069152832	121.995966674805	119.50774911499	114.615957397461	109.520510070801	106.421325683594	106.642260253906	108.716701416016	110.658865142822	110.482967407227	106.203224182129	95.1490921936035	78.6444274597168	60.6950448913574	45.306759399414	36.4853858947754	36.6018875732422	42.9857211608887	52.0804418640137	60.329604888916	64.1767654418945	61.6149093017578	55.0149996643066	47.3875578613281	41.7431052246094	41.0921630859375	44.5515877685547	50.1143650512695	59.1052104492188	72.8488394775391
326.772454467774	291.007340639649	257.918666635742	227.506432456055	199.770638100586	174.711283569336	152.484843519531	133.091317951172	116.295994878418	101.86416231543	89.5611082763671	78.9166360356444	70.0872202504881	63.7781560092771	60.6947384003903	61.5422625122067	68.9414539951169	82.422116123535	98.0531604218749	111.903498414551	120.042041625977	120.912275343262	117.134925216797	111.044763315918	104.976561709961	101.265092468262	101.013824118164	102.666241946778	104.567143163086	105.061324976074	102.493584594727	95.3403070761719	84.7049609477538	72.8729686237789	62.1297525185542	54.7607350463862	51.8354097722163	51.8301617531735	53.1407506418456	54.1629360908204	53.2924777526857	49.0296884814454	42.4440618420411	35.7851285534669	31.3024193347168	31.2454649047852	34.9608554360352	40.9489037824708	50.189724685547	63.6634328867189
297.287418334961	269.552904169922	243.609973613281	219.458626665039	197.098863325195	176.53068359375	157.579436166504	140.245121043457	124.789715180908	111.475195535156	100.5635390625	92.0571832204589	85.7814767048338	81.7327633293455	79.9073869077147	80.3016912536619	84.8231136284178	93.4740914895019	103.393468945068	111.720090103272	115.592799072266	113.45124740918	107.202872375244	99.1881966347657	91.7477428520508	87.2220336914064	86.3805910947267	87.6630666191407	89.9151773518068	91.9826403798829	92.7111727905274	92.2781271403809	91.4530253713378	89.9698386484374	87.5625381367185	83.9650950012205	78.4074644704588	71.066999101074	63.0987660502928	55.6578324753417	49.8992655334473	45.4207007373047	41.4520933154297	38.5969899987793	37.4589375183105	38.6414826049804	41.370738168457	45.2443397214355	51.4231178994141	61.0679033378907
267.988846313476	247.516432451172	228.290549018555	210.311196015625	193.578373442383	178.092081298828	163.636012754395	150.210167809082	138.13900670874	127.746989699219	119.358577026367	113.383677463135	109.605984178955	107.410634014404	106.182763810059	105.307510406494	105.777225512207	108.001817900147	110.492760007568	111.761524271729	110.319583129883	104.723183311035	95.9646765236815	86.2096926743163	77.6238616694335	72.3728134155272	70.7954204140624	71.4479293940429	73.8220316032714	77.4094182895507	81.7017807006835	88.7404491535644	98.8642961496583	109.011326213623	116.119543870117	117.126953643799	109.297757303223	94.6732851652833	77.3572345771484	61.4533028859863	51.0651874389649	47.0954866296387	46.8084022265626	48.8500366394044	51.8664922778322	54.5038715515138	55.7408366215821	56.4799858815919	58.2533260898438	62.5928640046387
243.652937988281	229.767884018555	216.599542299805	204.147912832031	192.412995615234	181.394790649414	170.772674246582	160.546646406738	151.197642661865	143.206598543945	137.054449584961	133.608957620361	132.549498962158	132.574430857177	132.382110552246	130.670895294189	127.509116397949	123.764535698974	119.334656224853	114.116981003174	108.009013061523	99.8383834873047	89.673423595459	79.2726867548828	70.3947263344726	64.798095703125	62.3111713066406	61.7615842324219	63.4067698117677	67.5041633759767	74.3112002563477	87.5051698830566	106.914448701904	127.023102567627	142.315197334961	147.274798858642	137.485993905761	116.626071906494	91.3189027102047	68.1883561662596	53.8583021240234	50.3615867187499	53.2822967175292	59.5711629174803	66.1789161157225	70.0562871093748	70.0307514511717	68.135155276367	66.1282852558592	65.7689280605468
229.055892944336	221.177217407227	213.176102905273	205.052549438477	196.806557006836	188.438125610352	179.107521606445	168.814744995117	158.819396240234	150.381075805664	144.759384155273	143.445862548828	145.60077734375	148.986816650391	151.366668579102	150.503021240234	145.724113037109	138.521485229492	129.902780212402	120.875640380859	112.447708129883	103.907148376465	94.5821995239258	85.5406141967773	77.8501450195312	72.5785446166992	68.9807030029297	66.3447850952148	65.788455871582	68.4293803100586	75.3852233886719	91.3501860961914	115.579158447266	141.03083895874	160.663926147461	167.437118530273	155.95187991333	130.9024112854	100.386516937256	72.5020011596679	55.3466682434082	51.5265415649414	55.6430849304199	63.7872632751465	72.0500415344239	76.5223846435547	76.2000833129883	73.6891609191894	70.4959313964844	68.1267086791992
229.307970458984	227.76249133789	224.381910102539	219.166226752929	212.115441289062	203.229553710937	190.05879349707	172.603160647461	154.537310944336	139.535900169922	131.273584106446	132.656880339844	141.236018348633	152.651221753906	162.542714176758	166.550719238281	163.209690198242	155.426144642578	145.39840268164	135.324784425781	127.403609985351	121.802273926757	117.055229509765	112.911384884765	109.119648202148	105.428927612304	100.334022468749	94.0023273378898	88.6916431894524	86.6597709931635	90.1645117187495	104.116397965332	127.010229086426	151.480206183349	170.160530357422	175.685402709961	162.554173855713	135.677376393799	103.305984402099	73.690971958496	55.0833131408691	49.9856802485352	52.8974238962403	60.0645356350099	67.7330070158693	72.1488295898439	72.9210685375978	72.5523961584473	71.6292146813965	70.7379263354491
241.225037475586	246.277066787109	247.124197592773	243.766429892578	236.203763686523	224.436198974609	203.547755942871	173.538434591309	141.782204640869	115.6530358125	102.524897827149	107.433451755615	125.462717783936	149.059204305908	170.669419715332	182.739872406006	182.828963380371	175.972353709228	165.832441888916	156.071626415771	150.352305786133	150.116893179199	152.923789597412	156.609375271972	159.010030434082	157.962135314941	151.002556883789	139.573708319824	127.370289169189	118.086998978027	115.41853729248	123.951874312256	141.223877006592	160.354090075928	174.462058220703	176.667326141357	161.973071976074	134.966265924561	103.142140779541	73.9959293337402	55.0228643798828	48.2006423959961	48.5324415202637	53.0517170356446	58.7919242250978	62.7865183715821	65.5539733544923	69.0719856518555	72.5628444445801	75.2488389135742
257.141705078125	267.693855673828	271.86044647461	269.641477480469	261.036948691406	246.046860107422	217.447050949219	175.237521216797	130.254512079101	93.334264705078	75.3130202636717	83.1318446591796	109.566577112305	144.205618766602	176.637370765625	196.45023425293	200.400720430664	195.429895203125	186.40299176709	178.185243319336	175.641883056641	181.541812211426	192.64154198584	204.78772053125	213.826995999024	215.606016540528	206.691295799317	189.851735007813	170.237563700684	152.999011412598	143.286307678223	145.095264878418	154.992396656738	166.983984441895	175.076309662598	173.275653747559	157.420436479736	131.50647023999	101.776125353882	74.4717721469726	55.8357809448242	47.0784343868408	44.0381522559814	44.8995105931396	47.8470854392089	51.0654528350829	56.0904432678222	64.132339376831	72.8873954315186	80.051865701294
269.392584350586	282.985769916992	289.04813784668	287.579688139648	278.580420795898	262.050335815429	229.629320521484	181.317374914062	129.654668008301	87.1813688193359	66.4376463623046	75.1083269135742	104.833297796387	144.085319596191	181.337152898437	205.061558288574	211.743749196289	209.068551897949	202.308146249023	196.73471210498	197.620429321289	208.767837101074	226.662148874023	245.599555835449	259.876249180664	263.78842010498	253.105228766601	231.629214368652	205.706636673828	181.683755444824	165.906830444336	161.785219405273	165.08808248584	170.70138308667	173.511084608398	168.40315045166	152.108129572022	128.035379702393	101.089077409424	76.1733992597655	58.1925218200683	47.5260626005859	40.9045705568848	37.7586194235841	37.5187829353029	39.6156348266603	46.5221237817385	58.6178673107911	72.1934423876954	83.5394259863281
270.312286376953	283.125721435547	289.144752807617	288.369380493164	280.799604492187	266.435424804688	237.967206665039	195.394950073242	149.683107177734	111.796130126953	92.6984710693359	98.7191663818359	122.548581298828	154.693161254883	185.65935168457	205.953598022461	212.676837524414	212.158106567383	208.745999267578	206.789109741211	210.636032104492	224.485773925781	245.439272460938	267.198016357422	283.463494262695	287.937194824219	275.949345336914	251.698953369141	222.190677978516	194.429178222656	175.41911315918	168.260387634277	168.283228942871	170.837779815674	171.274182983398	164.942581176758	149.248013458252	127.290384674072	102.962136230469	80.1557095336914	62.7635459899902	50.450533416748	40.6217108764648	33.7797466430664	30.4273089904785	31.067066192627	38.8406604003907	53.4129794311524	70.0715600585938	84.1039390563965
254.378997192383	258.886619995118	260.577289697267	259.451006298829	255.507769799806	248.747580200196	236.490082487305	218.735276661132	199.503695240721	182.815870745115	172.692335693357	170.709683535643	174.187559259276	180.761072688964	188.065333649414	193.735451965332	196.996492840821	199.425049726075	202.183524814942	206.43432030127	213.339838378906	226.524512561523	245.213408053223	263.969874583496	277.357261881836	279.938919677735	267.10725411084	242.486698694825	212.988644220215	185.524481477539	167.005601257325	160.567045874024	161.601221467285	165.40556456543	167.277511696777	162.514499389649	149.060712934815	130.051194646728	108.569666589233	87.6998508261716	70.5254694213865	55.8567131285398	41.6377672384033	29.6533456204835	21.6881621442873	19.5269306793216	26.7846171047367	42.2714121741947	60.5648670689701	76.2425329703372
226.702976074219	216.286524316407	209.707427783204	206.96568647461	208.061300390625	212.99426953125	226.616186651367	248.927051750976	272.649475697753	290.506069359374	295.219443603515	280.842366466308	252.226430702636	218.292484258301	187.961375079102	170.15395111084	167.490189914063	174.022859524903	185.821993602539	198.957625806152	209.499789794922	219.756848956543	232.348780851563	243.813040398438	250.687082515625	249.508362121582	236.108962054199	212.797245701172	185.825088805664	161.44436711084	145.906956359863	142.546094296875	147.193863759766	154.850408132324	160.51587079834	159.190395141602	149.404986531494	134.492882712158	116.657575629516	98.102557229492	81.0313194580077	63.139930816284	42.959396673706	23.9456142784424	9.55448087866216	3.24189372253429	9.02623022534199	24.6035588883058	43.9463135885012	61.0269282030031
195.566943969726	169.166069750976	153.894669555664	149.752743383789	156.740291235351	174.857313110351	217.301459496094	284.072730392578	355.374650068848	411.410742793946	432.384532836915	403.999234466309	339.452498169434	260.189502543457	187.655426185547	143.295447692871	133.463167605469	143.861800191894	164.96094464209	187.230200145996	201.139165893555	207.439448296875	212.484647895996	215.147355072754	214.300160208984	208.815653686523	195.129056266113	173.991974359863	150.75157682666	130.75503252539	119.349510314941	120.128118439941	129.526077661133	142.153725611572	152.621399924316	155.539438232422	149.949897053711	139.445884632812	125.464316192993	109.44210695752	92.8161721496583	72.2928870401611	46.9143081468506	21.6208725635987	1.35301738427726	-8.94882029724127	-5.04234620922852	9.77881491906734	29.1512216800538	46.7114326661376
169.253621826172	131.365891650391	110.498517504883	106.651499389649	119.824837304688	150.01853125	217.501841360352	322.274767635742	433.933419874022	522.073907873046	556.292341430663	515.062306828123	418.653064200194	299.354234124999	189.455437180664	121.246293945313	104.220664776368	116.852135955078	144.899916945313	174.123217210938	190.28124621582	192.828975768555	191.260266226563	186.392659876953	179.043699006836	170.030925903321	156.342123845704	137.432264642579	117.819673375	102.022675124024	94.5595949707034	99.2437038403323	113.062785012207	130.296932098389	145.226238710938	152.130798461914	150.364507306885	143.740636171142	133.228341121338	119.796778224121	104.415103546142	83.3082823603512	55.8302106223142	27.6434404226073	4.41052385180642	-8.20598699951186	-6.02895817041024	7.16657561206048	25.1149134064942	41.5503542714844
156.04573059082	116.726625366211	96.8784741210938	96.5012768554688	115.595033569336	154.159744262695	236.173272583008	361.635618530274	494.579986633301	599.039581420898	639.047607421875	588.913602844238	472.615431335449	328.688785583496	195.669358276367	112.092842102051	89.0679202880859	100.904131042481	130.938449523926	162.507850891113	178.949310302734	179.182096557617	174.314892883301	165.968796081543	155.764902954102	145.324310302734	131.92275189209	114.479496520996	97.0809435424804	83.8134923095703	78.763542175293	85.8234360351563	102.268907653809	122.261442687988	139.962526794434	149.533645629883	150.317880096436	146.2075730896	138.188103256226	127.244849243164	114.363189697266	96.178817337036	72.0348130645752	46.9776378021241	26.0537524719238	14.3096179962158	15.4585483703614	26.1362363128662	40.7727108306886	53.7980009307862
157.553849609375	132.893791552735	125.289242285157	134.740201806641	161.246670117188	204.808647216798	288.741403921876	413.044940232423	542.746349923829	642.872726771485	678.451164550782	623.382006691406	500.980524009766	350.396201361328	210.778523601563	121.276975585938	92.6210024003908	98.7109474746095	123.452643179687	150.751921886719	164.514615966797	164.218605861328	160.59333665625	154.421987689453	146.487738298828	137.573767822266	124.842148621094	107.770761136719	90.6164968271484	77.6362471503906	73.0869035644531	80.7866736601562	97.8976297988281	118.692460594238	137.443854660156	148.424500610352	150.470036226563	147.398669099609	140.956942556885	132.891399925781	124.948584533692	115.610629785401	103.713173462647	91.5330154582528	81.3469556650401	75.4317939758312	76.3495499907238	82.582357114503	90.2871859470225	95.6210070881356
168.256164916992	170.640299975586	184.157820336914	208.808726000976	244.593016967773	291.510693237304	369.235608484374	477.767762708984	587.596375398925	669.210666041992	693.099854125977	635.212838841308	515.223473862793	369.208410404785	233.24429968164	143.407792907715	108.676418539062	104.999075766113	118.909471904785	136.941314270996	145.628310180664	145.767393555664	146.336092852051	146.139007187012	143.980735677734	138.665877441406	126.983922633301	109.731805175293	91.7252898344726	77.7801413779296	72.7121245727539	80.1796930239258	96.9723368867188	117.602375753662	136.582129217285	148.423916870117	151.041600493652	148.093633692871	142.709223795532	138.017578129394	137.147904022217	141.608585998657	149.31348584021	158.000026759887	165.405631970703	169.267724685668	170.38261067163	170.258674453246	167.701457380248	161.516500802368
185.736807495117	218.497869653319	255.102153955076	295.549660400388	339.840388989255	387.974339721677	454.517410133787	539.469600225585	620.98206369287	677.205954231446	686.29242553711	627.662773028809	515.882894242676	381.820846050293	256.344685323241	170.322468933105	130.310066314452	115.72877288623	116.744784496582	123.524296993653	126.233506225586	127.248766844727	133.125948285645	140.300518569824	145.20794571875	144.283697753906	133.89126160498	116.406991924316	97.2856583173826	81.9820303896482	75.9508777465819	82.6234561728515	98.3632525981445	118.023383345459	136.456964737793	148.517113098145	151.042541691406	147.464506302246	142.524937033325	140.965763987305	147.528917266845	167.113479254028	196.558163213744	228.514345572874	255.633402758298	270.566711196897	272.163665546628	265.323348189573	251.771667138792	233.234530407347
207.579908325195	264.998219604492	319.740188818359	371.805815966796	421.195101049804	467.908044067382	521.448332733398	581.815967047851	634.755415439941	666.011146338868	661.327628173829	603.98848298877	503.497398497559	384.928941634277	273.357679333007	193.858178527832	150.597843336914	126.860295804199	116.394429752441	112.949139004395	110.273317382813	112.083032932617	122.545689771973	136.087185833496	147.133419049805	150.110287353516	141.107353212402	123.840684671387	104.175938028808	87.9787695830077	81.1148356323241	86.7389251533203	100.94060061377	118.987678548828	136.147975493652	147.689307983398	149.482828613525	144.683326360596	139.484072331421	140.078337632813	152.659393371582	185.066102828735	233.169618599731	285.211645763061	329.433889397216	354.078054580687	356.298649749267	343.934538183959	321.253957231078	292.525144236938
231.369598388672	298.673068847656	359.689870605469	414.420003662109	462.863468017578	505.020263671875	546.889900146484	588.472377441406	620.768431274414	634.778797363281	621.504211425781	567.446642456055	478.605599975586	375.228130493164	277.561280517578	205.852096557617	162.615647216797	134.353901489258	117.294256469727	107.66410925293	101.690856933594	103.690499023438	116.178104125977	132.679672973633	146.721206298828	151.828704833984	144.175385131836	128.077246704102	109.27446472168	93.5072143554687	86.5156707763672	91.1470620117188	103.574604614258	119.527456542969	134.734775756836	144.925720214844	145.372430053711	138.922133300781	132.666619750977	133.697679199219	149.10710144043	188.40725	246.870265014649	310.227601196289	364.210713256836	394.551055908203	397.393498413086	382.250404296875	354.904469665527	321.138390625
262.945813964844	319.329847998047	369.673048022461	413.975414038086	452.236946044921	484.457644042968	514.948420545898	543.70927555371	564.273840295897	570.175746001952	554.948623901366	507.880495558593	433.282273487304	347.22192534082	265.767418772461	204.986721435547	166.527863615234	139.678866875977	121.967685790039	110.922274929688	104.070588867188	105.361598416992	116.443333864258	131.392338987305	144.285157564453	149.198333374023	142.904262952148	129.351917113281	113.382701053223	99.8380199677735	93.5592790527345	97.0011058642579	106.935896938477	119.681710941162	131.556606538086	138.878642395019	136.771020650146	127.688368859619	118.945883816162	117.8587623125	131.742201141357	170.145346243652	228.191399757568	291.556642771728	345.917356374756	376.949821655273	380.702371361816	366.724151435302	340.942662752929	309.285406191894
303.919134399414	334.614077709961	361.944423950195	385.910173120117	406.511325219727	423.747880249024	441.049544689454	458.416318541016	470.703642081544	472.766955588868	459.461699340821	423.118926473145	367.168343467286	303.113370619629	242.457428226563	196.703936584473	166.950560791992	145.528353984863	130.790818515137	121.091456734863	114.783770996094	114.816126310547	122.286187776855	132.771407877441	141.849239094727	145.097133911133	140.26519488916	130.301787040527	118.581756521484	108.479949488281	103.371212097168	105.22041534668	111.777661799316	120.095644957275	127.227058322754	130.224595397949	124.338621207031	111.534006748535	98.9352044862061	93.6666668837893	102.85284640503	134.986529374878	185.318080817505	241.108321245484	289.618071171387	318.108151107789	323.154645173096	313.250339692261	293.531108487671	269.132825381714
345.529655273436	344.814612060547	344.42122532959	344.349495080568	344.599421313478	345.171004028323	349.033810317874	356.187840182132	362.178742981937	362.552168078128	352.853764831546	328.397069007815	292.151647699709	251.147197258791	212.413414036622	182.979994384766	163.637160255371	149.698447414062	139.978522932617	133.292053882812	128.453707336425	127.118432754394	130.076452088867	134.845341148437	138.942675741699	139.886031677246	136.54482255957	130.573997849609	123.669437140625	117.527020025879	113.842626098633	114.075131784668	117.093950688476	120.710768171387	122.737269594727	120.985140319824	110.98571976709	94.1978843623051	77.324624974854	67.0689324741218	70.1337977294931	93.418161179933	132.453362245851	176.890990268801	216.382634590334	240.579884552004	246.86908011133	242.149161707277	230.340619403566	215.363943263918
379.017472167968	350.220305126953	325.020679101563	303.418594091797	285.414050097657	271.007047119141	262.741755171876	260.618174255861	260.820049347658	259.531125423829	252.935147460939	238.950056970704	220.120023968751	199.568136187501	180.417481359375	165.791147216797	156.341083513672	149.985231761719	145.745667330078	142.644465587891	139.703701904297	137.332867798828	136.183913025391	135.642600304687	135.094692357422	133.925951904297	132.029787580078	129.815690904297	127.443548924805	125.073248689453	122.864677246094	121.835396503906	121.878815097656	121.468590163574	119.078378837891	113.181838256836	99.6228043730471	79.4188390957032	58.8041884958497	44.0130986445315	41.2798156127933	55.9276034450689	83.8002980939948	116.913003492921	147.280823575196	166.918862274171	173.964436440919	173.740810119874	169.042008034424	162.66205490796
395.622680664062	351.120010986328	311.660012207031	277.242684326172	247.86802734375	223.536041259766	206.013916992187	195.301654541016	188.748467529297	183.703569580078	177.516174316406	170.013024169922	162.961310058594	156.620918334961	151.251735351563	147.113647460938	144.815752075195	144.184791625977	144.307119995117	144.269091064453	143.15705871582	140.523781494141	136.978356811523	133.191646850586	129.834513793945	127.577819824219	127.006731567383	127.674007568359	128.701897888184	129.212652587891	128.328521728516	126.771350830078	125.126306518555	122.310620513916	117.241524536133	108.836250305176	93.160363067627	70.9357083435058	48.0639382629393	30.4467049560546	23.9856605529785	33.002217956543	53.5619424133301	79.1827145690918	103.38241506958	119.678924560547	126.55947442627	128.34547756958	127.306086914062	125.710455383301
389.463303222656	346.067094631348	306.490033713379	270.73212046875	238.793354897461	210.673736999512	186.631645371582	166.667080013672	150.392473030761	137.420256527832	127.362862609863	121.216621496581	119.239911784667	119.938238144531	121.817105246582	123.38201776123	125.402365597656	128.874478975586	132.64427303125	135.557662900879	136.460563720703	134.387578365723	130.108096745117	125.070214546387	120.722027457031	118.511631164551	119.413464503906	122.462130350098	126.195970450684	129.153326553223	129.872540405273	128.928074448731	127.294367518555	124.109725951904	118.512456085938	109.640864257813	93.6911580881349	71.2378000187989	47.9864786188964	29.6428824575196	21.9127001037598	28.7945509663087	46.4846426657715	68.9850460891113	90.297832123291	104.425071655273	109.683356888672	110.071307232178	108.114034380371	106.336650027832
366.379276123047	334.868986677246	304.23259232666	274.470093071289	245.581488911133	217.566779846191	188.70124848291	158.984894821289	131.00479495166	107.348024964356	90.6016609497073	82.4040930786135	81.0306039575198	84.0236083300784	88.9255209399416	93.2787565307619	98.2653097421877	105.523570745117	113.280547580078	119.763248287598	123.198680908203	122.214691713379	117.993275342774	112.59266238916	108.071083445313	106.486769104004	109.058891978516	114.415298340332	120.727229269531	126.165925846191	128.902629150391	129.458806476074	129.053630436523	126.90490009082	122.230414498047	114.247972717285	99.2748640727539	77.8325558583983	55.4451140878904	37.6366047749022	29.9310939331054	36.3130279501953	53.0996961503906	74.3144289521483	93.9805567739258	106.12141003418	108.590243651855	105.371504014648	99.6853087441406	94.7517754619141
335.193565673829	319.69563963501	301.661474445801	281.091070106201	257.984426616211	232.34154397583	200.550701937011	162.611900499756	123.942720036133	89.9607409182133	66.0835435180669	54.1294625793464	50.4867778540047	52.4279872265633	57.2255885815438	62.1520798034677	68.8927850222176	79.2660389814461	90.7438554863288	100.798248342042	106.90123135376	107.460514749024	104.161422657715	99.3923897385257	95.5418506501468	94.9982400512698	99.0362990175784	106.063737776612	114.168444714844	121.43830821875	125.961216674805	128.295927383789	129.717181421387	129.386842836426	126.466775677734	120.11884399414	106.772337665527	86.9860139926755	66.1159381557613	49.5181753349606	42.5487907104488	49.3288295302731	66.2875816743161	87.2434792705074	106.014954446777	116.420439331054	115.736390483886	108.08385315332	97.5481424985351	88.2145736787111
304.729138183594	302.717006015625	295.550466469727	283.229519545898	265.75416524414	243.124403564453	210.507981344726	167.904898584961	122.56353502832	81.7322704179689	52.6594844970704	36.9467536621095	29.7618247509768	28.7023331689456	31.3659143212894	35.3502036132816	42.7729919511722	55.2358557314456	69.5621085947268	82.5750641816409	91.0980361328127	93.5804406845705	92.1400687431642	89.1027959541017	86.7944979628907	87.5410504150391	92.438970647461	99.9376748964844	108.392387156738	116.158331422852	121.590731689453	125.371817643555	128.59810662207	130.246254094482	129.292915530273	124.714746398926	113.044435510498	94.9642125520018	75.6750443083494	60.377897564453	54.2737391052245	61.6131363286132	78.9287780446776	99.844813156494	117.985390567139	126.974659179687	123.578053152832	112.046139884521	97.2307681367186	83.9837866713867
283.808959960938	286.103038330078	282.673354797363	273.519909362793	258.642702026367	238.041732788086	206.901062316894	165.220690612793	120.224526672363	79.1364794921876	49.1804580688477	31.4099899902344	21.009135925293	16.3976044921875	15.995104309082	18.2213439941406	25.3941310424805	38.5669930419922	54.26321875	69.0060969238282	79.3189163208008	84.0298627319336	85.4567436523437	85.3572803955078	85.4891942749023	87.6102066040039	92.3601918945312	98.5673359375	105.271826965332	111.513853210449	116.333602905273	120.618857727051	125.0094921875	128.173833770752	128.780209960937	125.496948242188	114.952014251709	98.033189666748	79.798526031494	65.3060748901367	59.6138877868652	66.9371289672852	83.9037640686036	104.191046722412	121.476230560303	129.436569213867	124.571487426758	111.09614944458	94.2614181518554	79.3181564331054
270.461740478515	265.069856297607	256.242463251953	243.979561341552	228.281150566406	209.147230926513	183.639962047851	151.75934393042	117.912137135254	86.5051022233889	61.9449997558597	44.0642835222171	29.9251131484377	19.7788079501955	13.8766872431641	12.4700703430176	17.8047023903808	29.7130371748046	44.8264569853514	59.7763441110839	71.1940808410643	78.8078604086914	84.8634279545899	89.7684936286622	93.9307675808107	97.7579599609377	100.99431418457	103.368023485108	105.262722739258	107.06204682373	109.149630615234	112.779973791504	117.697319768066	122.01991902832	123.866022055664	121.353879333496	111.14086492041	94.4814784941405	76.3896589667967	61.8793452504882	55.9644762573241	62.6644792841797	78.6367283896484	97.8520826284178	114.281401055176	121.895542724609	117.203275711914	104.224027313965	88.1946454179685	74.3519779111327
258.805502197266	238.170824910889	218.408600900879	199.518830167237	181.501512709961	164.356648529053	148.506030130371	133.949657513916	120.054841920898	106.188894592529	91.7191267700193	74.5402851491696	55.0741622358396	36.478637986328	21.9115923569335	14.530905303955	16.3459056525879	25.2513400986328	38.2332154042969	52.2775383317872	64.3703156433106	75.6108382402344	88.0084349477539	99.9141694138183	109.679105286377	115.654306213379	116.2791475	112.652920047607	107.116560898437	102.011007094727	99.677195678711	101.900245522461	107.119531931152	112.65737659668	115.836101210938	113.97802746582	103.703749753906	86.7983869472656	68.3310474570312	53.370839694336	46.9868720703126	52.9477335312502	67.8740184697267	86.1128434663086	102.011325101563	109.916579956055	106.50258082959	95.5379166684571	82.0116282729492	70.9127564433594
251.797180908203	212.581764591065	179.353282009278	152.111733162843	130.857118051759	115.589436676027	110.63424077295	115.99153034253	125.172977778808	131.690255475829	129.055035827636	113.020326933348	87.9116805302724	60.0995844697259	35.9545266030269	21.8469947814939	19.444990687744	24.5015224208984	34.5145874570313	46.982183272217	59.4023073425294	74.4401769501954	93.7637937778319	113.375331902099	129.276965399658	137.470868347167	134.923164702148	124.299071746826	110.149403544922	97.0249741601564	89.4765976562503	89.8652836840824	95.1571562011722	101.810700731202	106.284402797852	105.036747924805	94.6719822053226	77.5511152902834	58.7677780397951	43.4156013139651	36.5882159729007	41.7413839516605	55.4793513435062	72.61847524585	87.975112756104	96.3656209716801	94.7395291704105	86.5525992873538	76.3805374057618	68.7990496088868
252.393712402344	195.478495759277	149.258020842285	113.732287651368	88.9012961865239	74.7650464477544	79.1595681840824	102.084861395508	131.786881458496	156.511583749511	164.504923645019	149.686740937011	119.893065374511	84.2441372695309	51.8601969340818	31.8614846801756	25.5292073544921	26.7832047490234	33.70166659375	44.3627826186524	56.8447425537109	75.297257262207	101.00153359082	127.733005244629	149.267105928711	159.379269348144	153.634838652343	136.18352470459	113.677312780762	92.7681881567383	80.1081361083985	78.5606990405275	83.6912201025392	91.204385687256	96.8048821875001	96.1973959960938	86.0768757277834	69.3068637873536	50.8449372526855	35.6486732016602	28.6756487121583	32.9999227885743	45.3164440456544	61.0141239768067	75.4818740754396	84.1086058349611	84.1842471250001	78.7828569499512	71.9695435053711	67.8094149868164
263.552032470703	194.03683883667	138.304331665039	96.3545109558106	68.1873767089843	53.8029289245605	63.2169865722656	96.4295496520997	138.416889709473	174.155278289795	188.620986938477	174.721859222412	142.473714111328	102.514786254883	65.4833103027343	42.017520904541	33.0258055114746	31.4160076904297	35.8255462646484	44.8918400573731	57.2523078918457	78.1834598999024	108.593683532715	140.568213592529	166.192284881592	177.551132202148	169.122642211914	146.183325042725	117.016350708008	89.9048892211913	73.1321105957031	69.872102355957	74.602751159668	82.5629257202149	88.9914947509766	89.127326965332	79.9497437744141	64.6328327026367	47.7076116333007	33.705098449707	27.1563110351562	30.6778422851563	41.2490136108399	54.9449356689453	67.840719116211	76.011474609375	77.1068610839844	73.7434714355469	69.4468172607422	67.74241015625
292.071667480469	216.036790852051	154.847440507813	108.503616447754	77.0053186718753	60.352547180176	69.0844269638674	103.200958022949	146.893452870606	184.35322402002	199.771583984375	186.060807606445	153.760019877441	113.500808533203	75.9147613095704	51.633465942383	41.1012454218751	37.2303745908204	39.3543689638672	46.8067440556641	58.9210153808594	81.9075710957032	116.21073419043	152.514922430664	181.504553582032	193.864045410156	183.156136075684	155.591213734863	120.825171146728	88.5139010703124	68.3132962646484	63.5574875368652	67.8092130476074	76.0672765861816	83.3304819418945	84.5976329040527	77.3919743374024	65.0476370490723	51.2797537419434	39.8034571188966	34.3338798828127	36.8767189951174	44.9552193205568	55.5608354169922	65.6850218422852	72.3192331542968	73.5822696948242	71.479828425293	68.8337088330078	68.4657104052735
335.981326904297	256.694471524658	192.099671193847	142.196925911865	106.986235678711	86.4676004943845	90.6719065532225	119.599153855225	158.203013108887	191.437155022705	204.255250305176	190.248698047607	159.448384444336	121.467210858398	85.9180786528319	62.4138891906737	50.8040271799315	44.679891711914	44.2674057246093	49.7924921560059	61.4810739440918	86.4686703671875	124.604666133301	165.185782324951	197.508740024658	210.870260314941	197.929671669433	165.822493366455	125.559732695557	88.152396946289	64.6114934082031	58.3597807404785	62.0565874167481	70.5677754482422	78.7592068461915	81.4967436218262	77.0493584479981	68.8398099838867	59.4646392202147	51.520387147705	47.60359475708	48.9602247563476	53.8592498183593	60.4317258811035	66.8087088825684	71.1212547607422	72.0970553637695	70.9820733996582	69.6847710961914	70.1136106811523
385.081721191405	304.339885311278	237.528184677733	184.64661929077	145.695189150389	120.673894256591	118.56252880078	139.361092782958	169.599894916015	195.809243912842	204.519448486328	190.382841820557	162.379218106933	128.530077569336	96.8569204316403	75.3812469177242	63.3844603908687	55.5188940351559	52.8624428056637	56.4930016574705	67.4884655456541	93.6535783657224	134.269743480957	177.629845048095	212.026767223877	225.753394165039	210.788907950927	174.93805247705	130.232054624389	88.7021412739256	62.3795393066407	54.6419911070557	57.4686787545167	65.7929886722414	74.5483072834474	78.6680210113526	77.2698141179199	73.7314289876708	69.3763392276608	65.5280184449459	63.5099402465816	63.7759947382808	65.4438661820065	67.8327194191892	70.2617192912597	72.0500306396484	72.5388701196289	72.182127836914	71.9679788085937	72.8845980517577
429.173560791015	347.303036668701	278.600141914062	223.064876527099	180.697240507812	151.497233856201	143.339397166992	156.223730440185	178.338422783691	197.87166330542	203.011641113281	189.560550199951	165.392931160156	136.805493004883	110.094944745117	91.5579953918454	80.0928546599118	71.5017165419919	67.43726646582	69.5521898591306	79.499172149658	105.249115742676	145.700230353027	188.896162372803	222.880558194092	235.697064208984	219.07950387793	180.998779606201	133.854156203125	90.0448984780272	61.9702712402344	52.7671277768555	54.1692915483399	61.4714826240235	69.9684210732423	74.9548269653321	76.4012593588867	77.4445715410156	78.128924923828	78.4984809194334	78.5974009399412	78.1716641103514	77.1918294892576	76.03892838916	75.0939921225585	74.7380520019531	74.7953659912109	75.011913215332	75.6513067285156	76.9771595849609
458.057556152344	373.913930053711	302.782703857422	244.663877563477	199.557451171875	167.463424682617	155.585615112305	163.924022460938	181.672921203613	198.02658581543	202.179290771484	190.879134460449	171.329933898926	148.409541503906	126.995809692383	111.966590881348	102.179519592285	94.3826942138672	90.2896629638672	91.6139740600586	100.069175720215	123.042103149414	159.390390869141	198.033786071777	227.892035949707	237.884887695312	220.147118408203	182.065563293457	135.43805670166	92.0624329833983	63.7365264892578	53.0981998901367	52.2822302856445	57.3318236694336	64.2901860351563	69.2005233764648	72.7916121826172	77.7013151245117	82.8364674682617	87.1039044799805	89.4104614257812	88.9948680419922	86.5859008178711	83.3254651489258	80.3554664306641	78.8178100585938	78.7541950073242	79.4033510131836	80.7027296142578	82.5897823486328
468.774217041016	380.557333022461	305.994701669922	245.086322983398	197.83219696289	164.232323608398	151.27194358789	158.951056901367	176.791802546875	194.316319522461	201.046746826172	194.603235436523	181.971026021485	166.719892113282	152.419607244141	142.63994494629	136.78419378418	132.472504736329	130.599944956055	132.06158159668	137.752481811524	152.990242791993	177.178153102539	202.339816956055	220.49883856543	223.678822143554	205.673198578369	171.799565061279	131.367775260376	93.6876828437499	68.0691414794923	56.1256663944092	51.6506884764404	52.2239348853759	55.4251327810057	58.8340093231199	63.9181571560057	72.2910915064696	81.7514234080811	90.0977638944092	95.1287239990235	95.8211675410157	93.6426871646729	90.1279871413575	86.8117717424317	85.2287452392579	85.2155527763673	85.7490581728517	87.0742937119142	89.4362916767579
468.123069824219	375.01324260376	296.591361381836	232.857426158447	183.811436933594	149.453393707276	136.676313620117	145.480196672119	165.525517152344	186.472749349854	197.982367553711	198.667978945068	195.422600664551	190.32582194043	185.457232000976	182.896420074463	183.073337498779	184.601591455078	186.836254936523	189.132400936279	190.845102447509	193.902320902832	198.734007640137	202.448220510498	202.15301736499	194.956456054688	177.427305083252	151.493525883301	122.301965699341	94.9994717758788	74.7328913574218	61.6075211961669	52.1921297957763	46.3287720279541	43.8595027644044	44.6263768768312	50.8822822712403	62.7325156998292	76.797745303589	89.6986392235108	98.0558656005859	100.752139161133	100.040347811157	97.5964194611816	95.0962820217284	94.2158634033202	94.2543379458007	94.0944203754882	94.7873491826171	97.3843628574218
460.543349853516	362.704507463379	280.694436250001	214.513136213379	164.160607353516	129.636849670411	117.842583782227	128.777809688965	152.091446463379	177.432413178223	194.44962890625	202.676403734375	209.013458280761	214.160827415038	218.818546006835	223.68664892578	230.337342841796	238.303937841795	245.228123920897	248.751591074217	246.516029296874	236.84178417285	221.30106237207	202.413345518555	182.698115236329	164.674853149415	147.887267367921	130.655703475831	113.664599307984	97.5983926992186	83.1415214843747	68.8080758741453	54.1417639786376	41.3714504818116	32.7260000676272	30.4342774200443	37.4680606779788	52.3414400521243	70.5967483341068	87.7763183155519	99.4224827880859	104.424441390625	105.753972262085	105.077275944092	104.060552978271	104.37000390625	104.670257103027	103.850512207519	103.913826657226	106.863257889648
450.474292480469	349.05397626709	264.42567953125	196.589402272949	145.545144492188	111.292906188965	100.814612647461	114.110263867676	140.70697192334	170.131848888184	191.912006835937	206.231548552734	220.072399322754	233.158404966797	245.213411305664	255.961264160156	267.866601918945	281.113527368164	292.005082924804	296.844311005859	291.93425402832	272.872079292968	242.122425188476	206.289540763672	171.977675067383	145.791077148438	129.530914877442	118.794355555176	110.879647375732	103.085038533203	92.7087772216795	76.9916420070799	57.7348007600097	39.0770856315917	25.1573287729492	20.1143623352052	27.459565525879	44.4337169108888	65.7697476789553	86.2005890187989	100.459172119141	107.474732717773	110.758650022217	111.917070425781	112.556140321777	114.282006103515	115.263016835449	114.428408255371	114.525656766601	118.302238772461
442.355133056641	339.484497680664	253.906844482422	185.622173461914	134.630484619141	100.931777954102	91.6362587890625	106.743927124023	135.589474975586	167.507594360352	191.832977294922	208.936452148437	225.928224243164	242.252051025391	257.351689941406	270.6708984375	284.951506835937	300.564343505859	313.396662963867	319.335719726563	314.268768310547	293.056652954101	258.441203979492	218.131155029297	179.835239746094	151.262191772461	134.836077056885	125.417739837646	119.371081192017	113.060002197266	102.848403930664	85.422531173706	63.2064498748779	41.1707928619384	24.2861929626464	17.5232830047607	24.6408699645996	42.3251986236573	64.9380585174562	86.8412391815186	102.396530151367	110.539671630859	115.029470596313	117.462316741943	119.434599761963	122.542709350586	124.832323730469	125.239183105469	126.694770141602	132.130567504883
435.580376953125	333.877630616455	249.508104835815	182.471799611206	132.768714942627	100.398850830078	92.8663345599366	110.171166132202	141.05715461731	174.268109085694	198.547838607788	213.629993358154	227.018700623169	239.113485140991	250.31387164978	261.019384887695	273.353874540039	287.050990781372	298.92495908374	305.790004919189	304.460353759765	292.051674330078	270.68781631543	244.695276628907	218.400552183594	196.130139892579	178.50860642627	162.651620509278	147.622332135987	132.483891300782	116.299447998047	96.1737817321779	72.7314591735841	50.315311065674	33.2681681518556	25.9328611755373	31.96544676709	48.4707044309084	69.9645492214358	90.9628961931154	105.981660400391	113.81221153418	118.110606224854	120.689789936035	123.362708131348	127.942306274414	133.000794285156	137.329541854492	143.070234102539	152.364556149414
427.190533935547	328.618142630615	247.14829175354	182.780981304321	135.516211282959	105.353981689453	100.475600911255	120.881068948364	154.298423219604	188.455701143799	211.08094013977	220.576813016357	225.124628161011	227.120376360474	228.960048401489	233.039635070801	240.213443627442	248.884146880249	257.770283940674	265.590393920166	271.063015930176	275.814845626953	280.700190269531	283.279006373535	281.111250454589	271.75687902832	252.229950022216	224.157159092529	192.017419348022	160.289643897461	133.452745849609	109.735852630005	86.1530221661375	65.360563319702	50.0147849523924	42.7719959259032	46.910580500244	60.6596661009521	79.1016763380128	97.3190348214112	110.394165161133	116.867913435547	120.018663904663	122.035147450928	125.106094956787	131.420237304687	140.56862410791	151.092101444824	163.604094895508	178.718030040039
418.093845947266	323.883695354614	246.272144637146	185.259193794861	140.844842827759	113.02909173584	110.625839313659	133.635085561218	168.835982286682	203.007681298217	222.929334403991	225.518592868042	219.589355484925	209.765145358582	200.669485592957	196.925899291993	197.887488677247	200.471905012758	205.649494966188	214.390605205202	227.665582397462	252.361913083985	287.832699486328	323.746711792968	349.772720192381	355.579494873045	333.941329064695	291.745709308348	239.831195759398	189.036348573241	150.199727905273	122.999186329956	100.209017077026	82.3124412847895	69.7926800915522	63.1329546356195	65.0460620046381	75.2098547730709	89.5551373094481	104.0127139823	114.513389160156	119.417347228516	121.437385275024	123.033226721435	126.664594989502	134.791213500976	148.101888453125	164.956804231445	184.322751540039	205.166521083007
409.198554931641	319.851950419922	246.324402888184	188.615912336426	146.726478764648	120.656102172851	119.478831237793	143.194665959473	178.192533322754	210.8613603125	227.590073913574	224.197014658203	209.756231223145	190.540212810059	172.821448620606	162.872427856446	158.733284268555	156.222358389161	158.279449591797	167.844357250001	187.856880737305	229.70862294043	291.439717610352	355.962760416992	406.190347030273	425.035073120116	401.583964773681	347.228624877685	278.338514301391	211.283093914062	162.431824584961	132.8542252948	111.637322130737	97.1768366217039	87.8684902966306	82.108004684448	81.9416821208494	88.4390415865477	98.5306295780029	109.146992591675	117.218677124023	121.171082806641	123.05051197522	125.218865182373	130.038042980713	139.869945922851	156.166662575195	177.353592569336	201.252603055664	225.68556118457
401.412902832031	316.700569458008	246.749805908203	191.560612182617	151.13298828125	125.466934204102	123.196358154297	144.321260131836	175.890777832031	204.954048950195	218.560211181641	212.353760131836	194.968604003906	172.937999389648	152.795202880859	141.073471069336	135.108104980469	130.543600219727	131.377005249023	141.605368530274	165.225738525391	215.870721435547	290.875618286133	369.791519775391	432.169516601563	457.560699462891	433.099078369141	372.417259521484	294.814227905273	219.588968505859	166.040466308594	136.191411987305	117.175815551758	105.959640991211	99.5088522949219	94.7894134521484	93.1672316894531	96.6649976806641	103.233850585938	110.82492956543	117.389373779297	121.839690063477	125.541785644531	130.126900268555	137.226273681641	148.471145629883	165.329021728516	186.712408813477	210.420048461914	234.250682250977
394.124842773437	314.732447120972	248.419679891663	195.18654108551	155.033030702515	127.959148742676	121.092458592102	134.432960250793	157.289308639587	178.970158679321	188.784165290832	183.37846982434	169.880635665954	153.319950790344	138.72570317218	131.127180786133	128.077895437012	126.224988475037	129.238192192993	140.787238883667	164.541860839844	213.433156772461	285.014638486328	359.889657915039	418.661566992187	441.933717651367	416.96073195996	356.673708628906	280.190714557128	206.629816643554	155.109081787109	128.291607619629	113.432016208496	106.535661105957	103.607895864258	100.654074035645	98.0846926210938	98.5628492524414	101.472798428223	106.198794646973	112.125092407226	119.442033706055	128.560115544434	139.193824926758	151.057648857422	163.866074340821	177.967967071289	193.553669045899	210.099881723145	227.083306561523
386.728880126953	313.829142321167	251.704198570862	200.354048876038	159.778693236694	129.978131652832	115.725944904114	117.02213299054	126.706324742615	137.618148990845	142.597234565735	140.110022572388	134.930093790467	129.357786562317	125.693439230286	126.237390136719	129.404472585449	133.661127681579	141.38510546936	154.954155993042	176.746029296875	217.052098125	274.28719578125	333.014263149414	377.796241113282	393.196070556641	367.874778066162	312.123736385986	242.951405636109	177.366245936524	132.376717407227	111.227850549927	102.580671951294	101.567635858765	103.321196519775	102.973808181763	99.6475376887207	96.5874155423584	95.1103414766846	96.5332152257081	102.172936523438	114.171067138672	131.649673915405	151.396414200439	170.198945340576	184.844924682617	193.706115100586	198.924078363281	202.941170159668	208.199746178711
380.143085205078	313.536313080444	255.296372654114	205.423263926086	163.916986896362	130.777541564941	108.125759296936	95.9616400923468	91.1039369035045	90.3714026827407	90.5827903823867	92.4639575728773	98.1357356193248	106.509338166077	116.495978857483	127.006871337891	137.488919489746	148.667980883483	161.373699695434	176.435720101928	194.683686279296	222.850123188476	260.381934711915	297.180333408204	323.146531835939	328.181742553713	303.130123524416	254.724199708986	196.697734163087	142.784489942384	106.71823010254	92.0788489599614	89.7105044775394	94.2433551806643	100.307559594727	102.533276245117	98.8127940263673	92.7260072548829	87.4344825888674	86.0997866865237	91.883486206055	108.998493300782	135.337096865234	164.579928669433	190.407620483398	206.500804077148	208.974964079101	202.043012642578	191.531722824951	183.267867683594
375.285528320312	313.399617420654	257.889212849732	208.754314607544	165.994922694092	129.611037109375	99.3208439771729	75.1243432974856	57.444255884644	46.7033025529791	43.3242041168219	50.3558140227056	67.5163183944096	90.232437062134	113.930889856079	134.038396606445	150.732319213867	167.061511124878	182.759929488525	197.561531453857	211.200274169922	226.949809658203	244.987499819336	260.402866621094	268.285432031251	263.724718017579	240.015675171387	200.431955514161	155.031133158936	113.87078221875	87.0084768066408	77.9233110314943	79.9102354846192	87.7506090026856	96.2257904223633	100.117138580322	96.5374887680665	88.9659350944824	81.7332246223144	79.1701044143067	85.6073215332031	106.896015131836	140.149020501709	176.589628913574	207.441131638183	223.926819946289	220.206012269531	202.129847760742	178.459348772461	157.955537657227
373.074279785156	312.964713363647	258.175729866028	208.707329292297	164.559511642456	125.732276916504	90.3401411514282	58.383104347229	32.6893924484253	16.0872313995362	11.4048471450806	23.7011311187744	51.090599357605	85.9849147109986	120.795740028381	147.93473815918	167.535754821777	184.65768144989	199.099749465942	210.661190292358	219.141235351562	225.473735229492	229.792535644531	230.696860717773	226.785934570312	216.658981323242	195.82033984375	165.203860717773	131.553035644531	101.611356323242	82.122314453125	75.8399449462891	78.2685866699219	85.2771872558594	92.7346943359375	96.5100555419922	93.7786490478516	87.294509765625	81.2945704345703	80.0157637939453	87.6950225830078	110.835335571289	146.612080932617	185.270775512695	217.056936157227	232.216079711914	223.83075793457	198.403959594727	166.311857055664	137.930622680664
370.510828369141	308.887165490723	252.646507745361	201.788855133056	156.314207653808	116.222565307617	78.8621850705564	44.2330669426267	16.3128254597166	-0.920924842285324	-3.49056942749037	15.7266521850586	54.0789969714358	100.882324210205	145.452493179932	177.10536315918	194.520628203125	204.821048792725	209.987083845215	211.999192277832	212.837833007812	212.526712871093	209.745525922851	204.458711909179	196.630710576171	186.225961669922	170.874557856933	150.600205973144	128.957767018799	109.502101994141	95.7880718994143	88.9252492663577	86.5437267614748	86.9791455871582	88.5671469458007	89.6433720397948	88.4950447377929	86.2317375715332	85.4226147380372	88.6368404343264	98.4435788574221	120.924119804688	154.365687144776	189.646346181641	217.644162219238	229.237200561523	217.299619013672	187.912707373047	151.765228931884	119.545946982422
366.983127197266	301.469868453979	242.17287268219	189.092139881897	142.227670053101	101.579463195801	64.2010142634888	30.0923232561646	3.67314774359139	-10.6367547044677	-8.4176265182495	19.822017756958	71.135673074646	131.286111252746	186.036104109192	221.148423461914	232.752883981933	230.340971123962	219.71796288147	206.689137247925	197.059772216797	190.693690786133	183.720707626953	176.345088242188	168.771098134766	161.203002807617	153.652391319824	145.983086669434	138.177705267822	130.218863526367	122.089177856445	112.460085203857	101.343174627685	90.7312907092285	82.6172780297852	78.9939811706544	80.0486577485352	84.4527447092285	91.9253556276855	102.185604078857	114.952603637695	135.181232539063	163.058748399658	191.152833867187	212.031171589356	218.261444213867	202.991596665039	171.176507177734	133.094258365478	99.0229328417969
366.988943115234	295.72947538147	232.018948612976	175.857362809754	127.244717971802	86.1810140991215	49.8388273539432	18.2181577362673	-4.43985899725326	-13.8940870899658	-5.90339078521744	31.1471128485104	94.4299999734492	166.522946192321	230.003627107848	267.449718322753	272.300419323729	256.170613042297	228.901500248413	200.334281712036	180.310158203125	168.817449521485	159.295355153809	151.761395400391	146.233090561524	142.7279609375	143.658179759278	149.01206682666	155.171362293212	158.517806312499	155.433139038085	141.799704915771	120.029677176513	96.2995391516111	76.7857741723634	67.6648655700687	71.5013332719728	84.1775217238769	101.846651034912	120.661941314208	136.776612670898	153.445175996093	173.232151217041	191.25577199707	202.634271999512	202.485884887696	184.731063979493	152.624320166016	115.284973470459	81.8323439160159
375.02604296875	296.682639401245	227.448859474182	167.324703187561	116.310170541382	74.4052615356446	39.2578229656373	10.8678548313599	-7.23641306011963	-11.5267509017335	1.5250711135863	44.8618224737547	116.13134997406	195.919499382629	264.81211646759	303.39504699707	303.231131394043	277.263139146423	238.146809619751	198.537882179565	171.092096191406	155.740769624023	144.046742900391	136.113039067383	132.042681171875	131.938692260742	140.396262702148	157.346710464844	175.897249996582	189.155095745117	190.227462158203	172.299360559082	139.965981315918	103.449807443847	72.9733219580078	58.7590078735352	65.9149165	87.6260591606445	116.230358891113	144.065738727051	163.470121704101	175.554452397461	185.426782116699	191.420693999023	191.869771181641	185.107596801758	166.342394047852	136.685107495117	103.32340236084	73.4449438623046
395.592193603516	309.346013641357	233.726729202271	168.734340286255	114.368846893311	70.6302490234375	35.94019972229	10.2986989898681	-3.92673274230957	-4.3685750427246	11.3406925201416	56.1260316467286	128.409095382691	208.802441177368	277.918626480103	316.370208740234	315.612917358398	288.571714035034	248.06300466919	206.903195159912	177.90869140625	160.306431640625	145.552145263672	134.805424926758	129.22586328125	129.973052978516	143.370979675293	168.646581604004	196.313880279541	216.886897216797	220.879653930664	199.314304290771	158.514833953857	111.948012115478	73.0806079711913	55.3793907165527	66.3512526245116	97.0183475646973	136.120337127686	172.396882904053	194.587646484375	201.347563964844	200.183527618408	193.113133300781	182.153976867676	169.323654174805	151.649959960937	127.787830322266	102.195573150635	79.3314963378906
437.859739257813	339.5602761792	253.937698192139	180.992005296631	120.723197492676	73.1312747802735	38.1618501804199	15.8149236931153	6.17207578686543	9.31488693017604	25.324937591553	65.0600152597658	128.465732955811	199.255409446533	261.142363498779	297.839913879394	303.332248887695	288.477156012451	262.298352804688	233.81955681543	212.064485595704	194.499260337891	175.108069341309	157.691730817383	146.051062977539	143.986884033203	159.126856050782	188.937100222657	221.976123449219	246.80243263086	251.974534667969	226.705407314454	178.622712636719	123.906984003906	78.7387547851563	59.2985583496095	75.8660534257813	117.654217767579	169.243563282228	215.214601876954	240.147845458985	239.219792438477	222.710101543946	197.854025160156	171.886815671875	152.043725463867	138.216691728515	125.582212875977	114.302383117676	104.53929666504
498.830168701171	383.980991596069	284.572350486145	200.604245371399	132.076676251831	78.9896431274413	43.6013085908813	25.9116726421508	22.5334913922728	30.0795209522703	45.1625174331663	74.8905166368408	121.521681155945	174.393957287659	222.845291329163	256.213629577637	273.010527871582	280.344022012878	280.446778243774	275.551462806518	267.890741943359	252.42406868457	227.662998868652	201.168352950195	180.500951383789	173.221614624023	187.994332144043	219.778556974121	255.578304904541	282.397591725586	287.240433227539	257.569168192138	202.047786092529	139.482778756103	88.6806380102537	68.447855682373	92.4180887758786	148.05367607251	214.904132067139	272.518971254638	300.447708129882	289.278803003906	252.645912880127	204.666347291992	159.457415772949	131.136427856445	123.493007290039	127.115614384766	136.319813519287	145.421169072265
564.74496557617	433.847142775878	321.002975491942	226.212463724364	149.475607473144	90.7924067382808	54.844736118896	41.6325956149897	44.1331733278802	55.323657358886	68.1812358093255	85.4371234394528	111.773194848389	143.092627895753	175.298600441164	204.29429034424	233.818046803712	266.601084579834	297.035879874511	319.514908889647	328.430647827147	316.10361953076	286.272173199217	250.455524566893	220.172889368163	206.943483337401	220.156619896972	252.132821890624	288.788119184814	316.038541645995	319.800119140624	286.114280118407	224.370338001708	155.506150115966	100.459573786621	80.168466339111	111.423791004394	180.266976232177	261.511577176025	329.971148989501	360.45924682617	338.93167305078	282.179390894286	211.26869680957	147.265887249512	111.237258666993	111.13451163086	132.913448505859	164.64651843872	194.406170576171
621.84561352539	480.397712602538	358.601862617187	256.458063569335	173.966315458984	111.126618286132	74.4782939296871	64.0213423896481	69.9467808476559	82.4456264853512	91.7088964843746	96.5194233291014	103.416528898438	114.225964465821	130.773481304688	154.884830688477	194.925098177735	249.677116256836	306.593256584961	353.125890821289	376.727390624999	367.560675726562	333.990831686523	290.773478909179	252.664237798828	234.418728759765	245.796931251465	276.961765004394	313.273260829345	340.091449537109	342.776361938476	306.549436287842	241.170652044677	168.807851827392	111.628878254394	91.8015739440916	128.299592440918	206.344371999267	297.47543230249	373.232293033935	405.154473876953	375.585479968749	303.498964853759	215.379670826172	137.712340180176	96.9817152099611	104.796809736328	143.501128896484	195.681151959228	243.923358193359
656.373596191406	514.871683959961	392.741301269531	289.982448120117	206.595124511719	142.579330444336	105.088143188477	94.1215627441406	98.9499732055664	108.843758666992	113.073303222656	107.957003967285	100.647938171387	96.6685101928711	101.541124389648	120.788185119629	165.501974487305	232.000889587402	303.646507263183	363.80040435791	395.824157714844	388.81800012207	353.874213684082	307.34244921875	265.572357543945	244.913589477539	255.098478149414	285.227256347656	320.701424377441	346.922482543945	349.291931152344	313.08332989502	248.029011901855	176.218637634277	119.741867553711	100.688362121582	138.461925415039	218.336117126465	311.205231140137	387.963561340332	419.505401611328	386.647301147461	308.793064025879	214.717866455078	133.196884643554	93.0052947998047	108.135506591797	159.404069213867	225.822368164063	286.40178894043
663.030607910156	537.702621997071	428.514919323731	335.467499890137	258.56036369629	197.793510742188	159.183795067872	142.731216673341	139.410494498536	140.196347483399	136.063494567871	122.514972545899	105.56763545752	91.9669281118164	88.458295317871	101.787181884765	143.567918417969	209.303541711426	281.572555856933	342.953464946289	376.024773071289	370.211361268066	337.127560142089	292.63604813916	252.599503705078	232.880605285644	242.609353342773	271.210628912597	304.989431302246	330.250759818847	333.299613769531	300.753163313476	241.741408912597	176.338595328125	124.618967321289	106.65676965332	139.756637457031	210.535740891602	293.037127257813	361.303843856445	389.378937988281	359.289448997069	288.340012015624	203.49006802832	131.699058019531	99.926422973633	123.248248216797	183.691573092774	258.642269612306	325.486209786134
650.988992919922	554.73120479126	469.007857174682	393.81895007019	329.164483477783	275.04445739746	235.041142124389	209.154537658569	192.011238557251	178.237839377685	162.460934677124	140.313603957275	115.378117513306	94.2048560926513	83.344200442749	89.3465313110352	123.009401640625	179.965890933228	244.01966977417	298.97440874878	328.633778442383	323.725583931153	295.047378158203	256.507453509278	222.014102370117	205.475617126465	214.874082203614	240.937302677735	271.692151910889	295.165503265137	299.384230102539	273.419807746826	225.254320623291	171.280555746338	127.891300130371	111.479340789795	135.239440347168	188.243074126221	250.698098193116	302.812368614014	324.793741455079	301.907205257813	247.347522644776	183.217210803711	131.618786922363	114.654768188476	147.697964621094	216.013364761719	296.541753581787	366.223916052734
628.196209716798	565.30708461914	506.579673010253	452.013974890135	401.609990258787	355.367719116209	313.895917599119	277.194585707518	244.350589236327	214.450793980468	186.582065734863	157.205237413574	126.92906515332	101.062299583008	84.9136913315428	83.7919910278321	106.797560126954	150.39123154297	200.922463093263	244.740712595217	268.195437866213	263.857015285158	240.82580630713	210.246246363771	183.26277088672	171.019815307618	180.070525604005	202.985278154786	229.934353993654	251.088034154298	256.616599670411	238.527459634767	203.373760024903	163.14438720166	129.828227525879	115.414167358398	128.141562790039	160.017822913575	198.683913592775	231.780800691408	246.949450073244	233.742101314455	200.398110505861	162.589118283204	135.986765282226	136.262692138671	178.33818677539	251.765488768554	334.162666233886	403.147787287109
602.599716796875	568.779913757324	533.58992501831	497.029750579833	459.099390441894	419.798844604491	376.983854733153	330.65442082788	284.02693039038	240.317770922363	202.743329925537	169.042212126953	137.070159192138	110.219264030517	91.8816195515135	85.4493186645507	97.9035298486329	126.982857830811	162.215549892579	193.12985331543	209.25401538086	205.102002503907	187.654983163575	165.142007737305	145.792126602539	137.834390136719	146.376544416016	165.932555855469	188.840805340821	207.439673757813	214.067541992188	203.520315416993	180.905740108399	154.029958006836	130.699111052734	118.719341186523	121.694233490234	134.419693336914	151.490343103516	167.500805166993	177.045701904298	174.035668551758	162.074290191407	150.29561396875	147.833687029297	163.822556518554	212.02244565039	286.343989661132	366.14685372998	430.790703036133
582.14697265625	564.499344482422	542.398171386719	515.843453369141	484.835190429687	449.373382568359	405.540686767578	353.337103027344	298.638645874023	247.321329833984	205.261169433594	171.67686730957	142.651080444336	119.355754882813	102.962836669922	94.6442718505859	99.2984467773438	116.144064086914	137.833544250488	157.019307739258	166.353775024414	161.95689276123	148.727047302246	132.484318664551	119.048786865234	114.240531921387	121.969999511719	138.357136291504	157.536273742676	173.641743347168	180.807876586914	175.842571533203	162.656273864746	146.037136474609	130.773312255859	121.652954101562	119.128681152344	120.008391479492	123.61315637207	129.264047119141	136.282135009766	142.029438354492	146.958576293945	155.026521362305	170.19024609375	196.406723022461	245.604272216797	315.144911987305	387.136162231446	443.68554284668
569.954136474609	551.872231694946	529.262003787842	502.123452753296	470.456578591308	434.261381301879	388.865767768554	334.269737991332	277.481431644897	225.50898840393	185.360547943115	158.36441061084	139.848483290649	127.820315459961	120.287456596192	115.257456176758	115.316891004883	121.794061428955	130.809102244141	138.482148245605	140.933334228515	135.584444763183	125.022056652832	113.113493041992	103.726077075195	100.727131896972	107.049018259277	120.113520732422	135.522098188476	148.876209499511	155.777313537597	154.122869449218	146.845237986328	137.098230429199	128.035658058105	122.81133215332	120.514715586914	119.043267505371	119.762793600586	124.039099564453	133.237991088867	147.377327480469	165.546571611329	187.718934521485	213.867627250977	243.965860839845	286.833213338868	342.487544054688	397.699485911133	439.239671832031
560.722902587891	531.332140543823	499.275050096436	464.551631245728	427.1618839917	387.105808334351	339.468608908692	284.250285714722	228.823031799927	180.559040211792	146.830503997803	131.869949222656	130.762580521362	137.159608796875	144.712244952148	147.071699890136	143.978105216797	139.663986996826	134.519147821289	128.93339028125	123.296516967774	116.320427060547	107.745252165527	99.5031435131837	93.5262523339844	91.7467298583985	96.1616934106446	105.48304217041	116.715100151367	126.862191367188	132.928639831543	133.398411538574	130.2686238125	125.813327662109	122.306574096191	122.022414123535	123.698184324219	125.817850692383	130.27540835791	138.964852450684	153.780178100586	177.251648339844	208.116599748535	242.57963777832	276.845367880859	307.118395507812	337.806915036133	371.441189498047	401.408927328125	421.097836960938
549.779032226563	503.768788678285	458.050922803956	412.625434603578	367.49232407715	322.651591224672	273.400179088747	219.738087669374	168.719902402651	127.400208724672	102.833592071534	102.310671670899	121.128390565369	148.350819913452	173.042030873656	184.266094604491	178.78021927539	163.875024114013	144.414696866211	125.263425277832	111.285397094727	102.420701594239	95.4265469458011	90.3927992333987	87.4093245410158	86.5659889526368	89.0108339135744	94.6839487011722	101.863271147461	108.826739084473	113.852290344239	115.72623560254	115.596616304688	115.283966437012	116.60881998584	121.3917109375	128.574372648437	136.943115794433	148.08534034082	163.588446252929	185.039833496093	217.171525795898	258.925256508788	303.202990046385	342.906690820311	370.938323242186	386.901057012206	395.526915855956	397.411145223145	393.148990563478
532.448286621094	470.071893747559	411.203234401856	355.842308583985	303.989116293946	255.643657531739	206.711447209473	157.192485327149	113.228499516602	80.9612174096685	66.532366638184	79.8037664814455	116.680931851563	162.37113382959	202.081643496582	221.019731933593	213.221363042968	188.548356104004	155.946765263183	124.362644666992	102.742048461914	92.1411303051759	86.5958540991212	84.5219893579102	84.3353055957031	84.4515723266602	85.2992487158203	87.9344884204102	91.7146026928712	95.9969027856447	100.138699951172	103.163379442383	105.499400424316	108.611685017578	113.965155342773	123.024733520508	135.03856584375	149.03003756543	166.126929246094	187.457021446289	214.148094726562	252.656084711914	302.229137695312	353.183350239257	395.83481890625	420.499640258788	422.491318970703	408.265790666992	384.852798336914	359.282084969727
504.056427001953	431.131173400879	364.345597381592	303.699698944092	249.193478088379	200.826934814453	155.453382171631	113.072820159912	78.4052792053223	56.1707897338867	51.0893821716309	74.4664221801758	123.155222808838	180.197735565186	228.635911956787	251.511703491211	240.799666381836	207.805166290283	164.566368896484	123.121439880371	95.508544921875	83.7375751342773	79.783086730957	80.6302430419922	83.264207397461	84.6701431274414	84.7297467651367	85.4529094238281	87.0170863037109	89.5997326049805	93.378303527832	97.766880859375	102.647161132812	108.89802166748	117.398339782715	129.026992797852	142.986049194336	158.689590759277	177.334514770508	200.117718505859	228.236099243164	269.224449951172	322.284839111328	376.115077270508	419.412974975586	440.876342773438	432.953380615234	403.178881469726	362.880545410156	323.386072509766
456.608870361327	379.195875798034	310.297195812987	249.912830406188	198.042779577636	154.687043327331	118.390643172241	89.1535791123654	69.1583188722534	60.5873301764529	65.6230807495121	95.6626949536138	149.251194305726	209.292892262574	258.692102280884	280.353137817383	264.574191543946	222.752387822754	169.440437645996	119.191052005859	86.5569418945311	74.6483615395506	73.7635036127929	79.2369867729493	86.403429678711	90.5974509887697	91.2433508193361	91.4513833979494	92.0850985502931	94.0080461020509	98.0837758789064	104.417826655274	112.434498547364	121.975483393555	132.882473032227	144.997159301758	156.954167024414	168.85903497461	182.759825918945	200.704602624023	224.741427856445	262.678636974609	313.150854800781	364.445578297363	404.850304426758	422.652530151367	409.104954954589	372.015914194823	324.506358646972	279.697239085937
393.221775878907	313.672855839539	245.315621368409	188.150072465516	142.17620913086	107.394031364441	84.822584277466	74.4618678699342	74.7833144750366	84.2583564259641	101.358426055908	136.647792451172	191.145500722961	249.005147241821	294.380328378296	311.424640502929	288.879518621093	237.309231819092	173.601627588867	114.644553422363	77.3258568115235	66.0362482270508	69.5171626743165	81.1825344472657	94.4462978398437	102.722387145996	105.038188246582	105.784411612305	106.419978421875	108.403809854004	113.194827087402	121.744858295898	133.081289360351	145.776378020019	158.40238201416	169.531559082031	177.012729144531	181.797720375488	187.113302893555	196.186246817383	212.243322265625	242.672562540039	285.322787561524	329.111947377442	362.957992035157	375.778871582032	358.695588853028	319.096177149903	270.299132220215	225.622949811524
325.887018066408	246.188241285707	180.172097943117	127.838588038637	89.187711572267	64.2194685440075	56.6022166917732	66.3359560155642	87.9181499085079	115.846261763732	144.617754974364	183.375630393065	235.78824575775	288.141099789428	326.719691209106	337.809518737792	309.127054235351	249.815298554443	178.299543905273	113.005082498047	72.3572065429688	61.7437470097656	68.8811757583008	85.6877463339843	104.081712282226	115.981327148437	120.202724910156	122.133736537109	123.550161062988	126.227797521484	131.942444946289	142.426345578613	156.495633395995	171.55194503662	184.996917138671	194.232186340331	196.355719068359	193.099757563965	188.817352187012	187.861553297364	194.585411254883	215.503203456056	247.712896327638	281.443073774904	306.922319703127	314.37921801758	295.498712797365	256.795081438967	210.740907823732	169.808775833009
266.596471435548	188.368159896851	125.637849432374	78.4055400421148	46.6712317260747	30.4349244842533	35.5825516196292	62.1141131322022	101.200709067505	144.013439471069	181.723404388427	221.800124499511	270.129533107299	315.507349191894	346.729291733398	352.591079711914	320.728205008789	258.610188303955	184.783791775391	117.795777601074	76.1929079589842	65.6133697006834	73.6926547075194	91.9734827021484	111.998573407227	125.31064654541	130.82542667334	134.181100642578	137.004081618164	140.920782765137	147.557617248535	159.140658300781	174.585630478515	190.553423933105	203.704928815918	210.70103527832	208.17712030957	198.35925714209	186.294380291992	177.029424275391	175.611323608399	187.46753653125	209.233440033204	232.767846753907	249.929569333009	252.577420410157	233.287757274415	197.488038166016	156.313727151368	120.900288296875
227.342010498047	151.838739433289	92.4840997314453	49.2780913925171	22.2207144165039	11.3119688034058	23.616600265503	59.1346088027955	107.268875846863	157.422282829285	198.997711181641	237.875190490723	281.119466468811	319.910494735718	345.428230911255	348.852630615234	319.094377563476	262.033501342773	194.303976379395	132.539777099609	93.3748779296875	81.487628112793	85.7887113647461	99.2606038208008	114.885781616211	125.64672088623	130.994759399414	135.608246398926	140.310175231934	145.923539245605	153.271331787109	164.566166259766	179.259380432129	194.032054199219	205.565267456055	210.540100097656	205.670916381836	193.170329711914	177.966793701172	164.988761962891	159.164688110352	164.862538574219	178.796677612305	194.415155578613	205.166022827148	204.497329711914	185.836152770996	153.550458435059	117.499631896972	87.5430583496093
213.901385009766	143.365895314331	87.9908639843751	47.7762910198976	22.7221764208986	12.8285201873781	24.9657274523927	59.1337982159425	105.027124778442	152.340099440307	190.767114501953	224.494899656006	260.393860035522	292.183901101562	313.584928315185	318.316847137451	298.770928660644	259.133902577392	210.818862249268	165.238901037842	133.807112304688	118.291175992676	111.082363194092	109.529153994629	110.98002847998	112.78346673584	115.679870081543	121.436918459961	128.94400989209	137.090542398926	144.765914001465	153.336464353027	163.542594772949	173.33479578125	180.663557897949	183.479371643066	179.451941113281	169.947605961914	158.461810043945	148.489997214355	143.527611328125	146.775769744629	155.904176560547	166.111155736816	172.595031234375	170.55412701416	154.334572864257	127.137486144043	97.4436721713863	73.73393626416
218.280011962891	155.198875699768	104.977326260986	67.6153636465452	43.1129878564451	31.4701988906859	38.3945923773192	63.8861683163452	99.3835332656861	136.325293783264	166.150056427002	191.023308181885	216.652644675965	239.789835431763	257.186649971802	265.594857818604	262.816920552246	251.018325157715	233.495379264892	213.544390503662	194.461666503906	173.462338798339	148.348868967041	123.298559710937	102.488713730957	90.0966337280275	88.8217814775393	95.8792885122073	107.219962168946	118.794609784668	126.554038696289	130.332639382324	132.829873618164	134.294155686035	134.973899868164	135.117520446778	134.057538828125	131.628345490723	128.831158325196	126.667195222168	126.137674072266	129.009245503418	134.614430921875	140.303254385742	143.425739953125	141.331911682129	129.600730562988	109.998847223633	89.1578201787108	73.709207942871
231.811266723632	177.188807460632	132.523463845214	97.8152358773795	73.064123557128	58.2701268844597	57.5111478057856	70.7871863211058	91.9813895108035	114.976904455262	133.656878234864	148.119309134401	162.442099100282	176.478250705324	190.080766522341	203.102649124147	219.414318096437	239.113771723999	256.395380628295	265.453515430785	260.482546752928	233.61413590991	188.718702487426	137.598754512695	92.0568000129396	63.8953470153816	57.9667730976571	66.402739574952	81.9246800808113	97.25402824878	105.112217712403	103.604299001466	97.5826496936045	89.8896939941418	83.3678561083998	80.8595602417007	83.5654587841811	89.5906022656262	97.134012100831	104.39470970459	109.5717164917	112.931625611084	115.675089452881	117.402218293702	117.713122410157	116.207912078858	109.848615501465	98.9018258269046	87.9245007526855	81.4735979763181
245.828524658203	199.186817467956	159.709254020996	127.395834317321	102.246558356933	84.2614261398312	75.9233465032956	77.2323194473266	84.4639817160035	93.893970053406	101.797921203614	106.44179557959	110.308502018616	115.999099901246	126.114648608033	143.256207519532	176.745086151368	224.847244916504	273.580719541504	308.963545752929	317.013759277343	285.359586707519	223.322337559081	149.459671942871	82.3292499697265	40.4887317504886	30.6611244521488	40.4746546674808	59.8448116459964	78.6870846372073	86.9169628906252	81.2010508642581	68.2623557250979	53.1009707861332	40.716989360352	36.1105047607427	42.0534502392582	55.2124302539067	71.4295449267582	86.546894379883	96.4065787353517	99.9115698281252	99.8338009101564	97.8188142290041	95.5121520322268	94.5593565673831	93.292217313965	90.6137061069337	89.0261387270508	91.031830955078
251.665161132812	211.044032592773	175.614674072266	145.377085571289	120.331267089844	100.47721862793	87.2391412353515	80.6170349121094	78.4745980834961	78.6755291748047	79.0835266113281	76.6496605834961	72.7981321411133	72.1023359985352	79.1356668701172	98.4715194702148	142.991189575195	209.645747375488	279.113249206543	332.071751403809	349.199310302734	315.311710571289	243.29024798584	155.911245544433	75.951026245117	26.1859130859375	14.4511150512695	25.5624168090821	47.7670048828126	69.3120657958985	78.4447860717773	71.1725026245117	55.3304244384765	36.9075461425781	21.8928623657226	16.2753677368164	23.5992624511718	39.8718834228516	59.7769303588869	77.9981029663087	89.2191009521484	91.3177379150391	87.838214050293	81.963808959961	76.8778022460938	75.7634735107422	78.1455256347656	81.9017722167969	87.7451589355469	96.3886314697266
247.871446411133	210.932004414063	178.169771538086	149.584747783203	125.176933149414	104.946327636719	89.9167319553222	80.0881461052246	73.9248690211181	69.8911996376952	66.4514368896483	59.744535910034	50.7942974090574	45.3922886871335	49.3300770446774	68.3992297821041	116.928051983642	191.055498782348	269.28911255188	330.136435665894	352.105010498047	319.155244821045	245.615443719116	155.544995533203	73.0032886042478	22.0497112731933	10.6467562270508	22.7548312385254	46.4301972770997	69.729115312256	80.7078463134767	75.8579734257814	63.1419893361818	47.8225193271487	35.1621886811527	30.4236226806645	36.8129073671878	50.8216258857425	67.6406491740726	82.4608481699221	90.4730938110352	88.9111961682129	80.9812412829589	70.8325140490722	62.6142993603514	60.4758821105955	65.0453448071288	73.5564975207519	85.0672164904786	98.6353779553224
240.225130249024	205.616648351135	174.6545615625	147.338869883118	123.669573312988	103.646671852112	88.217483486206	77.382008215271	69.71926906073	63.8082890440064	58.2280911865235	48.6204928485108	35.9328120156861	26.7023226477052	27.4662987042238	44.7620141448976	93.1010301379397	168.125164043579	248.067074109497	311.159418583374	335.634855712891	305.814843203369	236.210942223022	150.340966213867	71.7227286179197	23.8740428771972	14.2171949726562	27.0736426096191	51.3099568166504	75.7927086223145	89.3884690551757	89.8910581655272	84.7227619343259	77.1928502861325	70.6105931455075	68.2852604370114	72.3092188154294	80.4762883310544	89.6479190017088	96.6855608452147	98.4506638793945	91.7795047473143	78.7644501037597	64.1510849841309	52.6849944238282	49.111763458252	55.1823484082032	67.7330259167481	84.1373615026857	101.768920684815
230.900807250977	197.840637035523	168.173972836914	141.900814655152	119.021162490235	99.5350163421632	84.4540958979493	73.7784011575929	65.9903525905763	59.572370666382	53.0068758544923	41.7750837530519	26.8887140490724	15.1259433453371	13.2649482446292	28.0839053497318	73.3469886145025	144.535413637086	221.002919486695	282.103245232545	307.190129943849	281.763399738526	219.587228570435	142.411877262695	71.9876066384275	30.0646775207517	23.1974142900387	36.8856430642087	61.2978772727048	86.6026303449704	102.968415710449	109.762778128417	113.540041979247	115.248890124022	115.838005423827	116.256070739745	117.173178874999	117.956874588866	117.602018676513	115.103471933105	109.456095153808	97.2810642077634	79.2484718981933	60.4265544213868	45.883547973633	40.6876887512209	47.601329923096	63.2456473583986	83.4771113037111	104.152192005615
222.073072021484	190.346643098755	161.832934052734	136.531944883423	114.44367559082	95.5681261749268	80.9392692604981	70.5571048475342	62.8706739989014	56.3290177774659	49.3811772460938	37.7058609777832	22.33704159729	9.75665624511722	6.44664206176763	18.8889361877442	59.5027919897463	123.966918040772	193.652434290772	249.930460689698	274.1721171875	253.473808446778	200.254787834229	133.870448355957	73.6761830180662	39.02738482666	35.6223971811522	50.5576247441404	75.2855524165037	101.258665099121	119.929447692871	131.964154599121	143.061129217285	152.220989945312	158.444355181152	160.731843322753	158.489769624999	152.384388489257	143.306227033203	132.145812374511	119.793671630859	102.77427510498	80.4939380517578	58.1659550170899	41.003620546875	34.2202291870118	41.3470828369142	58.9086517993165	81.6079832250978	104.148124265137
215.916519165039	185.877339172363	158.736373901367	134.493623352051	113.149087524414	94.702766418457	79.9857036437988	68.9978992004394	60.4927876739502	53.2238036499024	45.9443817138672	34.910376876831	20.9528327484131	9.68796681213379	6.73199655151368	17.7011394500732	53.4053048400879	110.100347732544	171.571404129028	221.603610031128	243.98210144043	227.418963348389	182.72410508728	126.829399169922	76.6667181091307	49.1679344177246	49.5271266479492	66.4563797912598	92.1645760192872	118.860597503662	138.753326416016	152.986208862305	166.753323394775	178.339500854492	186.02957208252	188.108367919922	183.343973144531	172.879833862305	158.563822906494	142.243813110352	125.767677307129	105.617537994385	80.5614799499511	55.8763194274903	36.838872680664	28.7259559631348	35.4644006347657	53.5363291931153	77.0514945983888	100.119649810791
214.215027954102	186.422808620606	160.948057333985	137.790774094238	116.950958901367	98.4286117553712	82.4063505522461	68.8841752919922	57.5881591306152	48.244375224121	40.5788967285155	32.2131752575683	23.3298287072754	17.4966796569826	18.2815506860354	29.2522643737796	58.8655269814455	104.742790122803	154.198994406006	194.549080439209	213.107988830566	200.543108001464	165.311144213134	121.411014833496	82.8416372304688	63.6019287719729	68.7894336611331	89.0715403193364	116.801932441895	144.334293724122	164.022307861329	176.362112927246	186.451253125	193.545521343994	196.900710473633	195.77261340332	189.150595811279	177.53079577124	162.429164765869	145.361654277832	127.844215789795	106.323702313476	79.7894795270995	53.571267913086	32.9987879538573	23.4017601318359	28.6312005515136	45.1339622246093	67.1335209943847	88.8533527041014
215.518868652344	190.154603022461	166.398031889648	144.249155253906	123.707973115234	104.774485473633	86.6594099392089	69.3627465119628	54.0684187767334	41.9603503183594	34.2224647216797	30.6158878839111	30.3513374151611	33.7871244696044	41.2815602014158	53.1929557647703	74.6588820295409	105.440464892944	137.831348050171	164.125175196411	176.615590026856	168.53097972583	145.008915163208	116.2068155625	92.2821001472167	83.392188140869	94.7193295527342	119.491911567139	149.936559170166	178.2798973479	196.748551086426	204.4311859375	206.5100519104	204.35215067749	199.324483911133	192.794053283691	184.51964957251	173.589938329346	160.366733388183	145.211848583008	128.487097747803	106.653834358642	79.4708491928711	52.246112036377	30.2875926750488	18.9032608947754	21.48428693042	34.4920242580567	52.8397175253909	71.4406113801272
217.152222351074	194.087597331543	171.990650141601	150.86138078125	130.699789250488	111.505875549316	91.5254545480956	70.7585262468261	51.8363683399659	37.3902585219728	30.0514744873047	31.8816990447997	41.126747064819	54.6940943341058	69.4912166394035	82.4255897674552	95.0688702604975	109.482740927368	123.309716954712	134.192313529176	139.773045837403	135.966213184327	124.343472112183	111.033373663574	102.164468881103	103.865308807373	121.500067866699	150.983045364013	184.267979662841	213.308609126708	230.05867211914	231.89366987915	224.177776831054	210.847741116333	195.840310876465	183.09223425293	173.328924861695	163.925883941773	153.794991069214	141.848125820068	126.997167770386	105.838659973633	79.0980160457763	51.8804214066163	29.2910614759521	16.435121673584	16.0067839191896	24.6025912662356	38.1812708352056	52.7015497465826
216.439270141602	195.236666501465	174.630264663086	154.620064626465	135.206066391601	116.388269958496	95.7850571223144	73.3964278830565	52.7948095479736	37.5526294243164	31.2423148193359	37.7737930291747	54.7654458489988	76.3523823345945	96.6697115417477	109.852542526245	114.378991950439	114.158987110474	111.475353012818	108.610914663941	107.848497070313	107.432443039795	105.840869234741	105.707261443359	109.665105453857	120.347887054443	143.314902146972	176.810493539306	212.495717378662	242.031629812256	257.079286987304	253.449806738281	236.702484967041	213.120644921875	188.987609851074	170.58670300293	159.456212112305	151.407255013672	144.132400104736	135.324215783203	122.675270446777	103.108905002197	78.1634071843261	52.4537656330567	30.5949689882811	17.2020058898925	14.1818156655273	18.4577392219239	27.1693675676271	37.4562917111818
210.704193115234	190.61668548584	171.221228027344	152.517820739746	134.506463623047	117.187156677246	98.2187904052734	77.6013648071289	58.846544128418	45.4659926147461	40.9713745117188	50.0553541259766	70.3768219604493	94.8967815551758	116.576236450195	128.376190185547	126.872747375488	116.75857232666	103.169508117676	91.2413978271484	86.1100845336914	87.5133039550781	92.0271607055664	100.045051208496	111.960371887207	128.166519165039	154.3470859375	190.239807922363	227.319295776367	257.06016015625	270.93701171875	263.799838500977	241.332233398437	211.259214355469	181.305799316406	159.197006225586	146.779301757813	138.902673950195	132.797422790527	125.693848266602	114.822250366211	97.6952952880858	76.1594497070312	53.9457143249512	34.7850898437499	22.408576965332	17.9925063171387	19.0495440979004	23.8151943664551	30.5249611816407
195.103492614746	175.620102370605	157.577454550781	140.975549155273	125.814386184082	112.093965637207	98.5003407763672	85.0335116015626	73.6643982202151	66.3639207397465	65.1029992675786	73.8670463398442	91.3421152182621	111.550087098633	128.512843176758	136.252264648438	130.949902680664	116.59116980957	98.903739284668	83.6152843554687	76.4534782714843	77.6137601313476	83.2776811020507	93.1520825356445	106.94380578418	124.359692199707	151.140657102539	187.482139591309	224.772766685547	254.401165404785	267.755962768555	259.473256552978	235.293962078369	203.263932680542	171.429021695312	147.835082458496	133.910205617309	124.290488947876	116.83379647937	109.397992240967	99.8409402618405	86.7645929094236	71.5970408309325	56.4353554752198	43.3766082911378	34.5178707275393	30.2662106010744	29.223580279175	30.7793780368654	34.3230021491701
171.421047912598	152.23700052002	135.76270918457	121.99817390625	110.943394685059	102.598371520996	97.4426597399902	95.4762593420409	95.9798373382567	98.2340607397458	101.519596557617	108.033413478149	118.25506682727	128.889103575561	136.640070693603	138.212515151978	130.421457681885	115.463866969604	98.117211918335	83.1589614312744	75.3665844116211	74.678055126709	77.9083943077393	85.150640553711	96.4978324636232	112.043008636475	137.573446612793	173.027120659912	209.723114467041	238.980511723389	252.118396118164	244.003232903565	220.422299620117	189.075898389526	157.664331333496	133.887900573731	118.263730068482	105.658285069946	95.2958796407472	86.400827843506	78.1974437408449	70.829647303711	64.8145624903565	59.9363093443603	55.9790079093016	52.7267782287596	49.6808457521971	46.9851304505614	45.3877941496581	45.6369986752929
146.922106994629	127.378707805176	112.056120454101	100.954344941406	94.0733812670897	91.4132294311523	95.5352177270508	106.439346154785	120.28362227417	133.22605364502	141.424647827149	144.843459533936	146.043817058838	145.079638331787	142.004841282715	136.873343841553	127.687763161621	114.412153956299	100.042590495606	87.5751470495605	80.0058978881836	76.5987426394043	75.356298456543	77.382715897705	83.782145520996	95.6587378845214	118.829397671875	152.558024510986	188.119261376465	216.78775124292	229.838137084961	222.595530474121	200.876836093994	171.69438658728	142.060514596679	118.987552764892	101.92185738269	86.1885400216063	72.6180662454832	62.0409016181639	55.2875117034911	54.1403153537597	58.0456688597412	64.3299439429932	70.3195123250734	73.3407457275392	71.9953796799318	68.065833034546	63.6495024970704	60.8437847731935
128.87191784668	107.956552097168	92.7368168847658	83.2127122094729	79.3842380712892	81.251394470215	93.2674851684571	115.432510166016	141.06651381958	163.489540485839	176.021634521484	176.586188500244	169.636506184326	158.287498713135	145.654077226074	134.851152862549	125.149169902344	114.471520919189	103.912539493408	94.5665592053221	87.5279136352538	81.2683763676757	75.058391682373	71.1902992026368	71.956438551758	79.6491493530275	100.092453483399	131.758124527344	165.910129669434	193.812436094239	206.729010986328	200.455912186035	180.817161570313	154.118672378662	126.666357850586	104.766131225586	86.9665698312991	69.0637315080568	53.2347502644044	41.6567601088869	36.506895050049	40.946453942383	53.5240141135255	69.4976272817381	84.1253451652831	92.6652194824216	92.9687802937009	88.197326453613	81.5735628713376	76.3201944560545
124.53572845459	100.88186126709	84.0839270019531	74.1419256591797	71.0558572387695	74.8257217407227	91.1289324951172	119.965489501953	152.819272766113	181.17416229248	196.514038085938	195.550604370117	183.961274475098	166.67849206543	148.634700805664	134.762344360352	125.206028686523	116.677458007812	108.959723388672	101.835915893555	95.0891265869141	86.5795100097656	76.4516721191406	67.9153811035156	64.1804051513672	68.4565124511719	86.5465572509766	116.310694091797	149.044641601563	176.044118408203	188.604843139648	182.790140960693	164.402866119385	139.34803086853	113.530647460937	92.8557281494141	75.479849685669	57.466337234497	41.5803256683349	30.5869498596191	27.2513446807861	35.4979199523926	53.4832524261475	75.3207273712158	95.1237300567628	107.005645751953	108.36001550293	103.111249130249	95.1690350646972	88.4430617370605
141.76736706543	112.378302663575	90.8017201513674	77.0376195288087	71.0860007958985	72.9468639526367	88.845309515625	118.781337484863	153.417297085449	183.41553754248	199.438408081055	197.73208193457	184.521659619629	165.437881286133	146.111487083984	132.173217163086	124.568106881348	119.542329472168	115.678331898682	111.558561124024	105.765464111328	95.4765488864748	81.6368508073731	68.4801078352051	60.2400579311523	61.1504390563964	77.0434916816405	105.096723832764	136.561774803711	162.690283888428	174.733890380859	168.725857905517	150.498426933105	126.001702026855	101.18578775	82.0007886657713	66.9301335524902	52.0070860346679	39.5065029448242	31.7032411154786	30.8721573791505	40.8986305805666	60.2660894980471	83.146465864502	103.711691412842	116.133697875977	117.663870733887	112.187588831299	103.827773948242	96.7073478647462
175.723335021972	137.838324372558	108.704110649414	88.320693852539	76.6880739819335	73.8062510375976	86.090302609375	113.540228697266	146.533412916504	175.447238882324	190.659090209961	188.271285198242	174.698901437012	155.788461478027	137.386487873047	125.339503173828	121.635170631836	122.375808545898	124.579922038818	125.266016233398	121.452596252441	109.364457198974	90.9892623244628	71.9898189743651	58.0289344941406	54.7694162292481	68.1272946396485	94.3273648283693	124.495581105469	149.757897781006	161.240269165039	154.79255440625	136.3307839646	112.080169117065	88.265921140625	71.1132513122559	59.9294332508546	50.5643261051025	44.0570194466552	41.4466028471679	43.7721658782958	54.3153479050292	72.3834225462646	93.0539307545165	111.4044134823	122.512411682129	123.707700713623	118.271919941772	110.210406327148	103.528496830322
214.622889953614	167.926425371094	130.734694477539	103.047697272949	84.8654337573242	76.1879039306641	83.2752870634765	106.127583155762	135.354523301758	161.565838595703	175.371260131836	173.175151974609	161.237693394531	144.952338294922	129.712540579101	120.911754150391	121.342568887207	127.409348854004	134.923209233154	139.695265207031	137.536631958008	123.826626966065	101.357840109619	77.0612951687011	57.8680159233398	50.7090261535644	61.5202920644531	85.6811311359863	114.287594060547	138.435731530518	149.221594238281	142.298768801758	123.603221426025	99.654572184204	76.9724411494139	62.0764483947753	55.2750938707275	52.2219641951905	52.454309442505	55.5093796870118	60.9244250030519	71.0921961306154	86.3211930201417	103.022289561646	117.606359645142	126.484277160645	127.249327302734	122.294260811401	115.229149894775	109.664066760986
246.685289489746	193.30710463623	149.837067617187	116.275178432617	92.6214370825194	78.8758435668945	80.8116381650391	98.4288208769533	123.067531283692	146.067908966309	158.77009350586	158.450620077149	150.882728959473	140.151617390625	130.342482608398	125.540521850586	128.62565059668	136.874404021484	145.966908905762	151.583292030273	149.403680175781	134.446450206543	109.591517602051	82.3113170659178	60.0782833017577	50.3648510131836	58.9448098955078	80.8365368129883	107.379347222656	129.912556581543	139.77548034668	132.553039430908	114.019023529541	90.7960512733155	69.5067412929687	56.7737122192383	53.7644605020752	56.0639070543212	61.9208072010497	69.5839162673338	77.3019895782469	86.573299462158	98.5653423690184	111.030709806274	121.721993281372	128.391784301758	129.046572361816	125.184629789917	119.796222344482	115.871615783935
260.129791259766	204.64486114502	158.954826049805	123.059685974121	96.9594409179687	80.6540908813477	79.1107312011719	92.3293618774414	112.859339904785	133.250022277832	146.050765991211	150.104627319336	150.378701599121	148.608404418945	146.529151367187	145.876358032227	148.419764709473	153.00242767334	156.969736480713	157.667080688477	152.439849853516	136.807318939209	112.539228240967	86.3566653137206	64.9807177124023	55.1324729919434	62.1231740722656	81.4720959167481	105.212374145508	125.377144378662	133.999542236328	126.863904632568	109.281474487305	87.5757464294433	68.0702150878906	57.0883750915527	56.1948782348633	61.1740614318848	69.6789469909669	79.362557220459	87.8779144287109	96.1027821044922	105.601812042236	115.058359008789	123.155777770996	128.577423095703	129.857257751465	127.873045227051	124.823841369629	122.908702026367
248.127200561523	197.383941845703	155.438463891601	122.290766699219	97.9408502685546	82.3887145996094	79.0497501933594	87.9239570498047	103.88824941748	121.819541544922	136.594747680664	150.172023895996	165.966760691895	181.041723961426	192.459679597657	197.283393493653	193.951827827149	184.423138669434	171.038882753907	156.140616813965	142.069897583008	126.297569789551	107.262595611328	88.7587079555664	74.5796397294923	68.5191238403323	74.9964511103518	91.4824662680667	111.348233080078	127.964815312988	134.703276733398	127.802395448731	111.68146228125	91.9823100698243	74.3467716533204	64.4166798706056	63.7030827744142	68.4447584721681	76.3751348847658	85.2276399331056	92.735701538086	99.3331001938477	106.530883953125	113.678382074707	120.124923817383	125.219838439941	128.343940142578	129.931009419434	130.909824970215	132.209165494629
218.53134564209	177.748014086914	143.992250488281	117.264054846191	97.5634271606445	84.8903674316406	80.3544449501953	83.9556597163086	94.0296577934571	108.912085245117	126.938588134766	154.648184598145	193.150443926269	232.636838915527	263.298842362304	275.327927062988	261.931607316894	229.648901259765	188.668537442627	149.179244416504	121.369750732422	105.861608078369	95.8623307536622	90.4395912263183	88.6610619643554	89.5944154357909	96.4164237167967	109.748638495361	124.825901657227	136.883055088135	141.154940673828	134.496152986816	120.083464103271	102.634982164429	86.8688153115233	77.5030716857909	75.7575107274169	78.4867270089111	83.8610813699951	90.0509346503906	95.2266476898193	99.368170927002	103.695263802124	108.238000657105	113.026455833862	118.090703674316	124.001404961426	130.738510133911	137.446028017334	143.267967437256
181.586018554687	152.570707446289	128.590444665527	109.645230212402	95.735064086914	86.8599462890625	81.7090394394531	80.2823435380859	84.5461146540527	96.4666088564452	118.010082214355	160.480834133545	222.568027234619	287.315212408936	337.765940547852	356.963762542725	332.518728276368	275.735137154541	205.197914353028	139.491985047607	97.2022744140623	82.4169288674315	82.7459982905273	92.0572630607911	104.218503555664	113.097500152588	120.471492118164	130.428625867432	140.303042500488	147.428883117432	149.140288818359	143.088630683838	131.051147980469	116.550784087402	103.110482383789	94.2531862487794	90.6530585358888	89.9614703256836	91.1671773378907	93.2589352922364	95.2254999084472	96.7293100996093	98.4445287192382	100.877497397705	104.534557765381	109.922051452637	118.83581720166	130.938293925537	143.535723510986	153.934347844727
147.535011352539	128.685651501465	113.207305249024	101.099972595215	92.3636535400391	86.9983480834961	81.7977576289063	76.7618821762696	76.7001696206056	86.4220678569337	110.737024780274	164.617697209961	244.857786549316	328.998307569336	394.580275041015	419.144703735351	385.872815803222	309.737268063964	215.96622729126	129.787860258789	76.4303337402346	62.8810272185061	72.3211628444825	94.2696713937989	118.24548364209	133.76753036499	141.250056541015	147.680441653076	152.437318233398	154.899318814209	154.445075927734	149.723281976807	141.148181939941	130.74673721289	120.545909191406	112.57265927124	106.684622641845	101.530491706054	97.3238136796874	94.2781357785644	92.6070052185059	91.9378335073243	92.1282558344727	93.7371549382325	97.3234135568849	103.445914428711	114.853341856934	131.173107349365	148.282184451172	162.05754670752
126.622116088867	112.926475830078	101.817091064453	93.2939617919922	87.3570880126953	84.0064697265625	79.3048234863281	73.2521492919922	71.7543723144531	80.7174177246094	106.047210693359	164.006498535156	250.657997802735	341.607587524414	412.461146728516	438.824554443359	402.153494995117	318.710715698242	216.312690063477	122.775891601562	65.9167938232422	54.1713981933594	68.995389038086	97.7347641601563	127.735521362305	146.343658447266	152.840517211914	155.662099121094	155.886391479492	154.591381591797	152.855056762695	150.543560302734	146.938234008789	142.239862915039	136.649232055664	130.367126464844	122.147099487305	111.855294433594	101.361381286621	92.5350300292969	87.2459106445312	85.5150569458008	86.096022277832	88.9572559204101	94.0672071533203	101.394325256348	114.060143920899	132.085696960449	150.788683837891	165.486804016113
121.469070556641	105.656382717285	92.9925226293944	83.4774902929686	77.1112857080076	73.8939088745115	70.9110280927733	68.1626433627929	70.0202522341309	80.8553522563477	105.039440979004	156.648256531494	232.767467214111	312.283465832763	374.082645193359	397.051398101806	364.820555233397	291.465854717529	201.54105054126	119.59989669165	70.1961471557619	61.1248814516604	76.0169302546389	103.179674287598	130.920494273438	147.546770935059	151.522487725586	150.642724163086	147.211505067871	143.532855260254	141.910799560547	143.883231807617	147.91413545459	151.696669743164	152.923993915039	149.289267211914	137.719776897461	119.753416810547	99.9992560556639	83.0663637373044	73.5638089599607	72.7985315898435	77.6978188906249	86.3012610629882	96.6484483076173	106.778970825195	119.318817212891	135.574927336914	151.608318301514	163.480007210938
125.246680053711	102.319619111328	84.0840940600587	70.5401048999024	61.6876516308595	57.5267342529298	57.4935554697267	61.5881152812501	70.6561096320801	85.5432344667968	107.09518572998	144.577821393799	197.427344161866	251.744967075928	293.631903177735	309.189365509034	287.100913119629	236.63240398169	174.758499520508	118.453861161377	84.6931503295897	79.1298136188963	90.4474100791015	110.16576981958	129.804722949707	140.884099578858	141.237034597656	136.516974599854	129.974217249512	124.859060210693	124.421801147461	132.313327533447	146.366774259277	161.105810114502	171.054103888672	170.735324371338	154.539390577637	126.117189981201	93.883844059326	66.2544742893067	51.6442021484377	53.4407135756838	66.0339275861818	84.3423152714843	103.284347723145	117.778496032715	129.291918403809	141.212300775391	151.338905842041	157.47099629834
134.022337890625	102.371381584473	77.2327245800781	58.6063668774413	46.4923084765624	40.8905493774413	44.0312189956054	55.9143173310547	73.1946502604981	92.5270236606446	110.566243408203	130.793665488525	155.439419317138	179.281470916015	197.097786307128	203.66633151245	193.804884581786	170.994801500488	143.009415193847	117.622058587158	102.606064605713	100.930935205567	107.414448436524	117.602351364502	127.04039105542	131.274314575195	127.564737436035	118.881161593994	109.332663780762	103.028320728027	104.07720916748	118.33319826123	143.056903521484	169.467521205078	188.784247568848	192.226278869629	171.587008790039	132.720306492187	87.9360814521481	49.5442431459959	29.8547010498046	34.4352761411132	55.079362102539	83.4352274677734	111.151140770508	129.875370544434	139.685556764649	146.149520408691	149.150801513916	148.572940117676
143.86343737793	105.266866708984	74.5793334130859	51.8008374902344	36.9313789404297	29.970957763672	35.5028320488282	53.5270017958985	77.168579871582	99.552679142578	113.804412475586	118.294261182129	117.605483351075	114.182357015137	110.469160207032	108.910170959474	109.742785547853	111.337485283692	113.338175753907	115.38876254541	117.133151245117	119.272986722168	122.045665251953	124.398719530762	125.279682254883	123.636086120606	116.086175848633	103.331596308106	90.4449804179689	82.4989610971682	84.5661712646487	104.442194771973	138.745276339844	175.782040190918	203.859110547851	211.283111633301	187.843699796875	141.336458890136	87.0769043886715	40.3805517680663	16.5629165039063	22.775892523926	48.8091361777345	83.9348065737304	117.425062820313	138.552064025879	146.205841566406	147.538289369629	144.214360371582	137.899007508301
150.837371826172	110.461271057129	78.2648397827149	54.2480780029297	38.4109857177734	30.7535629272461	36.8872080078125	56.8119209594727	82.1106042175293	104.366160217285	115.161491394043	110.078080841064	94.7273269348144	75.7370050354004	59.7348905029297	53.3487586975098	59.7249319458008	74.4448933410645	92.7891593933105	110.038246612549	121.472671508789	126.900708679199	129.468680450439	129.464174926758	127.174780212402	122.888084411621	112.381929443359	95.4645899047851	78.4693029174804	67.7293056030273	69.5778350830078	93.1396678466797	134.192645812988	179.049604248047	214.023378417969	225.426803588867	202.290531860352	153.73933972168	96.2272490234371	46.2082816162108	20.1364593505859	25.4562359619142	51.1982635498048	86.1958615112304	119.282349243164	139.291046142578	144.558882080078	142.530310791016	135.699937469482	126.56236730957
154.019819946289	119.52968237793	91.8260757153323	70.9089999584964	56.7784551074222	49.4344411621098	53.7048438334965	69.5896631215823	89.8470704599611	107.235237282227	114.512335021973	107.489977882812	90.9960515756836	71.3131347951661	54.72380623584	47.5106445922853	52.3840196794435	65.1555457009278	81.759667934326	98.1308316572264	110.203482147217	118.904932731933	126.945553226318	132.934373638916	135.480423978272	133.19273425293	120.482598990723	98.2773315192872	74.9599900468749	58.9136327817382	58.5213179321288	83.5984808349609	128.556416018066	178.671970476074	219.221991203613	235.483325195313	217.46416081543	174.979933400879	123.018360405274	76.567159282227	50.6140474853522	50.9732329218756	67.6529039560551	91.9317487270508	115.088455374023	128.401712036133	130.541007648925	127.320550119629	120.736106044922	112.783442021484
156.03251953125	132.835302956543	113.835761728516	99.0338958471689	88.429705312501	82.0231901245128	82.6365306069345	90.2697267597663	100.689508097412	109.662604134277	112.955744384766	108.530970729736	99.2104634929202	88.051159853028	78.1099969887705	72.4439120788584	71.1798381301277	72.2798170234379	75.553449248535	80.8103352951655	87.8600756530755	100.122498540038	117.72453696289	135.536448594971	148.42849110962	151.270922180176	136.66779808545	108.038947043213	76.4782846352539	53.0797264433592	48.9371880493162	74.1523998828123	121.329418222656	175.315647424316	220.958491843262	243.105355834961	234.043874487305	203.875778229981	164.169614431153	126.493930458986	102.417273681642	94.6644345786146	95.5230482377938	100.905928939942	106.72589096582	108.895748596191	107.014812092284	103.807871933593	99.8759627282708	95.8201190844722
158.261952514648	148.015501169433	138.988649782714	131.181398354491	124.593746884765	119.225695373534	115.401522886718	113.121229424316	111.898396387451	111.246605177246	110.679437194824	111.183779255615	113.083910425537	114.899500481445	115.150219200194	112.355736358641	103.163343442138	88.5599272661127	73.5745506025391	63.2362762233891	62.5741669006355	77.9171586206061	105.912542868653	137.066915665283	161.886873031006	170.879010986328	154.891625571777	120.253652773681	80.6926485312498	49.9361687836914	41.711769470215	66.0421299658206	113.775546311035	169.87799944336	219.315470300293	247.053939819336	248.224689123535	232.85039758789	208.234143527831	181.679005258787	160.48806109619	143.784451231932	126.699456789062	110.548367479736	96.6464730161135	86.3090631103522	80.2858013952644	77.6998280627449	77.4266476635749	78.3417647485356
162.094600830078	162.707645393066	161.979491838379	159.910140166015	156.499590375976	151.747842468261	143.719075231445	132.413288665527	120.734214587646	111.585584814941	107.871131164551	113.431123334228	126.329740112549	140.806576952881	151.101229308593	151.453292633056	135.385491759765	106.738096386474	75.2270192629394	50.5681731389161	42.4774707641604	59.6526654907229	95.6164821520998	137.322290720215	171.723461166992	185.773363464355	169.108180293945	130.425665007812	85.2715435834959	49.1915419985351	37.7313862304688	60.5083760595704	107.158694167481	163.256390883789	214.375516538086	246.090121459961	256.20162097168	254.327314853515	243.76508012207	227.812793793945	209.768332885742	185.58789318164	153.072890003906	118.289029676269	87.302018522461	66.1775628662112	56.659481542969	54.7039703369143	57.6953009948733	63.0177452636721
168.916946411133	174.549104003906	177.503039855957	177.778753967285	175.376246337891	170.295516967773	159.308442199707	142.415022033691	124.457441955566	110.277887451172	104.718544006348	113.255722839355	132.661300292969	154.720809539795	171.219783752441	173.943756103516	154.897239227295	119.556544342041	79.9149024963379	47.9655447387695	35.7017021179199	52.6927716674805	90.9432660217286	136.099089630127	173.806146942139	189.710342407227	173.271561096191	134.059200042725	87.8834316406249	50.5544282836913	37.8823623657227	58.7918431396485	102.74275567627	156.348186096192	206.22122052002	238.974945068359	254.169686279297	260.730053405762	259.315556640625	250.585706176758	235.200012207031	207.329370727539	166.534108276367	121.557880859375	81.1443444824218	54.0371551513672	42.4413585205078	40.5278505859375	44.989062866211	52.5174268798828
182.439226806641	184.58139496582	184.406037785645	181.913155266113	177.102747407226	169.974814208984	157.233878488769	138.879940246582	119.856215256348	105.105919291992	99.5722681274413	108.928880118164	129.880278081543	153.916034484375	172.525721793457	177.198912475586	160.507998818848	128.126599178711	91.1961251230472	60.8579882197268	48.2536000366214	61.6974468081057	93.7619208222658	131.975292727539	163.865833172363	176.961812805175	162.08850571582	127.560398138672	87.1395789389647	54.5881369819336	43.6681611328126	62.0827045253907	100.657041249512	147.836591604492	192.066775889648	221.793014404297	237.272140416015	246.207207058593	248.212964430664	242.904162630859	229.895551757812	203.305231513183	163.390035164551	118.972813159424	78.8764159453124	51.9236939697266	40.0907826618652	37.4957817233887	41.1744880104981	48.1626983793945
201.73712072754	194.379606027832	186.225317653809	177.274255605469	167.526419882812	156.981810485839	143.01588105957	125.628631604003	108.756881651611	96.337450734863	92.3071583862303	101.795448588135	122.177774985595	145.75997160498	164.847872472656	171.74731161499	160.850466438232	137.286780924805	109.467988965333	85.8058244504402	74.7120212707528	81.7575225678718	101.334505748047	125.086556098877	144.657258907958	151.69019946289	139.589614923339	113.926448430908	84.5943442460936	61.4869466293947	54.4978998413089	69.5538235664065	100.058954964356	137.123364508301	171.857122671386	195.370299926757	208.045639216796	215.809760226073	218.088548541015	214.307889748046	203.893669433593	182.01240200537	149.046830405761	112.247183023193	78.8636882460937	56.1465744628908	45.4040833103029	41.8027291960451	43.3801496650392	48.1739822622071
221.245271850585	202.38146024414	184.690763535156	168.173181723633	152.828714809571	138.657362792969	124.058067866211	109.030830029297	95.9772359936527	87.2988724707034	85.3973261718752	94.4484747285158	112.851260333008	134.34186653833	152.656476897461	161.531274963379	157.710522624268	145.370097511474	129.393606792724	114.664657635741	106.066857208251	105.883044460937	110.857481281982	117.565909245362	122.584069925049	122.48770489502	113.714782112794	98.5481405290531	82.3308282075196	70.4058932119138	68.1163836059566	79.4199402836911	100.754531202637	126.183695021729	149.770970399903	165.579895996095	173.775299627198	178.314822187257	178.951221950929	175.437257192872	167.525686187745	152.00636073877	129.044108662842	103.454152255127	80.0517138107909	63.6520156249998	54.6922349648434	49.9622236335447	48.8062157304686	50.5684453549804
235.398323852539	207.024680668945	181.532259504395	158.921060358887	139.191083232422	122.342328125	107.764056862793	95.4562694458009	86.3350731347657	81.3165751904297	81.3168828735352	89.4810050185547	105.19820345166	123.750964921143	140.421776175293	150.493123962402	152.874047915772	150.709556869873	145.636091374756	139.290091980468	133.30799923706	127.084058001465	119.527307906982	111.546381668213	104.049911999756	97.9465316162112	92.4039006782229	86.8162640427247	82.43213146875	80.5000127153319	82.2684175415037	89.895794698242	102.549804346191	116.992773358887	129.987028609864	138.294896972657	141.746238592774	142.499502221192	140.809897639649	136.932634629883	131.122922973633	121.842586248047	108.921484598633	94.6668826596681	81.3860450654296	71.3862364501952	64.2662121245116	58.4877956655272	54.6528541074218	53.363254484375
238.630920410156	206.746990356445	178.47968963623	153.829018249512	132.794976196289	115.377563476562	101.537466003418	91.2746837768555	84.6481879272461	81.716949584961	82.5399398803711	89.4860859375	102.516073669434	118.076512390137	132.614011413574	142.575180053711	148.126922851562	151.638166931152	152.858555480957	151.537731689453	147.425338745117	138.370608703613	124.540446105957	109.161002868652	95.4584309082031	86.6588821411133	83.5968640136719	84.121608581543	86.981354675293	90.9243411254883	94.6988067626953	99.1961268310547	105.250808776855	111.525789733887	116.684006835938	119.388397216797	119.243573059082	117.140909606934	113.673488586426	109.434391723633	105.016700744629	100.076557067871	94.2185728759765	87.9585360412598	81.8122344360351	76.2954559326172	70.4369892883301	63.8929759216309	58.1202326965332	54.5755764770508
224.228944091797	198.261559234619	175.1417890625	154.869633575439	137.445092773438	122.868166656494	111.057070794434	102.011805187256	95.8550464802249	92.7094713186038	92.6977563476565	97.6800939477541	107.574699688721	119.591285	130.939561311035	138.82924005127	143.522429618164	146.87932239209	148.506755776855	148.011567176269	145.000593994141	137.57034744043	125.982935912598	113.093592595703	101.757550674805	94.8300433349612	93.473463558594	95.7843225556643	100.019030852539	104.433998975586	107.285637451172	108.780561472168	110.081164020996	110.87752230835	110.859713544922	109.717814941406	106.937302987549	102.724792876221	97.8520698728025	93.0909192426756	89.2131262512205	86.5823947534178	84.6842012390135	82.972989925537	80.9032050305176	77.9292907714844	72.8432786547852	66.0088725354004	59.2380251538086	54.3426892504883
195.902632446288	182.609905267334	170.365301733398	159.168821844483	149.020465600586	139.92023300171	131.387125933106	123.421144394776	116.743785558839	112.076546597413	110.140924682618	112.334331396485	118.175768624268	125.56911899292	132.418265129395	136.627089660644	137.869981189697	137.544351298584	136.138617082763	134.141195637695	132.040504058837	129.34324386914	125.723803671631	121.922131181885	118.678174115479	116.731880187989	116.740437050294	118.210546225343	120.156426236817	121.592295608399	121.53237286377	119.839271940918	117.170180490723	113.731177606201	109.728342380371	105.36775390625	99.9706837478026	93.3997458430174	86.673032845947	80.8086374106442	76.8246521911618	75.6564469482419	76.6252932458494	78.328136442871	79.3619218981933	78.3235949707031	73.9444305578613	67.1597984204102	59.8727862121582	53.986481586914
163.723161621095	164.722273562623	164.737124951172	163.767715786743	161.814046069336	158.87611579895	154.009468159912	147.214103152221	139.906705999389	133.503961924926	129.422556152343	128.624233590087	130.164537422485	132.600850286865	134.490554820557	134.391033660889	131.089654286377	125.548161605469	119.585504400391	115.02063145337	113.672491546631	116.947821680176	123.63398933252	131.620889003662	138.798415193603	143.056462402343	144.128097329589	143.420056975341	141.332741290039	138.266550224121	134.621883728027	130.182821052246	124.682428896484	118.44458838501	111.79318064209	105.052086791992	97.3387153977051	88.4371457097169	79.671264883545	72.3649600747072	67.8421184387209	67.4875313195803	70.4186072802736	74.5581593048097	77.8290003771973	78.1539434814453	74.2823766998291	67.5990913763428	59.9800053875732	53.3010366101074
137.761707763672	149.528909228516	158.844156018066	165.707448132324	170.118785571289	172.078168334961	170.405934215332	165.102083212402	157.936108638183	150.677503804687	145.095762023926	141.725235834961	139.386263029785	137.277314799805	134.596862336426	130.543376831055	123.101525628418	112.805661267578	102.678782731446	95.7438890029299	95.0239790649416	103.642604563965	119.584432844727	138.1641364375	154.696387872558	164.495859680176	166.366757237304	163.432632190429	157.487176474121	150.324082022949	143.737040771484	137.621771621094	130.78247994873	123.375587402344	115.557515629883	107.484686279297	98.0363979951172	87.1083696787109	76.3816533632812	67.5373010820313	62.2563648681641	62.264465534668	66.4409017260742	72.1972422229004	76.9450558056641	78.0959112548828	74.3990487829589	67.5800892028809	59.5151721960449	52.0804374438477
128.089447021484	141.960057373047	153.273292236328	162.029151611328	168.227635498047	171.868743896484	172.058360839844	168.796486328125	163.424294311523	157.282958740234	151.713653564453	146.8127734375	141.686202392578	136.189348449707	130.177619628906	123.506423950195	113.825671936035	101.231758239746	89.2498170776367	81.4049826660156	81.2223892211914	92.6861162109375	113.446074157715	137.526143859863	158.950206115723	171.742141723633	174.186729614258	170.268049255371	162.558932250977	153.632210205078	146.06071472168	139.966686462402	133.63490435791	126.882007415771	119.524634643555	111.379425048828	101.0587315979	88.6847949523926	76.3390856628417	66.1030742797851	60.0582313537598	60.1760672607422	65.068934967041	71.7795689086914	77.3507035217285	78.8250732421875	74.8363785095215	67.356129699707	58.4337761535644	50.118767211914
143.578383544922	146.191027816773	148.276313513184	149.834240634155	150.864809179687	151.36801914978	151.600162611084	151.561239563598	150.866811907348	149.132441542358	145.973690368652	141.011740808838	134.502884929565	127.015349096924	119.117359677002	111.377143035888	101.692858346435	89.6856880312498	78.5083933310545	71.3137354865721	71.2544757385253	82.041592948242	101.573246288574	124.282967467529	144.604288193115	156.970740173339	159.649914678222	156.352790569091	149.677980940918	142.224098888672	136.589757507324	133.379135583496	130.859824387207	128.125555738525	124.27006145752	118.387073364258	108.809654217041	96.1419828024904	82.8844649831544	71.5375066215821	64.6015135803224	64.0731042380372	68.2853413530274	74.2432973572999	78.9520446828614	79.4166557617188	73.9269115653075	64.4794304722899	53.6395410255125	43.9725717678221
177.514399902345	158.934990487671	143.461954980469	131.095293380737	121.835005688476	115.681091903685	114.710115035399	118.922075083617	125.202127534789	130.435427875366	131.507131591796	127.538514411376	120.606139343139	112.028092796142	103.122461179443	95.2073309020991	86.7563670461421	76.8908453388668	67.9002681572263	62.0741378781736	61.7019568786619	69.5366856489254	84.0519892709956	101.118427009521	116.60655812915	126.38694189453	128.936103868651	127.007004541747	122.884855569335	118.854868606933	117.202255310058	119.318743774414	123.680859562988	128.201010532227	130.791604538574	129.365049438477	121.959165813965	109.965681760743	96.3278664057621	83.9889888759769	75.8923182983402	73.8296980217288	75.8389486281741	79.2323050943605	81.3220023969727	79.4202755126953	71.3093601488036	58.7810996541746	45.1621404678952	33.7791290290524
216.589489868163	173.928980654907	138.452546777344	110.160188235474	89.0519050292978	75.1276971588146	72.4380962463391	80.9831022918712	94.6869178619394	107.473745523072	113.267787841797	110.705752628418	103.83817150525	94.7099827568364	85.3661246677251	77.8515355224614	71.3700503293461	64.558376898682	58.6107627180178	54.7214552749025	54.0847020568849	58.2265398222659	66.3508035793462	76.1684381906745	85.3903885187997	91.7275994262705	93.9524468588877	93.5909675749521	92.4845976557626	92.4747731826179	95.402930236817	103.54315602417	115.667826490479	128.365810827026	138.225978225097	141.837197875976	136.901359372192	125.692549919555	111.657935129272	98.2446806125484	88.8999519805905	85.1696970014645	84.7558052677	85.3393551271971	84.6014249278563	80.2230930175781	69.4849057313232	53.9328108371583	37.6459888326416	24.7036202153322
247.495647216797	184.910033587646	132.870419042969	91.3768035827639	60.4291872070316	40.0275699157719	35.8339843774418	47.8484305920414	67.5778595568851	86.5292222692874	96.2094697265627	94.8261138432619	88.041187287842	78.5434221884768	69.02155067334	62.1643048706057	57.8877604902345	54.3994294467775	51.825198175293	50.2909531108399	49.9225806884766	51.1663009775391	53.9381896879884	57.5689167158205	61.3891519570315	64.7295653076174	66.6060933222659	67.4649560703128	68.7822487197268	72.0340664384768	78.6965043945314	91.8100173217775	110.390541774902	129.877395653076	145.709896855469	153.32736328125	150.030327875244	138.859245371338	123.863316352295	109.091741400879	98.5937210998534	93.8169495668944	92.0619597468261	91.1572104631347	88.9311605393066	83.212268798828	70.9547297841795	53.606237613037	35.7355004716795	21.9112265463867
256.924865722656	185.615184555054	126.337901916504	79.0930178070068	43.8805322265625	20.7004451751709	15.9476575622559	29.6221693878174	52.1316292877197	73.8836858978271	85.2859878540039	84.212256439209	77.0573925628662	67.0108143005371	57.2619397277832	51.000186920166	48.663349822998	48.1251497192383	48.728895690918	49.8178968200684	50.7354621887207	51.4111146240234	52.2826480712891	53.4557782897949	55.0362210388184	57.1296920776367	58.8041929321289	59.9892464294434	62.0828502807617	66.4830021972656	74.5876998901367	89.87697265625	111.418822021484	133.993204040527	152.380074768066	161.359390258789	157.740164306641	145.002426208496	127.932655273437	111.317330810547	99.9429321289062	95.495304107666	94.7834605407715	95.2786341094971	94.4520574951172	89.7749633789062	78.2200137786865	61.4730535736084	44.0750897369384	30.5671292419433
231.396270141601	167.63439425415	114.685422194824	72.549353963623	41.2261895605469	20.7159289855958	16.8736655288087	29.6993991901857	50.410490034668	70.2242981271973	80.3581835327148	78.4478208771972	70.3483034506835	59.6061193142089	49.7677565288085	44.3797031555175	44.2681662290039	47.0688203752442	51.5423550422364	56.4494596779787	60.550823730469	63.93944859668	67.4415413112796	70.917599778809	74.2281219038091	77.2336055908208	78.7812705292973	78.9641181162114	79.5113188173832	82.1520430986332	88.6154614257816	102.497594255616	122.645661277588	143.665631806519	160.163475157227	166.745160644531	159.360074755493	141.604237946899	119.553570488159	99.2839926486813	86.8714246978757	84.9101502585447	89.3495558177489	96.2982159412842	101.864705194946	102.157598144531	94.6027641926272	81.7944869620365	67.5939623488773	55.862386249268
179.781864624022	135.142972505492	98.1647597851558	68.8472264630126	47.1903725390627	33.1941980133061	31.2454228547369	41.344047063355	56.9099906856692	71.3631737681886	78.1235163574218	74.6577015683593	65.352449369995	54.0077350898436	44.4235340554198	40.3998215942382	43.132974845459	50.0896769240724	59.4753621213381	69.4954647285161	78.3554190368658	86.714539222657	95.7692024250498	104.53043737964	112.009272822023	117.216737487794	118.599226331544	116.816053529542	114.197626649903	113.074353260743	115.776640930177	125.833452127198	141.691181806397	158.056386264283	169.635621797364	171.135444702149	157.293997232788	131.640241858276	102.066965197387	76.4669538688957	62.7329944915764	64.912255759765	77.742879927612	95.1541139536132	111.075204796265	119.435399414063	118.435526711793	112.12275538379	103.195842072877	94.3535434218762
122.302962036134	100.755978263551	83.0302744921879	69.1258507220458	59.0427069531246	52.7808431854242	52.9211049479974	59.4634922408442	68.5367367703854	76.2695702430418	78.7907243652343	73.4664378212891	62.8775561402588	50.9747212956543	41.7085752609864	39.0297600097656	44.4007538203124	55.187795376953	69.1971672622067	84.2351520585934	98.1080323486323	112.268684749511	128.17958753955	143.661425792968	156.534884583983	164.620648986815	165.906273077635	161.844633473632	155.454399060546	149.75423872412	147.762821350097	152.754187928954	162.715892536865	172.73687368811	177.906069896972	173.312419677734	152.548122604859	118.887219668824	81.9414115079349	51.3223987604987	36.64188206482	43.4435361591803	65.3195606180424	93.9544433339843	121.032672199585	138.238735107421	144.735291619506	146.06601647412	143.486920328246	138.254013838866
79.180875244141	77.0884704827883	75.5363261206055	74.5244421575926	74.0528185937497	74.1214554290769	75.7588872165524	78.9651139561765	82.1973338184812	83.9127449739989	82.5685455932616	75.49856894458	63.7313495809325	51.2661375998535	42.1021830988769	40.2387361755371	47.2144813015136	60.3632517451172	77.377020798828	95.9477617551269	113.767447906494	133.134183424804	155.586652781738	177.677699719482	195.960167980224	206.986901306152	208.350623506347	202.349438752685	192.594261331542	182.696005529296	176.265585632324	176.129443318847	179.880302397949	183.278500352295	182.084374664551	172.058262817383	146.128641738037	107.121953104736	65.6454815266112	32.3065116127931	17.7123279724123	28.4459070046389	57.4357256367189	94.8073192698973	130.68622330542	155.197973144531	168.519049199096	177.232427868286	181.073388534301	179.777210579345
70.6369171142578	76.7555081176758	81.9372744750977	86.1822161865234	89.4903332519531	91.8616256713867	93.6169450683594	94.7562914428711	94.7983873596191	93.2619553833008	89.6657180786133	81.3786342468262	68.7215555114746	55.6410436706543	46.0836605224609	43.9959678649902	50.7171354370117	63.616122039795	80.6841730651855	99.9125339050294	119.292449951172	141.843333496094	168.904354278565	195.946393859863	218.44033380127	231.857055664062	233.580490356445	226.630050170898	214.929838745117	202.403959716797	192.976516723633	188.828859954834	187.344920318603	185.252672531128	179.280091308594	166.155151367188	139.041745498657	100.121223892212	59.6477473602292	27.8754767150878	15.058572769165	27.8612838439943	59.4475027313233	99.8208569488525	138.984974014282	166.943481445312	184.803789733887	199.230147201538	208.561438110352	211.136546722412
113.971438964845	112.851947802735	111.665383374024	110.411745678711	109.091034716797	107.703250488281	106.913157239258	106.720754969727	106.128897310547	104.140437892578	99.7582303466799	90.4965645942384	77.0202048813478	63.0577163259279	52.3376640458985	48.5886131591798	52.5816757980957	61.8311418840332	75.1803432185057	91.4726116030272	109.551278839111	133.046286231933	162.728745913818	193.153745927002	218.876374313721	234.451719116211	237.386237313477	231.309870210693	219.962932339355	207.085738230957	196.418602416992	188.959212873535	182.21402657959	174.686511571045	164.880135883789	151.298367553711	128.788193151611	98.3473006535644	67.7052102033691	44.5914419448245	36.735516021729	49.4930999707037	77.7111803625493	113.356255892334	148.394825255127	174.793387145996	194.681773038086	213.415650468018	227.800272226075	234.640891102539
195.70356555176	176.967750234987	160.551079614259	146.453553689576	134.675172460938	125.215935928345	119.742073457276	118.25358504773	118.25112665149	117.235354220337	112.706923706055	102.436000447754	88.0888138109134	73.0101157868656	60.5446583669436	54.0371935424807	53.3794502861328	56.3415939370116	63.0860310361324	73.7751681245112	88.5714117431634	111.721509467284	143.117190269531	176.388332787109	205.164815657226	223.076517517089	228.002389218261	224.189178335937	214.818458592773	203.071803711426	192.130787414551	181.274074302978	168.380615228271	154.532413289184	140.811471584472	128.29979321289	114.69719078601	99.2823289046631	85.5054886514898	76.8169511091319	76.6669973602308	88.0467450195326	108.656006698609	134.008105975342	159.616366427613	180.994111633301	201.475005589478	224.050165910889	243.719096601929	255.481301666993
289.882769897458	249.460630462644	214.44596746826	184.838780914306	160.639070800781	141.846837127685	131.476875618652	129.529186273681	131.481575507324	132.81184973413	128.997815368652	118.112045508056	103.169335875976	87.0608268266597	72.677658714355	62.9109718933102	56.6010195441893	51.8203747641602	50.3086577822269	53.8054888273931	64.0504881286628	85.8937762993172	118.17560652002	153.62079787085	184.954169431885	204.900540283204	211.743400542481	210.332870822998	203.243715948243	193.0507007417	182.328590026856	168.613281688233	150.188265843506	130.749695665894	113.993724328614	103.616505004883	100.517599504517	102.232905712036	107.413080912719	114.708782391845	122.770667434691	131.817069050292	142.747549048461	155.234607915649	168.950746138306	183.568464202881	203.545097666748	229.09897953894	253.544106483398	270.194475164062
370.558525024413	310.688303533935	259.201651208496	216.098568048095	181.379054052734	155.043109222412	141.490745619629	140.721963244385	146.136744002929	151.135069801513	149.116922546386	138.43980347583	123.503724652343	106.772434218505	90.7096803168942	77.7792110900876	65.7369442153318	52.9403809309081	42.7556447209473	38.5488590695802	43.6861474609377	63.5878598251956	96.0099138395999	132.821784608887	165.892947237793	187.092876831055	194.923725757813	194.805843948242	188.986002848633	179.710973905274	169.227528564453	153.816672474365	131.980558004151	109.297676681519	91.3465200341799	83.7055795898439	89.9982804097901	106.505628142212	127.79248519519	148.423713976806	162.964176895141	169.098922122802	170.451374721069	170.49396243103	172.699112993774	180.539254150391	199.253659548584	226.527377360962	254.501497115967	275.317108342041
411.780303955078	341.00848449707	280.669735107422	230.764055786133	191.291446533203	162.251907348633	149.156865356445	152.006320556641	162.533132263184	172.470159790039	173.550262451172	164.334378051758	150.33393371582	133.707522735596	116.61373840332	101.21117401123	84.2777849426269	64.3745090026855	46.3344131164551	34.9905642089844	35.1760292053223	52.8285331420899	84.7260314025879	121.961936431885	155.629660675049	176.822616577148	183.857819335938	182.672993988037	175.792617736816	165.741167785645	155.043121337891	139.724084106445	118.101071289062	96.1356743164062	79.7894846191406	75.0240936279297	86.8880946044921	111.407093261719	141.008199707031	168.118524047852	185.165176391602	188.187154296875	182.233051025391	173.244370239258	167.162615600586	169.929290771484	186.962301513672	214.300645385742	243.817463745117	267.385897949219
402.695557617187	330.867203869629	270.669346826172	222.101986486816	185.165122851562	159.85875592041	152.677471692383	163.621270167481	182.948272347168	200.916599232911	207.784371826172	202.257829395508	190.831557939942	175.446198556641	158.042392342774	140.560780395508	118.611410212891	90.900521063477	64.0130417001957	44.5339008759767	39.0480273437501	54.363378225586	86.0900010195314	124.015960042481	157.929319611328	177.618144042969	180.149391777832	172.331019937988	158.562590862793	143.243666891601	130.773810363769	118.693835863281	104.070701830566	90.5931863896484	81.9500676645509	81.8301237792971	94.9271446005861	118.781944712403	146.353839314697	170.602143607422	184.486172790527	183.387846181885	172.000953648193	157.252616212646	146.069954898437	145.380090728759	159.950432022461	185.162898097412	213.866376475341	238.909754677978
360.6046373291	293.359318286131	238.632750183104	196.424933020019	166.735866796874	149.565551513672	152.470443363281	175.450542345703	207.171164171632	236.297624551759	251.495239196779	251.600088373292	244.168628274171	230.946738499513	213.680298649416	194.115188323976	166.410779597414	129.403152736329	91.8532496293955	62.5220121652837	50.1703822326664	62.8425463442386	94.6978765742191	133.670093153565	167.692916313233	184.70006628418	179.588806769043	160.403324280517	134.797723264648	110.426108167479	94.9425834350575	88.8327027814933	86.9937299094234	88.6973342476807	93.2151852250981	99.8189522705084	111.616189662964	129.092451116577	147.586405212769	162.436720532959	168.982065658569	162.504431071288	146.11137105017	126.87989987268	111.887031816283	108.209781158446	119.310310889159	140.470611490111	166.497438476317	192.197547362792
301.786366699221	242.815781970216	196.831253686525	163.832781848146	143.820366455079	136.794007507325	151.232425074219	187.135619155761	231.785509647949	272.464016446776	296.453059448241	302.668064745604	299.587752408202	288.838983296141	272.04861826953	250.843518188475	218.094090365965	172.715760895262	125.402918806884	86.8499531313468	67.7512528991693	77.1446645346675	107.90059535083	146.462275711181	179.272935979248	192.775806518555	179.770498558105	149.294858522217	112.149469567383	79.1349148500983	61.0517775268563	61.6032059428718	73.5888113271488	91.4538711618652	109.643662929199	122.603464111327	131.345076023681	139.571647011474	145.765475101563	148.408858320801	145.984094696046	134.077788051026	113.701739701173	91.4760439108897	74.0207949445811	67.9560870666515	75.122825423097	91.1076138376479	113.14909459131	138.48590996509
242.519569335938	193.567549145508	157.536165844727	134.425419433594	124.23530991211	126.965837280274	151.660061530273	198.317982662109	253.3750106875	303.266555618164	334.42802746582	345.768668272949	346.331538031738	337.752773678466	321.668512149413	299.714890380859	264.079539788329	213.671702414306	160.209931135498	115.412778828613	90.9987983703609	96.1483598334958	123.049094633545	157.930447661377	187.021863807861	196.552787963867	178.288901393555	141.410574169678	98.2692843959961	61.2165101762695	42.6037296142579	48.4678664291992	70.5746018852539	99.8685504035644	127.294326405273	143.796544311523	148.503649914795	147.452566934326	141.950626681396	133.305160467285	122.823499603272	106.648796207031	83.9094960710452	60.3908710187992	41.8781928737796	34.156733459473	37.4688629335942	47.9577334138189	65.2597896635749	89.0114764462898
199.083068847656	159.945574035645	133.018795166016	118.30273223877	115.797385253906	125.502754211426	156.449997436523	208.639114929199	268.52336920166	322.556022766113	357.190338134766	371.20880871582	373.642592834473	366.317950378418	351.061141235352	329.698425292969	294.785325134277	245.10433416748	191.822168518066	146.105544311523	119.12117767334	118.732259277344	137.494311706543	163.612548950195	185.292184997559	190.738433837891	172.738449523926	139.155422729492	100.808622375488	68.5173173828124	53.1007766723633	60.8892053222656	84.669757385254	114.947125244141	142.226001281738	157.011077880859	157.481757568359	149.968245422363	137.201437652588	121.91223046875	106.831520080566	88.758334625244	65.8720766296386	42.9742038879395	24.8661741943359	16.3494453430176	16.4293107299805	21.9047984924317	34.2679685363771	55.0108807678224
163.734483886718	137.681765737304	121.774857626953	116.013759555664	120.398471523438	134.928993530274	167.675286675781	218.637350959961	275.710244733398	326.78902634668	359.768754150391	373.095454875	374.839089620117	367.330618290039	352.901000789062	333.881197021484	304.712357629883	263.840509344727	219.603926202149	180.340882238282	154.389651489258	146.024653083985	149.687037665039	158.965176539062	167.447441012695	168.722202392578	160.149067352539	146.002455021484	130.242955388672	116.83115844336	109.727654174806	111.664461122071	120.001185958985	130.639800876953	139.482278067383	142.430589721679	138.697921375	131.016291566406	120.565921993164	108.527034352539	96.0798503417967	80.7921351928709	61.8770744409179	42.9830202380372	27.7583247363282	19.8513400878908	17.3089645227052	17.6989632727051	23.9509889929199	38.9946943383788
125.621265380858	117.222154768066	115.623480888672	120.825243742676	132.827443330079	151.630079650879	183.538166111329	228.551702711426	277.213169341797	320.065045893066	347.649812255859	357.890666910156	357.092623262206	348.37088359204	334.840650179687	319.617125305175	300.248505761963	274.657990030029	246.52328291919	219.522089239259	197.33211380005	178.773123229005	161.39331431958	146.963037130615	137.252641720946	134.032478149413	142.124465380371	160.34837004126	181.471313685549	198.260417866702	203.482804138187	193.151953107424	172.089783738771	146.276075121094	121.690606343261	104.313156494139	95.8922438466784	92.4413490082997	91.3376945695792	89.9585031210932	85.6809972534177	77.056278519287	65.8328651916505	54.1841049414067	44.2833454394537	38.3039343566901	33.3872327722174	28.0843422387699	26.6832211376955	33.4718278503418
96.3569853515631	104.96887748291	116.821090986328	131.913625861816	150.246482109374	171.819659729003	200.929054918945	237.574667679199	275.312653712402	307.699168721192	328.290368408204	334.433991620118	330.425934555177	320.24458894336	307.868346514649	297.275598999024	289.642402691407	282.316496438476	273.533795797851	261.530216327147	244.541673583983	215.285234385741	174.936955027343	134.421235282715	104.662474925782	96.5850737304698	123.119757002442	176.983591559082	238.780489441893	289.11436269238	308.589123352048	286.155823528318	234.745188526853	170.930640186522	111.285600346191	72.3834908447271	58.4369413974617	58.3970041118171	65.9447344147955	74.7611877333988	78.5274194946291	76.9721667736816	74.3080592858884	70.9419914184565	67.2808575585931	63.7315520935051	56.7069219128411	45.9357040917963	36.7986282958981	34.6764241906737
87.5552158203124	107.324070236816	127.624113955078	148.455346975097	169.817769296875	191.71138092041	216.738372274414	244.898743358887	272.289208530762	295.006482146973	309.147278564453	311.564975803711	304.861764293457	293.75757700293	282.972346901367	277.226006958008	281.142681579102	291.575748785156	301.589021966796	304.246314514648	292.611439819335	253.868551227538	192.641773145507	128.154875553222	79.6316284306642	66.2958017578128	107.59005561377	190.698543345215	286.457274833496	365.70225995996	399.269508605956	371.480214634764	301.777038125487	213.678188283202	130.701874312987	76.3663054199214	55.7042304414059	53.0368432407224	60.8150205617675	71.4896391484374	77.5115757446289	79.9612021252441	83.8712671276854	87.6212130895994	89.5904823486325	88.1585172424313	79.3108383789059	64.1278175329587	48.6311737927243	38.8426262463378
110.829528808594	130.689869384766	150.288975830078	169.626848144531	188.703486328125	207.518890380859	227.856537353516	249.716427246094	270.423344482422	287.302073486328	297.677398681641	298.123166259766	290.422853271484	279.715690429688	271.140908447266	269.837738037109	282.997975585938	307.195467285156	331.642518554687	345.551434814453	338.134521484375	292.830638427734	216.83158203125	134.9790625	72.1147900390623	53.0804748535156	99.9904746093751	196.283649169922	308.788462036133	404.333376708985	449.746856689453	429.929268676758	366.994970336914	283.593411621093	202.374042480469	145.986312866211	117.066327392578	100.514452758789	92.376532043457	88.6984083251953	85.5259246826172	85.4447867431641	91.0910991210937	98.5863033752441	104.051841064453	103.609153747559	93.2417886047362	75.5354512634277	56.514820953369	42.2045769042968
185.925337402345	189.65116381836	194.926941552735	201.752670605469	210.128350976563	220.053982666016	233.658549029297	250.942050066406	268.711010744141	283.771956029297	292.931410888672	292.620846708984	284.969246845703	275.32940421875	269.054111748047	271.496162353516	291.538394640625	325.612279996094	360.393560511719	382.557978279297	378.781275390626	330.920142271485	247.857417527344	156.808065519531	84.9870506093751	59.6093371582033	100.038697052734	188.13182071875	294.843050326172	391.126728044922	447.937196044922	459.0095276875	443.707494859376	411.428487518557	371.56989562305	333.529109130863	291.904140372074	240.43006270801	187.209857643556	140.346506683595	107.942991333008	94.7318726103517	95.3111628457032	102.58202051123	109.445604079102	108.803072021484	97.3179513227538	79.7228030014648	61.0223365810546	46.221261584961
305.10026025391	279.93986263428	260.033727099611	245.381853649904	235.984242285157	231.840893005371	236.21746118457	249.113946822754	265.631866858887	280.872738231934	289.938077880859	289.164985952148	281.819117819824	273.39482326416	269.38645206543	275.288354003906	301.264849969239	343.653040107911	387.20644308545	416.678577567384	416.822962219239	369.265352976564	284.170070729005	189.098481573243	111.611951605958	79.2718469238288	104.764647347168	169.716108811523	255.096511586425	341.876135941405	411.025262145995	471.518230166992	536.04151982471	591.133621168951	623.33302424952	619.17821911622	560.636191770516	456.681282179206	334.363011340092	220.730900250979	142.834469909669	108.208191614014	98.8190513654786	103.365342217285	110.545357222656	109.057389434814	96.8441222434081	81.440026946289	65.9310784589844	53.4032516970217
438.736177734371	379.678632495114	330.442435058592	291.027585424803	261.434083593749	241.661929565429	236.470775509766	245.860621426758	262.691989061524	279.82540015918	290.121376464844	289.987158408203	284.18239815918	278.096235073242	277.117808505859	286.6362578125	317.68217667871	366.662805534179	417.032253850585	452.244631099608	455.754046752929	409.743301115233	325.242987872069	228.978906566405	147.67685674121	108.062637939452	114.591800897461	149.447145919922	205.945346902345	277.403077740237	357.137012329103	471.19556306543	624.034280685545	776.580546594722	889.761742198236	924.505248901359	849.191119406243	689.867766109368	493.965109957514	308.913071897458	182.141572875975	123.910315779785	102.599353311035	102.819131139648	109.180094935547	106.292690368652	93.5930332680664	81.3408265205078	70.381896382324	61.562069109863
557.214970214842	466.990140063475	390.986168017577	329.203054077148	281.640798242187	248.299400512695	235.355993695312	242.810577790039	261.397453586914	281.850921875976	294.905283447266	297.318938496094	295.269019829101	293.61792715332	297.228060175781	310.961818603515	346.295209875976	399.986634188476	454.822080381835	493.587537296874	499.068993774413	454.231017259765	370.549615192382	273.577936404296	188.869129727538	141.97634399414	129.943633108398	135.735564515625	163.786057359376	218.529030783204	304.398403930665	461.781713333008	687.723012894531	921.640997818358	1102.95436330762	1171.08180456543	1083.49756109765	880.589169435544	626.145270320309	383.954504493163	217.805512695312	139.8748171333	107.636657312988	102.826249924561	107.178811658203	102.429559204102	89.3374162980957	80.0789051467285	73.5156401462401	68.509235692871
630.918518066406	519.997052001953	426.498028564453	350.421447753906	291.767309570312	250.535614013672	233.810617431641	241.592319824219	263.254336669922	288.170283447266	305.713775634766	313.391900634766	318.288914794922	324.144187011719	334.697086181641	353.686981201172	392.608784667969	448.969583984375	505.527010253906	545.038694580078	550.262268066406	504.605531982422	419.563398925781	320.024166992187	230.876134277344	177.007598876953	151.243619384766	136.991997070312	145.015144042969	186.07547241211	270.935394287109	447.016867919922	707.144951904297	980.186708862305	1195.00920141602	1280.4794921875	1189.48415466309	969.445147094726	691.032609252928	424.916680908202	241.767501831055	154.138267700195	114.915552001953	105.269561218262	106.370501831055	99.3885803222656	85.8500032348632	78.3079662475586	74.4731595458984	72.0562733154297
647.57592578125	527.701701123047	427.354134863281	346.533227001953	285.238977539062	243.471386474609	228.665774335937	240.822141123047	268.787506044922	301.408888310547	327.533307128907	346.222543082032	364.911916697267	385.008757101564	407.920393421876	435.054154785158	477.180646527345	533.36164923047	587.441254890626	623.263555503908	624.672643066407	575.18598082422	485.574174113282	380.561028064454	284.870347808594	223.225938476563	188.133353365235	163.110055720704	159.397715597657	188.238003050782	260.872588134766	422.16634643457	664.62483124707	920.950729194823	1123.84672690039	1206.01551098633	1124.43689401709	923.975751577635	669.162364821286	424.527014901366	254.599982971192	169.975078583008	127.63211430127	111.680375797608	106.229148743652	95.3877188110351	80.6975121770018	72.7523383937987	69.2400581955565	67.8485323164061
626.932606445312	504.688976318358	403.665751855468	323.86293305664	265.280519921874	227.918512451171	219.29646328125	239.414372412109	276.992910888672	320.75274975586	359.414560058595	394.323149558595	432.99807089258	473.422112417972	513.578062492191	551.44870947266	596.340905382816	649.599457984379	697.264089242191	725.374521121097	719.97047558594	664.721010070315	568.932976597658	457.10278901758	353.726861179689	283.301606933596	240.330518113283	208.482652152345	196.002771299806	211.135637804688	262.126013916016	384.736690910155	573.471160621091	774.685236134273	934.73473053515	999.975456909173	937.736687280756	783.781212926264	587.115125809078	396.744517892577	261.675481140137	188.694201764649	145.129951790528	120.803451898438	105.535422769043	89.1465850830076	72.6981218569333	62.9762193037106	58.3891028984372	57.3449981162106
587.394903320314	467.455378369142	369.868702294923	294.634875097657	241.753896777344	211.225767333985	210.455992841797	239.444573300781	287.083249599609	342.263762626953	393.877853271483	445.668972677733	505.04262691992	566.383639281248	624.076833044919	672.507031494137	719.252943025387	768.0580187832	807.554196172849	826.373412599607	813.147605468748	751.731916409177	649.705053817381	531.284305249998	420.68695826367	342.130300415038	293.372723170897	258.269368160155	240.182648182616	242.474976038085	268.508764526367	341.829921934083	460.196839728031	588.290655478277	690.79250675489	732.383531127938	693.454543582283	597.551452404546	474.088035117434	352.478069243653	262.135332305908	205.384020591308	162.614949084716	130.341823355469	105.0783489729	83.3382315063478	65.5017551267091	53.8931161210939	47.9418882331545	47.0776452065432
547.369159667969	432.497408056641	340.398808935547	271.073362304688	224.521068164063	200.741926513672	206.897671591797	242.988303398437	298.271220576172	362.003821767578	423.443505615234	488.235265052734	563.540834318359	640.892724011718	711.823444732421	767.865507080077	815.080141246093	859.112340164062	890.870258546874	901.262051107421	881.195872558593	814.739996529296	707.955653210937	584.740432160155	468.991922933593	384.60771508789	332.797578080078	297.629785539062	277.289683279296	269.962617115234	273.833932861328	300.548060093751	351.314768269533	408.667413024416	455.139349994144	473.263934814456	455.661472049808	413.976391276369	359.278235647462	302.636548316407	255.120872436524	215.132918409179	175.292990798828	137.998524003418	105.646952420898	80.6357104492187	62.7583348383788	50.4165359897461	43.9200087783203	43.5784480791015
525.26171875	416.311566162109	329.69189453125	265.402703857422	223.443994140625	203.815765380859	213.374808105469	252.121122314453	309.769522216797	376.034822021484	440.6318359375	509.997279296875	590.987942626953	673.948752929688	749.224637207031	807.160522460938	852.985881835937	893.137430664063	919.770959228516	925.0422578125	901.107116699219	832.26654711914	723.750022216797	599.106025146484	481.8830390625	395.629547119141	344.142692382812	311.723486083984	292.676213623047	281.305160400391	271.914611816406	267.993125976562	273.337845947266	282.715934570313	290.8945546875	292.640869140625	288.428481811523	281.745950805664	271.882870300293	258.128834472656	239.7734375	213.029278564453	178.369961547851	141.476587677002	108.030258178711	83.7120742797852	68.1177838439941	57.4599860534668	52.3450591125488	53.379381225586
517.871987792969	418.590379580078	339.590592734375	280.87262725586	242.436483144532	224.282160400391	232.756727425782	267.860184220704	320.071928181641	379.871356705078	437.7378671875	499.301136804687	570.908233958984	644.114642886718	710.475847824218	761.547333007811	802.541915404295	839.089272189452	863.370177913084	867.565407124999	843.855734374999	776.946268101561	672.049825271483	552.108743227049	440.065359310546	358.862010864257	314.183854879394	290.735999794433	279.990710122558	273.420250376953	262.496885070801	246.632574057129	231.512474327148	218.018646101318	207.033149600097	199.438045043944	198.333316276122	203.130923149657	209.180889899657	211.83324076123	206.437999969482	189.22876972412	163.305533868408	134.317889102783	107.915432127685	89.7477596435548	79.7377677934572	74.1190587770999	73.0072883798832	76.5181123872074
512.929071289062	428.336181123047	360.471021708985	309.333593046876	274.92389513672	257.241927978517	261.874557169923	288.821782710938	329.703306205078	376.138829255859	419.748053466796	464.163335833983	514.971541955076	566.724136335935	613.972583482419	651.268347900387	684.305987423824	716.717859048824	739.96212602441	745.496951599605	724.780499023434	663.098295017574	566.144897416012	455.992016136227	354.7113610957	284.374642211912	252.562659208494	244.560938807127	248.998281422362	254.503487468749	249.705357360839	231.731723943847	208.163386941406	183.308597085693	161.475605108886	146.972661743163	142.661969358153	145.671360799071	151.707532511473	156.477180940916	155.687002532957	147.005802990721	133.295784683837	118.053739057617	104.776457557373	96.9607316284182	95.1850047854009	97.1180827314461	101.892300194581	108.639991902833
515.233858398437	446.010180449218	389.569230976562	345.911009980468	315.035517460936	296.942753417968	296.424309773436	313.480186527343	340.922995796875	371.565349699219	398.219860351563	422.06469429297	447.891443445314	473.932858000003	498.421688148441	519.590684082035	543.920471980473	572.589218382817	595.875984019535	604.059829621098	587.419815917973	531.770577982914	443.592741995609	344.164355346927	254.763465427737	196.668119628909	179.11542216968	187.920008122804	209.226221159425	229.178404950684	233.920903167725	219.589393924805	195.420981441162	167.21214854541	140.759378066162	121.859152832032	111.547825944581	105.961075518067	103.544371900148	102.743185438478	102.002986480714	101.126875363771	101.15120518921	102.37132545166	105.082585645752	109.580335266113	117.22299634497	127.813669219237	139.314720840575	149.688518160643
529.58723828125	472.073587216796	424.121270058593	385.73028680664	356.900637460937	337.632322021484	332.101997671874	340.309664412109	355.990336466797	372.879028060547	384.710753417969	390.486030089844	394.381515259766	397.896432601563	402.530005789063	409.781458496095	427.027743160158	453.269377332033	477.44093235547	488.47697957422	475.312090332032	424.011067113282	341.95086235547	250.034272332032	169.164093316407	120.243121582032	113.678460562501	135.534912742188	170.201822970704	202.068536097657	215.524396972656	206.504402288086	185.415655477539	158.355661502441	131.421925324219	110.711951904297	95.1242709223635	80.593879070801	68.7729818300784	61.3137846806645	59.8684931030278	66.3584838427738	79.68228657959	96.9578361950683	115.303067570801	131.835915588378	148.615243997314	167.562429543212	185.589176601806	199.607189548827
560.790100097656	506.987611083984	461.363188476563	423.916832275391	394.648542480469	373.558319091797	364.603633300781	367.784485107422	377.164667724609	386.807974365234	390.778198242188	386.908161132812	379.155334228516	370.770484863281	365.004380371094	365.107788085938	379.270175048828	405.324363037109	430.986151489258	443.97133984375	431.995727539062	380.867712524414	298.77676184082	207.010278564453	126.855665771484	79.6003265380859	76.0880911865234	102.127357666016	141.452380493164	177.79741418457	194.896713256836	188.775567321777	170.27780670166	145.36549697876	120.000703735351	100.145492553711	83.5246891784669	66.1635832214355	51.4749360656737	42.8715090942383	43.7660636901855	57.4671254272462	81.6995200500489	111.500459197998	141.907154510498	167.956817626953	192.125249267578	217.720975006104	241.030293762207	258.339504455566
608.842443847657	550.752252050782	501.294986230469	460.470646386719	428.279232519532	404.720744628907	393.929216660157	395.904648613282	404.445989570313	413.352188613282	416.422194824219	411.331087421875	402.212900351563	392.555014785157	385.844811894532	385.569672851563	400.647767646485	428.754175498048	456.511641420899	470.542910429688	457.470727539063	402.340514216309	314.07044045166	215.09237404419	127.838182792969	74.7397344970704	66.344314041748	87.697342894287	122.977893726807	156.365039211426	172.037852020263	166.402889025879	150.007435113525	128.241654974365	106.49571329956	90.1597747802734	76.7490807128907	62.6701879699707	51.6502346069336	47.4163586791994	53.6956982421878	74.452800117188	107.202905600586	145.99919446045	184.894846464845	217.943041381837	247.753012155763	278.289305607911	305.638072321779	325.88546288086
670.543676757814	603.06003701172	545.759296972658	498.641456640626	461.706516015626	434.954475097657	422.94807279297	425.687309101563	436.328075664064	448.026264121095	453.937766113282	452.100930351564	447.078495742189	441.812939218752	439.246737714846	442.322368164065	460.732271562502	492.514796621096	523.131281845706	538.04306574219	522.711486816409	461.064172111818	362.793562624513	252.008217789308	152.816697041016	89.3275598144538	71.2229179284671	82.4303984265137	108.426833580322	134.689055661621	146.693896942138	141.853821874999	129.850942279052	114.566561474609	99.8819827819823	89.6785095214845	81.3751889343265	72.3844854736332	66.5778282775885	67.8266464843758	80.0023692321787	107.471176579591	147.652115767824	193.995916708986	239.953309315187	278.975023498537	313.65619831177	348.363013813479	379.202761424563	402.28273256592
745.893798828123	663.910965966795	594.756120703124	538.429263037108	494.930392968749	464.259510498046	451.660201699218	457.132466572265	472.810926005858	490.830200888671	503.324912109373	509.217689921873	513.752120400389	518.54425816406	525.210157832028	535.365874023434	559.523686796872	596.606226406247	630.845072763668	646.471805781246	627.71800537109	557.038686210934	444.946128359372	317.757809799802	201.791208515623	123.363802490233	90.7239028466789	86.3265242626951	97.7992000537112	112.769463535157	118.864848022462	115.128365869141	109.808328198243	104.340216479492	100.159512182617	98.7016967773434	97.4030138427729	95.306475732421	96.2577170776356	104.102372509764	122.686076660155	156.522254814452	203.047150551756	255.490625943601	307.082543061522	351.052763977049	389.834807735594	427.9420996228	461.724361070554	487.53131351074
834.892810058592	733.305038916014	648.285457421874	579.834065576171	527.950863378906	492.635850830078	480.065603378906	490.24012102539	513.894540595703	541.763998916015	564.583632812499	582.681366132811	602.23377432617	622.748971621092	643.735072246092	664.700190429685	697.022013349607	741.028464853513	779.653014174802	795.829130546873	772.490283203123	690.264056513669	560.528137656248	412.341150075682	274.761717216795	176.848462524413	124.847268796386	99.3857204028317	91.0949931469727	90.6062628320316	88.5507052612309	86.2265210083012	89.879592871094	97.5626199890138	107.328301501465	117.229336547851	124.832555438232	131.436158746337	140.689901007079	156.24353675537	181.746820526122	221.606034821776	273.388009952392	330.483322164305	386.282547703856	434.176262817381	476.288840427245	517.026563035887	553.202871259764	581.631205715331
937.540710449219	811.242255859375	706.347307128906	622.855864257813	560.767927246094	520.08349609375	508.164277832031	525.010272460938	559.578919433594	600.827658203125	637.713928222656	672.491958984375	712.523457519531	754.427079589844	794.821480957031	830.325317382812	873.227251220703	925.781511962891	969.555106079102	986.115040039062	957.0283203125	860.740283020019	709.539590515136	535.758238616943	371.728223144531	249.781539916992	173.593015777588	121.607986846924	88.3142128601074	68.1994535522461	55.7514686584473	55.1482872924805	70.0647362976075	94.2337720031739	121.388350738526	145.261428833008	163.663813720703	180.773534515381	199.874380065918	224.250139221192	257.184600830078	302.722516601563	358.674693969727	418.974005371094	477.553323242188	528.345520019531	573.018296386719	615.616404052734	653.638291992188	684.582409179688
[truncated: 401 more columns]
