# Supplementary material for: Laminin-defined mechanical status modulates retinal pigment epithelium phagocytosis
Source: EMBO Rep. 2025 May 19;26(13):3357–83. doi: 10.1038/s44319-025-00475-9 (PMC12238246; doi:10.1038/s44319-025-00475-9)
Supplement: Supplementary file 4 — Source data Fig. 2 [file 44319_2025_475_MOESM4_ESM.zip › Figure2/2H/Traction_LN332_5.csv]

251.398101806641	212.742711791992	179.717470397949	152.322377624512	130.55743347168	114.422637939453	104.879608825684	101.928346130371	104.126423156738	110.031413208008	118.200889587402	132.438865112305	153.706957580566	176.299147766113	194.509416442871	202.631744384766	195.855406616211	177.98441595459	156.234859863281	137.822825805664	129.964401245117	136.384626953125	152.272777954102	172.04129309082	190.102611206055	200.869171142578	202.685782470703	199.277485961914	193.127067260742	186.717312011719	182.531005859375	180.745136352539	179.704513061523	179.143654663086	178.797079833984	178.399307250977	176.807405273438	174.198361450195	172.286573242188	172.786438110352	177.412353515625	188.872281616211	206.023290771484	224.803437744141	241.150779296875	251.003372192383	252.562526245117	248.536203613281	241.622439575195	234.51926940918
271.245919189453	219.585772784424	175.592219525147	139.265259411621	110.604892443848	89.6111186218262	78.591206607666	77.5451564013672	83.0120650097656	91.5310294396973	99.6411466979981	109.60786270752	123.738446130371	138.634728082275	150.898539678955	157.131712036133	154.69369614502	145.849937928467	134.561260899658	124.788488571777	120.492444458008	123.605127574463	131.485988912354	141.23702994751	149.960252155762	154.757657012939	154.355941662598	150.68710512085	145.661101672363	141.187885601807	139.177411193848	140.483841781006	143.833874506836	147.946264372559	151.539766379395	153.333135528564	152.028836722412	148.481033293457	144.636027888184	142.440123153076	143.839621734619	150.845185646973	162.159279792481	174.765911149902	185.649086697998	191.792813415527	191.581682645264	187.026356401367	180.549947669678	174.575569436035
289.547330322266	226.639180279541	173.138328814697	129.044775927734	94.3585216186523	69.0795658874512	56.652885201416	57.0784795605469	65.1888842639161	75.8166346105957	83.7942658996582	90.1152268005371	98.2244937805176	106.631893835449	113.847253961182	118.380401153564	119.36936277832	117.807587504883	114.988034284668	112.203662069092	110.74742980957	111.053399171143	112.259597519531	113.714932357178	114.768311186523	114.76864151001	112.853707635498	109.457571228027	105.873555825806	103.394984967041	103.315182189941	106.924542505493	113.360850221558	120.688512821655	126.971937789307	130.275532608032	129.250837923584	125.188248746948	120.110454109497	116.040143042603	115.000004577637	118.38292684082	124.840450477905	132.283243299561	138.621973116455	141.767307739258	140.309037734375	135.640051228027	129.875662370605	125.1311853125
306.302335205078	233.902934277344	172.355798266602	121.660927172852	81.8183209960937	52.8279797363281	39.0646446069336	40.5283156079102	50.6568809191895	62.8882287207031	70.6602471923828	73.9609573913574	77.1651005310058	80.2906450256348	83.3555592895508	86.3778117370606	89.8824065161133	93.8573646838379	97.5151800183105	100.068346297607	100.729357299805	98.7294417431641	94.5936037756347	89.4750003198242	84.5267882983398	80.9021246337891	78.1790803894043	75.5888842834473	73.7644297210693	73.3386101074219	74.9443188476562	80.067238526001	88.2854402056885	97.370400010376	105.093594063721	109.22649848938	108.473408876953	104.320007810669	98.7098519061279	93.5864977789306	90.8935020446777	91.4855051977539	94.0668028277588	97.3554341931152	100.069438552246	100.926855163574	98.7445915124512	94.3772880932617	89.5995836779785	86.1861170385742
321.510933837891	241.377034777832	173.244627880859	117.113713146973	72.9842905761718	40.856360168457	25.8264848242187	27.894664543457	39.4160549755859	52.7458117700195	60.2390905761719	61.1450544799804	60.5602663818359	59.610981652832	59.4234556640625	61.1239437866211	66.2328273583984	73.999269465332	82.1426981005859	88.3825412573242	90.4382269287109	86.6332552905273	78.488007680664	68.5172338354492	59.2356834912109	53.1581063842773	50.3320599243164	49.0810442871093	49.3337233581543	51.0187610229492	54.0648211669922	59.9119298425293	68.6076444592285	77.9919259387207	85.9047352026367	90.1860331726074	89.6965495825195	85.8763104846191	80.4342212780761	75.0791873620605	71.5201141357422	70.1529207177734	69.838336842041	69.9824838305664	69.9914830053711	69.2714556884765	66.8883439794921	63.2380669970703	59.7217115917968	57.7403646142578
335.173126220703	249.061481781006	175.804817657471	115.403133850098	67.8564303588867	33.1647071838379	16.9384058532715	19.1775263671875	31.4664064331055	45.3893837585449	52.5307960510254	51.6675180664063	48.4099913330078	44.592903717041	42.0509430847168	42.6187973022461	48.4206253051758	58.2333018493652	68.8705885314941	77.1462469482422	79.8740386962891	74.7648398132324	63.9428092346191	50.8416329040527	38.8949967651367	31.5365867614746	29.3126462402344	29.9340512390137	32.5814367370606	36.4354377136231	40.6766891479492	46.4586164550781	54.3274629821777	62.5530906066895	69.4053612060547	73.1541366577148	72.9202600402832	69.8571567687988	65.2835622253418	60.5182117919922	56.8798408508301	54.3851734008789	52.1550525207519	50.1643922119141	48.3881064758301	46.8011093139648	44.740295135498	42.2223879394531	40.2420461120605	39.7939280395508
348.538348388672	258.786757034302	182.330774099731	119.170399584961	69.3056334899902	32.7364758148193	15.2979849442139	16.9901608781738	29.0604160395508	42.7561628511963	49.3248137359619	47.4553655683594	42.9828767331543	37.8738519185791	34.0947958128662	33.612213104248	38.5599311191406	47.6269467320557	57.6125189533691	65.315906793457	67.5363692626953	61.7865025788574	50.2001340683593	36.508369404541	24.4423142607421	17.7330743103027	17.5845635927734	21.5093783259277	27.7016474504395	34.3554999069824	39.6650646362305	44.0173926035156	48.6163978483887	52.8815039228516	56.2321343789063	58.0877127685547	58.0207287407227	56.4182332607422	53.9214918552246	51.1717700507812	48.8103333740234	46.6007322214355	44.1154562419433	41.7091798408203	39.7365774233398	38.5523233947754	37.8342016652832	37.3457626313477	37.5703304277344	38.991229189209
361.606600341797	270.55286053772	192.822497207642	128.415510351563	77.3318999694824	39.5716660614014	20.9052220970459	21.332568076416	32.1980837949219	44.8461490479736	50.6211436309814	48.5085969858399	44.2789225822754	39.4538262574463	35.5550138485107	34.104191192627	36.650744800293	42.1802041134033	48.3684893662109	52.8915207929687	53.4252186279297	47.6982435874023	37.2599821818847	25.517443336914	15.8776359780273	11.7475690307617	15.1478119819336	23.8070255478516	34.6943554982911	44.7789476030274	51.029947631836	52.5882582878418	51.4744490578613	48.977165887207	46.3850547211914	44.9867615051269	44.9979556838379	45.5595399604492	46.3480101677246	47.0398621384277	47.3115917053223	46.7995971794434	45.7195480056152	44.6168467172852	44.0368958479004	44.5250979309082	46.1700635688477	48.608191072754	51.7065645388184	55.3322680632325
372.503728027344	281.614069670105	203.838377226257	139.176650695801	87.6288900787353	49.195095375061	29.4137514365845	28.2848582633057	37.5006885775147	48.7535151015015	53.7356105575562	51.9366861922608	48.8952268574219	45.3766656831665	42.1464357996216	39.9699703369141	39.5218702045899	40.291846649231	41.2679983065185	41.4384238121338	39.7912218017578	34.5066019375	26.2591651289062	17.7785968828125	11.7945827060547	11.0368081054688	18.306805024292	31.7847831246338	47.2684444916382	60.5554912104493	67.443625366211	65.7060721482544	58.1443634998169	48.0986616369018	38.9091287755127	33.9159271316528	34.0376581339111	37.0475469716187	41.5676915018921	46.2201895818482	49.6271390686035	51.3540648133545	52.3195682446899	53.1753620858154	54.5731590599366	57.1646718902588	61.4472458189698	66.9864056972657	73.0361336618653	78.8504118494873
379.355577392578	289.224661810303	211.936804400635	147.492005163574	95.8902640991211	57.1315812072754	36.4772070876465	33.9271417402344	41.589509265625	51.5724337644043	55.9840393371582	54.8491070610352	53.4288875356445	51.6862091452637	49.5839002741699	47.0847893066406	44.0021111879883	40.3606469953613	36.440544310791	32.5219507163086	28.8850137939453	24.2181167277832	18.3344944631348	13.201572223877	10.7867752338867	13.057528717041	23.3659563364258	40.4004412761231	59.132798041504	74.5348411379395	81.5783850708008	76.9056928249512	63.8688880634765	47.504576309082	32.8493630844726	24.9398539123535	25.3255533552246	30.6487243979493	38.5851101967774	46.810453907959	53.0004986877441	56.6364316616211	59.2677573920899	61.672695190918	64.6294643698731	68.9162842407227	75.3651133884278	83.4571389384766	91.9444230134278	99.5790277358399
380.287994384766	290.638914337158	213.67616897583	149.399758300781	97.8096823120117	58.9059410095215	37.7492231750488	34.3395288085938	41.0858247375488	50.3970777893066	54.6822547912598	54.3553334655762	54.4770025939941	54.4262955932617	53.5822458801269	51.3238868713379	46.9202716064453	40.7853778076172	34.0156259155274	27.7074363708496	22.9572296142578	18.8393270568848	14.6227817382812	11.696111541748	11.4478343505859	15.2664680480957	26.6296795349121	44.611790222168	63.9962997589112	79.5667077941895	86.1065139770508	79.7219789581299	63.8907696380615	44.4534950408935	27.2507641906738	18.1231861114502	19.0473586120605	26.1295423431397	36.4048405914307	46.9083566436768	54.6751937866211	59.0189942626953	61.9163558807373	64.3968152770996	67.4899090881348	72.2251739501953	79.62303125	88.9971232299805	98.8168178100587	107.551482910156
373.00234375	283.492023640442	206.638857081604	142.442844073486	90.9039846160888	52.0222787094116	30.7109305221557	26.9699400543213	33.4295010528564	42.7198072647095	47.4710524368286	48.3530183441162	50.2789091552734	52.2440522079468	53.2437748397827	52.2734043884277	48.4552634189453	42.4591337062378	35.60153140271	29.1989726607666	24.5679736328125	21.0420464511719	17.7435136809082	15.6721071235352	15.8275585805664	19.2095998535156	28.7974267359619	43.9245513602295	60.1221800359497	72.9215190727539	77.8537747802734	71.30777097406	56.2627034476928	38.1353364778442	22.3424343411865	14.3007613143921	16.1546489161377	24.2929209619751	35.4990801738892	46.5566292738648	54.2490709838867	57.5865964532471	58.7135372006226	59.1146065020752	60.274517633667	63.6779838714599	70.3137952452393	79.1921429042969	88.8298418039551	97.7437068995362
358.748061523437	269.61447146759	193.119275221252	129.262472784424	78.0440641571044	39.4640493392944	18.2599063790893	14.4316352764892	20.8730189593506	30.4778403555298	36.1398823928833	38.7691791143799	43.1032085681152	47.7769196896362	51.4252614144897	52.6831826782227	50.7212173881836	46.4493995873413	41.1119284146729	35.9530030091553	32.2168225097656	29.4885821782227	26.938815921875	25.1897308481445	24.8635340644531	26.5824326782227	32.3329221951904	41.7001978770752	51.704516465271	59.3661347011719	61.7053093261718	55.9731631126098	44.1561915662231	30.3777105285034	18.7610358409423	13.4294833450317	16.5236127579346	25.2945468519898	36.5314460514527	47.0234707805786	53.559781463623	54.7577072076416	52.7578077297973	49.6340893695068	47.4605584661865	48.3112213592529	52.97116205896	60.0577096723633	68.393238184082	76.8001215787353
340.973100585938	252.553463233948	176.743844200134	113.544243484497	62.9546610870361	24.9750970077515	4.17445451080321	0.552733596191411	7.25657936767579	17.4326369290161	24.2275513839722	28.7573363690186	35.5908951483154	43.0542072671509	49.473252270813	53.1740097045899	53.4497655756836	51.4165335205688	48.1343845284424	44.663389588501	42.0636196899414	40.1712139484863	38.2794583713379	36.6341442849121	35.481063015625	35.0660058898926	36.1869877382813	38.6801476765137	41.3484634587402	42.9949128391113	42.4224735717773	37.988894734375	30.4921911574707	22.3957392246094	16.1629153193359	14.2570958251953	18.726887619873	27.9300397810059	38.7936419920655	48.2447839365235	53.2105552978516	51.905060770874	46.3769072332764	39.3049376428223	33.3679949572754	31.2449221343994	33.455937928833	38.2151470354004	44.7422213221436	52.2568326571045
323.125413818359	235.856204354858	161.138984823608	98.9737552246094	49.3605155578613	12.2992658233642	-7.76712131774905	-10.8386458654785	-3.57961681152344	7.34565685241698	15.2728661346435	21.4710107006836	30.3829632116699	40.1052241693115	48.7342940753174	54.3666734313965	56.3725400429688	56.0208935755615	54.2564673210449	52.0239945712891	50.2682086181641	49.0822214724121	47.8362109394531	46.3905090031738	44.6054476474609	42.3413588562012	39.310445190918	35.6058186623535	31.6591754282226	27.9022116462402	24.7666234741211	21.6257051999511	18.1916593852539	15.4045445979004	14.2044194057617	15.531342376709	21.337110984375	30.9950195168457	41.5773717636719	50.1564715144043	53.8046225585938	50.4013913879394	41.8985754760742	31.4768250854492	22.3167904785156	17.5991219177246	17.6289290925293	20.2857784946289	25.1120055898438	31.6499458439941
308.652954101562	223.069900245667	149.931117897034	89.2366070556641	40.9863677215576	5.18039989471436	-13.7865173416138	-15.9143839874267	-7.79536866760253	3.97835999298095	12.8146333694458	20.0637227020264	30.1204070739746	40.959279624939	50.5549334945679	56.8819618225098	59.2211728515625	58.9228378219604	57.0657443695068	54.7286801300049	52.9904327392578	52.2138844604492	51.6798435363769	50.8439865722656	49.1619901733398	46.0895309448242	40.6541163787842	33.2186287384033	25.2418067855835	18.1823892822265	13.4991149902344	11.1543338699341	10.1755534133911	10.6192486801148	12.5418947296143	15.9999666213989	22.9269203338623	33.2851058273316	44.1743391342164	52.6944362869263	55.9452133178711	51.619433303833	41.6505522232055	29.4994254608155	18.6269084014892	12.4938564300537	11.3509417877197	12.8909275512695	16.7378053588867	22.5155668487549
298.969017578125	215.41728703125	144.245391194458	85.453330067749	39.041103651123	5.00871194458008	-12.1005442303467	-12.2866648736572	-2.36460121765135	10.8506955053711	20.5442740631104	27.9932081427002	37.7407985656739	47.8714348013306	56.4695063189697	61.6194025878906	62.2873099155884	59.7503019891968	55.5590993474732	51.2644225291748	48.4169920730591	47.7119395922851	48.1154513943481	48.5848300595093	48.0773781680298	45.5503983001709	39.8257802044678	31.5986554940796	22.6361895462036	14.7055477380371	9.57389544677734	7.20061794964599	6.40760499517822	7.25577866754151	9.80606105090333	14.1193742294312	22.3243722054443	34.3804402561646	47.0945973781129	57.2738625678101	61.7252548217773	58.0964196940918	48.5160111870727	36.5125609696045	25.6146007105713	19.3506620788574	18.1073965322266	19.5324496247559	23.0458441697998	28.0676029807129
291.774968994141	210.533561101379	141.664190845642	85.1668582269287	41.0415632452392	9.28830590057374	-5.22807116058348	-2.50756793823238	10.1525515979004	25.4550234780884	36.102583732605	43.1571199609375	51.4834748095703	59.4888168792725	65.580314770813	68.1651370849609	65.7498631940308	59.3963806975097	51.3448205369263	43.8353136538086	39.107990989685	38.2482003942871	39.7625212399292	42.0229317520142	43.4014101559448	42.269934677124	37.5248887841797	30.2516203268432	22.1055541021728	14.7421149072265	9.81672753906251	6.91739786535645	4.94050935473633	4.50405320568848	6.22602061669922	10.7244027862549	20.4810416108398	35.0839429581299	50.8103439833985	63.937481841919	70.7425936889649	68.9171943953857	60.943125857666	50.2831157695313	40.399891824707	34.756181716919	33.9910891676026	35.7961290476075	39.2126457747803	43.2819837669678
284.950864135742	206.584618268738	140.499795189514	86.6963948980713	45.1744173944091	15.9338626785278	4.15611787200926	9.84118297485352	25.2169773046875	42.5114201791381	53.9524309158325	60.3688545022583	66.9420780599975	72.4288341078186	75.5858551644897	75.1698737487793	69.1713638157043	58.4191703527527	45.9275824273987	34.7108891071167	27.7833794593811	26.6040618469238	29.163410224762	33.2729120487976	36.7440547749329	37.3883258590698	34.3397737640381	29.0574068525696	22.8401524304199	16.9869378033447	12.7966902770996	9.36591780908202	5.82866886212157	3.54018150012207	3.85569378698731	8.1304437866211	19.1548437443847	36.0254016176758	54.5564990384523	70.5625176386719	79.857839050293	80.2759076444091	74.6071356663818	66.1013565595703	58.0084037673339	53.5781107330322	53.7738889171142	56.4291826906738	60.0988748630371	63.3378482435303
276.376758789062	201.736354346008	139.064482565002	88.3611434460449	49.6263369891357	22.8600631942749	13.3772388717652	21.1778640216065	38.2895634283448	56.7399618765259	68.5566841506958	74.4418081121827	79.7102505712891	83.308894736023	84.1846238143921	81.2843210144043	72.1143429094238	57.3767673607788	40.8120595084229	26.1606844923095	17.1631074523925	15.560918930664	18.8604755004883	24.4493913488769	29.7152806628418	32.0457576293945	30.8587667901611	27.8958986871338	24.0302365078735	20.1348634399414	17.0828626708985	13.6074219728394	9.12648588739015	5.5402727564087	4.74900092175295	8.65288872528077	20.103693800415	37.8346039192505	57.567982631653	75.0261934874879	85.9316000366211	88.3667096778565	85.1832800446167	79.2575500386963	73.4657585618897	70.6841445159913	72.2276650040284	76.1788274248048	80.5651961237794	83.4143354464112
263.932708740234	194.154665145874	135.670531311035	88.4803072357178	52.5839929199218	27.9815883636475	19.7605078430176	27.9207513580323	44.8311974945069	62.8607248382568	74.3782119750977	80.1893771362305	85.3816345977783	88.7464070129395	89.0751170349121	85.1591873168945	74.1413316040039	56.8272681274414	37.5029262695313	20.4542354125976	9.96712493896484	7.90016662597656	11.39607421875	17.6669900512696	23.9250564575196	27.3824157714844	27.670199508667	26.6469794464111	24.8660583114624	22.8807388305664	21.2443237304688	18.703154548645	14.8883628005981	11.6804361801147	10.9598623809815	14.6071290969849	25.0855069732666	41.1413375473023	59.0797148513795	75.2057329177857	85.8244857788086	89.3837507324219	88.3467984237671	85.0419629058838	81.7975782318115	80.9419784545898	84.1242866516114	89.7922801208496	95.4722742462158	98.6905844116211
246.128737426758	183.184218947754	130.24965126709	87.3250343847656	54.4103683007812	31.5056530151367	22.8657897714844	28.4907785698242	41.9982675446777	57.0059048305664	67.1313385620117	73.7332929507446	81.0666692404175	87.0933811134338	89.7753422521973	87.0744663391113	75.8328076387634	57.4090903628845	36.5402331145935	17.9631544970092	6.41477311325073	3.64622994750976	6.49957926437379	12.3481095875549	18.5651094407654	22.5238673477173	24.0034648133545	24.7550428218689	25.1099791158447	25.3996514378662	25.9554375305176	26.131724541626	25.7075939761353	25.6514651123047	26.9317572283936	30.5168896026612	37.707618309082	47.8583304954834	59.0178920509034	69.2351688643799	76.5590268249512	80.0339716408691	80.9607593861084	80.772631498291	80.9028294150391	82.7845945739746	88.4684010593262	96.9987545793457	105.29994400769	110.296258218018
224.378140991211	170.047751876526	123.926990207214	86.0158559832764	56.3143492047119	34.822469871521	24.4762739876099	25.2757615529785	32.8168485617676	42.6954510081176	50.5074848861694	58.5312913253784	69.7029263296509	80.6048782048035	87.8196352566528	87.9296857910156	77.4804169278259	58.7501697965393	36.9208637172547	17.1744180100707	4.69275199508667	0.944845574951166	2.47608586959839	7.08300302505494	12.5621271873474	16.7099885025024	19.4663416068115	22.3001664029236	25.3018309364014	28.5617032528076	32.1701513977051	36.5189691571045	41.5479111672974	46.6692867492676	51.2954052239991	54.8385759124756	56.7980843449707	57.5657243074951	57.8925675046387	58.5296856409912	60.2281504211425	62.8546055787353	65.9083366440429	69.5893780166015	74.0977640959473	79.6335292816162	88.7454287449952	101.300106219727	113.474428948731	121.445264174927
200.915884277344	155.728261513061	116.804983372192	84.1460498547363	57.7514609606933	37.6212166900635	25.2521630128174	20.6442999289551	21.5523584835205	25.7310697215576	30.9351646881103	40.4007751956176	55.6247472140503	71.7528830247497	83.9309849090576	87.3048551483154	78.2134428622131	59.8928798631897	37.8347424717102	17.5306070082397	4.47204979324341	-0.24062401367188	-0.268465292816163	2.73806821640015	7.12851877456666	11.2524286422729	15.2147405483398	20.1157596523743	25.798071861145	32.1042630814209	38.8769192199707	47.6469748873902	58.5193728125001	69.1977110794068	77.3855877722169	80.7866009750367	76.9459025117188	67.3944269928589	55.8144466826781	45.8882338453979	41.2980607452392	42.785241296875	47.8949273241577	55.5151479550781	64.533932317627	73.8393095397949	86.4483989094239	103.102514341187	119.27597690332	130.443107664063
177.976932128906	141.208745438232	108.986066002808	81.3088938226318	58.1772288977051	39.5910712280274	25.8536593685303	16.9649933192138	12.4702152476806	11.9144673215332	14.842891708374	25.1591474969482	43.1664732421875	63.0093803109741	78.8323800701904	84.7799838867187	77.1611688329468	59.8795939976196	38.4717937721558	18.4743025479736	5.42365471649171	0.0531836596679689	-1.32813355010986	0.179703014221194	3.47669327972413	7.46283717346191	12.4045722972412	19.03523203302	26.9551599780884	35.7646997297364	45.0641948852539	57.2978282247925	72.7320373501588	87.7005480911256	98.5370862774659	101.575377738953	92.7400702401124	74.4753465610962	52.8942350551146	34.1097640753783	24.2349619750976	24.7654675461426	31.6259285530395	42.5728868079833	55.362884123169	67.752462310791	83.0703407534181	102.81215824292	121.984835705444	135.595294067139
157.796249389648	127.47220123291	100.572673339844	77.0976657104492	57.0471783447265	40.4212112426758	26.9409655761719	16.6064413452148	9.83583679199219	7.04735015869141	8.6591796875	18.623811164856	36.6624457626343	56.846354801178	73.2468096008301	79.9350814819336	73.4528782310486	57.752685634613	38.0219420127869	19.4480856857299	7.21855497360229	1.78963107299804	-0.296978229522706	0.274305271148686	2.81905978012086	6.65286350250244	12.1917475128174	19.8919930076599	29.1295533752442	39.2803820037842	49.7204322814941	63.2536156616211	80.295963218689	96.6416077728272	108.084682144165	110.419319152832	98.7695849609376	75.9393910217285	49.2426380920408	25.9932269287109	13.5050582885742	13.7348730773926	21.8067374572754	34.7855400695801	49.7361695556641	63.7235145568848	80.1042834777833	100.835217224121	120.881253189087	135.207328765869
138.907253295898	112.894979985962	89.9069628149414	69.9432017828369	53.0036968896484	39.088448135376	28.1252002924805	20.1139533609619	15.1630901821289	13.3809935972901	14.8760464477539	22.7856702680664	37.0376098306885	52.9257328338013	65.7439069755859	70.7859999542236	65.2497325615845	52.2725263322143	36.0578000783081	20.8089726120605	10.7294627456665	6.0648143269043	4.01274814764405	4.20494843621827	6.27309942095949	9.8488853302002	15.5147524279785	23.5162445620728	32.9796923364258	43.0314263549805	52.7977772216797	64.6902032929688	79.2911508328857	92.9834323067627	102.149860179932	103.173246917725	91.4338412695008	69.3431015917053	43.8306547602995	21.8261276512451	10.2591471405029	11.2273342788239	20.110937815567	33.7635261746063	49.0386677798157	62.789931055069	77.9568820504456	96.6371418166962	114.421361278702	126.900191361343
119.819967285156	96.8217499768066	76.9206442675781	60.1166501574707	46.4097676464843	35.7999967346191	28.9662285031738	25.9084629521484	25.6083634595947	27.0475934035645	29.2078161621094	33.7664561829224	41.4024045473023	49.5995245837097	55.8416796206055	57.6127329864502	53.1322095638733	44.0775338005676	33.1194183725891	22.9285759559936	16.1757192268372	12.9031584360352	11.3304184662171	11.3940339410095	13.0305394840393	16.1764697189331	21.6029799365235	29.3523803877259	38.2679381362915	47.1929202459717	54.9705937805176	63.0862001239624	72.3108945671387	80.4168150339966	85.1760994484863	84.3608857345581	74.3401742119446	56.5992062646789	36.5844814131621	19.7424991777954	11.5197590789795	13.9497919832001	23.4015982101898	36.8248814602203	51.1693454335633	63.3846938304901	75.632783670868	89.9471458211822	103.084994751633	111.803544932419
102.73426550293	81.6879845721435	64.100481550293	49.9717564373779	39.3018092333984	32.0906399383545	30.0473722231445	33.1720060877686	38.900856025879	44.670236531128	47.916462097168	48.5798128063355	48.3694123295288	47.3748405432434	45.6856773239746	43.3915025482177	39.8585669803161	35.0271507026062	29.847877568573	25.2713714317017	22.2482561454773	20.6605192495117	19.8744115081482	20.066951611969	21.4151582515564	24.0960501174927	29.0487006890869	36.155097505951	44.0066303491211	51.1946889996338	56.3106632385254	59.6778070119629	62.2351937992553	63.4979426811523	62.9811727384033	60.2000030517577	52.8894918953094	41.3728932152252	29.0476196003646	19.3110836395874	15.5606979217529	19.601431608223	29.1683429730912	41.5539782743149	54.0508837698517	63.951605717659	72.5220058871613	81.5670534397201	89.187955721199	93.4859200774612
89.8500220947265	69.9291571386719	53.933238515625	41.8622662255859	33.7162402685547	29.4951606445312	31.9519534672852	41.0866187368164	52.7697672824708	62.8720099335938	67.2639575195313	64.2393840352173	56.5512155944214	46.7587912047424	37.4214498737793	31.0985306091308	28.1870625533142	26.9808197012634	26.8842583392029	27.3018347533569	27.63800522995	27.6927526164551	27.8631060553894	28.4490912755432	29.7507340057068	32.0680599746704	36.4441853363037	42.6790929380799	49.2081085491944	54.4665579388428	56.8897668762207	55.701224814331	51.9440479070434	46.7830019748535	41.3828528382568	36.908366317749	32.4827024266357	27.3293506179199	22.763570871643	20.1006231678467	20.6557674865723	25.8814385715943	34.9007964362183	45.5351889647827	55.605964041626	62.9344695510864	68.0145662474365	72.2986888744507	75.0460463007202	75.5158473948364
83.3671112060547	63.9807410430908	48.9056790161133	38.1419251251221	31.6894793701172	29.5483417510986	35.2632942504883	48.8343368682862	64.9442966308594	78.2760005645752	83.5122756958008	77.7588137664795	64.5603967590332	48.2584870605469	33.1945470581054	23.7100391387939	20.8759540252685	21.7979834594727	24.8696413574219	28.4844416351318	31.0358982086182	32.3557143859863	33.5148808898926	34.7658427581787	36.3610450286865	38.5529327392578	42.3817045288086	47.6790637054443	52.884712310791	56.4383523864746	56.7796859741211	52.3926543884277	44.3174562683105	34.8281796417236	26.1989125366211	20.703742980957	18.5207139129639	18.1337666473389	19.2758367767334	21.6798598937988	25.0787715911865	30.4889982910157	38.0885829315186	46.3528858795166	53.7572675018311	58.7770881652832	61.5004822998047	62.9438763275147	62.9750686035156	61.4618574829102
84.5268951416016	64.7322951904297	49.6452606201172	39.2657914306641	33.5938876220703	32.6295491943359	40.5482659311524	57.3500378325196	76.7716302229004	92.5498084267578	98.4213377685547	90.6906936303711	73.5333657958984	52.4926411920166	33.1118067456054	20.9341493835449	17.327869960083	18.5974438572998	22.6905697938232	27.5549464882813	31.1382726593018	33.4943248852539	35.9913040203857	38.5485451971436	41.0853835479736	43.5211542053223	46.6971682770996	50.6672023416748	54.1692897371826	55.9414638017578	54.7217578735352	48.6926838238525	38.6955527606201	27.456596876831	17.7020483654785	12.1581394195557	11.7358381025543	14.6176562858124	19.4371418740921	24.8278427721558	29.4233068847656	33.6079955788193	38.2928769178085	42.901258851387	46.8564493292084	49.5817563009262	51.2362400191498	52.2043618507767	52.247531416893	51.1271583385849
91.8627911376953	70.5601706695557	54.4941407592774	43.6647014068604	38.0718526123047	37.7155943756104	47.4179871660157	67.1790309835206	89.7656351242676	107.944708884399	114.483161560059	105.025927695618	84.3950677603149	59.1231799375916	35.7428624108886	20.7867133636475	15.7039718628235	16.1395724527893	19.9196565331116	24.8703655033569	28.817840763092	32.2046802148437	36.4801229255676	40.9802720414734	45.0412307087708	47.9991020736694	50.3290628140869	52.4737108325501	53.7202811121826	53.3560086361084	50.6681283874512	43.7771792156982	33.1583377987671	21.6307958624267	12.0137451324463	7.12637733459472	8.52746959071348	14.3375607502899	22.2184851305619	29.8320770487671	34.8401708221436	36.772306823204	37.18726217379	36.7907263151321	36.2883886884613	36.3859387350082	37.6284943733978	39.5455959761429	41.3195666653061	42.1327295629501
103.512755737305	80.1300291229248	62.5111330810547	50.6560676116944	44.5648327148438	44.2374283905029	55.0221509174805	76.9190002957764	101.905532107178	121.959301933472	129.057865356445	118.435628516846	95.4408876934814	67.222033675232	40.9274572509765	23.7055492095947	16.9003168876343	15.7461664258423	18.227086819397	22.3270670634766	26.0300961532593	30.2193998840332	36.2389855923462	42.7640145852661	48.4696481698609	52.0310476531983	53.5235231240234	53.8303003776245	52.8384142808838	50.4348997006836	46.5067915039062	39.2352584295654	28.6956105664062	17.6160948059082	8.72495803955075	4.75044715881347	7.79714075505064	16.046207567276	26.340779708458	35.523989291565	40.4389684295654	39.7061048056717	35.4299770112381	29.6800035214462	24.5256028114776	22.0361933565139	23.2925164002228	26.9149596258163	31.2824111677933	34.7737591606522
117.614745483399	92.1075321929932	72.7550512329102	59.5573026031495	52.5142863037109	51.6260023345948	62.5104501479493	85.1676297437745	111.170541943848	132.092187569946	139.505567443848	128.590908648682	104.966210636597	75.861132782898	48.5053344628906	30.1284750518799	21.8129621886597	18.7390229563599	19.2830458967896	21.8214195517578	24.7305324630737	29.2711034020996	36.5255400076294	44.6027641226197	51.6116975900269	55.6612622528076	56.5266841911621	55.4686821764526	52.8244170883789	48.9310498066406	44.1257412109375	36.6560393310547	26.2971702471924	15.6778119146728	7.42664228881834	4.17233932495117	8.44638397317503	18.4963242632752	30.5249387700959	40.7350060684815	45.3293047332764	42.133562307724	33.6792597419281	23.2278057210236	14.0406089301452	9.37907805442806	10.8435771372986	16.2598337220001	23.227301743393	29.3454351363373
132.306716918945	105.158341522217	84.2847088623047	69.685818939209	61.3616717529297	59.3122673034668	69.0325778198242	90.522603302002	115.539885406494	135.841965789795	143.186386108398	133.162880645752	111.266421630859	84.1124076385498	58.3162372436523	40.4933090209961	31.3379649200439	26.4399392242432	24.7577190093994	25.2497913513184	26.8746433258057	31.0924102783203	38.5974341583252	47.1995119476319	54.7084406280518	58.9340171813965	59.5846809997559	58.1205674285889	54.9790173797607	50.5973717651367	45.412971496582	37.6286397857666	26.9528160247803	16.0812653961181	7.70975308227537	4.53404426574707	9.37673162269589	20.4406383647919	33.4918754777909	44.2965539474488	48.6207847595215	43.7788521108627	32.5933486776352	19.0928481645584	7.3059242763519	1.26115071773529	2.89694762229922	9.52759918689729	18.2454752111436	26.1429454946518
149.799042358398	121.925244206543	99.9662412915038	83.9220336132812	73.7926211718749	69.5780039672851	75.9722713930664	92.9754234492188	113.54632604541	130.643845091309	137.226846496582	130.122216306641	114.024043915039	93.6920002536621	73.8857562543944	59.364982849121	50.1206928444823	42.9797722858886	37.9557019633788	35.0619626669921	34.3120351867675	37.1632858137207	43.6067273544922	51.4563103725586	58.5259854313965	62.6297030944824	63.770007690918	63.4042655117187	61.5286600632324	58.1393748518066	53.232593383789	44.732847880249	32.642682670288	20.0752994223022	10.1438998046875	5.96168548583984	10.5443872884216	21.8165374335022	35.2545396870881	46.3347978151856	50.5337155838013	44.9463884153289	32.588547132431	17.8175486015168	4.99074968899533	-1.53449273872375	0.357988747039822	7.76328956867983	17.5071585831757	26.4153446475067
171.333084106445	143.297799151001	120.427106088867	102.721004920044	90.1794956445313	82.8025782623291	83.8964022260743	93.4609675357666	106.537050012451	118.165425477173	123.386869750977	121.021507261597	114.37548746167	105.218623709595	95.3207293637696	86.4516177825928	77.563774525879	67.4773240213623	57.7635379293213	49.9936879100342	45.7390456237793	46.3286503354492	50.7149876048584	56.904498534668	62.9036242275391	66.7188057861328	68.9185742751465	70.8319689594727	71.6061932420655	70.3884505258789	66.3259442138672	56.9092517041016	42.7069040612793	27.4830351882934	15.0017789880371	9.02726936340333	12.6816627186126	23.4555364517365	36.6656559564439	47.6287866264038	51.6616938552856	45.8200560334548	33.2260295651321	18.296096864769	5.44674034681699	-0.905557574272152	1.48318648640445	9.66865091921236	20.2848606467973	29.9658405918045
193.593283691406	165.31182571167	141.368100270996	121.762107369385	106.493847006836	95.5633191833497	90.7293641289063	91.9919818435058	96.7129119821777	102.253894199951	105.976668151855	108.904745812744	112.796967412598	116.118064989136	117.332770580078	114.905816223145	106.699158320191	93.7363088460695	79.2243331979982	66.3702967731934	58.3812649688722	56.3685558919678	58.194125944336	62.1909979655762	66.6921947952881	70.0307392730713	73.4216395407715	77.9762137053223	81.8719495539551	83.2863348739014	80.3968574523927	70.2881691275025	54.1752780410767	36.4312064360047	21.4289765551758	13.5416106414795	15.8542525360565	25.4515540769806	37.7057995025407	47.9892730510254	51.6742589607239	45.9432336648788	33.881341004631	19.7148663301163	7.67009499147032	1.97331233882907	4.91449950267035	13.6761329162369	24.8232408838121	34.9208517096787
213.264082641602	184.003143244629	158.490020854492	136.724715471191	118.707227094727	104.437555725098	94.3955509116211	88.5812126542968	86.2747666291504	86.756438512207	89.3064539794921	96.815924262207	109.764698909668	123.816111075073	134.633493911621	137.88018057251	130.558792583374	115.560441175415	97.3811940601807	80.5171189492188	69.4642835540772	65.0630545317383	64.3160534078369	65.9627301968994	68.7425349134522	71.3949175720215	75.670462276123	82.4095356827393	88.9862616365967	92.7747639824219	91.1491665649414	80.9999180206299	64.0776024530029	45.0465469073486	28.5710784289551	19.3155240631104	20.1278513635406	27.8985089667206	38.3555455420609	47.2270097589722	50.2409502868652	44.8593000092391	33.9300264798202	21.2602303733597	10.6570123646087	5.9274731283188	9.29388645811468	18.2181852374955	29.366958776024	39.4067963832627
227.029922485352	195.407571105957	167.493664855957	143.288203735352	122.791187744141	106.002616882324	92.8193563842773	83.24140625	77.4234686279297	75.5202456665039	77.6864395141602	87.7990349121094	105.754897094727	125.738548950195	141.934513366699	148.527313232422	142.174625671387	126.753435424805	107.277226806641	88.7594841308593	76.2136917114258	70.1921983032226	67.3526810302734	66.8666167602539	67.9054823608399	69.640754699707	74.0563012695312	81.7044708251953	89.6094621276856	94.7954739379883	94.2867050170898	85.1748162536621	69.4436751403808	51.4557903442382	35.5736705322265	26.1598243713379	25.5681538238525	30.8903197784424	38.5954692916871	45.152749420166	47.031307220459	42.1116337661743	32.7476310195923	22.1185623703003	13.4036912078857	9.78228092193604	13.2633060150147	21.72725756073	32.1606738052369	41.55009299469
235.06966015625	198.058710623779	165.614696889648	137.737618953857	114.427476816406	95.6842704772948	81.7920697714843	72.7508746989745	68.1345805073242	67.5170824440918	70.4722757568359	80.7061035651855	98.5026357041015	118.302957494141	134.548154255859	141.679311309814	136.760579105957	123.497900763916	106.295050608765	89.5558029655761	77.6839321594238	70.8178585587158	66.0217326134033	63.087923770874	61.8088014785156	61.9767351837158	65.4070342558593	72.2381190633544	79.747025552124	85.2107896680908	85.9064473571777	79.7840815850219	68.6590017210083	55.6060833166809	43.700201923584	36.0162330932618	33.9187019526063	35.3576914672547	38.2864139468689	40.6580817011108	40.4259070396423	36.172316158081	29.2618341833191	21.8208218219299	15.9756397804871	13.852648765564	16.9931488292237	23.9795661670838	32.4999507010499	40.2423523530274
239.59366796875	194.599348894043	155.719252277832	122.953378120117	96.3017264208984	75.7642971801757	62.6974285332031	57.1011204799804	56.9408658176269	60.1821573432617	64.7904878540039	73.5078020200195	87.6904379765625	103.225478718384	116.000007240234	121.901106536865	118.96202064978	109.924694249145	97.7392612727051	85.3558556582031	75.7246113433838	68.4200005992431	61.4752674672851	55.5287035410156	51.2186004139404	49.1832496795654	50.7951553762207	55.6287897749023	61.6253968181152	66.7262204483642	68.8725046081543	67.4075021012573	63.7037169660034	58.7462699967346	53.520281987793	49.0108737335205	45.13569933461	41.2380115948334	37.4413293631515	33.8691714885254	30.6450568199158	27.3457613852005	23.8889392850723	20.9094264777145	19.0420589213104	18.9216725740433	21.3887757925568	26.0201446047287	31.5550164755936	36.7326288701859
240.333660522461	187.229083924561	141.953834099121	104.507911046143	74.891314765625	53.1040452575684	41.8484988325196	41.1246754904785	46.878980765625	55.0578201921387	61.6075993041992	67.9260915725098	76.7156933076172	85.8797443034668	93.321584354004	96.9445532531739	95.9580680202637	91.7599021259766	85.5359300413819	78.4720262375488	71.7540651855469	64.4058173963623	55.6366998892822	46.9110568978271	39.6932326555176	35.447571395874	34.9788480283203	37.3108330638428	41.2363641383057	45.5482788875733	49.0394149475098	52.5882511647339	56.9995624486695	60.9556305293884	63.1387371369629	62.2311640014648	56.6038329164429	47.1352227285156	36.2689507473602	26.4486342826538	20.1178906440735	17.9238476139374	18.2374269857941	20.0879370861664	22.5046862415772	24.5169827785492	26.1946009212341	28.1846684519501	30.3825240344696	32.6835063325653
237.021352416992	178.147513723145	128.464945432129	87.9736475439453	56.6736200585937	34.5648629760742	25.5583468325195	29.6540716279297	40.9855815581055	53.6864208188477	61.890133605957	65.6829335185547	68.9757910927734	71.6393859299316	73.5443976313476	74.5615057983398	74.9278389348144	74.7296106398925	73.6111281577148	71.2166987324218	67.1906296081543	60.1825019216308	50.4294441767578	39.957084668457	30.7910516916503	24.9569735412597	22.7162956098633	22.7185990341797	24.5717157253418	27.8834775944824	32.2617165527343	39.8695021378173	50.9682797423096	62.3134450596314	70.6603937832032	72.7645216064453	65.7077896446839	51.6532674356384	34.9780133063201	20.0590855837402	11.2735425949096	10.1984530106964	13.9157779464264	20.0599143957977	26.2652593525086	30.166209810257	31.1550382314758	30.8088132870331	30.0391262832794	29.7575685265655
229.388458251953	169.554236297607	119.399089355469	78.9230174255371	48.1260205078125	27.0080986022949	20.1400386962891	27.5218407897949	42.2973244018555	57.6103090515137	66.6046142578125	68.5002891540527	67.8681207275391	65.8780352783203	63.6999591064453	62.5038185119629	63.0504511108398	64.5599060363769	65.890926864624	65.9022571716309	63.4526405334473	57.1572471466064	47.7769146270752	37.3888876800537	28.0704110107422	21.8987293243408	18.7656815185547	17.286437789917	17.6232397918701	19.9383291778565	24.3939476013184	33.7944283828735	48.0316104202271	62.8989937324524	74.1900783386231	77.6983642578125	69.8322564659119	53.3960882835388	33.7772522468565	16.3631408920288	6.54114675521851	6.46145574188234	12.5324728279114	21.5289191551208	30.225515865326	35.3969841003418	36.0145017395019	34.2282546882629	31.5814761276245	29.6173992385864
213.686444335937	159.962167358398	115.190058691406	79.370118334961	52.5023462890625	34.586742553711	30.1711405078126	39.2555401513673	55.0181914160157	70.6373442333985	79.2912485351563	79.8328154228517	76.8098782753907	71.9430704404297	66.953025265625	63.5603760986328	62.3329016782227	62.123513105957	62.0805422736816	61.3523210732422	59.0871813964843	54.4611684431152	48.0420609519043	41.065791123291	34.7682911577149	30.3854932556153	27.6032880395509	25.5977207092286	24.8399553308106	25.8011559704591	28.952486694336	36.842180711792	49.1561286453858	62.0719806810913	71.7673870048828	74.4199978027343	66.6367351707153	50.9658323181762	32.496906101013	16.319573375122	7.52345099639894	8.34989344445805	15.4058228153687	25.3292073897095	34.7580154480591	40.3302152709961	40.9127086843262	38.7468501676636	35.5322869822998	32.9686663895264
190.094167602539	147.904908233643	113.073518054199	85.599997064209	65.4843452636719	52.7265626525879	51.4429414916993	61.6334817810059	77.1237451293946	91.739293145752	99.3056874389649	98.5325381276856	93.5361374726563	86.2520702958985	78.6159214194336	72.5632756652832	67.9891121586914	63.6030410183105	59.5625935562744	56.0253010847168	53.1486949157715	51.1561371634521	49.9426069530029	49.1730611134033	48.5124564736328	47.6257498626709	46.0569929077149	44.0295477227784	42.2273368670655	41.3342828997803	42.034308380127	45.9839768829956	52.7273400355835	59.7795524755554	64.6557688405762	64.8711437683105	57.8647677947083	45.2932044946594	30.9978180642394	18.8199726995239	12.6010325965881	14.3358473408204	21.4635074681702	30.9917386005554	39.9282663598938	45.280816368103	46.0200497218018	44.1408160063782	41.1871235769043	38.7029807884522
164.234428588867	135.613085357666	112.398778210449	94.5915071472169	82.1912721679688	75.1980732727052	77.0890925219728	87.8643299157717	102.308012363281	115.204366773682	121.337620056152	119.417471852783	112.921104224121	103.783967707031	93.941512838379	85.3291901550294	77.0085868574219	67.6894025876465	58.779256545044	51.685767928955	47.8165559387207	48.5454802498779	52.9341280628662	58.92170986438	64.4474361411134	67.4505173797609	67.4123726953127	65.7068617633058	63.111855911255	60.4052264666749	58.3648447570802	57.50109067865	57.2953833463745	56.9821529159851	55.7958295432128	52.970843383789	47.027101652008	38.474984244049	29.5346303384704	22.4261791138306	19.3697697486878	21.963760975525	28.7280600086365	37.2651287492981	45.1774290987855	50.0674229583741	51.1269489934082	49.9543659363709	47.7619157892456	45.7618405540162
141.730027832031	125.317325164795	112.515149926758	103.32350211792	97.7423817382813	95.7717887878419	100.243244472656	111.156748792725	124.265019938965	135.320776102295	140.076735473633	137.305631182373	129.83898443457	119.517695536133	108.182664792969	97.6747925109864	86.3808300795899	73.0735106281738	60.1727070726319	50.0982923288574	45.2701393127441	47.9325246446533	56.4721997139893	67.52274959021	77.7177593427735	83.6908140411377	84.9550039746094	83.7546057635499	80.8199839739991	76.8815031719971	72.669527923584	67.6747958809204	61.410397333313	54.6402258025207	48.1281748103027	42.6381378784179	37.6344840567322	32.607950997406	28.3619851256408	25.7000328666382	25.4255406455994	28.7780778931275	35.2220136590882	42.8979937975769	49.9466641626892	54.5086706085205	56.023830640625	55.7317136896057	54.4725934971314	53.0867438048706
128.203765869141	119.248254089355	112.771943969727	108.774835510254	107.256928710937	108.218223571777	114.039048217773	124.719402648926	136.688794677734	146.376732116699	150.21272277832	147.015030700684	139.163984008789	128.432186645508	116.592242553711	105.41675567627	93.0953461303711	78.4462779541015	64.1851209716797	53.0274450073242	47.6888198852539	50.6205972900391	60.0123973388672	72.1871925048828	83.4679552612305	90.1776580810547	91.9704633178711	91.29772265625	88.678192565918	84.6306295166016	79.6737899780273	72.7863662719727	63.6225207519531	53.7142149353027	44.5934103393554	37.7920684814453	33.1976623229981	29.788884185791	27.7345246276855	27.203374206543	28.3642234802246	32.3232416381836	38.9679016418457	46.6389497070312	53.6771320495606	58.4231948852539	60.5011188049317	61.0170729980469	60.5350865783691	59.619188659668
123.787148803711	117.105365600586	112.490465344238	109.942448034668	109.461313671875	111.047062255859	116.841284525879	126.843980481934	137.842764015137	146.625249016602	149.979049377441	146.657384402832	138.801844832031	128.282601707275	116.969826070801	106.733688964844	96.3683152956543	84.6269243684082	73.3183288237305	64.2513413022462	59.2347744445802	59.8728784880372	64.9597783388672	72.0890986411133	78.8544640388183	82.8494991760253	84.1083122148437	84.2351533925781	83.1788604660644	80.8882711921386	77.3122233276367	71.5769442462158	63.7165421099853	55.0416758584595	46.8630044311523	40.4911867675782	35.5164147003785	31.0649156032105	27.7514017271118	26.1905853231201	26.9971786422729	31.4863881097412	39.2484055581665	48.3104213497925	56.6996258468628	62.4432094116211	65.2564915048829	66.4546785518189	66.4647913612061	65.7138507418213
124.731642944336	117.401575408936	112.104506872559	108.840437335205	107.609366796875	108.411295257568	113.227519480957	122.058039467041	131.930910070313	139.874186145264	142.915922546387	139.687349232666	132.169762967773	122.416318813232	112.480171830566	104.414477081299	98.2067347053222	92.4881746616211	87.2775467403565	82.5936007316895	78.4550864257813	74.8204836104737	71.6772924256592	69.0877931895752	67.114266220459	65.8189918365478	65.8448329506836	67.150269350708	68.7710066673584	69.7427505313721	69.1012065734863	66.5256806155395	62.6590355703735	57.9823127052307	52.9765532873535	48.1227985839844	42.2502429794617	35.0381922956238	28.2428549559631	23.6204393839722	22.9271540031433	27.9045549447632	37.3818365931702	48.7466647514343	59.3867052226258	66.6896238098145	70.4296659794922	72.3483878629456	72.784421260437	72.076397972229
130.839989135742	120.587643310547	112.632111047363	106.973392346191	103.611487207031	102.546395629883	105.650581930176	112.92404610791	121.558091689941	128.744022203125	131.673141174316	128.93735419751	122.409125588135	114.2005969552	106.423909907715	101.191206054687	99.786333930542	100.801199129273	102.310028849243	102.387050288818	99.1064906463624	90.5686422043458	78.0573534971924	64.4221861011962	52.5127015926512	45.1784615478514	43.7056832907713	46.1946591038817	50.7160630012206	55.3405689968261	58.1388511047362	59.52086178833	60.772818371582	61.2797921594238	60.4268544567872	57.5990765686036	50.6994797858888	40.1380165720215	29.0601549904784	20.6113631047363	17.9371089782714	23.2470382946777	34.4441723449707	48.2140426037597	61.2421805456543	70.2141176452637	74.9741252009278	77.7318488962403	78.7208817836914	78.1748169157715
141.914928222656	127.114329101563	115.091320361328	105.845902001953	99.3780740234375	95.6878364257812	96.5633007207031	102.004466908203	109.329167720703	115.855235890625	118.900504150391	117.239828304687	112.661319865234	107.002695125	102.101670376953	99.7959619140625	102.28284254248	108.337168066895	114.663029278076	117.964516966797	114.945721923828	102.22258381665	81.992375451416	59.3311873269042	39.3151099418944	27.020233795166	24.2165210004882	27.5199112253418	34.2754612990722	41.8282280510254	47.5232683105468	52.4507741729736	58.3807077520752	63.6777809048462	66.7067054882813	65.832193359375	58.1644577453004	44.793690741394	30.0545725068969	18.2817832010498	13.8100029830933	19.1831343109131	31.5113904116821	46.9789175985717	61.7698621847535	72.0683704833985	77.8433521413574	81.6387096165161	83.5010784385987	83.4770941373291
157.759201049805	137.432392578125	120.500177307129	106.962555236816	96.8195263671875	90.0710906982422	88.418504699707	91.861768371582	97.8489970092774	103.828305908203	107.24781036377	107.427200561523	106.067732971191	104.189872314453	102.814083312988	102.960830688477	106.871990112305	113.86725177002	120.583802154541	123.658827758789	119.729515075684	104.887537994385	81.3747721862792	55.0537068176269	31.7868310546874	17.4366340637207	13.9030038452148	17.2776142883301	24.710633392334	33.3522291564942	40.3525695800781	47.2037041778565	55.8055209503174	63.9199456253052	69.3089039306641	69.7343215942383	61.9455094833374	47.4345171127319	31.0773781814574	17.7501263885498	12.3287954330444	17.3821391448975	29.6594683914185	45.3076524276733	60.4735605087281	71.3040618896484	77.9908297729492	83.1026179885864	86.3519167327881	87.4512162017822
185.263185058594	156.384810859375	131.900917094727	111.811503764648	96.1165708691406	84.8161184082031	79.4840930971679	80.1204949360351	84.3644038518065	89.8548997714843	94.2310626220702	98.1203205883788	103.096620385742	108.218819736939	112.545776364746	115.136347991943	116.873907837524	118.385884086304	118.34721690979	115.432846479492	108.317712966919	93.9536421506347	73.2240072496337	50.7010695960692	30.9570905220947	18.5643313598633	15.019421220459	17.2741858824463	23.0836816791992	30.2029649440918	36.387092010498	43.2329495637207	52.2371667148437	61.0044134359131	67.1393596989746	68.2466754760742	61.255675664917	47.7632469508056	32.3754169871825	19.6982134274902	14.3376639251709	18.4482274736329	28.9592189705811	42.6389499259033	56.2557318494873	66.5778762512207	74.1986830092774	81.2726111170654	86.9097107573242	90.220032112793
224.558386352539	183.671077414551	148.614844729004	119.389688295898	95.9956081152343	78.4326041870117	68.1248466816406	65.0723355991211	67.1388156838379	72.1880316801758	78.0837283325195	87.4309023803711	101.653723994141	116.844698064575	129.096329482422	134.501123138428	131.504776004028	122.712284818726	110.455104125366	97.0646884667968	84.8724923858642	72.6840765874023	58.9451380428466	45.4473356949462	33.9823284864502	26.3417753601074	23.2153346159668	23.4085669588623	25.8869849387207	29.6161011054688	33.5614280090332	39.2796527249756	47.4604335533447	55.7687398807984	61.8695410939941	63.4278065795898	57.8947345396118	46.8270120496216	34.0478418065795	23.3804265074463	18.6479688491821	21.268535196167	28.6933237504273	38.795234965393	49.4471692944947	58.5220271911621	67.1645898688965	76.7929236920776	85.6898568404541	92.1382174937744
265.309238769531	212.026726564942	166.07860739502	127.464881259766	96.1855481591797	72.2406080932617	56.9389166081542	50.2804737038573	50.3019960611571	55.0402003608397	62.5318032836913	77.427671506958	101.036660576782	126.382470477295	146.488801192627	154.379352706909	145.784397815552	125.354803195801	99.495159654541	74.610057998657	57.104089035034	47.9936351850584	43.0089692441405	40.6255175802002	39.3187065611573	37.5639625549317	35.1093099384766	32.9711311331788	31.5273895736084	31.156048694336	32.2350719299316	36.1638670205078	42.6904583430175	49.7157342872925	55.140583243164	56.8658936004638	53.0431251100464	45.0716855120239	35.7243851801147	27.7740344880371	23.9934438095093	24.9368002969971	28.755563701355	34.6184532938842	41.6941883458862	49.151488128662	58.7153629814453	70.9400000567016	83.2378838455811	93.0214988392334
297.180176147461	234.187292631836	179.728852277832	133.804855085449	96.4153010546875	67.5601901855469	48.5244540317383	39.3080925932617	37.9837085395508	42.623904540039	51.3012832641601	70.1793535375977	100.543046914063	133.147100155029	158.746250021973	168.095233276367	154.73257647583	124.821788446045	88.0550793505859	54.1246593530272	32.7227386169433	26.7971118239746	29.8863055317383	37.5686277177735	45.4223863596192	49.0258894348145	47.3199130947266	43.2522520209961	38.4117419865723	34.3872187644043	32.7675181274414	34.7056458092041	39.1423779610596	44.3482059827271	48.5936212739258	50.149115234375	47.8812863788452	42.9431404408569	37.0347796482544	31.8563062288818	29.1078224105835	28.5467607606201	29.0397197937622	30.9505506591186	34.6431045057983	40.4812324829101	50.6778149765625	64.9902845540161	80.0993206361085	92.6856026436768
309.835632324219	242.888309936523	185.0022265625	136.177382202148	96.4137768554687	65.7114105224609	45.4796101074219	35.7183756103516	34.3137166748047	39.1516429443359	48.1181640625	67.7546740417481	99.470499786377	133.45355027771	159.89173449707	168.972961425781	153.369115188599	119.621589797974	78.7225590667725	41.6641968078612	19.4386768341064	16.0093003845215	24.0479515838623	37.6096785736084	50.7495294952393	57.5225524902344	56.4657099914551	51.542303237915	44.9468885803222	38.8740223693848	35.5182609558105	35.7250424499512	38.031329284668	41.1689642944336	43.8697903137207	44.865650177002	43.5896573486328	40.8872499389648	37.6087577514648	34.6045105895996	32.7248382568359	31.1921545715332	29.4395729980469	28.6334728088379	29.9402332763672	34.5262336730957	44.8787584838868	60.2202215270996	76.8196960754396	90.9462554016114
296.900885009766	233.783393615723	179.361044726563	133.633838342285	96.6017744628906	68.2648530883789	50.4290333347168	43.0943152019044	43.5517600159913	49.0924291030274	57.0073837890626	72.5515923878175	97.5310140152588	124.063196200806	144.265686473877	150.256032363891	135.674000861816	105.774560281372	70.0980601361084	38.1848499395751	19.5752792053223	18.0565603813477	27.2684604586182	41.5301607651368	55.1608426289063	62.4796873779297	62.1779451662598	58.0428284418945	52.0374619737549	46.1249705307618	42.268478881836	40.834348439087	40.5138293565674	40.7573795161133	41.0154567995605	40.7385190887451	39.8147840262451	38.6106130241699	37.2936796186523	36.0316573458252	34.9922197418213	33.161676190918	30.4282443356934	28.3124600997314	28.3348594066162	32.0159781799316	41.8499945458985	56.823217888794	73.1943810192872	87.2222167480469
265.266311645508	211.715520788574	165.84754197998	127.662375219727	97.1600205078125	74.3404778442383	61.6406229436035	59.0604558059082	62.944662859253	69.6379305317383	75.4849452514649	83.190958196167	95.1928450804443	107.432729137695	115.852733601318	116.394981704712	104.967364692993	84.2751337438964	60.4564519897461	39.6494825628662	27.9923885955811	28.3290292275391	36.5672957038575	48.4413993150635	59.6855513516846	66.033963104248	66.7109080146484	64.5602452225342	60.7455645650635	56.4304558793945	52.7785090026856	49.4868615373535	45.779786925293	42.1115787628784	38.9365306464844	36.7089361724853	35.7697070765991	35.8159809612427	36.3363902228394	36.8195672578125	36.7541444625855	35.0595002957764	32.076546493103	29.4262153666382	28.7294392284546	31.607150390625	40.3736480761719	53.9483107437134	68.8596895587159	81.6363356866455
224.493995666504	183.20426875	148.268246606445	119.68592923584	97.4573166381836	81.5824088134766	75.1774061848145	78.2423087521974	86.1028158809816	94.0846269365236	97.5134412841798	96.0758324141846	92.8880007496337	88.4200860551757	83.1422280954587	77.5245666351316	70.2792263201902	61.092780640869	51.8970426281738	44.6238253131104	41.2049417266847	43.1871676511232	49.282627732422	57.1711582972413	64.5325956722413	69.046776184082	70.6177317302246	70.7922380928955	69.7142474259034	67.5277118830567	64.3765836181641	59.2641445002442	52.0944264267578	44.3625065941772	37.5634621989746	33.192370437622	31.9846074894409	32.9434552234497	34.9658493706665	36.9487256621094	37.7890198287964	36.4525851943359	33.6747979380493	31.0068780745239	30.0000456183472	32.2055205841064	39.6520175109864	51.3053897225952	64.1225654101563	75.0604727648926
184.146020507812	154.769214794922	130.429686889648	111.127436791992	96.8624645019531	87.6347700195313	87.1024103090821	95.2653853706055	106.636609757568	115.728998023438	117.05546472168	107.609275989258	91.0484887905273	71.8832039200439	54.6235221723632	43.7795443420409	40.6396053814697	42.1969714276123	46.5191400518799	51.6736088256836	55.7278753204346	58.991436380127	62.7526269571534	66.5472017855225	69.9109155992432	72.3795231323242	74.4515495065918	76.4364915660401	77.5865616279297	77.1539720095215	74.3909350280762	67.747760083252	57.722972296875	46.641107569458	36.8267018015137	30.6042908935547	28.9896662545166	30.4331372840576	33.4110168687744	36.3996178952637	37.8752532501221	36.9078891948242	34.5133171383057	32.0865876883545	31.0227514527588	32.7168590393066	38.8874012866211	48.6043444561768	59.2899522900391	68.3664885302734
153.784469604492	132.929936218262	116.138391113281	103.409834289551	94.7442657470703	90.1416854858398	93.4786625671387	104.755196990967	118.156435165405	127.867523498535	128.073608398438	114.194349868774	90.1063169708251	62.6800196990967	38.7859680480957	25.2946720123291	25.0785215148926	33.5571765594483	46.4220522613525	59.364563735962	68.0761260986328	72.1022961425781	74.3154637908936	75.3972938537598	76.0294511413574	76.8936004638672	78.7654945373535	81.1906901550293	83.0055582427979	83.0464697265625	80.1497955322266	72.5192710418701	60.9306489715576	48.0783262481689	36.656699798584	29.3601665496826	27.3150643615723	28.725128616333	31.9008525238037	35.1527292938233	36.7912521362305	35.9923706054687	33.8824225616455	31.6974836730957	30.6736296081543	32.0469360351562	37.2820978393555	45.5550645751953	54.668793914795	62.4262435302735
132.895671936035	116.716994104004	104.035373681641	94.8508106689453	89.1633050659179	86.9728568725586	91.9656272631836	104.141616237793	117.971582034912	127.926282893066	128.476477050781	114.8871007146	90.8443150588378	63.4507157736817	39.8088985493164	27.0214590759278	28.2809711010743	38.8523708312989	53.9467976452637	68.775390921631	78.5492900390626	82.6505232260743	84.2716642302247	84.3396707087403	83.7815003188477	83.5241107177735	84.2103673757324	85.2222985212402	85.5956059489746	84.3659914536133	80.569156829834	72.5482672042236	60.946188046997	48.2481716682739	36.9394703781738	29.5053364868164	26.9696983637085	27.675721135437	30.0875122477417	32.6691791463623	33.8848292770385	33.0337310378418	31.1398127982788	29.2541719612427	28.4279059296264	29.7121121063232	34.3591373127442	41.6682499469604	49.7609297768555	56.7586565703125
115.104905212402	101.784003588867	91.5829490722656	84.5017416625977	80.5403813598632	79.6988681640625	85.1879528967285	97.0076355578613	110.341789915161	120.374289736328	122.289008789062	112.085487895142	92.9744778760986	70.9566674992676	52.0327455319824	42.2034007415772	44.2269410479737	54.1029072729493	67.6938375366211	80.8622699591065	89.4707426605225	93.0624771452637	94.395781333252	94.1558229678955	93.0277697926025	91.6967895507813	90.4174125593262	88.7328603226318	86.2613373653565	82.6210482121582	77.4301973876953	69.4470400666504	58.9261065659179	47.7300141234741	37.7213799772949	30.7628213653565	27.6001142677612	26.9915138591919	27.8183561694946	28.9619772285156	29.3037130661011	28.320664953125	26.7586088696899	25.4018929094849	25.0348651661987	26.4418737335205	30.6503207492676	37.137307484314	44.3617307319336	50.7824872854004
101.182675964355	89.5851230468749	80.8195956787109	74.8860938598632	71.7846175903319	71.5151668701171	76.6564430114746	87.2084460144042	99.3031239105224	109.072424731445	112.648296508789	107.205441417602	95.3225607701416	81.2376013038331	69.1885097561036	63.41323286438	65.8889367846681	73.7903236920168	84.1516443524171	94.0071495318605	100.391089996338	103.14199346875	104.237026105103	103.918396321045	102.428312532227	100.008983154297	96.4104292583008	91.4711785671387	85.5661994742431	79.0704603730468	72.3589296569824	64.7612048869628	56.0273071340332	47.1628400568237	39.1734073139648	33.0646125640869	29.1929672440796	26.888068914856	25.6151504210815	24.8394446074218	24.0261843185424	22.8616199339599	21.7022628905639	21.0187376190796	21.2816685502319	22.9616801147461	26.8711029335937	32.6961873862915	39.2184375413818	45.2193574674072
91.8994907226562	81.5745108520508	73.7837918945312	68.5273338500977	65.80513671875	65.6172005004883	69.881901151123	78.5992386706543	88.8916491253662	97.881568581543	102.691433105469	101.662891289185	96.714319088501	90.3332436153565	85.0071919816895	83.2236912994385	86.2394637402344	92.3961578961182	99.8086905096436	106.591978323364	110.860938079834	112.692907765137	113.344609550903	112.700036458008	110.643181507324	107.058037719727	101.213216642822	93.1860562626953	84.0736392579346	74.9730483071289	66.9813660888672	60.0363769229736	53.4066923570556	47.1856359113769	41.4665311062012	36.342701461792	31.7349124630127	27.5809484296875	23.9996611345215	21.1099023502197	19.0305238494873	17.6650435629883	16.9342269755859	16.9827971912842	17.9554773140869	19.996990447998	23.7369386503906	29.0788398519287	35.0782909665528	40.7908889082031
88.0258560180664	79.206325378418	72.5140161132813	67.9489282226563	65.5110617065429	65.2004165649414	68.375130859375	75.0352045898438	83.1434306640625	90.6626019897461	95.5555114746094	96.8737675170898	95.9755081787109	94.2833208618164	93.21979296875	94.2075119018555	98.25102734375	104.401947692871	111.153448425293	116.99870501709	120.430892944336	121.519055603027	121.267742675781	119.573389068604	116.3324296875	111.441299438477	103.849573883057	93.6262964172363	82.3471036987304	71.5876323852539	62.9235191345215	56.8181714324951	52.2211648406982	48.437388130188	44.7717300720215	40.5290794372559	35.2126050949097	29.2857145309448	23.4936544418335	18.5816715240478	15.2950124740601	13.7393834228516	13.4179532394409	14.172162727356	15.8434526901245	18.2732639312744	21.9632826843262	27.0192150802612	32.6885317687989	38.2187033996582
92.4819270019532	85.1411614013672	79.4129923339844	75.2974197998048	72.7944437988282	71.9040643310547	73.540731256836	77.7044445761719	83.0235294985352	88.1263112333985	91.6411149902344	92.7733178051758	92.4373695385742	91.8252046362305	92.1287575439453	94.5399627075195	100.436786905273	109.02460717334	118.236473344238	126.005435250488	130.264542724609	130.716176341309	128.738302878906	124.777351475342	119.279751268555	112.691931396484	103.834941840088	92.4111631740722	80.1890204270019	68.9369386274414	60.4233428039551	55.6113410493164	53.3219833444824	52.110607550293	50.5325515275879	47.1431531372071	40.9607841225587	32.948552576416	24.5789008836669	17.3242714291992	12.6571065979004	10.9156617596435	11.1183086578369	12.7576642376709	15.3263454443359	18.3169692230225	22.1636129733887	27.2045320653076	32.788610399292	38.2647318758545
104.754032653809	98.4095800048829	93.1217349609375	88.8904975219727	85.7158676879883	83.5978454589844	83.0381666477051	84.0368312541504	85.8412355592041	87.69877584375	88.8568483886719	88.4175888153076	86.8827329364013	85.5990773199463	85.9134185339355	89.1725531463623	97.4817388054199	109.943111132446	123.398783655151	134.690869901245	140.661483398438	140.415046267578	136.05681615686	128.93015988501	120.378444270752	111.745036132812	101.820121067139	89.70812119458	77.2237581212158	66.181753453125	58.3968287963867	55.3854756015625	55.9378794645996	57.7793032096558	58.6350096608887	56.2302616424561	48.9883460990601	38.4257544812622	26.9075563720092	16.798821354248	10.4646190109253	8.52158018493652	9.39299182098389	12.1539076547241	15.879381421814	19.6444668579102	23.8609596611328	29.1454906743775	34.8803663504639	40.4478931422119
120.461940246582	115.020689025879	110.036157995606	105.508347155762	101.437256506348	97.8228860473634	94.7605383510743	92.2502134174805	90.1489573881836	88.3138164047852	86.6018366088867	83.9037089916992	80.3147361254882	77.4988815234374	77.1201086987304	80.8423811645507	91.6161440791015	108.332088433594	126.564546490723	141.887850513184	149.876332763672	148.972056343506	142.125466410889	131.673468313843	119.952967400391	109.300869018555	98.531950272583	86.0882742637939	73.7476753358154	63.2879878322753	56.4870460968017	55.3834461385498	58.7919650617676	63.6547088527222	66.9137834976807	65.5112949829102	57.293182550232	44.2980422088013	29.7569650958862	16.9010423487549	8.96136510467529	6.81060532958983	8.29470226531982	12.1046479629516	16.9314344735718	21.4660538482666	26.1351058405762	31.8112624164429	37.8546239455567	43.6252907976075
135.225417053223	130.98359630127	126.552175439453	121.931154467774	117.120533386231	112.120312194824	106.600947686035	100.562439859863	94.4991035275879	88.9052535004883	84.2752045898438	79.3288067785644	73.7365168591308	69.4185598571777	68.2951607983398	72.2865447082519	85.0702637612304	105.366167940186	127.657928983643	146.429218630127	156.163708618164	154.743597530762	145.846437542236	132.648930778076	118.327779363769	106.059685424805	94.6972681647949	82.122726166748	70.0571306252441	60.2215527348632	54.3370636901855	54.8481237095947	60.6073519967041	67.948058223938	73.2035520637207	72.7071431884766	63.8731850018922	49.1461377223511	32.4044712443236	17.5266554622802	8.39116027069092	6.03620382446289	7.87613952728272	12.3536401467895	17.9113784506226	22.9920272064209	28.0658346047364	34.1710188004761	40.6022075078126	46.654028440918
144.66423034668	142.307409667969	139.065701293945	134.939105224609	129.927621459961	124.03125	116.45249597168	107.191359375	97.4440825195313	88.4069077148438	81.2760772705078	74.7900106201172	68.151212890625	63.2520549316406	61.9849075927734	66.2421417236328	80.0743588867188	102.219978515625	126.603098266602	147.147815795899	157.778228759766	156.086060791016	146.121913452148	131.498201293945	115.827338867187	102.721740722656	91.0429134521484	78.3825806884765	66.4484825439453	56.9483591308594	51.5899505615234	53.0223793640137	60.107152130127	68.870585067749	75.3389943847656	75.5386962890625	66.7262449798584	51.5507629852295	34.1274190063475	18.5713817443847	8.9978199005127	6.45184230041504	8.19000314331055	12.6446391906738	18.2480872039795	23.4326839447021	28.7329290466309	35.1939313354492	42.0139413604737	48.3912096710205
144.397562866211	146.677100917969	146.929309567871	145.154188815918	141.35173866211	135.521959106446	126.119634905274	113.144766058594	98.9151754318848	85.748685890625	75.9631203002929	68.618531687744	62.1697048093261	58.0265601247558	57.5990180937499	62.2969991760253	76.118168165039	98.1225780876464	122.313731753662	142.6951319729	153.270281555176	151.674774387451	141.906275263183	127.511393351929	112.036737823242	99.0289178466796	87.2970960831298	74.4768664195556	62.3544848646239	52.7162074270019	47.3482901153564	48.8721829458007	56.0970485792236	65.090711991455	71.9209981583251	72.655732055664	64.7405814571533	50.7969963789062	34.6564751604003	20.1505161411133	11.1106176605225	8.37266754919437	9.38233358081058	12.8857840095215	17.6291870894775	22.3587110748291	27.7167312214356	34.5391353598633	41.8623606063233	48.7228440770264
137.345569763184	146.75326482666	152.545724260254	154.722948063965	153.284936237793	148.231688781738	137.006963607422	119.610760714844	99.8774432365723	81.6413743051758	68.7369170532227	60.7496176853028	55.1232341130371	52.4794470295411	53.4399371279297	58.6263851013184	71.71485090625	92.2908807473145	114.840384689697	133.849272798584	143.80345513916	142.605477678955	133.931400374512	120.927404274536	106.739670427734	94.5143798828125	82.9752569188232	70.0248475032959	57.5775652176514	47.5478236433106	41.8500363616944	42.9022870887452	49.4283001035157	57.8009498320924	64.3931107005616	65.5776571350098	59.250933416565	47.8310232611694	34.4734102471313	22.3335779527587	14.5670099563598	11.6297018168945	11.4179978154907	13.2479046137085	16.4354288731079	20.296577255249	25.6307190671387	32.8938498677368	40.8869156965333	48.4108625930176
130.079476928711	146.008443706055	156.88608435791	162.712398884277	163.487387285156	159.211049560547	146.407804532227	125.077652200195	100.433964331787	77.690112694336	62.0594690551757	53.6864518557128	49.0954799177246	48.0699255791015	50.3931611777344	55.8485590515137	67.6297990461426	85.8812996030273	105.812540953613	122.633003329346	131.55216696167	130.865178270752	123.765717102295	112.81106382605	100.558498811767	89.5653024291992	78.485081036499	65.6129810538329	52.9685929439697	42.5715071696777	36.4413141937255	36.6637370268554	41.8923820272216	48.9986646787109	54.8540004652099	56.3298048706054	51.9249723985595	43.7252260598144	33.9822240988769	24.9476247602539	18.8730862884522	15.7502249158936	14.0779351462403	13.8687926308594	15.1353730211182	17.8902519683838	23.1043795009766	30.7693718513184	39.4288039769288	47.6262508353272
129.170510253906	147.915179868164	160.921528847656	168.189557192383	169.719264902344	165.510651977539	151.615480133789	128.033749371094	100.687817115723	75.5000407939454	58.3927778320313	49.9322174418945	46.1701213393555	46.257205706543	49.3441867255859	54.5817805786133	64.6284045205078	80.0502477631836	96.8596844243163	111.069088621582	118.690834472656	118.440883768066	112.977653762695	104.227201770752	94.1155851064453	84.5688610839844	74.2342535134277	61.8277241853027	49.3784373845214	38.9155573959961	32.4682485046387	31.7075779941406	35.2807696745605	40.6812226203613	45.4023359060059	46.937508605957	44.4303699436035	39.5519872026367	33.5869165479736	27.8197141445313	23.5349361572266	20.2615166585693	17.1430848719482	14.8862396885986	14.1975799997559	15.7837046966553	20.7671994401856	28.6769983028565	37.829222793335	46.5399944202881
141.189895629883	155.946015625	165.623196716309	170.221438903809	169.7407421875	164.181106567383	149.923312866211	126.967361083984	100.742079986572	76.6762983398438	60.198844909668	51.9900976867676	48.4308374938965	48.5004973449707	51.1785102539063	55.4443092346191	63.4760592651367	75.9541383361817	89.6112989807129	101.180293731689	107.39387512207	107.319601776123	103.135638671875	96.2406478729248	88.0332914428711	79.9122314453125	70.6304594268799	59.2555340118408	47.657967880249	37.7082737121582	31.2769641876221	29.5848552246094	31.384938369751	34.8459897460938	38.1367854766846	39.4261016845703	38.4347975921631	36.3836891174316	33.6914874267578	30.7769036865234	28.0586490631104	24.6908568572998	20.3943862915039	16.4380374145508	14.0906102752686	14.6209049224854	19.248665802002	27.1280262145996	36.4293694915772	45.3230789642334
172.808507568359	172.867452304687	170.638813369141	166.122590761719	159.318784482422	150.22739453125	136.819111209961	119.093934518555	100.095829004395	82.8687592148438	70.4566896972656	63.2410246748046	59.1924544492187	57.738872685791	58.3081730498047	60.3282492065429	65.4278575939941	73.9884024353027	83.5667490734863	91.7197628515625	96.0043091125489	95.8556788886719	92.90262861792	87.9922217519531	81.9715217424316	75.6875920410156	68.1733370007324	58.8640476538086	49.2103674707031	40.662939921875	34.6724084777832	31.863459795166	31.2689982270508	31.9519937883301	32.9754164938965	33.4022363586426	33.5301943242188	33.9839770473633	34.3169731156006	34.0825711164551	32.8341596374512	29.4150606114502	24.1230149801025	18.6930398441162	14.8601523041992	14.3593694610596	18.4509321711426	25.9781623673096	35.0506987648926	43.7781800792237
219.645528808594	196.364461699219	175.320952814942	156.515002155762	139.946609721679	125.615775512695	114.107326862304	105.421263770508	98.6803452370605	93.0073302617189	87.5249778442385	82.0162095773928	77.065852794678	72.9995251069338	70.1428441250002	68.8214274597169	69.9735382165528	73.3820979882813	77.6397121166992	81.3389859436034	83.0725248107909	82.7244433688964	81.2330047233885	78.7720368983153	75.5153679177245	71.636825805664	66.5910961834716	60.2622937017822	53.4683899285889	47.0273564318848	41.7571647796632	37.5093615498048	33.7386323636475	30.6676573543701	28.5191166551513	27.5156903991699	28.6047791127929	31.6379293739014	35.1940403929444	37.8520113803711	38.1907415466309	34.7492747127686	28.4750114051514	21.559385892212	16.1938324423828	14.5697853240967	17.9543406027832	24.8865420994873	33.4657457160645	41.7913073543701
271.694647583008	222.287291816406	180.198026945801	145.426852971191	117.973769892578	97.8387777099607	88.5562471025389	90.1261780703124	97.2470145944824	104.61720065625	106.935180236817	103.244254267822	97.0787934284669	89.8738463212892	83.0644615488282	78.0856877136231	75.2304596618653	73.5420783251953	72.5811414343261	71.9082467199706	71.0839919128417	70.3943753261718	70.1323318061523	69.8688638829345	69.1749740866699	67.6216649475097	65.1342796392822	61.9988164752197	58.3272606945801	54.2315975366211	49.8238122406006	44.170723873169	37.1976756081543	30.304438845581	24.8907849854736	22.3564854278564	24.270643487915	29.7000782322998	36.2911346882325	41.6901578829346	43.543492843628	40.128276512207	33.0136122038574	24.7837945057373	18.0231180050049	15.3158772888184	17.9056607198487	24.0696052399902	31.9423283052369	39.658447371582
318.949552124024	246.486190664063	185.798447653809	136.886323093262	99.7498169824218	74.388929321289	66.9341592099609	77.3855066484375	96.5472229865723	115.223559574219	124.218767761231	121.853760619385	114.259037248779	103.953228041748	93.454963390625	85.2828736877442	79.3159804589844	73.875196776123	69.1419903503418	65.2978288928223	62.5241801147461	61.333954869873	61.606174684082	62.5714732767334	63.4604843671875	63.5038416748047	63.0534300323486	62.6221602935791	61.6822052093506	59.7057375305176	56.1649300079346	49.4957101499024	40.0499627891846	30.1737966633301	22.2133205098877	18.5146430664062	21.1398789796142	28.5249557578125	37.5767014309083	45.2019440288086	48.3075115814209	44.9868433607178	37.3020540134277	28.1129846315918	20.279476307251	16.6613701324463	18.4516621452637	23.7437916176758	30.7482644925538	37.6755867127686
351.403930664062	264.81140625	192.650626831055	134.921592407227	91.6243029785156	62.7587585449219	56.0093504638672	71.3760787353516	97.3323563232422	122.351596191406	134.907211303711	132.773330505371	123.634345153809	110.829061981201	97.6962877197266	87.5748291015625	80.3474591369629	73.7883066711426	68.0732121887207	63.3780161743164	59.8785591125488	58.011662109375	57.6600981750488	58.1686356506348	58.8820428771973	59.1450881958008	59.5990900268555	60.6808694763184	61.4284489135742	60.8798507080078	58.0730972290039	51.1324837646484	40.6993287353515	29.5871892089843	20.6096222534179	16.5801849365234	19.8245771179199	28.4670940856934	39.0191860504151	47.9923032226563	51.8978958129883	48.7597526092529	40.9035734710693	31.2936752166748	22.8943746643066	18.6699886322021	19.7391145019531	24.1255410614014	30.1513722381592	36.1387119598389
363.484134033203	275.416514191894	201.861755693359	142.819858537598	98.2908227246093	68.2746482543945	60.5027642148437	74.975170605957	100.094723795898	124.264280152832	135.886696044922	132.452048084473	121.691765359375	107.370732951172	93.2538359414063	83.1059594116211	77.4522714614258	73.782848703125	71.3099389873047	69.2457901645507	66.8026500854492	63.8496539321289	60.9119698041992	58.1858949284668	55.8677265317383	54.1537618408203	53.7907336520996	54.6477771477051	55.6047931330567	55.5416824135743	53.3383457946778	47.2912863745117	38.1472369494629	28.4614428723144	20.7891494958496	17.6856021728516	21.3874088774414	30.1910727077637	40.7416817026368	49.6843239008789	53.6640873413086	50.8083586386718	43.3537457670898	34.1091688044434	25.8835478286132	21.4858029174805	21.9355617003174	25.3602107918701	30.23030874823	35.0164141254883
361.861036743164	281.068015817871	213.079559645996	157.895668227539	115.5163415625	85.9415796508791	75.9022089433596	85.3982294399416	104.3334014646	122.611485341309	130.136241394043	124.270845441162	111.746123933349	96.5173131430663	82.5396493427733	73.7683688049315	71.8855117463378	74.2542539853516	78.3515351967774	81.6542950554201	81.6394732360842	77.2022769318849	70.0247463596192	61.7640707296143	54.0774392521972	48.6220411376953	46.1279991319579	45.4905204281005	45.6144209073485	45.4045164509276	43.7656229400634	39.5400090563964	33.4577975457763	27.2555853857422	22.669969553833	21.4375470275879	25.4203132381592	33.4605368671876	42.7652247679444	50.5413837937012	53.9960207977295	51.5094765483398	44.9437464766846	36.7283194302979	29.2926842567139	25.0663298034668	24.9431573250733	27.3035075898438	30.8065287160035	34.1113688217774
354.895112548828	284.535547701416	224.643251865235	175.218225040283	136.260467226563	107.769978424072	95.1262696235353	98.3293408249513	109.309925542236	119.998757289307	122.326569580078	113.556096337402	99.0668485520018	82.9647253395995	69.3556258159179	62.3454490966796	64.9561163432617	74.4503614785156	86.295302760376	95.9580584467774	98.9057467956544	92.9362957774659	81.0716265535889	66.6148471683349	52.8690656660156	43.1373900909423	38.0816754224853	35.4998496311034	34.3991302477416	33.7867348033446	32.6698808288573	30.5632893246459	28.1288152700805	26.0943771646118	25.1878935076904	26.1372827987671	30.3292837381592	37.2786173262329	44.9051755125123	51.128850246521	53.8695334777832	51.8210747669677	46.3702128143921	39.4761732790528	33.0981818199463	29.1954640960694	28.5105855106201	29.7373956242676	31.7620463322144	33.4706895296631
350.946835205078	288.588746416016	234.892045527344	189.856732539063	153.482807451172	125.770270263672	111.093531229492	109.452590348633	114.285832241699	119.031641529297	117.128402832031	105.634174535156	88.9233668916015	71.4088923234863	57.5036632529296	51.6205921020508	57.9730216037598	73.6190101433106	92.2385436213379	107.511607938477	113.118188995361	105.918475137695	90.1258090983887	70.4499083588867	51.6004904006347	38.2872727050781	31.1225514797363	26.9665150703125	24.9007191655273	24.0067194541015	23.3660716247558	23.0457646936035	23.6580948681641	25.1025786242676	27.2787324377442	30.0860727844238	34.5203139155273	40.648444847168	46.9768942025147	52.0120906047364	54.260462677002	52.7011217232666	48.329781994751	42.6777765355225	37.2764383896484	33.6571006011963	32.3865303913574	32.4438390640869	32.9788757875977	33.1414897301025
358.376678466797	295.997248535156	242.165153808594	196.880394287109	160.142969970703	131.952880859375	116.722578735352	114.452063598633	118.522657775879	122.31568359375	119.212463378906	105.831453796387	86.5851066284179	66.5457368774414	50.7856595458984	44.3771896362305	52.2451638793945	71.0080389404297	93.2785597229004	111.669471130371	118.793518066406	111.015579681396	93.2604927062988	70.9809384155273	49.629598083496	34.6591529846191	26.7214162597656	22.1812670593262	20.0609856719971	19.3828523864746	19.1691474914551	19.6720726776123	21.5434410858154	24.4049501800537	27.8782974243164	31.5851802825928	36.3993973083496	42.5731501922608	48.795741104126	53.7564722137451	56.144645690918	55.1075858459473	51.5190912322998	46.6581753845215	41.8038518371582	38.2351341247559	36.3196761016846	35.2048020782471	34.3390312728882	33.1708829040527
381.332359130859	307.340293045654	244.288983266602	192.178429793701	151.008632626953	120.779591766357	107.559418777832	111.348113661377	123.043509068115	133.54343764917	133.745732055664	119.317821056641	96.3278162180175	71.2745743862304	50.6569524077148	40.9738071289063	47.3154464587403	65.3492991662598	87.4399033880615	105.951797260742	113.249518920898	105.754732869751	88.5577470162353	67.0260646085205	46.5271888947753	32.428623123169	25.5801266226807	22.4033638945312	21.6236959452514	21.9664837813721	22.1570884094238	22.0989722555542	22.6418946487427	23.9306619497681	26.1100805194092	29.3249567184448	34.6997528739014	42.1379314119263	49.95279884198	56.457661673523	59.9658264160156	59.6705440224609	56.6962768198852	52.2531483787842	47.5512822696533	43.8008020629883	41.0913227287597	38.6160952199707	36.240697081665	33.8307058588867
414.240228027344	320.771455565186	242.370725117188	179.038036683349	130.773390263672	97.576785858154	88.3249947075193	103.018016811768	128.340695309815	150.977873340576	157.614394042969	142.54236047461	114.638543876221	82.4647896613771	54.5829432436524	39.5548500366211	42.3112451074218	57.1442315136718	76.6577066546629	93.4555679296874	100.141712738037	93.5580915902098	78.6354395533446	60.1108308616942	42.7213397495116	31.2040404510498	26.7181565977783	26.1056387001954	27.6276513110963	29.5453589832765	30.1199262695313	28.5367050845338	25.9549190597535	23.5965403231811	22.6835410028076	24.4378932266235	30.4840515867919	40.0073679979858	50.5711605719605	59.7387474204713	65.0734466552735	65.7513506336671	63.396913947815	59.2459980617677	54.5344644395753	50.4981745452882	46.8690141829834	42.823075709961	38.762530420105	35.0895496072998
450.878709960938	335.421877613525	239.670769523926	163.625385692139	107.285726118164	70.6517908020018	65.7002965693358	92.431243420166	132.879556115967	169.080159418213	183.067978088379	167.750241646973	135.103666919678	95.7674096257325	60.380625484375	39.5824702148438	37.9182048925781	48.2950590380859	63.8951410382079	77.9005592797851	83.4934221496581	78.1349706510008	66.3704658592528	52.0080462696532	38.8558503774413	30.7220166778564	29.0827208948975	31.3992040317383	35.4572025023804	39.0424527208253	39.9406911010743	36.5001326962281	30.1969532302857	23.5088301235962	18.9134407965088	18.8884626693725	25.6524650111083	37.5536628748169	51.2642023571168	63.4562295546265	70.8018905639649	72.4048903483887	70.4837981768189	66.3830566043702	61.4471081861573	57.020395477295	52.4808003336182	46.9320277183838	41.3072548478393	36.5396589382324
485.026229736328	350.422700710449	239.449506650391	152.106647556152	88.3941234277343	48.3119342651367	46.3663144082031	82.5572638569337	135.125431101563	182.311464632324	202.356012939453	187.18663417041	151.309562665039	106.833461202148	65.8669925605469	40.518819519043	34.8219708813477	40.7040047949219	52.1153780541992	63.0065474536133	67.3279697875976	63.1946848603515	54.6397214755859	44.4905199270019	35.5745205083008	30.7191635131836	31.621034223877	36.3951724445801	42.4967002519532	47.3807397226563	48.5024129333496	43.5041166223145	34.0824360717773	23.7737761743164	16.1145418225097	14.6411379089355	22.1051647109375	36.1490189667969	52.6453002604982	67.4666081760254	76.4855422973633	78.6860478354493	76.819725067627	72.4106561774903	66.9829233486328	62.0606087646485	56.7547310499267	50.0492354154053	43.2775939244995	37.773278640625
510.461212158203	364.905066375732	244.967326660156	150.647993011475	81.9470654296874	38.8645439147949	37.004038269043	76.3655484924317	133.543659881592	185.132957733154	207.72802734375	193.096707641602	156.842608428955	111.313971313477	68.859037902832	41.8260498046875	33.7081881408691	36.2732918395996	44.2815892181396	52.49330859375	55.6686782836914	52.4465490264893	46.3201019439697	39.3310609283447	33.5211498718262	30.932092666626	33.2803112945557	39.2046564941406	46.1304952926636	51.4831947174072	52.6881217956543	47.0635183944702	36.3258064956665	24.497623298645	15.6016060028076	13.6603918075562	21.7423222503662	37.1656391983033	55.3278303451539	71.6263833847046	81.4587860107422	83.6497077636719	81.2674901809692	76.0751289520264	69.8356197662353	64.3119583129883	58.5188562011718	51.2809829711914	44.0762712097167	38.382653503418
526.067278320313	379.858490876465	258.740489714356	162.713274833985	91.7768462353517	45.9312039184572	39.9449918989259	73.8182101767579	125.397892728516	172.531073530761	193.064786560058	179.814476396972	147.548787057129	107.044551669678	69.0786033637695	44.4277752685547	35.9002620119629	36.3115081745606	41.4492218144531	47.1011109897461	49.0548837585448	46.3588818649902	41.8212999370117	36.8696253583984	32.9313455129395	31.4339477844238	33.8295073757324	39.1663660310059	45.2664109459228	49.9515293161621	51.0436083374023	46.0311896309814	36.3663483997802	25.816272211792	18.1481486350098	17.1291652374268	25.9124752453614	41.9866202801515	60.6218705023196	77.0884960723878	86.656767150879	87.8674629016114	83.8737365509033	76.8644193530274	69.0283425622558	62.5543374328613	56.6204304716796	49.7674008425292	43.2282087851562	38.2358145393066
535.992145019531	395.862213199463	278.595402370606	184.191712532959	112.651143686524	63.9736958312991	50.7351819345705	72.935601996338	111.711236565674	148.19836619165	163.533271423339	152.50982737207	127.703847005127	96.9245176555175	67.98102665625	48.6825613403321	40.9410957832032	39.5505050961915	41.6428281661377	44.3501038798828	44.8043711242675	42.4588068370361	39.2253850936279	35.9243404874267	33.3759076118164	32.4003210601807	33.9704793275147	37.5395593515625	41.6482133898315	44.837093699829	45.6468525390624	42.0638893107299	35.0611025098266	27.6588930315552	22.8776617711182	23.7378096237183	33.3488426531983	49.6971602627565	68.1185033566286	83.9486128390504	92.5232296142579	91.9693901367188	85.3966004702759	75.6143059332275	65.431951843872	57.6589835205078	51.8407539486083	46.1042995826415	41.1315909443969	37.604598555664
541.910380615234	411.431958944092	300.757674387207	209.88752694458	138.821516616211	87.5596434020998	65.8773227553712	73.7745546760254	96.5882159843749	119.655183500732	128.31233404541	119.681739062256	103.538814004394	84.2004517060546	65.9835450014648	53.2049867248535	46.8455814433594	44.0274006008301	43.2792373465576	43.129884829834	42.1081361999512	40.0438458692627	37.9178184049072	35.9852721883545	34.5014256010742	33.7214970245361	34.0497942467041	35.3161716799316	36.9141676422729	38.2373204517822	38.6791684265136	36.8823400062866	33.2511429790649	29.8216346851196	28.6298724647217	31.7119136581421	42.0286180499268	58.2226140798951	75.8526120712282	90.477322347107	97.6554552307129	95.0981003161621	85.7661173880005	73.0928720550537	60.5117299261474	51.4560566101074	45.9089446054687	41.5814835063476	38.4990345649414	36.6869590334473
545.496553466797	425.083453709717	321.452915522461	234.604938905029	164.539523857422	111.256670379639	81.8741287407227	76.3918989406739	84.1333555759277	94.4218732429199	96.5808265380858	89.8291899628905	81.2847137863769	72.1189362563476	63.5033956206055	56.6096301269531	51.6286109812012	47.7793126848145	44.7752784290772	42.3300514052734	40.1571748046875	38.4115208883057	37.2840608619385	36.5424863341064	35.9544889133301	35.2877602081299	34.4140192301025	33.4881382402344	32.7025387211304	32.2496421553955	32.3218700256348	32.2072642902222	31.7775439607544	32.1006460996704	34.2445077694092	39.2770660324097	49.9289950115967	65.4883366653443	81.8590798092653	94.9452132589722	100.650725830078	96.3962042871093	84.9123227529907	70.0682010809326	55.7329591241455	45.7757167358398	40.5541204157715	37.4887569284668	36.043156524292	35.6808494536133
548.425231933594	435.332423095703	336.906735534668	253.148169250488	184.056724243164	129.632400512695	95.2283142700195	80.8444655151367	78.4511799316407	80.018783203125	77.5176010131836	71.4511585693359	67.1725720825195	63.9265537414551	60.9578157348633	57.5110702514648	53.305076385498	48.8433593444824	44.5477804870605	40.840201171875	38.1424827575684	36.8593538208008	36.7095734558105	37.0860487976074	37.3816869812012	36.9893951416016	35.4097213745117	33.0473942565918	30.6515916442871	28.971491394043	28.7562713623047	29.7593847351074	31.4813796081543	34.2920762023926	38.5612947387696	44.6588554382324	55.0271671142578	69.4196829528809	84.1727897338868	95.6228742370606	100.106323242188	95.0063128967285	82.7652520141601	67.308376373291	52.5609217529296	42.4481239318848	37.5053993530273	35.1159241638184	34.4765736999512	34.7842232971191
547.582062988281	440.220071650391	346.20170215332	265.526954497071	198.195828681641	144.208324707031	108.094623193848	89.85472414209	82.6933566208498	79.8152496992189	74.4251324462891	67.325975114502	63.0479583244629	60.3866266975097	58.1375248549804	55.0961974182128	50.9123660156249	46.3890008996581	42.0515196276855	38.42533975708	36.0358788452148	35.4506115131836	36.3192593894043	37.7906105422364	39.0134530400391	39.1365749511719	37.4846005437012	34.6250044387207	31.5708502341309	29.3352015278321	28.9311219177246	30.3803349848633	33.0074649973145	36.7799265834961	41.6651343718262	47.6305029907227	56.6885404226074	68.8609702485352	81.129030494873	90.4739591879882	93.8769943542479	89.0745079443358	78.0790079406737	64.2859364172363	51.090735447998	41.8888471069336	37.1004230456543	34.4618352148437	33.3428561370849	33.1132583349609
541.850667724609	440.735915640869	351.854075539551	275.205147420654	210.78913128418	158.606027130127	122.804579259277	103.384787671631	94.1235359160158	88.7977075412599	81.1841860961915	71.7876539348145	64.7568553579102	59.3347668344727	54.7643648334961	50.2886258239745	45.7738852124023	41.7248253527831	38.3419431353759	35.8257354504394	34.3766991882324	34.6536126810303	36.5228113353271	38.99612765271	41.0853941347657	41.8024432830811	40.4076120064698	37.5596786372071	34.3681378120728	31.9424841678467	31.3922123413086	32.9229666577759	35.7950840260621	39.700097958191	44.3295419661866	49.3749495620728	56.2616525526123	65.1952952631225	74.0378799834594	80.6514090034789	82.897884613037	79.1723821984862	70.9002335665893	60.4888256378173	50.3455453326416	42.8777795715332	38.1864461779785	34.6666205383301	32.1669259173584	30.535985579834
535.902575683594	439.818148244629	355.240004099121	282.16814324707	220.602565688477	170.54327142334	136.12606669043	117.350951489746	108.014216463135	101.912152252442	92.8410494995118	80.6686996809082	69.5309090354004	59.6259903481445	51.1522564042968	44.3080199890136	39.3335514367675	36.096642224121	34.2368868493652	33.393879810791	33.2072156066894	34.3734570546875	37.1328744892578	40.44062368396	43.2518604123535	44.5217404479981	43.5072059671631	40.9048197874756	37.8291686445313	35.3948392739258	34.7164184112549	36.1248292879639	38.8770140803223	42.4765879411621	46.4271660233155	50.2323634796143	54.6983944072265	60.1561820375976	65.3964052249756	69.2097428236083	70.3868736877441	68.080812960205	63.0977747381591	56.708236307373	50.1826749536133	44.7915679626465	40.257006307373	35.7320051306152	31.6334279730224	28.3781383752441
534.40931640625	440.40496263916	357.735636237793	286.401337202149	226.402065532227	177.737821228027	144.826969711426	127.669510982422	119.637896908203	114.104579355957	104.442010192871	89.801617003418	74.6017652094727	60.1153134343262	47.6151203012695	38.3740444335937	33.0352821496582	30.7502610339355	30.5541866088867	31.4822643969727	32.5696999206543	34.515244364502	37.962094046875	41.862122190918	45.1672020197754	46.8292067565918	46.111832630127	43.7138308249512	40.7396569979248	38.2937668059082	37.4806159057617	38.7234724095459	41.2860325460205	44.5333941470947	47.8306550446777	50.5429130706787	52.9506568894043	55.477154612915	57.701673244751	59.2034797884521	59.5618412475586	58.5806775305175	56.5404773016357	53.7353606982422	50.459447857666	47.0068589172363	42.8056409912109	37.6597139880371	32.4270072363281	27.9654500646973
542.042419433594	445.434552001953	360.717120361328	287.890124511719	226.953564453125	177.907440185547	145.675172546387	130.256761535645	124.267075897217	120.320984375	111.033355712891	95.0189105529785	77.201069732666	59.6577522888184	44.4668772583008	33.7063636779785	28.3229948120117	26.9314913024902	28.1116782531738	30.4433807678223	32.5064239501953	34.9840743408203	38.8231152038574	42.9986467285156	46.4857691040039	48.2595825195312	47.549942199707	45.0401146850586	41.8853171386719	39.2407667236328	38.2616806030273	39.4564455566406	42.054916809082	45.2945141906738	48.4126575317383	50.6467666625977	51.9703309020996	52.8917370300293	53.4507510681152	53.6871390380859	53.6406669616699	53.4528532104492	53.0971871032715	52.3613910827637	51.0331875915527	48.9002990722656	45.3258877868652	40.4514721069336	35.2323086395263	30.6236539916992
566.073530273438	458.939385390625	365.525166733399	285.830874301758	219.856508095703	167.602068115234	134.982783360351	121.998653831055	119.776836027344	119.444486449219	112.12876159668	96.0381076533203	77.0877536191406	57.96503021875	41.3572681767577	29.9517982177734	24.9088692631835	24.436927496582	26.7955995358887	30.2445119990234	33.0432915039063	35.8534379399414	39.8352002285157	43.9963285355225	47.3445730268555	48.8876838684082	47.7322587996826	44.539797710083	40.6504039903564	37.4041810312499	36.1412322235107	37.4623337695312	40.4740834088134	44.2753168377685	47.9648697528076	50.6415778503418	52.266128942627	53.4392992320557	54.2200570002442	54.6673705288086	54.8402080993653	54.7961005029297	54.4957355517579	53.8528170593262	52.7810488391114	51.1941347045899	48.7120057241211	45.3921926887208	41.8047989958497	38.5199280429689
603.388295898438	478.960667353516	371.242343083496	280.233323088379	205.933607368164	148.343195922851	114.904546003906	105.617657611328	109.31884486792	114.844421896484	111.030702819824	95.6375385373535	76.1073863005371	55.8004697602539	38.0770125673828	26.2972383728027	21.8302938625488	22.4360299360351	26.060726564209	30.6506637180176	34.1521213684082	37.1866020083008	41.1232523237305	45.0298185753174	47.9740470236817	49.0236839294434	47.1064822938232	42.8439446097412	37.8444413753662	33.7163430888671	32.068020248413	33.5827706921386	37.1883474212646	41.8598036785888	46.5721927069092	50.3005677490234	53.2034570756836	55.9641585250245	58.344879690918	60.1078281672364	61.0152115478516	60.7565012072755	59.4902254162598	57.6821771130372	55.7981492358399	54.3039347229004	53.3016364313965	52.4807257358399	51.688048350464	50.7704499895021
643.079248046875	499.449694304199	375.857584016113	272.302917182617	188.785693803711	125.305913879394	90.972298229492	85.7848468540038	96.0804785231933	108.196112007324	108.46866607666	94.2409122194824	74.6215712556152	53.5964859526367	35.151499078125	23.2724533996582	19.5189988510742	21.2339069206543	26.0777027076416	31.7109113112793	35.7940578308106	38.8733301114502	42.5083780870361	45.8799199897461	48.1686740517578	48.555358505249	45.8065264964599	40.4683658706054	34.3910469083251	29.4247398902587	27.4196150970459	29.1098787640381	33.2620840374756	38.774921564331	44.5470819915771	49.4772559661865	54.0192465552978	58.9072599942627	63.4605916823731	66.998537018921	68.8403914031983	68.1859145690918	65.4889095837403	61.9497368463135	58.7687567559814	57.1463297119141	57.7533913640137	59.789701446167	62.2488564835206	64.1244530012208
674.238918457031	514.35776265625	377.359824135742	263.245102895508	172.013598935547	103.665312255859	68.7178777895507	67.1712955366211	83.2491130974121	101.174878072266	105.172138061523	92.2719377141113	72.9919119631347	51.7854938352051	33.1061163569336	21.4072125549316	18.4067144697266	21.1356667502442	27.0171713356934	33.4743301652832	37.9302451782227	40.8033858149414	43.8116841159668	46.3274359206543	47.7229370683594	47.3704833984375	43.9663052219238	37.928871979248	31.2138382038574	25.7768584291992	23.5735871887207	25.3357804248047	29.7596684484863	35.7476173461914	42.2019932043457	48.025162109375	53.950428635498	60.7095487250977	67.2025655168457	72.3295221494141	74.9904617614746	73.9361998339844	69.9000409411621	64.7557618615723	60.3771393737793	58.6379502563477	60.7258819772949	65.3917500175781	70.854023175171	75.3311702480469
685.959838867188	517.636168823242	373.737998046875	254.265326538086	159.218154296875	88.5964813232422	53.6731224365234	54.4480776367188	74.0121246948243	95.4560413818359	101.87060546875	90.1543240356445	71.5800119018554	50.7999084472656	32.4662530517578	21.2312850952148	18.9251709594727	22.4464177246094	29.0497758178711	35.9899956665039	40.5218276977539	42.8665326843262	44.8542770080566	46.1531695098877	46.4313190307617	45.3568344116211	41.7197322845459	35.7412734222412	29.2364328765869	24.0201856994629	21.907506942749	23.5525981140137	27.7454758453369	33.5048378753662	39.849381942749	45.7978057861328	52.2339345703125	59.8119698028565	67.2061737365723	73.0908086242676	76.14013671875	74.8592162475586	70.1318723754883	64.2005177612305	59.3075650634765	57.695426940918	60.8777197265625	67.3595016479492	74.8703482055665	81.1398348999024
675.221902832031	507.492337390136	364.206248498535	245.363636157226	150.964500366211	81.0088411254882	46.7357690717773	48.1452842050781	68.3787205703125	90.5774122124023	97.8826931762695	87.3152629477539	70.1142321635742	50.7485515949707	33.6871720131836	23.3990441894532	21.7583262578126	25.7857177041016	32.6699813272706	39.5998799262696	43.7641763000489	45.0756521177979	45.4084655135498	44.8934439835205	43.6614150239257	41.8432061309814	38.5595930828857	33.7233575488281	28.6533358615112	24.6683643536377	23.0872793579102	24.3780356300659	27.6614089483032	32.2354671790161	37.3982781885986	42.4479098434448	48.2579153675536	55.2962495166625	62.2525824547729	67.8165843458861	70.6779253540038	69.3336553896483	64.6573276768187	58.9033673497314	54.3261995426024	53.1802493896483	57.0957981843261	64.5698958371581	73.157120407959	80.4120499565429
649.296755859375	487.958737414551	350.105285754394	235.736400878906	144.852082788086	77.4523314819336	44.2179258603515	45.1488659233399	64.2239833210449	85.4221097036132	92.7220767211913	83.4722817741699	68.3535037624511	51.3431465854492	36.4186141425781	27.557310333252	26.6183602041016	30.9501611555177	37.7640256175538	44.2712660202638	47.6831947937012	47.5042350716553	45.5935119007568	42.6943905803222	39.5502364096679	36.9044146881103	34.3966117407226	31.5312507012939	28.8488020822144	26.8897363958741	26.1945241546631	26.9506780132447	28.7978842966919	31.4548740230103	34.6403782102051	38.0731278762817	42.5310835245361	48.2017578096313	53.9182099766235	58.5134992705687	60.8206849365233	59.4582777631835	55.2042382538451	50.1308002254638	46.310197494995	45.8146638793944	50.274376380371	58.307845786621	67.469806595581	75.3149933046874
612.714557617187	461.724232019043	332.613895690918	225.383548632812	140.033190844726	76.5628223266602	44.7729874501953	44.663686215332	61.5341020646973	80.6834184409179	87.410818786621	79.4845928693847	66.705285060791	52.4204607094727	39.9776851640625	32.7245237731934	32.4793358920899	37.0104112883301	43.5902109290772	49.4911957814942	51.9858268127442	50.1329594486084	45.7509530443115	40.2515244611816	35.0463905605468	31.5472682037353	29.9916101602173	29.4382718557739	29.5310741362	29.9138378472901	30.2303838348389	30.3439695659485	30.4920478100891	30.8797323666077	31.7121370348511	33.1943756141662	35.9712125295409	39.9059052480773	44.0313071322936	47.3802715447082	48.9856518478393	47.665045998413	44.0632184214172	39.9537721817626	37.1103103443603	37.306435974121	42.0831139559326	50.2579422465209	59.5194735185547	67.5562604447021
570.005467773437	431.477684326172	312.91086418457	214.305007348633	135.660113818359	76.97618359375	47.0543484892578	45.8946085048828	60.2952659189453	77.0546230097656	82.9709820556641	76.2114085878906	65.5770344208984	53.8172612578125	43.6814908017578	37.9191247558594	38.3153164155274	43.0371313120118	49.4068395021973	54.7467110429688	56.379015991211	52.9425031513672	46.2223258188477	38.2603607869873	31.0984848491211	26.778574798584	26.1054102435303	27.7177399884033	30.4083946209717	32.9702047290039	34.1960009002686	33.6313545905762	32.0810454080811	30.2267161690674	28.7500096898193	28.3325687866211	29.4960758708496	31.7861023983154	34.4201247519531	36.6156193146972	37.5900624694824	36.3859227255859	33.5248824943847	30.4432390119629	28.5772895144043	29.3633312377929	34.1916705522461	42.104775967041	51.017187927002	58.8434468769531
525.699645996094	399.907957458496	292.174977111816	202.500704956055	130.885140991211	77.3282852172852	49.7154036254883	48.0464962158203	60.4936640014649	75.2290079956055	80.4246292114258	74.5119412841797	65.3762102050781	55.3703155212402	46.8471367797851	42.159553527832	43.1003648681641	48.1009844360352	54.4722135772705	59.5248536376953	60.5697059631348	55.9135440826416	47.349167098999	37.4164147186279	28.6551266479492	23.6051425933838	23.4988338928223	26.6429740753174	31.1890061340332	35.2883730621338	37.0925178527832	35.8862773895264	32.9020230102539	29.2124993896484	25.8904512023926	24.0086231231689	24.0234470367432	25.2197598266602	26.9129136657715	28.4182607269287	29.0511531829834	28.0528705749512	25.8798447875977	23.6701565093994	22.561886428833	23.693115234375	28.2697058105469	35.5329376983643	43.674016571045	50.8841481018067
472.719432128905	362.40052361206	267.890232705078	189.188559407959	126.295503720703	79.2110656433106	54.846335631836	53.2013136862794	63.9093641225587	76.6038512565919	80.9181394042969	75.3927920686035	66.9388997055664	57.7456170607911	50.0020988798829	45.8974999084473	47.2984688386231	52.7455691733399	59.4388278743897	64.5782719035646	65.3639282226563	59.8569043846436	49.9238490816651	38.4731009842529	28.4129987629394	22.6518810882568	22.6957195874329	26.6056218134461	32.1226303254547	36.9877876826172	38.9421364440918	37.068300661911	32.8722519633026	27.7300542702179	23.0177715046081	20.1114675884246	19.4634743762512	20.1564159201202	21.5117944381561	22.8511121484832	23.495871269226	22.8996575010375	21.5148026985015	20.1609283106384	19.6576557864685	20.8246065750122	24.5821345461426	30.3838254005126	36.8491483333129	42.5975725397338
408.044719726562	317.162807371826	239.270773713379	174.368618751221	122.456342485351	83.5339449157715	63.3448814096681	61.8891519670411	70.5515735371095	80.7169630690919	83.7701375122071	78.281152704834	69.9934640141602	61.0519876826172	53.6016399526368	49.7873370666504	51.5935862644044	57.5904433842774	64.8011475666504	70.2489379519044	70.95705368042	64.7854654555665	53.7186805170899	40.9667428099365	29.7396962790527	23.2475848693848	23.1888527259216	27.4234705520325	33.4037721302338	38.582091243042	40.4107616729736	37.795128206131	32.433634987503	25.9682648379364	20.0410005782775	16.2938250293731	15.2043088971862	15.6777969678192	16.9979331823272	18.4483614817657	19.3127258071899	19.3049750836792	18.9026800171966	18.5349172201233	18.6307633048401	19.619294883728	22.015850331543	25.5343785733642	29.4018720470581	32.8453231904906
342.291999023437	271.116600443725	210.090602788086	159.214006056518	118.486810249023	87.9090153656006	72.0757667995606	70.9870645509034	77.7501905296632	85.4724266458741	87.2610548095703	81.6671215273438	73.2857721925049	64.290437045166	56.8545463254395	53.1515302734375	55.2897357625733	61.8202092994385	69.5804305739136	75.407879275879	76.1400350952149	69.4829940820923	57.5451031099243	43.7672181034546	31.5901949874267	24.4548896865845	24.1924755892792	28.5090487456818	34.6578490732651	39.892116489502	41.4650909118652	38.1274159735184	31.7102650628128	24.0876727300033	17.1336735253448	12.7223019990921	11.380728076004	11.8595953892441	13.3681490516739	15.1156341761551	16.3112958755493	16.9181713910828	17.4634306475143	18.0025177830048	18.5908769357147	19.2839522438049	20.1734809437866	21.222500276886	22.2934043883361	23.2485874233703
286.077760253906	231.183694533691	184.123722580566	144.897844394531	113.506059975586	89.9483693237305	77.9037176420899	77.3721049306641	82.8351133847657	88.7743251997071	89.6713225708008	84.0407968706055	75.5616933022461	66.4619748068848	58.9696043256836	55.3125447998047	57.6909359501953	64.6194691494141	72.79793481604	78.9261233686524	79.7038252258301	72.7332570509033	60.2145585648193	45.744404772583	32.9194706791992	25.3364312896729	24.9208304584961	29.274884848999	35.5102786794434	40.7386961680908	42.0718215332031	38.1258199154053	30.8262351691894	22.2488195836181	14.4693254477539	9.56350505065917	8.12750938916015	8.77750360388183	10.619261199585	12.7585556810303	14.3011605529785	15.3885944914551	16.6170084932861	17.7741245444336	18.6476646308594	19.0253507385254	18.6576541599121	17.6860935710449	16.4849620332031	15.428552607666
250.018493652344	204.285881347656	165.144135742188	132.593256835937	106.633244628906	87.2640991210938	77.693459777832	77.9213265991211	83.1362403869629	88.5267419433594	89.2813720703125	83.8922770690918	75.5670964050293	66.5676106262207	59.1556002807617	55.592845916748	58.1012054443359	65.1728251647949	73.4749182128906	79.6746977233887	80.4393768310547	73.3200211486816	60.5384885864258	45.7681807250976	32.6824991455078	24.9548454284668	24.588159614563	29.1335073165894	35.5864784736633	40.9426630249024	42.1976509094238	37.8509959831238	29.9056382865906	20.6122470359802	12.2214914474487	6.9840407371521	5.57943031311035	6.50721403121949	8.74808877944948	11.2827514457703	13.0918989181519	14.3655924530029	15.7833674583435	17.0601320495605	17.910794342041	18.0502624511719	17.070997756958	15.1630615158081	12.9377616577148	11.0064061126709
240.116562988281	193.73844046936	154.20879654541	121.527631216431	95.6949444824216	76.7107363433836	67.9721068303221	69.4790559432371	76.13593363562	82.8470898609618	84.5168745727538	79.554420651123	71.3568281270751	62.3103976804198	54.8014299909667	51.2162257385253	53.7545437808837	60.8255169981689	69.1295071036986	75.3668758107909	76.2379848327636	69.290695432434	56.7247664675902	42.2184060440062	29.449822267456	22.0972232437133	22.2631130036163	27.4953528099823	34.6401866165543	40.5438583770752	42.0526120452881	37.516683140007	29.03857569207	19.0929364232559	10.1544120553436	4.69764931011197	3.54314682591245	5.04114012155913	7.96088123952486	11.0716222222824	13.1426151123047	14.2144396665344	15.1075945233231	15.7612100472564	16.1144166029205	16.1063445549011	15.4307427998657	14.1281910947571	12.658066094574	11.4797444543152
249.294308105469	194.926844094849	148.801703222656	110.918885488892	81.2783908935545	59.8802194366453	50.8298415725096	54.1272573011473	63.6142609410399	73.1326468106688	76.5242092285155	72.0338287270507	63.76697576062	54.3563295305175	46.434569238037	42.6343740844726	45.1149385484618	52.1211431624755	60.414196208557	66.7553059687499	67.9056807250976	61.4561020443724	49.5657644052123	35.8484954574584	23.9181228509521	17.3884742355346	18.4695291049957	24.7520690261078	32.9211247581863	39.6617270605469	41.6589066925049	37.0824440851669	28.1423187323227	17.5838599873123	8.15239720347591	2.59325973415373	1.92880727659605	4.32882026190949	8.25975914421848	12.1880843776474	14.5802564163208	15.1689040865784	14.9763870856705	14.4037621740875	13.8520861123199	13.7224156608581	14.0018041039429	14.4228802679138	15.00506422641	15.7677760530701
268.54818334961	202.878172848511	147.337424365234	101.92593789978	66.6437134521483	41.4907510223387	31.4759935690917	36.5994410924071	49.3476791541747	62.2072933162841	67.6648691406249	63.8312135043945	55.7152693663329	46.1508264106445	37.9716743215331	34.0116027832031	36.3313904432373	43.041844178833	51.0517960186156	57.2700779912109	58.6055221252441	52.7451273989867	41.7496724600219	29.0886588409423	18.2315880743408	12.64796169281	14.6044329994964	21.7880009726715	30.7986856576157	38.2365070996094	40.7014853439331	36.2276703736038	27.0817154917679	16.2125457238998	6.56908609547421	1.10026163196563	1.02642769807433	4.38163427681733	9.33534832114415	14.0570367840042	16.7161666183472	16.6810741269226	15.1721146744308	13.1367838067474	11.5225770697479	11.2769900093078	12.7583350717773	15.334948559906	18.4693618041687	21.6241061350403
288.874643066406	212.619507354736	148.230528564453	95.7077066955567	55.0510417480468	26.2605337219238	15.1198923847656	21.6291177365723	37.1126451259765	52.8949099016113	60.3003474121094	57.4472871906738	50.1194390048828	41.1393085549316	33.3294015410156	29.5122236633301	31.552900161377	37.5697605683594	44.7651170250244	50.3412816721191	51.5005666503906	46.0866579107666	35.964680692749	24.3691060699462	14.5344051159668	9.69504890441894	12.0648497679138	19.4874936573792	28.6422620738983	36.2084365185547	38.8652984924316	34.631753560318	25.7216140548248	15.1065216287689	5.75811793496702	0.648044626235963	1.12602412326049	5.21096199082948	10.8782745979157	16.1033783134918	18.8616895065308	18.203038201355	15.4771468186493	12.1092703219299	9.52466367471312	9.14858184051513	11.674489105957	16.1522154953613	21.5415645787964	26.8023399263306
301.270141601562	219.177928237915	149.895584411621	93.4231101226807	49.7605053710937	18.9077701568604	6.97086758422851	13.9497976531983	30.6856157073975	48.0193770904541	56.7921371459961	55.3827619934082	49.8972147369385	42.7671961975098	36.4244071960449	33.3005485534668	34.9284683990479	39.6870328521729	45.2769697189331	49.3990068054199	49.7538719177246	44.4095799942016	34.8989791641235	24.1200470199585	14.9707611541748	10.3490991592407	12.2478044910431	18.7348920879364	26.8212467660904	33.5177533416748	35.8352966308594	31.9740852003097	23.9268625059128	14.39331569767	6.07313192558286	1.66599833965302	2.51761258506774	6.82818322849275	12.579163802147	17.7520078382492	20.3281688690186	19.1868847236633	15.6738530473709	11.4702170963287	8.25712012672424	7.71570539474487	10.7244196090698	16.1625005989075	22.7122783012391	29.0560826530457
309.063139404297	225.644348145752	155.186747697754	97.6903380603028	53.1551192333985	21.5810912170411	8.88602546484383	15.0699219768067	31.2561235725098	48.5679730715332	58.1288132934571	58.9438274926759	56.9307871228029	53.5819173022463	50.3894431494143	48.8455897827151	49.9591140187991	52.7351991120608	55.6607098375246	57.222510970215	55.9074672851564	50.1104946271974	40.8403498129884	30.5046590752565	21.5110486467286	16.267144760132	16.2599151158143	19.8842755586243	24.9097745380401	29.10596050354	30.2423819046019	27.0266648296355	20.9457769789886	13.938279220047	7.94273242019655	4.89769744682318	5.94524227279669	9.79299298652655	14.727847628708	19.036704240036	21.0064608612061	19.5388078699951	15.7758132392731	11.3649414023743	7.95365679263305	7.18942384338379	9.94238668194581	15.1142356860962	21.399754664856	27.4937274272461
318.256000244141	235.334046661987	165.160972695313	107.736778344116	63.0614636083985	31.1350284881593	17.3924796501466	21.8338170943605	36.3065308206788	52.6581108289796	62.7360471191407	66.463342216797	69.2750027886965	71.286525046387	72.6134052014163	73.3711394653323	73.8788365565188	74.0594990006106	73.434463720032	71.5250676372072	67.8526476745607	61.2368108667604	51.9966659321901	41.9028023188478	32.7258094747316	26.2362768478395	23.1698315883637	22.3460807309723	22.6615835503769	23.012899321289	22.2965873184203	20.0032314116286	16.8684587511062	13.6563935320663	11.1311599497223	10.0568821992875	11.2155691645051	14.0978047152329	17.5305755258561	20.3408682707596	21.3556696243286	19.6240820311584	15.9281143749924	11.6941129889374	8.34842420610046	7.31739435958863	9.34562138952638	13.482207740509	18.6102565023499	23.612870764862
323.856033447266	243.610654815063	175.537025717774	119.635146155396	75.9050161279297	44.3466356353761	29.7045706940919	31.9788213040772	44.052538440796	58.808873079712	69.1309761962891	75.9820217956544	84.1065758941651	92.059877484131	98.3971655578615	101.673679107666	101.436107718384	98.6476253951418	93.9881977606813	88.1377904377442	81.7763690490724	74.1936272460328	64.9362546134644	55.0697106743165	45.6594549515381	37.7709469680787	31.3176269882966	25.589188663559	20.7154715973282	16.8263153930664	14.0515596542358	12.7457856422042	12.8224336213302	13.7496316995621	14.9955079848481	16.0281905851365	17.2125194762421	18.9030759195328	20.5525999512863	21.6138316077805	21.539510925293	19.5834159429321	16.1103866365127	12.2397559473724	9.09085681684875	7.7830221862793	8.88273358056641	11.6437690388184	15.2164062736816	18.7509229978027
320.870548339844	245.837803633423	182.033673078613	129.458156675415	88.1112544238281	57.9929663238526	43.0366391506348	43.2422729041749	52.709847421753	65.5393425406494	75.8307380981446	85.5405818591309	98.602220598755	112.080832669678	123.041596424561	128.549690216065	127.379399210571	121.487271172974	112.711878353699	102.891793003174	93.8655873718262	85.3860422981568	76.2274429485474	66.7606180652466	57.3563963905029	48.385606666565	39.0433743952179	29.0824804149628	19.7102364731216	12.1339543170166	7.56094569396971	7.09632821727751	9.93522738872528	14.4199667883682	18.8928699962616	21.6962605924606	22.820019424057	23.3692641043472	23.3591733626938	22.8049259284592	21.7217005310059	19.557518341095	16.3022602058182	12.7838943690338	9.83038907460021	8.26971256637573	8.5023331038208	9.97627185769653	12.0908264388123	14.2452944579773
304.306854248047	237.379124145508	180.369681091309	133.278525085449	96.1056561279297	68.85107421875	54.6030255737305	53.3615101928711	60.4941587524414	71.3686019287109	81.3524703979492	93.1797380371094	109.938651062012	127.528248657227	141.847570007324	148.795654296875	146.457182739258	137.566129211426	124.995471893311	111.618188964844	100.307258605957	91.2191545562744	82.4385580291748	73.7307584152221	64.8610451049804	55.5947074890137	44.6871468887329	32.2948370437622	20.2846759719848	10.5235616912842	4.87839221954346	4.89685983276367	9.33436585235597	15.8693718643189	22.1803394546509	25.9457302093506	26.921995223999	26.6568267745972	25.5155482177734	23.8634829101562	22.065954208374	19.6870979614258	16.4833652648926	13.1085523452759	10.2164554290771	8.46087074279785	8.15302980804443	8.85706847381592	10.1061394577026	11.4333954772949
265.749434082031	212.685581501464	167.415436186523	129.938998137207	100.256267353516	78.3672438354494	66.2689354824221	63.9613422944338	68.4489524223634	76.7362540170899	85.8277352294923	99.1009214951173	118.552820713379	139.117144730957	155.727605394531	163.317914550781	159.262564836426	146.939081687012	130.285726147461	113.240759262695	99.7424420776367	90.3383709992675	82.4030386643066	75.1150504622802	67.6530117827148	59.1955280151368	48.3936779809571	35.7950580871582	23.4230501016236	13.3010357922364	7.45239692687995	7.48315640716559	12.0443930545045	18.7270725164796	25.1221604406739	28.8206224746704	29.5272806085205	28.8481577438355	27.2260208955383	25.1036370785523	22.9237733078003	20.2581729189148	16.811657901947	13.2266132534485	10.1454239699707	8.21047504806518	7.74980927673339	8.33516999160766	9.4744930091858	10.6757141459656
208.526748291015	174.848088348999	146.025094155273	122.057765709839	102.946103012695	88.6901060638429	79.8914751740724	76.5502103433839	77.7637611055909	82.6295769945069	90.2451075439454	104.610321813233	126.326920113159	149.394948854736	167.814454448975	175.585483306885	169.296564364624	152.947666681519	131.655996853333	110.53876147583	94.7131671447753	85.1402926050414	78.4086667927856	73.0766715906982	67.7026888814697	60.8451005477905	51.2695856188202	39.9372228394318	28.699493665886	19.4078795544434	13.9138619613648	13.6272174765397	17.3136251291276	22.8584200342942	28.1469373072052	31.0645120630265	31.379924766922	30.5029520087814	28.7804230908585	26.5591673154068	24.1860139846802	21.1769373897095	17.3007179956589	13.2833943659821	9.85100506413268	7.72958865356445	7.32693161071777	8.15900822662354	9.61413878662111	11.0806435760498
145.262072509765	132.19019696289	120.893075351562	111.370707675781	103.623093935547	97.6502341308594	92.6728363701172	88.6909006533204	86.8733648178712	88.3891667011719	94.407244140625	109.405792243164	132.605519117188	157.289132102295	176.739338538086	184.23884576416	175.669521525879	155.509560930176	129.936162359009	105.126524194336	87.2578448181152	77.6568089052734	72.2052842011718	68.9132436934204	65.7906603696289	60.8475072174072	53.0977695341492	43.8681319947815	34.6376166532135	26.8852455633545	22.0900407791138	21.3253791631318	23.6052460128022	27.3195760341645	30.8583039332581	32.6113644161224	32.4666771005249	31.4976188491058	29.8723102352142	27.7588718321991	25.3254242134094	22.0143642013244	17.7136114137115	13.2595706168518	9.48864657702635	7.23724406051635	7.01191843475342	8.2550665222168	10.2068552717591	12.1074516322327
88.5786823730467	93.0354596179198	96.7138001293945	99.6137039074707	101.735170952148	103.078201263428	101.815210791992	97.9461995378418	94.2125435749512	93.355618977295	98.1168018188477	113.185186036621	136.733187581299	161.727165547363	181.133479029297	187.918487121582	177.491776522217	154.542441168213	125.956101012573	98.6183760083007	79.4148861083984	69.9198094316406	65.5427326760254	63.9223886633911	62.6975102155762	59.5068301544189	53.6611294587708	46.734586247406	39.7610290520477	33.774286404419	29.8081868362427	28.5739775891876	29.3824396421051	31.1667021324921	32.8598941978455	33.3951449756622	32.7742870106506	31.7085675444794	30.195237760086	28.2315488404083	25.8147519683838	22.3414261812744	17.8134040237884	13.135816940033	9.21379637411498	6.9524737701416	6.9322913735962	8.54982822174073	10.9344209463501	13.2154061791992
51.099853515625	65.7074285888672	78.1816888427734	88.5226342773438	96.7302648925781	102.804580688477	104.520790161133	101.878893310547	98.2160773925781	96.869529663086	101.17643737793	115.646356445313	138.054495361328	161.636520263672	179.628097290039	185.264892578125	173.873669555664	149.963984130859	120.545691162109	92.6286455078124	73.2227020263672	63.9611837158203	60.1708540039063	59.4017283935547	59.2038223876953	57.1271514892578	52.7425651245117	47.6833862915039	42.5933408508301	38.1161546630859	34.8955535888672	33.3693488769531	33.1083899536133	33.4559599456787	33.7553419799805	33.3498191833496	32.2895038986206	31.0122073745728	29.4427610969543	27.5059965515137	25.126745223999	21.729096157074	17.363161693573	12.8928082695007	9.18190232086181	7.09431028366089	7.21557205200196	8.96977666854859	11.4786142921448	13.8637750816345
37.1461368408202	52.3812782107543	65.7202631909178	77.1630917813109	86.7097639819334	94.3602797927855	98.4022800782469	98.8357648383178	98.2292727764282	99.1513425960083	104.170513000488	117.027562779053	136.010132796082	155.507054867798	169.907160810425	173.599282440185	162.377904731201	139.983806472656	112.725260203369	86.9105384621581	68.8479137878417	59.9536218557128	56.0221476398925	54.9291376274413	54.5502383054198	52.7610961608886	49.3869923444824	45.8441625314941	42.3946849959716	39.3006380119629	36.8240998535156	35.2138867240601	34.295279774231	33.695054698883	33.0399871928711	31.9568529510498	30.4614862445984	28.802703276947	26.9567526413268	24.8998829309692	22.6083427391052	19.6377413094482	16.0039129131775	12.3734436847229	9.4129197585144	7.78892726898195	7.99647926623537	9.59118499398805	11.8305248770752	13.971979340332
38.3020152587891	47.507973633728	56.1999096044921	64.3778231710814	72.0417143334959	79.1915830917357	85.3248860623778	90.4416232454223	95.2956097160034	100.640660549255	107.230590820313	117.530236203369	131.037053315002	144.053788643921	152.883188678833	153.827999908447	143.59758858081	124.656790370117	101.941555904297	80.3878358112792	64.9315807189941	56.5425308302001	51.9300523929443	49.6395351030883	48.2163686564941	46.2059427490234	43.7391446307983	41.7857145045776	40.1493214951782	38.633634727417	37.0423233261108	35.4433670490112	33.9676531462402	32.5132119811706	30.9780739171753	29.2602693176269	27.2990677810363	25.162449065155	22.9415087722167	20.7273425044555	18.6110458641052	16.3533797533874	13.893613770813	11.5906065630493	9.80321677676392	8.89030305862428	9.1899985997925	10.4630643024902	12.2023003799744	13.9005070455017
48.0866624145509	47.8247533552551	48.9853455346679	51.5684389527892	55.574033609619	61.0021295051573	68.8695497124633	79.1762942315368	90.3971284527893	101.006817766632	109.480127563477	116.79698775354	123.974221409882	129.541933667175	132.030229660095	129.969214523315	121.188664947021	106.668510841431	89.6640871712646	73.430728901245	61.2237709960937	53.4688754924316	47.9958190804443	44.1661087052002	41.3412513117675	38.8827538452148	37.2316482637939	36.8135966041259	36.967050928833	37.0304633005371	36.3422857818603	34.8041993053589	32.8572358292847	30.6488739548034	28.326592283081	26.0378694152832	23.6285107876892	21.0001973328552	18.3842208963623	16.0118733237915	14.1144464607238	12.6854607178039	11.570721531311	10.7799482852783	10.322860363739	10.2091771507263	10.5940518582764	11.4710048970337	12.6073064489441	13.7702266959534
60.019251953125	50.0688558728027	43.4412884326172	40.1365496325683	40.1546394726562	43.4955579528808	52.6172126274414	67.5196034963379	84.5158692282715	99.9191484919434	110.042579956055	114.470428464844	115.66060157251	114.236702012695	110.822332519043	106.041095825195	98.8070776723632	88.7045429047851	77.3623629106445	66.409409078125	57.4745527954101	50.4736206955566	44.3206985197754	39.1420463184814	35.0639241420898	32.2125920410156	31.2971295238037	32.2333632235107	33.9576738773193	35.4064422224121	35.5160489959717	34.0427929466553	31.6957535830078	28.8404827820434	25.8425324207764	23.0674543762207	20.2760775443115	17.224700673706	14.2720804205017	11.7769734407959	10.098136390686	9.4434334316101	9.57369345950317	10.1771202322083	10.9419175075684	11.5562890434265	12.00656084729	12.5005970805969	13.0589087320862	13.7020067904968
67.6189575195312	50.9775196838379	38.9324557495117	31.4837657165527	28.6314495849609	30.3755073547363	40.14881640625	57.951376739502	78.6338722839356	97.0469869689941	108.041404724121	110.193169372559	106.935158294678	100.403305755615	92.7335460205078	86.0618133544922	80.1087705993652	73.4504615783691	66.5058920288086	59.6940676879883	53.4339942932129	47.2977312927246	41.0059415283203	35.2005358276367	30.5234250183105	27.6165199279785	27.3682146911621	29.3505687561035	32.2309909210205	34.6768899841309	35.3556747436523	33.9055574264526	31.2149321670532	27.8264806251526	24.2828844604492	21.1268253326416	18.068030330658	14.744711681366	11.5922787513733	9.04614090728759	7.54170751571655	7.43674712371826	8.44098682022095	10.0177737846374	11.6304551963806	12.7423782348633	13.2254473724365	13.4374311561584	13.5704728775024	13.8167158279419
70.6630095825196	50.3238570323181	35.2187514172363	25.3476927372741	20.7106809924315	21.3077161827086	31.0728393231811	50.0060504138488	72.2062879320983	91.7724903553161	102.803596160889	103.257944050659	97.0695750397032	87.3009810752562	77.014654104553	69.2730860748289	64.315070116699	60.0989449320066	56.266520824829	52.459608099243	48.3200170593261	43.258946635498	37.515189958374	31.9719486323242	27.5124242617187	25.0198184509277	25.4776461811523	28.2971063828125	32.0029265841065	35.1198343132325	36.1725570983887	34.7037587575684	31.6969542719727	27.8381479146118	23.8133439584961	20.3085466766357	16.9967999390259	13.4207675636596	10.0708837455444	7.43758267968747	6.01129856109617	6.25991823535155	7.85648557244872	10.0991703040161	12.2861421616821	13.7155708770752	14.1929278067627	14.1860997963257	13.9868798109131	13.8870608156738
73.4719590454102	50.2830422532654	32.7236971350098	20.7939236906433	14.493721920166	13.8230918235778	23.0019869789428	42.0304073862609	64.5784226784362	84.3161024883727	94.9135164489745	93.9030118089599	85.5045421463927	73.4195865881957	61.3496242612913	52.9961342926024	48.9886803293455	46.8596096202391	45.6645766944579	44.4592360811767	42.2992423095702	38.5299568217773	33.7809432650146	29.0341594760742	25.271563291748	23.4751125488281	24.6703398068848	28.2026065080567	32.5336138129883	36.1250628823243	37.438654876709	35.9397906376343	32.6540027246704	28.3831898755798	23.929250828125	20.0940843200684	16.5115448495789	12.6470332581482	9.04976779852292	6.26896672344969	4.85384828567504	5.37331394723511	7.46121820629883	10.264208869812	12.9289337447205	14.60204063797	15.0437209465332	14.8228761324463	14.2992191002502	13.8324627544861
76.3799602050781	51.1954069807434	31.8074370050049	18.2160502778625	10.4212467993164	8.42302656936642	16.5235419620971	34.7227929775085	56.5675510544738	75.6045876318664	85.3806741485595	83.1892722864989	73.3325344197692	59.8702680254516	46.8622805806273	38.3683795623778	35.2976116542968	34.94343853833	35.9422901890868	36.9305965811767	36.544787689209	34.1341528242187	30.6077386697998	26.9416112593994	24.1118366264648	23.0944808044434	24.8971819454346	28.8692293604736	33.4991658214112	37.2755341000977	38.6868769683838	37.1467540474243	33.6628034893188	29.1146858623352	24.3820617347412	20.3445916748047	16.6236188738709	12.6327029530945	8.93982912545774	6.11298260394287	4.72014860153199	5.38515959753419	7.72935878329469	10.8169974398499	13.7123268482361	15.4795982894898	15.8645022321777	15.4908711556091	14.7401693569336	13.9938611333008
79.7211673583985	53.4012828488159	32.8301151293945	18.0076642001343	8.93393006103515	5.60891271209717	12.2247868612061	28.7815525083618	48.9909475917358	66.5647100494995	75.2145778198242	72.1776251223144	61.6460266648559	47.764171118042	34.6764471524658	26.5272434387207	24.4098745085449	25.5614145815429	28.3418918601074	31.1113345466309	32.2297708435058	31.0949256154785	28.8001133942871	26.2487468828125	24.3442387839355	23.9900018005371	26.109058973877	30.0991351687012	34.5756958231201	38.1542063752442	39.4501322631836	37.8577499677124	34.3000825300903	29.6857152291565	24.92323334375	20.92122215271	17.3443758234558	13.5869708367615	10.1519659414978	7.54231988653565	6.26099142074586	6.90368052441408	9.13508136495973	12.0616439719543	14.7898183749695	16.4260546035767	16.741947104126	16.3331958569031	15.5424091923828	14.71219544104
83.8297348022461	57.2410014915466	36.1518756103516	20.5623571586609	10.4724461364746	5.88214254379272	10.6930042648316	24.9050312995911	42.6658868217468	58.1232340049744	65.4247360229492	61.9289699554443	51.537493686676	38.2124415969849	25.9159480667114	18.6101474761963	17.493479309082	19.9245206451416	24.1056122589111	28.2390949249268	30.5273094177246	30.4356661682129	29.1626046600342	27.5100092468262	26.2797642822266	26.273754119873	28.2568572692871	31.694484161377	35.4393170318604	38.3440381164551	39.2613296508789	37.6058793792725	34.1425658111572	29.7493573303223	25.3042223205566	21.6851291656494	18.6851695098877	15.7190310974121	13.097076461792	11.1296681365967	10.1271686553955	10.53710206604	12.1525600128174	14.3022564239502	16.3149052276611	17.5192203521729	17.7627310028076	17.492961227417	16.9386172180176	16.328405166626
89.2984821166993	64.0066581503297	43.5401543573	27.89897073761	17.0831072912599	11.0925640182496	13.1557260349122	23.2725933412476	36.6005882627563	48.2971331249388	53.5196502532957	50.0957926171873	41.2539453329466	30.2526289465331	20.3503640039062	14.8056710510254	14.7416978430176	17.9860973492432	22.8541479370117	27.6611279736328	30.722315826416	31.6946862714844	31.7013870639649	31.2569560396729	30.8759310344239	31.0728498840333	32.2748654671632	34.1389525599366	36.0243818443604	37.2904240024414	37.2963497161865	35.5431486850585	32.4579737877197	28.7893404749756	25.2857641976318	22.6957604064942	21.1114307973633	20.0337650697022	19.3246106798097	18.8458150839845	18.4592257385255	18.245520371216	18.2968006778566	18.4920500667725	18.7102519462891	18.8303897247315	18.8650803354492	18.8950015062256	18.9012278370362	18.8648339278565
95.9046397705079	73.4713650691224	54.7548553021242	39.7551104695131	28.4721305712892	20.9059156074525	19.2214304457398	23.4186750861511	30.2502022270812	36.4685645669249	38.826314804077	35.9708266815184	30.067065066986	23.1439693460082	17.2304789041137	14.3555331268311	15.3758564990235	18.9388227636719	23.7593451934815	28.5523370611573	32.0327116394043	34.1897252768555	35.8801024583741	37.1199586610108	37.9254093618165	38.3125700378419	38.1958259827882	37.5644335452881	36.54681478479	35.2713917607422	33.8665865325927	31.9808238978881	29.5284891503295	27.0369450935974	25.0335545313721	24.045680267334	24.61559047818	26.3917099614564	28.560636452118	30.3089676851198	30.8233013954164	29.6234518811647	27.2516873190614	24.4282862618714	21.8735272623597	20.307688873291	19.9912114750977	20.4439093659363	21.2751219751587	22.0941887321167
102.758978393555	83.6969793858338	67.1448245806886	53.102513978119	41.5700475781251	32.5474253807069	27.0488197044068	25.0742305492249	25.1023994373474	25.6120678909606	25.0819774322509	23.0753434014892	20.606338117218	18.3301385690307	16.901921746521	16.9768646392823	19.1060475964356	22.852685958252	27.3901592010498	31.8918468011475	35.5311282348633	38.6133155007325	41.689488947876	44.3016805784913	45.9919223947754	46.3022463989258	44.6183058629151	41.2454127852783	37.1050872580566	33.118849373291	30.2082192230224	28.19089541333	26.4525312161865	25.2665787224731	24.9064900230713	25.6457172088623	28.4995022560425	33.285543770691	38.4809787885133	42.5629443452149	44.0085774765015	41.7307523726807	36.7447110099488	30.6811421028443	25.1707343659058	21.8441765136719	21.2337848109131	22.252433447937	24.1016480275879	25.98295415271
108.972268615723	92.7453582383728	78.0589083288575	64.9129188871766	53.3073899133301	43.2423214073182	34.7965960180054	27.9702137453918	22.6448506161804	18.702182657074	16.0238858947754	14.9306140301514	15.5012497120666	17.2548123892212	19.710321510315	22.3867965240479	25.6423634545899	29.7976760028077	34.3155451324463	38.658781807251	42.2901969909668	45.6579892595215	49.120284637085	52.0047852597657	53.6391932636719	53.3512107849121	50.1408721542969	44.4563759477539	37.7976706690674	31.6647048220215	27.5574269104004	25.4453536269531	24.3285193024902	24.2526488978882	25.2634673740234	27.4066996917725	32.0650198346558	39.2079444954224	46.7614626987916	52.6515634694825	54.8042358322144	51.6272776225586	44.5033628240356	35.8207946832886	27.9678764469604	23.3329113616943	22.6854607320557	24.4333223936157	27.4221543895264	30.4976147629395
113.655281066895	98.6783587646484	84.8459526824951	72.1580628204346	60.6146891784668	50.2158317565918	40.6234615936279	31.8375786895752	24.3652264862061	18.713448425293	15.3892879486084	15.0579098205566	17.3812850799561	21.3616665802002	26.0013071746826	30.3024597167969	34.6948963928223	39.8437819671631	45.1044581604004	49.8322666931152	53.3825492858887	56.0162788696289	58.1632276306152	59.4319361724854	59.430945098877	57.7687950134277	53.3620919036865	46.4718087005615	38.7230364227295	31.7408660888672	27.1503887176514	25.0161889343262	24.2548727264404	24.7695631561279	26.4633832855225	29.2394561767578	34.6139969177246	42.651590133667	51.0779131927491	57.6186434631348	59.9994583129883	56.3728834075927	48.2551338348389	38.4174210968018	29.6309566955566	24.6669521331787	24.4388996276856	27.0993248443604	31.2779894561768	35.6046551361084
116.19397277832	100.354700823975	86.0691317321777	73.3372655029297	62.1591021362304	52.5346416320801	44.4251249191895	37.8305519975587	32.8090614741213	29.4187919558108	27.7178820495608	28.1571599458011	30.6978665732425	34.6637596462405	39.3785968791506	44.1661359863284	49.9473611440433	57.1731005427249	64.4618779179691	70.4322170053715	73.7026415405277	73.7794322412113	71.5835732836916	67.8556435913087	63.3362220874024	58.7658876953125	53.4586990703125	46.9209369301758	40.1815132919922	34.2693401728516	30.2133295898438	28.0743277336426	27.1663932595215	27.3982568814698	28.6786493134766	30.9163012695313	35.4325685823974	42.288297442749	49.5014541014404	55.0900048093261	57.0719158172607	53.7191435434569	46.3530438206786	37.5656820216064	29.9491235189209	26.0954336853028	26.8739187231446	30.5565350506592	35.8393233642579	41.4183243603517
117.181163330078	99.0664796577453	83.4958813873291	70.4693685188293	59.986941052246	52.0485989875793	47.4291178566284	46.1284976593934	46.9845750981752	48.8351868752749	50.5181696929934	51.8808502371829	53.6980040396426	56.1986410715945	59.6117713042605	64.1664047088625	71.5930294953616	81.7389723496097	92.0085009566653	99.8058830015873	102.535386169434	98.4857611633304	89.3874961932375	77.8074652044679	66.312542142334	57.4696009521484	51.3649822896728	46.2874368580322	42.107453673584	38.6955217526856	35.9221301116944	33.7717764278565	32.3308013569337	31.6224583830567	31.6700009903565	32.4966826629639	34.9861656928711	39.1229477573242	43.5815354183349	47.036435237915	48.1621537780761	45.6261541789549	40.3120987325439	34.2187927286377	29.3450414570312	27.6896502075196	29.9287444256592	34.729787251587	41.0785905169679	47.9609660534669
117.537917175293	96.5256154769897	79.2814405120849	65.8053922805786	56.0974707824707	50.1576760177612	49.7918776740723	55.0000757514039	63.0734657183229	71.3032430433961	76.9806031951906	79.1790869350588	79.7045639506227	79.9467230998537	81.2952532407228	85.1398432312013	94.1063293474123	107.268252350708	120.686857826904	130.423391361817	132.53909854126	123.998393770752	107.427113326416	87.3786355999756	68.4063389831543	55.0636018676758	48.3158406229248	45.1274696544189	44.0503644080811	43.636400329834	42.4374528656006	40.3521454196778	38.3458943614502	36.5707645844727	35.1788209822998	34.3221284484863	34.3455856334228	35.1478159414062	36.2114713968505	37.0192040241699	37.0536658477782	35.4665545905761	32.602768902954	29.7347622005615	28.1349878990478	29.0758994140625	33.0336508972168	39.1599400714112	46.7405357092286	55.061206583252
118.18529876709	94.4440284927368	75.5810479705811	61.5963572006226	52.4899561828613	48.2618449172974	51.6698416396484	62.7139463499146	77.2574316945191	91.1635703198853	100.295634872437	103.001976279785	102.040412777649	99.8884179746094	99.0234654792481	101.923028900147	111.96168860083	127.487795508911	143.439479079102	154.754868766113	156.372094024658	144.180458198242	121.554541650391	94.6603893658447	69.6640463293456	52.7315575256348	45.5461731312256	43.997196489624	45.5597523360596	47.7089654057617	47.91996043396	46.0590451118164	43.8094696158447	41.3717724093018	38.9464919554443	36.7341667175293	34.5816257883301	32.3551768590088	30.2845762904052	28.5995804433594	27.5299456787109	26.6129840548095	25.6955246644287	25.4715994200439	26.6352402341309	29.880479019165	35.6189122998047	43.3878521343994	52.569903735962	62.547672317505
120.044372558594	94.5336389160156	74.5499426269531	60.0932836914063	51.163662109375	47.7610778808594	53.2194470214844	67.53876953125	85.7181713867188	102.756778564453	113.653717041016	116.299624511719	114.028416992187	110.004137939453	107.390830810547	109.3525390625	119.63353515625	136.124456787109	153.208895263672	165.270441894531	166.692687988281	152.895082580566	127.621898132324	97.7439610900878	70.1320979003905	51.6571350097656	44.2908788757324	43.4527785339356	46.1851242980957	49.5302064819336	50.5303153991699	49.1360859069824	47.3193244628906	45.1540787811279	42.7143965759277	40.0743255615234	36.7650835418701	32.7373053741455	28.694164352417	25.3388337707519	23.3744869232178	22.4380818481445	22.0608363494873	22.787313369751	25.1620758514404	29.7296867370605	37.1148027954102	46.9543820648194	58.3114393920899	70.2489896240235
123.840126464844	97.5038727209473	76.8085246606446	61.7540822839356	52.3405455908203	48.5679145812988	53.9073887851563	68.3589682023926	86.7158535383301	103.771245498291	114.318344787598	116.106410598144	112.606642459717	107.195151584473	103.24804918457	104.141446472168	113.481543544433	129.017599593262	145.3403144729	157.040388037597	158.708520141601	146.143143859131	122.950459287353	95.4328168149413	69.8925668305663	52.6320597229004	45.2745709724121	43.6185336533203	45.2290345449219	47.6711604265136	48.5099980773925	47.9937615366211	47.745726284668	47.3935712629395	46.5649754128419	44.8876176757813	41.7960466589357	37.5384764013673	32.9630839923096	28.9180465209962	26.2515410766602	24.2935307640381	22.4785641903076	21.8116966983643	23.2979836311035	27.9424803314209	37.0208986848145	49.8632017960206	64.5558218367922	79.185190978882
128.95851751709	102.213449766846	80.9199681622316	65.0780727032472	54.6877633898926	49.749040222168	53.6293754185791	66.3287689791259	82.7960125760497	97.9798978815915	106.829216567993	107.122263712158	102.226511532592	95.47451741394	90.1988387408443	89.7320328979487	97.1894284982905	110.349320618774	124.538716339843	135.084622741943	137.314046905517	128.015889944091	110.305480470703	88.9994668150632	68.9144973068847	54.867220275879	47.6739833804932	44.1236877342529	42.9918118494872	43.0538342385253	43.0852334136961	43.8029983989256	46.0234768526611	48.6711852390137	50.6706400220948	50.9463576660158	48.960650216675	45.4305066979983	41.1624590411379	36.9630391772463	33.6387790374758	29.9309046181642	25.3017279652101	21.6394100841065	20.8321119803466	24.7679946594237	35.7170171933594	52.4204055784913	71.4732212067874	89.4705254702152
134.312063842773	107.598231092529	85.9536728625489	69.3783891528321	57.8723799633789	51.4356452941895	53.1853644733887	63.1215375009766	76.5683953847656	88.8501691325683	95.2910897521972	93.7956154028319	87.4809254125975	79.4903325427245	72.9671495544432	71.0546892089842	76.2176782216795	86.3605747517088	97.786288726074	106.797730071777	109.69780871582	104.51200542334	93.7050469096678	80.2387120270995	67.0747796279296	57.1750285644531	50.4021964260254	44.7817639777832	40.5196248356933	37.8216726157226	36.8938009338379	38.9480558967285	43.84717509375	49.7730893648682	54.9077295500489	57.4330264892578	56.9087625677491	54.546983892212	51.0080168847657	46.9521879675294	43.0398235626221	37.3226792203369	29.3605373259277	22.0757645539551	18.3907275789795	21.2277930755615	33.9537938698731	54.6204855122071	78.1776187633059	99.5749443839113
138.813283569336	112.594077736816	90.9790384924316	73.9681658361816	61.5614597680663	53.7589202880859	53.3753135012207	60.4106394074707	70.6427488493653	79.8494926694337	83.8087217102052	80.5748972192384	72.9627853015138	63.8906940856936	56.2769317004397	53.0398062744143	56.0267809184573	63.2923168801273	72.0652194931644	79.574294091309	83.0483460083011	81.6301748847659	77.1672438315431	70.9453533876954	64.2503040922852	58.367896484375	52.3722904350586	45.4062855849609	38.8586421274414	34.1181202558594	32.5734801635743	35.8131934328614	42.9114199348145	51.4854522960205	59.1525831430664	63.530105102539	64.2902520648192	63.0214956121825	60.2154849090575	56.3638691198729	51.9582974090575	44.4413303803709	33.4852019241943	22.9260711348877	16.6000971068115	18.3434389343262	32.4818642631837	56.4579336971436	83.7829957675782	107.968399005859
141.374694824219	116.136850738525	95.0654647827149	78.1605369567871	65.4220672607422	56.8500556945801	54.9991800537109	59.8694403381348	67.6288198547363	74.4453019104004	76.4868698120117	71.9085407104492	63.264992401123	53.3236991577148	44.8521352539062	40.6177749633789	42.0772247924805	47.3855018920898	54.3576965026855	60.8088988647461	64.55419921875	65.3690829162598	64.710156463623	62.9141918334961	60.3179609985352	57.2582359313965	52.4973457336426	45.8107757568359	39.0550323486328	34.0866218566894	32.7620506286621	36.7826704101563	44.9108103027344	54.5944426879883	63.2815399475098	68.4200744628906	69.7549870605469	68.987629486084	66.5005904998779	62.6764588623047	57.8978233337402	49.259333908081	36.5059314117431	23.9956408538819	16.0864872436523	17.13649559021	32.0518639221193	57.9272422332764	87.4033334808352	113.120840621948
139.976335693359	116.835834003906	97.3881143786622	81.633176817627	69.5710213208008	61.2016478881837	58.8636444118653	62.5570108918458	68.7738654899903	74.0063263681641	74.7465116882324	69.146937977539	59.5461931281738	48.7155023491211	39.4260908493652	34.4491838378906	35.1695420915527	39.7396821376952	46.0824628110351	52.120742946289	55.7773813781737	56.7956044709472	56.5601730014647	55.4562474233397	53.8689881901854	52.1835557556151	49.5337868500976	45.6629078378906	41.8701636232911	39.4547991105958	39.7160592041017	44.0839914713136	51.6924326427003	60.3963113670045	68.0505562929688	72.510096069336	73.5842337020875	72.7030167587281	70.1524907302856	66.2187011077881	61.1876933822632	52.0653641951904	38.6610165525513	25.4658054921265	16.9708860516968	17.667413269043	32.6386290009767	58.8904298889771	88.7979531478274	114.73633599231
135.343194091797	115.40045350708	98.5673874597168	84.843995949707	74.2302789770507	66.726236541748	64.4354015412597	67.3577739755859	72.3380544985351	76.220943763916	75.8511424255371	69.324467987793	58.7444533481445	46.96737225	36.8494984367676	31.2471056518555	31.6634073464356	36.1942210249024	42.5847265104981	48.5801036264649	51.9255321960449	51.9106164902344	50.0385699602051	47.3749861994629	44.9854588015137	43.9355813598633	44.2062269003907	45.0869996940918	46.6065902021484	48.7936888857421	51.6769862060546	56.1276503477782	62.1265543367919	68.3669458960571	73.5420727485351	76.3451826171875	76.6780797543335	75.4119323446655	72.6940340097046	68.6716783709716	63.4921590499878	54.2111040351562	40.7303175787963	27.4663576983032	18.8357824110717	19.2551497344971	33.7417358005372	59.3511685975953	88.5575339277346	113.834917593018
130.505212890625	113.916783388672	99.8405400579834	88.2764828985596	79.2246119104004	72.6849270935059	70.5044310203858	72.6831236910401	76.4505012467041	79.0360598286133	77.6692955780029	70.4155425895996	59.1218034359131	46.6900769748535	36.022362064331	30.0206575622559	30.3580221854248	35.0997900285645	41.7363730164795	47.7581830739746	50.6556321258545	49.1138065444336	44.8057650465087	39.7038780736083	35.7805160672607	35.0080494689941	38.380029092041	44.5815413087158	52.12225989917	59.5118586435548	65.2600113220216	69.5723900755006	73.4425457172242	76.5619700357972	78.6221548198242	79.3145918579102	78.6146259965515	76.7279293766785	73.6914847285461	69.5422747824096	64.3172822685242	55.263541840393	42.3563983445129	29.7252998006287	21.4996942284851	21.8090296478272	35.3989300893556	59.5164302065735	87.0430939534303	110.860485283875
128.492334960938	114.470897789307	102.444828205567	92.4141262097169	84.3787918017579	78.3388249816896	75.8607124277345	76.9444541398927	79.2403201008301	80.3985802932129	78.069504699707	70.3945736313476	58.9402737663574	46.4943846381836	35.8446857802734	29.7789567260742	30.0525882368164	34.8070606235352	41.4092877443847	47.2261834575195	49.6246616210937	46.8048622038574	40.5221759670409	33.4763929575194	28.3673032221678	27.8946968078612	33.9205566325683	44.6450226650391	57.2751205283205	69.0178758454592	77.0803142395022	81.0769536904299	82.8697771162111	83.0370075468751	82.1568680124512	80.8075815429688	78.9719732080078	76.2645609875488	72.7111072772216	68.3373744726562	63.1691249694824	54.7896660233153	43.1818227037353	31.9706341273194	24.7811394106446	25.2383776702882	37.6479576359865	59.5931865633545	84.6156513577882	106.256938924683
132.334503173828	119.148870849609	107.61750793457	97.7404144287109	89.5175903320312	82.9490356445312	79.2942253417969	78.5531594238281	78.8366254272461	78.2554108886719	74.9203033447266	67.2359729614258	56.4618947143554	44.9910633544922	35.2164736328125	29.531120300293	29.5463071289063	33.666704284668	39.4753561096191	44.5553069458008	46.4896011352539	43.3834710388183	36.8482204284668	29.7260007629394	24.8589635009766	25.0892601013184	32.6931727294922	45.7759337463379	60.9231199035645	74.7203079528809	83.7530746459961	87.3000842285156	87.6376188659668	85.8476821899414	83.0122778320312	80.2134094238281	77.3282221679688	73.6353803100586	69.3191660461425	64.5638615722656	59.5537490844727	52.3564649963378	42.849154510498	33.9303630065918	28.4986358642578	29.4525184631348	40.5265642089845	59.7884095153809	81.6362242736818	100.468178375244
146.345069335938	131.518594351807	118.199781646118	106.388631218872	96.0851430700685	87.2893171997071	80.8485637437744	76.7628827022705	73.7611588712157	70.5722770466307	65.925122024536	58.8149612321776	50.0892048055419	41.2549516037597	33.8193004859619	29.2893503112793	28.7857053267822	31.3036329597168	35.1622268394775	38.6805805954589	40.1777878570556	38.2196150395507	33.9266663900146	29.4502922855225	26.9418431031495	28.5526692199708	36.3595568525392	48.9282724161378	63.1436365859376	75.8904700371094	84.0535934448242	86.9262285575561	86.5851615918579	84.0905599250182	80.5025909343261	76.8814219970702	72.7682136695861	67.4561877003478	61.6336032548521	55.988719498596	51.2097955970763	46.1833361228636	40.4505016322936	35.68153526651	33.5466801666566	35.7161794738771	45.0807590529787	60.526923476532	77.7185839473267	92.3196516681518
168.504071533203	150.189352202148	133.366811985474	118.036450883179	104.198268895264	91.8522660217285	81.3304079146728	72.6326945740967	65.2611775218507	58.7179082797853	52.5049383697511	46.4819305446778	40.9808504566651	36.2122039763184	32.3864969742432	29.7142353210449	28.5713150782471	28.8173989987793	29.8886429903565	31.2212029606934	32.2512348175049	32.3801691591797	31.9839020472412	31.9602875841064	33.2071798721923	36.6224330139159	43.6761335300292	53.7697120189209	64.6980386994629	74.2559837905274	80.2384175109864	82.1828913202515	81.5594917390747	79.0618915783386	75.3837636489258	71.2187807617188	65.5732138600159	57.9846144032288	49.94357597641	42.9406921646119	38.4665565528871	36.5589537946168	36.2241548330994	37.4054826882629	40.0462603800354	44.0898109283447	51.2853783222656	61.6707472151794	72.6220516234742	81.5154255635377
192.341482055664	169.809306727295	148.856795350952	129.483947926636	111.690764454346	95.477244934082	80.6743668826904	67.2821303001708	55.5540689112548	45.7437164406738	38.1046066131591	33.4240499204101	31.5330238792724	31.2505627521972	31.3957008016357	30.7874722900391	28.9833466856689	26.7706344802246	24.8131314713134	23.7746334565429	24.3189362335205	26.8101604123535	30.8057754613037	35.75960046521	41.1254545089112	46.3571566772462	52.1503835573731	58.8692557593995	65.4702584025879	70.9098766062012	74.1445954895019	75.0434022149047	74.3019733695678	72.1168282098693	68.6844859921874	64.2014659729003	57.11596154953	47.2969598844909	37.0721708815001	28.7693044442748	24.7160704765319	26.1542219664916	31.531952311676	38.9866320297546	46.6556316383973	52.6763216552735	57.5714081499024	62.5826441105042	66.9259704328003	69.8173280125121
211.38727319336	185.026620253907	160.407928140869	137.531196854248	116.396426394043	97.0036167602539	78.8150496760253	61.8307251413573	46.857220571533	34.7011133818358	26.1689809875486	22.8284883808592	24.141917284912	27.7577702114257	31.3245496721192	32.490758178711	30.102010451416	25.7259714824219	21.0942191914062	17.9383314980468	17.9898863220214	22.4546158137206	30.1781346933594	39.3518447353517	48.1671477141115	54.8154454040529	59.2897877299806	62.7959068422852	65.3442278537598	66.9451758771972	67.6091760253905	67.4810909398192	66.5539705452879	64.6105208795775	61.4334479804686	56.805457885742	48.7691955484008	37.4695236099241	25.8424746408078	16.8240812115476	13.350375892639	17.6400445933837	27.7357322667846	40.3094100488892	52.0330490757448	59.5786204833986	62.3698346689454	62.625377541687	61.2096835059813	58.9871869661863
219.171417236328	190.489455108643	163.75840675354	138.978272171021	116.149051361084	95.2707443237305	75.687065322876	57.3980143585205	41.38802003479	28.6415109558106	20.142915725708	17.8824149475098	21.2037228851318	27.1215686340332	32.6506812896729	34.8057899475098	32.0075166778564	26.2460420837402	19.8904330596924	15.3097565002441	14.8730792999268	20.2585623779297	29.8868278045655	41.2406342010498	51.8027401885987	59.0559043884277	62.6018268432617	64.11866847229	64.2038792114258	63.454908996582	62.4692077636719	61.4692871932983	60.056847328186	57.8981206474304	54.6593396301269	50.0067367553711	41.9056546669007	30.5786050453186	19.0775739250182	10.454547340393	7.76151132583618	13.687325630188	26.1973328971863	41.2582435035705	54.8367678260804	62.8996162414551	64.1116440124512	61.1617108879089	56.0525339736938	50.7868303756714
212.59917199707	183.048493164062	155.821719085693	130.918849761963	108.339885192871	88.0848253784178	69.751783178955	53.3407585944823	39.4545823344726	28.6960851083985	21.6680976257325	20.3397465251466	24.3091446669923	30.6226020932618	36.3264288459473	38.4669349670411	35.3720969887696	29.0110415498047	21.8918038518067	16.5224190964356	15.4109224853516	20.2340863564453	29.3198872419434	40.1531666350098	50.2187660288086	57.0015269165038	60.1265570749511	61.2706288420409	60.9960805524902	59.8652505410156	58.4404771423339	56.7397718416747	54.3882424158935	51.3588716371459	47.6246422775878	43.1585371093749	36.3232316157836	27.1367372820434	18.0550408832397	11.5341291944581	10.0299889907838	16.0072688309327	27.8286441981812	41.7971422544556	54.2157901616821	61.3876150817871	61.6210254401855	57.3806697955932	51.2039355098876	45.6282099449462
195.983889282227	166.271626202393	139.439067538452	115.486213290405	94.4130634582521	76.2196180419923	61.0527972254639	48.912601008667	39.5786491158447	32.8305612712402	28.4479571990966	28.0757037661132	31.8607211561279	37.3357090690917	42.033367204956	43.4863952636718	40.1422778492431	33.6458818283691	26.3259802950439	20.5113463432617	18.5307530670166	21.7511697395019	28.6200809647217	37.0870328328858	45.1015714342042	50.6132428588868	53.5256578947754	55.2057858150635	55.7982104379883	55.4475155817871	54.2982850646973	51.9769917527466	48.3872464337769	44.0893398087464	39.6435625786133	35.610205444336	31.106767188202	25.759720676239	20.8928177350158	17.829810191101	17.8944498710632	22.819271559021	31.7217740372619	42.0031551296081	51.0646126598816	56.3073444519043	55.9439881967774	51.7070786786194	46.2776593607788	42.336773706604
173.967682373047	144.882831414795	119.240220266724	97.0398489288329	78.2817174011229	62.9658256835936	51.8980534288329	45.0784006368408	41.2980478287354	39.3481755256348	38.0199642486573	38.4594113132325	41.4723963719483	45.3399234516602	48.3429965792237	48.7626197814942	45.3097118236084	39.1302700209961	32.1579162259522	26.3262722907715	23.5689600677491	24.7916831499024	28.7053603023682	33.9514361356201	39.1713552601318	43.0065622863769	45.7390450361328	48.2745071024169	50.1899667525634	51.0624422539062	50.4689518737793	47.5832756270141	42.6874013353881	37.020658976654	31.8223785285644	28.331889968872	26.5594223180237	25.6787555908508	25.6745462566834	26.5314507848511	28.2341256446839	31.5565281834107	36.5088874214783	41.9302673380432	46.6597319122619	49.536345123291	48.8442483925781	45.3573990673522	41.6495850154418	40.2945941046753
151.192664550781	123.606085992431	99.8549454254147	79.9392428497312	63.8589782653806	51.6141516723631	44.595497755493	42.8030165147705	44.1506059229737	46.552163952881	47.9215885772707	48.8599938093264	50.7581143338625	52.7142791311037	53.8268171812745	53.1940574645997	49.8660514761964	44.4439132292481	38.3525654810792	33.0169309890138	29.8619325103761	29.3374972104493	30.4936765843507	32.6555798841553	35.1483163619384	37.2969952697753	39.7066342324218	42.8271604151611	45.7510473808593	47.5707686923828	47.3787979125976	43.960952164978	37.9222490742797	31.0839629552916	25.2673681228026	22.2937388916015	22.9843579391174	26.1250423888245	30.483868224579	34.828911430237	37.9282479896547	39.6522330730592	40.8221493578797	41.6324640887756	42.2776445104064	42.9521578674315	42.0855221379393	39.5480924921569	37.6955919629516	38.8837435831909
132.30094909668	107.165367126465	85.9130111694336	68.5438812255859	55.0579772949219	45.4552993774414	41.453076171875	43.0513076782227	47.6741508483887	52.7457626342774	55.690299987793	56.6465758972168	57.3318190612793	57.5378099975586	57.0563292236328	55.6791572570801	52.8029493713379	48.5665185546875	43.8748818969727	39.6330564880371	36.7460594177246	35.3704825439453	34.9029811401367	35.1086674194336	35.7526535949707	36.6000518798828	38.368341217041	41.2141134643555	44.0611502075195	45.8332330322266	45.4541435241699	41.5123500671387	34.7253316040039	27.210385559082	21.0848093566894	18.4659004211426	20.6847349853515	26.3297814331055	33.4044254150391	39.9120525817871	43.8560485839844	44.5395805969238	43.2937248535156	41.1637305908203	39.1948470458984	38.4323234558105	37.4315255432129	35.4956204833984	34.7915596923828	37.4862945861817
115.783625732422	95.3879995135497	78.3172985546874	64.571522855835	54.1506724169922	47.0547472381593	44.9751932346192	47.9120104063722	53.3280298804933	58.6860827840577	61.4490002441407	61.2635402443848	59.8211487000733	57.6516886357422	55.2850230759277	53.2510150451659	51.4221061826171	49.4450544719238	47.5111974543457	45.8118726711427	44.5384176635743	43.7740364145509	43.3911705632326	43.2650141352541	43.2707611562501	43.2836056518556	43.7985884450685	44.8989135187989	45.8420196385499	45.8853455698242	44.286330078125	39.6799190133056	32.5611531983642	24.9776138585205	18.9768822189941	16.6065395050049	19.3799343740234	25.9320126759033	33.9927514244385	41.2921276334229	45.5601183166504	45.9165884714356	43.874886755249	40.7552156721191	37.8777777260742	36.5627754211426	35.5021556254883	33.8157833364258	33.465738251709	36.4141000690918
98.5459522705079	85.1246650262452	73.9812954779053	65.1158436254883	58.5283094689941	54.2186930084228	53.6232182994384	56.741885342041	61.4203580527343	65.5043003480224	66.8393761444091	64.4648037556152	59.8168072373047	54.3365591188965	49.4652319298096	46.6439981994629	46.3957535338135	47.759716246582	49.951542928833	52.1868901716308	53.68141456604	54.5602450737304	55.3462773006591	55.8518178043212	55.8891731422118	55.2706498718261	54.0374320942382	52.3146487711181	50.0405237508545	47.1532808818359	43.5911440124512	38.195439869812	31.0073525549927	23.7648919773254	18.2060680461426	16.0688906707764	18.8678488158874	25.4442692085877	33.526418401886	40.8425629487915	45.1209694023132	45.4944604506226	43.4775250583801	40.3709291933289	37.4754388232117	36.0918199157715	35.1216016445312	33.6976066976624	33.4675413148804	36.0791117359009
82.8512941284179	76.6343766195678	71.5506803552246	67.6002053353882	64.7829515600586	63.0989190292359	63.6405445313721	66.4078280664673	69.7621144518433	72.0647485048218	71.6770750427246	67.0837924296875	59.3773374541626	50.8306625699463	43.7167202308349	40.308462890625	41.7713404145508	46.5900511667481	53.0164203493652	59.3022731645508	63.6994348144532	66.4040126252442	68.5814564621583	69.9376053359376	70.1782982573243	69.0093742370606	65.9732384819337	61.2659983181153	55.5740459354248	49.5837735236816	43.9815732727051	37.8952381169434	30.8671732631836	24.2056893097534	19.2190968549805	17.2157064971924	19.5694069349975	25.4079911028443	32.6706259528199	39.2964784370117	43.2247155075073	43.7261699598388	42.1747304926147	39.6641479125366	37.2881730263061	36.140556640625	35.360018074707	34.2173901240845	34.0045938099365	36.0135501534424
70.9630167236326	70.1761472485351	69.6711316027832	69.447969786377	69.5066617993165	69.8472076416017	71.2705650954591	73.7767341608888	76.1642781645509	77.2317604331056	75.777744293213	69.9539322653809	60.561282131836	50.3722401118165	42.1592524245606	38.6947652893067	41.5963158144532	49.015606520508	58.5263317448732	67.7021858249514	74.1168630981448	77.9802431728518	80.909863157471	82.5909036394045	82.7085452060549	80.9479684448245	76.4943739255373	69.5576412565919	61.3599695832521	53.1235580507813	46.0706058044434	39.6156392349854	32.9438589122315	26.9334752500611	22.4626986623536	20.4097395629884	21.9055373554078	26.3646184303589	32.0905736826783	37.3869940072021	40.557470298767	41.0646904244384	40.0395937876586	38.2881485878296	36.616323024353	35.8300852966309	35.2875593903808	34.4514331726685	34.284520664917	35.7496358885498
65.1444854736328	66.0089898681641	66.9883276367188	68.0824987792969	69.2915032958984	70.6153411865234	72.7566731567383	75.715499206543	78.4378282775879	79.8696693115234	78.95703125	73.9086492614746	65.4271840515137	56.1995328674316	48.912592956543	46.2532615661621	49.9181287231445	58.1159295959473	68.3017791442871	77.9307923278809	84.4580841064453	87.9638408203125	90.1446524963379	90.8802396240234	90.0503226928711	87.5346221923828	82.4892047424316	74.9942566833496	66.3156780853271	57.7193690185547	50.4712295532227	44.1929687042236	38.0406530914306	32.5817191925049	28.3836034851074	26.0137424468994	26.2971687011719	28.8555912628174	32.4514611968994	35.8472295684815	37.805347442627	37.9629952697754	37.1452056732178	35.8962079772949	34.7602315063477	34.2815055847168	33.974380065918	33.4760354003906	33.5149468078613	34.8195895080567
68.0423692016603	65.0688926809693	63.0400790185546	61.9559282144164	61.8164402685545	62.6216151809691	65.2339591690672	69.653472232849	74.5863950462035	78.73896828302	80.8174326171875	79.7007997148439	76.2515757933962	72.151243353638	69.0812848963627	68.7231829223637	72.2948315727543	78.6752425136723	86.0375745334476	92.5549864204104	96.4006369628908	97.318658190674	96.5269442448731	94.4092970808106	91.3495186538086	87.7314109191894	83.1385320898437	77.3150141955567	70.8855199169923	64.4747119348146	58.7072529296876	53.3198215209963	47.895975921631	42.8306982025148	38.5189704345705	35.3557746887209	33.7352706834718	33.3941370382081	33.7411341751709	34.1850225166015	34.1345624847412	33.3935230026855	32.3560637889403	31.3165314588622	30.5692726278075	30.4086339111327	30.4495812265624	30.4958834971923	31.1250918464355	32.9147573977051
78.1477576293944	67.1831803836059	58.7292668041993	52.7860168911744	49.3534306445313	48.4315080642701	51.206827689087	57.679389518982	66.0693257459107	74.5967685618286	81.4818501586914	86.7747662929687	91.6620955033568	96.0685441551512	99.9188186136472	103.13762524414	106.028125036865	108.640513748291	110.520049893066	111.21199198584	110.26159854126	106.928092548096	101.514634996582	95.1323914035644	88.8925272858887	83.9062081604004	80.5167784228516	77.9834610620117	75.7912394842529	73.4250970959472	70.3700173034667	66.4386473651122	61.9743316766356	57.2580993505858	52.5709794995116	48.1940012359618	43.9392242196044	39.6192957087402	35.5161262138671	31.9116262454834	29.087706314087	27.0542913395997	25.6234409816895	24.7802678604737	24.5098845960694	24.7974038085938	25.3330598894043	26.1267777584229	27.6432058286133	30.3469925129395
91.4906475219727	70.9478706723023	54.7491751513672	42.8945609591674	35.384028095703	32.217576560974	34.9726430360106	43.6492275208129	55.8811749938354	69.3023304335327	81.5465388183594	94.0012645505372	108.243944311096	122.193381496704	133.768379504029	140.887741729737	142.780930467285	140.835410118897	136.206987244385	130.051468403565	123.52466015625	115.346364958008	104.746045102295	93.6439969057617	83.9605166850585	77.6159007568359	75.8527420056152	77.3908428869629	80.3663140740967	82.9152662402344	83.1738100585938	81.0105537420655	77.668090175171	73.3435070385743	68.2338920129395	62.5363327789308	55.422574742798	46.7612261174317	37.794668793457	29.765284661499	23.9154556121826	20.4866425202636	18.6505907919921	18.0451091152343	18.3080061778564	19.0770906677246	20.0811643665771	21.5616881491699	23.9254593428955	27.5792752751465
104.101035644532	74.9589812432862	51.7930882177734	34.603356567993	23.3897862939451	18.1523773956296	20.8287695290525	31.4189626942137	47.0164974071044	64.7149141837157	81.6077535400391	100.251010042236	122.582323346314	144.767701603028	162.973152963135	173.364685577393	174.216169215821	168.083598444581	157.556168608643	145.223075052979	133.673513122559	121.12769648584	105.859494912842	90.5385879008788	77.8346549472655	70.4173755493163	70.3752211022948	75.9284052746582	83.9442209735109	91.2899611059572	94.8329185791018	94.4966481573489	92.3696212359622	88.5665056683353	83.2019693078616	76.3906800079349	66.6988676862796	54.0500871072999	40.5949933944092	28.4842416710205	19.8684870605468	15.2319187844237	13.1407667603759	12.8687471562499	13.6895761398925	14.8769698791503	16.1502429702148	17.9935846345214	20.8280229777832	25.0745861057129
112.008918762207	77.8125297927857	50.5542901611328	30.2341998672485	16.8522589111328	10.4084672927856	13.0725714874268	24.8445714950562	42.4698476028443	62.6937800979614	82.2617492675781	104.394718322754	131.262433738709	158.033450698853	179.876324386597	191.959609985352	191.996762634277	183.208745544434	169.02537600708	152.876471313477	138.191848754883	122.826308197021	104.493304779053	86.4106387023925	71.796110168457	63.8675193786621	65.3130139770508	73.9873938293457	85.8584374694825	96.8939234313965	103.061630249023	104.358038116455	103.471294677734	100.406679641724	95.1694727172851	87.7649536132812	76.2816484832764	60.7160375213623	43.9353314971923	28.8067411804199	18.1974773406982	12.8314623718262	10.7972224273682	11.008873916626	12.3805332489014	13.8263168334961	14.9966440124512	16.6154371795654	19.2070673217774	23.2959054260254
114.479794311523	79.7895249612427	52.1356550146485	31.5181844717408	17.9371133325196	11.3924415969849	14.1065479395753	26.0794323602906	43.9775268474732	64.4672633894654	84.2150739746094	106.497190775147	133.535992465515	160.417130787354	182.2262574823	194.049024291992	193.533817806518	183.95687019812	168.845601581665	151.727432072021	136.129781784058	119.645497024658	99.922964383911	80.5729144014891	65.2060776170653	57.4331845703124	60.3109290466308	71.4321573529053	86.2118288110352	100.06490274292	108.406338470459	111.341628914551	111.927467860596	110.005615927246	105.417833733154	98.0058818969728	85.4626062185061	67.8934996186524	48.759293397705	31.520718855957	19.6385072937012	14.1398037600098	12.7174540546876	13.830740604126	15.9389458347169	17.5013521728516	17.9688368233643	18.3685448353272	19.5241604014893	22.2593677145996
114.160331115723	81.8259549511719	56.0749933398437	36.9074462817382	24.3233137768554	18.3225958251952	21.0657893393554	32.5528943193359	49.5431653962402	68.7958572011718	87.0702243652344	107.311283696289	131.679532106934	155.757444385376	175.127495319824	185.372159698486	184.385387164673	175.112194526245	160.711657318237	144.342851075684	129.164851333618	112.549115591797	92.3895934935303	72.6290987891846	57.210445229126	50.0764465637208	54.5497674682618	68.001865442505	85.4487434735108	101.90640454834	112.390851654053	117.140015547974	119.476560905395	119.043591590332	115.484211466797	108.441524398804	95.2327106031494	76.0957008371581	55.0547247756346	36.1340120933837	23.3577924652099	18.1293814558105	17.7659592819824	20.1625525966796	23.2141880528564	24.8158923034667	24.0959225281982	22.457594291748	21.2085218245849	21.6563193571777
112.15228302002	83.5003068019104	60.7179940869141	43.8053448750306	32.7623591662598	27.5890369606019	30.3465471441041	41.0348897167664	56.5623113495179	73.8370587132874	89.7673784790039	106.739795011597	126.815477197113	146.414638488159	161.957492337341	169.864252197265	168.434810082947	160.055690359314	147.277055003845	132.649065994018	118.721885307312	102.732218498779	82.979957583435	63.6100442286986	48.7674201019897	42.5970268707275	48.5623166168213	63.8999948953247	83.414883583374	101.911804558106	114.195579696655	120.632840073975	124.687037771973	125.808226178223	123.446458680298	117.051788665772	103.654428010132	83.6210077883301	61.4062101871337	41.4647173933105	28.251211593628	23.51839974292	24.2964937166749	27.9564330826416	31.8691574085694	33.4056062622071	31.355197131836	27.4706369722901	23.5677995511475	21.4625586359863
109.557403869629	84.3910675527954	64.4103462060547	49.6152398294067	40.0057484228515	35.5818719863891	38.3450728111571	48.2953508971557	62.4305128076782	77.748365106018	91.2467143554687	104.685522646484	120.066252270203	134.748960090943	146.093702973023	151.460537780762	149.565425935547	142.168329527832	131.195306425537	118.572414496582	106.225711608887	91.3898603459474	72.7808221291505	54.546603083252	40.8352093330079	35.7946470031739	42.8813638671876	59.330022508545	79.95595126709	99.5744784826661	113.000932495117	120.699744549805	126.127362420166	128.587139238159	127.382428135742	121.816582244873	108.790224812378	88.7677870836181	66.3983341883543	46.3309312563475	33.2146434173583	29.0250629050292	30.6628129661864	35.1645052503661	39.5667514071044	40.9061630859374	37.7239566391601	31.995724300415	25.9096415412597	21.6538838332519
107.477447509766	84.0767242431641	65.497738647461	51.7404907226563	42.80498046875	38.6912078857422	41.4576177978516	51.1042102050781	64.5433178710938	78.6872735595703	90.4484100341797	101.051264526367	112.554281860352	123.120656188965	130.913581665039	134.096252441406	131.66057409668	124.831083862305	115.119923370361	104.03923425293	93.1011581420898	79.7170957336426	62.8789526062011	46.4696277160644	34.3720200195312	30.4690284729004	38.0396965942383	54.4954250793457	74.9176486511231	94.3878020324708	107.987319946289	116.220371032715	122.365998809814	125.667950317383	125.369972595215	120.715812683105	108.702567382813	89.8344053344726	68.6156813354491	49.5507501831054	37.1439666748047	33.3675752258301	35.2186726379395	39.738892288208	43.969867553711	44.9532318115234	41.1794970550537	34.6209076995849	27.5416957550048	22.2060932312012
105.434876464844	81.5795323188783	62.598797998047	48.49267350235	39.2611588317872	34.9042539863588	37.7180065215456	47.7024164373476	61.4134124005433	75.4069230779115	86.2388771362306	94.6721570339357	103.002810326508	110.086513326294	114.778942345642	115.9357736969	112.615344146058	105.580536151551	96.2438445643926	86.0177642355961	76.3147900161747	65.0489465725101	51.2785706705935	38.1326253108522	28.7400734937135	26.2298782196046	33.4050738206788	48.1796849633181	66.3491601492923	83.7089478803714	96.0544966583255	103.857443642334	109.920823164551	113.537179486206	113.999056868531	110.598999572754	100.792120059082	85.0500554866945	67.1901371652832	51.0296964045409	40.3860645141601	36.8798130881347	37.9660545866699	41.2139316187744	44.1925867934571	44.4711627197266	40.7737318121338	34.7208656646729	28.2264556555175	23.2043931628418
102.695188171387	77.1805004203797	56.8163982910157	41.6028817832947	31.5399508972168	26.627605632782	29.5287380106812	40.2433480309144	54.7770976624451	69.1356488742371	79.324663635254	85.6130015522462	90.6635546459046	94.0730335061037	95.4381487227174	94.3556108856203	89.8408431675417	82.1627051752321	72.7980621495974	63.2237793315431	54.9167219619753	46.5887097956544	37.2551660053101	28.8483609588013	23.3005650239868	22.5440485687256	28.6223039632569	40.2471509623414	54.3533510106203	67.8756655527345	77.7488560333253	84.3578676738283	89.7461928444826	93.3364137131349	94.551112447632	92.8128712158205	86.3505719259035	75.5491597993165	63.0653119737548	51.555705586914	43.6770177764892	40.4163069694824	40.0024550740967	40.9548744498291	41.7929774561768	41.0361764526367	37.8551302404785	33.2368972467041	28.4254892694091	24.6649181066894
99.9746888427734	72.3462453788757	50.2225996459961	33.6037516441345	22.4897013732909	16.8804488334655	19.8390756392211	31.3655817905578	46.8653448656311	61.7437424425964	71.4061520996093	75.6210935072631	77.4516482801208	77.2450369122924	75.348479897888	72.1091977310179	66.4944367915648	58.2727167501219	48.9931680368651	40.20492108197	33.4571063156127	28.3338525371093	23.8024061263427	20.4865738843383	19.0101626121216	19.9969791107178	24.639748487915	32.5225995430297	41.8564446143798	50.8521960402831	57.7207661590575	62.7275569477538	67.06529351416	70.3358728927001	72.1411921177977	72.0831482238768	69.2769264768065	63.9879288536376	57.5433774555663	51.270494383789	46.496501739502	43.4762422956543	41.3249013181152	39.6602146474609	38.0999181242675	36.2617475891113	33.8458221911621	31.1069847033691	28.4950564019775	26.4598585632324
97.9896846923828	68.5433840255738	44.8894621826173	27.0279191635133	14.9587549682618	8.68196959686288	11.598282781128	23.7076945210572	39.9091252189332	55.1014952770386	64.1837250976563	66.4437283249513	65.282224690735	61.76734372876	56.9672149727785	51.9499679565432	45.7334906485598	37.6056966929934	29.0397541370852	21.5088310280764	16.4860954132082	14.2818419309083	13.9139585496827	14.9170033118897	16.8255342598877	19.1741094360351	22.4057688605957	26.8308071719971	31.7846643398439	36.6027803337404	40.6205951232912	43.9724252846682	47.101310838135	49.8057769194338	51.8843486643069	53.1355512084963	53.4701872053224	53.0225732309572	51.92650530542	50.3157794487305	48.3241916809082	45.5588044924316	41.9304205366211	38.0284460777588	34.442287380127	31.7613507080079	30.1679375152588	29.2691102923584	28.7914168585205	28.461405032959
97.4564819335938	67.2385331916809	42.8890460205078	24.4080204200745	11.7954563903808	5.051353931427	7.75562281036378	19.9082630271912	36.1394099311829	51.0791988716125	59.3577651977539	59.8282014312744	56.0704173393249	49.8047741394043	42.7516330490112	36.6313552856445	30.7153703689575	23.8567708206177	17.148412361145	11.6831507110596	8.55384159088135	8.43014511108398	10.5834907913208	14.0093884658814	17.7033479690552	20.6608791351318	22.8687265472412	24.9965503158569	27.0642335662842	29.0916594238281	31.0987110137939	33.098386505127	35.077430480957	37.0163456878662	38.8956348724365	40.69580078125	42.8293576049805	45.3093035125732	47.5168672180176	48.8332774353027	48.639762878418	46.1631789855957	41.8160399475098	36.7580626068115	32.1489638061523	29.1484603881836	28.2436060638428	28.6612562713623	29.6708304443359	30.5417480163574
99.5263942871093	69.6536259231567	45.4949146423339	27.050260444641	14.319663330078	7.30312329864492	9.60198392675773	21.2162452144165	36.743891796997	50.7829083098755	57.9312793884277	56.5827562494507	50.3386824693604	41.6084312229616	32.8013756850588	26.3268890304567	22.0416082373048	18.3392845224	15.434962418518	13.5436864584349	12.8805011749266	14.0166286330564	16.8087058109739	20.3998996110838	23.9333769357908	26.5523046874998	28.1310196955565	29.2407440250243	30.0699724318846	30.807199672119	31.6409205017089	32.4590100407714	33.1358051186523	33.8394930551758	34.738261170166	36.0002967834473	38.1862742548829	41.1840687045899	44.1526685927735	46.2510623796388	46.6382385253907	44.4993974958496	40.3952136508789	35.5478862917481	31.1796147197266	28.512598236084	28.0959782265625	29.1149551569824	30.7458169487305	32.1648515231933
103.721884277344	74.810917665863	51.3256946350097	33.2662151847839	20.6324793151855	13.4244870262145	15.1711905476684	25.8725898795471	40.2352566771545	52.9657625957946	58.7706792907715	55.5425291621704	46.8102644397888	35.7351015234986	25.4782568131714	19.2009467086792	17.607293833313	18.5898205871582	21.0923430352783	24.0586772427367	26.4326392745971	28.3763144074706	30.5938252646483	32.8420439312133	34.8778424922485	36.4580930328368	37.560407328247	38.3468706550903	38.8510653504638	39.1065737514648	39.1469781951904	38.7170200112304	37.7943109748535	36.7617390916748	36.0021923673095	35.898558807373	36.9416014926758	38.8760617528076	40.9657949665528	42.4746565126954	42.6665017700196	40.9013364060059	37.6699235014649	33.9322545551758	30.648321065918	28.7781145324707	28.7769674360352	30.0048854440918	31.7788698348389	33.4159218864746
108.315981323242	80.8775088508606	58.4710407745362	41.0965770942689	28.7541178100586	21.4436629219056	22.5269103733521	32.0038601643983	44.8319653797303	55.9686791040344	60.3714544219971	55.4951550346069	44.7014788854065	31.8081304229126	20.6328140956421	14.9932343521118	16.5101287301636	22.6383609307862	30.9468246472169	39.004413572693	44.3800214004518	46.6524026011964	47.4422947127687	47.3815660291139	47.1020848441773	47.2357194519044	48.0032922237549	48.9835576304322	49.8452821147462	50.2572321195069	49.8881740875245	48.342062269043	45.8397190355225	42.9752130115967	40.3426128218994	38.5359870910645	37.847584449707	37.8813591480713	38.1989382402343	38.3619487802734	37.9320178222656	36.5539481350097	34.5199883491211	32.3629343114014	30.6155818686523	29.8107268676758	30.2518481077881	31.5837483577881	33.3512094187012	35.0990130915528
111.58171484375	86.0204999092101	65.020607836914	48.5820386268615	36.7047922790526	29.3888687934874	29.7328111040649	37.7366192107849	48.752478712799	58.132575209259	61.2290942993164	55.2282687319336	43.2286414410095	29.4508633031006	18.1155851947632	13.4434579925537	17.8478145010376	28.5148874691772	41.8246776901243	54.1571859570311	61.8924130630491	63.9880933811033	62.8575597157591	60.0642105076292	57.1714441973265	55.7426592254638	56.3060771605224	57.8194323754272	59.4903925174559	60.5266252338866	60.1357981719969	57.8037826667479	54.058800286621	49.6720440291747	45.4147068919677	42.0579818725585	39.6564682573242	37.6960373812256	36.0947903146973	34.7708281281739	33.6422518920899	32.6421851018067	31.8252270437012	31.2916924747315	31.1418961518555	31.4761528320312	32.4858946573486	34.1042451231689	36.0440560163574	38.0181791237792
111.792114257812	88.4069912719726	69.0640505981445	53.7632922363281	42.5047161865234	35.2883224487305	34.8525604400635	41.1974301605225	50.2152574844361	57.7983682861328	59.8390884399414	53.5295051193237	41.608067741394	28.2866455459595	17.7771077728271	14.2913236618042	20.7180527191162	34.2493821182251	50.5521725997924	65.29328490448	74.1395797729492	75.5265869140625	72.3430658340454	66.9357219696045	61.6512607574463	58.8363876342773	59.3151649169922	61.5231223144531	64.2241663513184	66.1822035522461	66.1611404418945	63.5718270568848	59.2383257141113	54.0443613586426	48.8736589355469	44.6099433898926	41.120498046875	37.8161729431152	34.8960430908203	32.5591835021973	31.0046691894531	30.3509997253418	30.4654584350586	31.1702959594727	32.2877629394531	33.6401100158691	35.4443815002442	37.819076965332	40.4386299438477	42.9774739685059
108.536970825195	87.863582437439	70.6085653065491	56.7719194325256	46.3536448153686	39.353741455078	37.9704917163391	42.2038955991516	48.7565295564881	54.3309700413209	55.6297935066224	50.2720612556763	40.4560556531677	29.7531847441711	21.7348565737608	19.9724791870115	27.4310692690428	41.7296881231382	58.4208107216184	73.0569120368041	81.1904670410155	80.7514348287353	74.704832085083	66.155720168335	58.2091604367677	53.9702142486574	54.6417354362795	58.1536830941164	62.701776473755	66.4817348267823	67.6892774047851	65.7210776894531	61.7799895130615	56.7710026530761	51.5991068869628	47.1692919921874	43.1576529663085	38.9608632910156	35.0647804699707	31.9552620068359	30.1181654052734	29.761261689209	30.5606458562012	32.2046613703613	34.3816516958007	36.7799602966308	39.8416465585937	43.7744815056151	47.9153760590819	51.6012411403806
102.967598266602	85.6122064515686	70.9277154447937	58.9141252462768	49.571435856018	42.8996472740173	40.3774931327209	42.0049734321289	45.5639877235718	48.8364355583802	49.6042164878846	46.264180564209	40.2950614197998	34.1015839764709	30.0884731560363	30.66045388031	38.5883964353637	52.2691508733215	67.5464117650756	80.2638736815185	86.2652311935424	82.900503680542	72.9405614285889	60.3603753685913	49.1349164314576	43.2391555480958	44.388186866089	49.9320297648316	57.2980430229493	63.9135854190674	67.2060157318115	66.6051039960937	63.825944359497	59.7238817696533	55.1542611741943	50.9724275207519	46.5997695947266	41.4660574310303	36.4392078515624	32.3871376782227	30.1777637329102	30.0830027141113	31.5242434072266	34.0936107645263	37.3832297382812	40.9852252807617	45.7008402220459	51.8019912606201	58.0868141513672	63.3534446491698
95.6993096923828	81.912964066925	70.0107066403961	59.992537412796	51.8584563841247	45.6084635543823	41.9470646867218	40.8742597811432	41.3332901929168	42.2673972773132	42.6198223896026	41.6960674565735	40.2006382413788	39.1752818538361	39.6617454037629	42.7017760009766	50.7246953911134	63.0360055009614	75.9917237120667	85.9478674059754	89.2604539642334	82.7484660264892	68.8412253383788	52.3102579404296	37.9270898731688	30.4632471771239	32.137749291748	39.7695788566894	50.0302067127685	59.5911037008056	65.1237406616211	66.1115826018066	64.7736489608154	61.8847422287598	58.219664895752	54.5532194519043	50.0698792102051	44.2531091772461	38.3261993835449	33.5124398596191	31.0351206359863	31.1949182746582	33.1763060886231	36.5282692348633	40.7997928703614	45.5398621520996	51.950455607422	60.3322497983399	68.882276933838	75.7975692229005
87.3474182128907	77.0259560360719	67.8467445208741	59.8097836672974	52.9150734753418	47.1626139450073	42.5527063758545	39.0853507678833	36.760095171753	35.5764876381227	35.5340762176515	36.7579263444215	39.2483393179932	42.8177169872436	47.2784612010497	52.4429738082885	60.3746273093261	71.1984871382446	81.8194945444945	89.1425907775268	90.072717086792	81.069994423584	64.1977952882691	44.7659382539063	28.0842418935548	19.4625247802736	21.4736527985841	30.5777468997804	42.9155082570802	54.6276380437013	61.8548374328614	64.1281901315918	64.0205620244141	62.2353275507813	59.4758611501465	56.4455372619629	52.1910130908203	46.24337234375	40.0326292138671	34.9887978942871	32.541892578125	32.975703845459	35.3368889008789	39.1997618742675	44.1386368955078	49.7278280944824	57.5189858315429	67.7959006867675	78.2310971196288	86.4970995895995
78.5272369384766	71.2112831115723	64.4250347137451	58.1684917449951	52.4416542053223	47.2445220947266	42.0679181976318	36.9118425140381	32.5400608673096	29.7163390808106	29.2044429779053	31.6399616394043	36.5137178497315	42.8723279876709	49.7624084320069	56.2305755615234	64.0728533630371	73.9248309173584	83.0924722442627	88.8817413635254	88.5986022949219	78.639761428833	60.8012427520752	40.4879866790771	23.1049336242675	14.0570240020752	15.9791274719238	25.2679504241944	37.971188369751	50.136536819458	57.8116912841797	60.5426032104492	60.9641422576904	59.7573812561035	57.6033930358887	55.1832504272461	51.5862025146484	46.3582007446289	40.8653714904785	36.4738411254883	34.5497360229492	35.3040549011231	37.8260468444824	41.7992137756348	46.9070576171875	52.833080291748	61.3349240112305	72.6235874938965	84.0626074218751	93.015520477295
67.8558947753909	62.7972333448794	57.8599777806856	53.0441280828096	48.3496842512513	43.7766462860109	38.5695251042329	32.7283207059175	27.3862667153474	23.6765967568056	22.7325444545747	25.3240170909731	30.6955255831453	37.6922090076143	45.1592064409029	51.9416569595339	59.6415825672609	69.0288905464022	77.7005478913271	83.2535215964052	83.284778656006	74.6011315300904	58.8046022224121	40.6849720430297	25.0320223020018	16.6355343093871	17.7213349422606	25.0962366605835	35.4214991487428	45.3583820911256	51.5681451721193	53.5882380856935	53.6444877089235	52.4307195008547	50.6407589205324	48.9684314270021	46.8153880891115	43.7190786008302	40.5770263588867	38.2867547600097	37.7457872009277	39.0082112333983	41.4756779262694	45.0670559519042	49.701213982666	55.2970206909179	63.6322228144531	74.7609079050293	86.0164558559571	94.7322465605469
54.9231829833985	51.6104062342835	48.1587699700166	44.5682741905976	40.8389188960267	36.9707040863038	32.1418604306488	26.3523879290619	20.8349405777131	16.8221723727723	15.5467373104096	17.6832897580262	22.410060384842	28.7150676397553	35.5863299716645	42.0118658294679	49.3910408066407	58.3985092705842	66.9352228310853	72.902133097931	74.2001916809083	68.4376563560181	57.0138927167358	43.51651409906	31.5331338389892	24.6513652725219	24.3114551527099	28.1216612555542	33.9216134514771	39.5509416109009	42.8492756042481	43.3399770073243	42.4632925731812	40.9341799381104	39.4675967384034	38.7785006103516	38.7965489621583	39.0451033696289	39.629677720459	40.6557859023437	42.2289418029785	44.1690425258789	46.405745479248	49.2092050078125	52.8495754562988	57.5970111694336	65.1252201633301	75.2540995415039	85.4730872797852	93.2716213540039
41.8034082031249	40.1583697026061	38.1498104392242	35.7777304129791	33.0421296238708	29.9430080718994	25.6696867486114	20.2221656540069	14.8164633007659	10.6685982015686	8.99458886909481	10.2450140163879	13.6091946349945	18.4112626553497	23.9753500078887	29.6255886230468	36.5879145586547	45.3129065277557	53.9616604436034	60.6952722194518	63.6748377685546	61.4342891748351	55.1995624961242	47.1697596065369	39.543982380188	34.5213326911927	32.6487456575318	32.4601533631287	33.135153131012	33.8533422842102	33.7943181457519	32.44769560437	30.3604097780456	28.2980383336791	27.0261589381713	27.3103492584228	29.6897742226562	33.6540487196045	38.3944253569336	43.1021567423096	46.9684954833985	49.5441890909424	51.3684024931641	53.1150144239502	55.4579036171875	59.0709488067627	65.4629870559082	74.1847658753662	82.9730296702881	89.5645228458252
30.5708770751954	30.9486916726686	30.6614983457948	29.709297094574	28.0920879190064	25.8098708190918	22.0377666298523	16.7757753512878	11.2612157308655	6.73140651605228	4.42366645431523	4.53642424188238	6.24480071377572	9.25115282565319	13.2578375331727	17.9672117919923	24.4988903007814	33.051301755768	41.9450241089479	49.5006353123171	54.0387133178712	54.8759832547608	53.1320598216553	49.8318553248291	46.0002820705566	42.6622523651122	39.6324640109862	36.227642137329	32.7257400404053	29.4047110164795	26.5425083618165	23.5612695058595	20.2756922510987	17.5525704533693	16.258697968506	17.2608686523439	21.6551529594727	28.863688319336	37.2423690500489	45.1470894697266	50.9337438964843	53.8912912409668	55.1158019577636	55.6738376809082	56.6319600444336	59.0567306823731	64.2945944902344	71.6345103786622	79.0568110043946	84.54182902417
23.2998962402344	26.4889400672913	28.5222328472137	29.3997745800018	29.1215652656555	27.6876049041748	24.1308626461029	18.4513384914398	12.0995787143707	6.52612958908082	3.18153738975525	2.08475481033325	2.26875100135803	3.70509692192078	6.36536353111267	10.2211217880249	16.3906545104981	24.8929143924713	34.0504772071838	42.1859187278748	47.6218147277832	50.0476918640137	50.5818329544067	49.6899480133057	47.8377470550537	45.4909400939941	42.161867767334	37.5400567321777	32.3569960327148	27.3441747131347	23.233081817627	19.3305743408203	15.1489929199219	11.7280520629883	10.1074662780762	11.3269500732422	16.8527742614746	25.9917958374024	36.544608581543	46.3118062744141	53.0939826965332	55.9679892883301	56.400096862793	55.7750282592773	55.4775063171387	56.8922538757324	61.2691134643555	67.6849365234375	74.2649592590332	79.1344178771973
21.2644080200195	28.8083663174437	34.3502590190122	37.8900861247251	39.4278476345822	38.9635435485837	35.1961781442563	28.1257514216	19.7037569643247	11.88168835614	6.6110391807555	3.74102153344719	1.97063969174192	1.52607551272586	2.63351085348518	5.51912757110605	11.53173199115	20.5205362088929	30.4623307359925	39.3339060841065	45.1120527648926	47.2845502663269	47.200204913971	45.6273474758607	43.3343087200319	41.0894194145204	38.6940378065797	35.6359433841859	32.2130987764587	28.7234666125182	25.4650095214843	21.5363754954833	16.7389227817687	12.4246793921508	9.94567333843989	10.6539326324463	16.1662234724121	25.5811938504639	36.4736944692384	46.4185760313721	52.990689239502	55.1046531121827	54.3772338476563	52.4365029180909	50.9105317956544	51.4273919525148	55.2052532800295	61.1587347967531	67.4605816656496	72.2835390496828
23.0815413208008	36.2352584745788	46.2599774228667	53.1556981656645	56.9224207029723	57.5601450347899	53.3105380764922	44.1735998280791	32.7868299164885	21.7877279686584	13.8137936115264	8.487068160675	4.04921853147885	1.06718275056457	0.107898844558727	1.73830484008791	7.74433175775149	17.7480209131317	29.0704757753296	39.0327998134461	44.956096496582	45.7299229495544	43.1402101929627	38.8526225395813	34.5328243021851	31.8464797935487	31.2961357592164	31.7713493240052	32.5183003695984	32.7831687776794	31.8121344299316	28.412089217163	23.0855798849181	17.6222685969848	13.8118175171508	13.4438888092041	18.155441199707	26.7533665794678	36.7822268586426	45.7865839473877	51.3109997558594	52.1295225042725	49.8791109191895	46.3986926702881	43.5271954272462	43.1035468597413	46.3369666052247	52.0015028839112	58.2833262396241	63.3686072161866
26.8403826599121	45.7257393922425	60.3240204454804	70.635225819626	76.6593555146791	78.3964095306398	73.6031374224702	62.2795391901704	47.7904905012971	33.5008670234071	22.7755444240571	15.0463709744568	8.0700962295685	2.69894778257753	-0.214846773330684	0.180940155029297	6.12566660528565	17.0511808486481	29.5984458286743	40.4084244889222	46.1220797729492	44.8811070180969	38.9248642619934	31.0408084986266	24.0163967219848	20.6390859260558	22.2825403052368	27.0884551968689	32.9963343093567	37.9456813511048	39.8760000305176	37.2865674265137	31.55104773349	24.9205253330689	19.6460846068726	17.9788099365235	21.4950494277344	28.6940801594238	37.2113799730225	44.682426709961	48.7426982116699	48.047042645874	44.1718081182861	39.1347223773193	34.9535131713867	33.6459082489013	36.4361894873046	41.9792050543212	48.438532133789	53.9777479095459
30.6300185546874	54.2359319239806	72.6150204735564	85.7672842034147	93.6927231135557	96.3913372039793	91.2031711618498	78.1282249871671	61.156431649185	44.2777241171569	31.4820353603362	22.1424062572326	13.5988814950103	6.79189975590507	2.66189972215264	2.14932007598871	7.77294932873531	18.9058283589019	31.7697743995055	42.5866046835632	47.5781364440918	44.235399576355	35.0771825916748	23.8669406471558	14.3681288999024	10.3442025070192	13.9676301246339	22.7294416480103	33.3709340929566	42.6334044752807	47.2581498107909	45.4886620441893	39.4974098316039	31.9191552559813	25.3886604002685	22.540687347412	24.8596701408691	30.5891007253418	37.5023280356446	43.3727010065918	45.9735685729981	43.8616587182617	38.5214054858399	32.1177169006349	26.8155009875489	24.7796657714845	27.2748579736329	32.8578055773927	39.6315385009767	45.6990866625978
32.5395355224609	58.7219589233398	79.2056098937988	93.9904884338379	103.076594543457	106.463928222656	101.239834274292	87.4043126983642	69.3263462905884	51.3749178466797	37.9190101623535	28.4986502914429	20.2011830368042	13.716567817688	9.73476405334472	8.9457311630249	13.7833927230835	23.7877757873535	35.3079949913025	44.693164970398	48.2924003601074	43.2900977287292	32.1201806526184	19.0060542793274	8.17112375640866	3.83879423141479	8.66578389739991	19.8364893226624	33.3658332176209	45.2687382926941	51.5601272583008	50.3472249908447	44.2867496833801	36.2178640213012	28.9797306900024	25.4115123748779	26.9239253234863	31.6241944122315	37.3962452697754	42.1240035247803	43.6913948059082	40.5778159027099	34.1939830627441	26.8208011016846	20.7391748352051	18.2300090789795	20.6249081115723	26.4032687225342	33.5676844940186	40.1207490081787
30.249872467041	56.8918783337402	77.8743950152587	93.1974225115966	102.860960822754	106.86500994873	102.176430997436	88.795223968872	71.2710972011719	54.1537590324708	41.9929178009034	34.9152401119386	29.8875870734865	26.719958777344	25.2223553153079	25.2047767791751	28.4349978734134	35.0396852034914	42.3671767127076	47.7658103443604	48.583924041748	42.1415951726684	30.2065984415893	16.7988177968139	5.93813718664547	1.64444055938719	6.69158121130371	18.3996365101929	32.6078265116577	45.1553712713013	51.8814908447265	50.9009039515381	44.9874638880005	36.969092574707	29.673711932251	25.9292438812256	27.1005273413086	31.3022810321045	36.4872465740967	40.6081655877685	41.6177796936035	37.9056622678222	30.8366522301025	22.8263895161132	16.2905140615234	13.6446658020019	16.3990653784179	22.9432861669922	31.0119972064209	38.3398675354004
25.0349717102051	50.7749415861512	71.2396209134675	86.429009692154	96.3431079222108	100.981915603638	97.2601646781769	85.1778551458282	69.3628890939789	54.4431686100159	45.0465957813263	42.243191530426	42.9476877990569	45.5550532034453	48.4602563598173	50.0582658843992	50.9962895830687	52.3443483783415	53.1316305614013	52.3873244234314	49.1406182556152	41.1250271719055	28.9877589781799	16.1285410035095	5.9471005769653	1.8431650276184	6.5021029463501	17.6574294471131	31.2810916435853	43.3450366494446	49.8212115783692	48.9304643125	43.3581634427185	35.773037145813	28.8438135985718	25.2392209777832	26.2730615380859	30.1661831616211	34.9478824664307	38.6474560705567	39.294200592041	35.175567692749	27.6053596273193	19.1523989029541	12.3855080268555	9.87350950622561	13.4160390759278	21.3005483978272	30.827583869629	39.2976918890381
20.3734248962403	43.8090617654421	62.6333781248477	76.8463739744571	86.4480493142703	91.4384041442874	88.7960789600528	78.5210737615664	65.1454278055116	53.2011803485718	47.2203706474304	49.2822989946287	56.3656058857113	65.3513408818659	73.1205535442804	76.5542934341424	75.0502662244256	70.6877722076716	64.3702528744199	57.0011497152098	49.4839042205811	40.0958031802674	28.2345522672424	16.4842212969055	7.42888008465568	3.65259844589227	7.62547972088619	17.6248106993714	29.9454363709412	40.8822017251893	46.7299517517091	45.8779345461427	40.796253448761	33.9010363161011	27.6084110046997	24.3345053710938	25.3224593652344	28.9615210827637	33.386980598755	36.7341279882813	37.1382533264161	32.822310074585	25.0294381827393	16.4252074587403	9.67518771044926	7.44494874572758	11.8067409881592	20.9835178991699	31.8669038433838	41.3485231854248
19.7438236694336	39.432151956482	55.3877571858216	67.6106393574525	76.1007984713746	80.858234527588	79.0892174866029	70.7937473484193	60.1624191722718	51.3858280173951	48.6545689430237	54.8323569522704	67.1254620056456	81.2383115984801	92.8753332261045	97.7409543838499	94.1799261698606	85.0559635872496	72.8519399888	60.0507287272949	49.1352031555176	38.9093326515808	27.7178683136291	17.3548560744934	9.61434186700434	6.29037162399288	9.58984215325925	18.3167228329163	29.1606684512635	38.8113337966004	43.9583736572266	43.1853431248779	38.6991390073547	32.6244286670532	27.0858794663696	24.2081587677002	25.1296522741699	28.4339150775147	32.4133686230469	35.3604343560791	35.5675337219238	31.2806673104248	23.638220824707	15.2711933800049	8.81058409155271	6.88739207458495	11.7020828991699	21.5006571551514	32.9824164874268	42.8466625408936
26.6247596740723	41.0821252441406	52.8348486328125	61.8829298400879	68.2263688659668	71.8651657104492	70.4446239013672	63.9647434387207	55.9575690307617	49.9551453857422	49.4895172119141	57.6931598510742	72.2113768310547	88.3454551391602	101.396681762695	106.666343688965	101.968267791748	90.4349294128418	75.3455882415772	59.9795039672851	47.6159362792969	37.4210250396728	27.2085971221924	18.2294427337646	11.7343520812988	8.9741153717041	11.9233208618164	19.7481084136963	29.4865956420899	38.1769001617432	42.8571395874023	42.2947185211182	38.4642252197266	33.2145527801514	28.3945942993164	25.8532428741455	26.5755717163086	29.3289854278564	32.6358741912842	35.0186281890869	34.9996376037598	30.9854172973632	23.9610404815674	16.3167348632813	10.442728149414	8.729248046875	13.2329765930176	22.3604286499024	33.0265811614991	42.1464110717774
45.6348182983402	51.8982991296389	56.8639017584229	60.5316261846924	62.9014724084472	63.9734404296874	62.2242081402587	57.653775540161	52.5471257916259	49.1892420568848	49.865107498169	57.2279035891113	69.7543082215576	83.4645491850585	94.3788542691649	98.5174512634275	93.8657597369383	83.0769611633299	69.1729261889647	55.1755254602049	44.106629623413	35.3194320584716	26.7993523344726	19.5166003815918	14.4413861300049	12.5439195098878	15.5644127067872	22.856059100586	31.8085404129639	39.8115383656007	44.2547346801758	44.0976801347657	41.080586914917	36.7641288535157	32.7089797834473	30.4758135375977	30.8180523454591	32.6952469851075	34.9772641123047	36.5339703828125	36.2352324523926	32.8588045463867	27.1581088942872	20.9665141580812	16.117388999756	14.4441020812989	17.4339313245851	23.8646309549561	31.5052840895996	38.1249738457031
74.4549384460447	69.5887315563963	65.253522871704	61.4493123919678	58.1761001171875	55.4338860473634	52.891274440918	50.5482652978516	48.9019522305298	48.4494288513184	49.687788772583	54.2367252012329	61.764842395691	69.8426005455934	76.0404598405763	77.9288804702761	74.1504030905153	66.3247209082033	56.4880229396058	46.6764982009888	38.9263357086182	32.700947405426	26.6428739472351	21.5569974196472	18.2481999082641	17.5213634986877	20.8276972759399	27.6306131829529	35.7532975921936	43.0189368761291	47.2507174072265	47.6328756508789	45.6166206921081	42.4255978328246	39.2834523749389	37.4138296203613	37.2698065273437	38.0356195612793	39.03165328479	39.578292260498	38.9959210510254	36.6109771260986	32.8765374439697	28.8029458000488	25.400545989746	23.6796818084716	24.2176725711669	26.3409557475586	29.1835523652344	31.8794834517823
106.157242034911	89.4444462725825	75.1698380337522	63.3334173184204	53.935184126587	46.9751384582522	43.4029578994754	43.2186424502566	44.9976757315065	47.3155413641358	48.7477229690552	49.6748308403322	51.0465425640262	52.2919426990362	52.8401158042609	52.1201464385994	49.6464948822029	45.7997714291388	41.3082856591801	36.9003471520999	33.3042654876711	30.0327435096436	26.6002414981689	23.737705187622	22.1760803123778	22.6463126068114	26.3054292789305	32.6661331724852	39.9928834754638	46.5501393758544	50.6023600616454	51.5628759696044	50.5887143077391	48.5598794208983	46.3563756539305	44.8582073516844	44.1940822812498	43.7773308793944	43.4148914954833	42.9137024788817	42.080702178955	40.8585682700194	39.3760085191649	37.7190064149167	35.9735454458005	34.2256091003415	32.0324364504392	29.3367051704101	26.8025566524048	25.0941322885744
133.813850982666	106.756467026367	83.778973305664	64.8813698205566	50.063656571045	39.325833557129	34.7163936120607	36.2353367358399	40.8099236785889	45.3674151904297	46.8350720214844	44.4974266593018	40.4029719371339	35.6249091236574	31.2364394875491	28.3107642974856	27.1783321417239	27.1236755078127	27.6511215133669	28.2649972760011	28.4696299133301	27.781992800232	26.5325345249634	25.4457950252075	25.2463142386474	26.6586321029663	30.589863425415	36.5569815808716	43.1993143584595	49.1561895473022	53.0669349365234	54.5502519910888	54.5132555182495	53.5278933205566	52.1661132005615	50.9998629608154	49.8541276264648	48.3476086624755	46.7428285311279	45.3023096947021	44.2885746154785	44.2182112116699	44.9162045084228	45.6076726284179	45.5177336943358	43.8715058288573	39.326459080078	32.3991813662109	25.1034676151123	19.4531127546387
150.496887207031	116.815817565918	88.2470547485352	64.7905987548828	46.4464495849609	33.2146072387695	27.7887166748047	30.1687778930664	36.3143234558106	42.184885925293	43.7399978637695	39.6597188110351	32.6376937255859	24.6538332977295	17.6880482177734	13.7202491760254	13.5702118988037	15.9179959259033	19.5339376678467	23.1883735351563	25.6516399383545	26.4158677062988	26.3008325653076	26.0683382720947	26.480188583374	28.2981872558594	32.2732544250488	37.8975209197998	44.0446065368653	49.5881310729981	53.4017143249512	55.2575746154785	55.9066320800781	55.6905592346191	54.9510285949707	54.029712677002	52.5131905822754	50.1736806335449	47.6313141784668	45.5062225646973	44.4185371398926	45.3065391845703	47.756807800293	50.3619210662842	51.7144570617676	50.4069938659668	44.5479765777587	35.0756864776611	24.8274559173583	16.6406172485351
153.066361633301	117.295254547729	86.9128444039917	61.9191312020873	42.3141149420165	28.0977956237792	22.0226983671264	24.088823172058	30.1673823589477	36.1295882481688	37.8466531600951	34.0459635794677	27.4800446260375	20.0578165726928	13.6881996923218	10.2801142578125	10.7373064039307	13.7871626154175	18.0740636901245	22.2423904259033	24.9365236206055	25.5423457428589	24.9636029274292	24.1214714713745	23.9371276717529	25.3317478256225	29.0394518046874	34.4461220775756	40.4505788367309	45.9516422745971	49.8481325836181	52.0131561701659	53.1808329059448	53.5415031813964	53.2855073869628	52.6031859130859	50.9086327053222	48.0749541700439	44.9810093889159	42.5056574436034	41.5277574157714	43.2307638435058	47.0287706723633	51.1465960952148	53.8090583049317	53.2409754943848	47.4589452078857	37.6464219835205	26.7785095048217	17.8303114553223
146.140859649658	111.334095473023	81.6655915646363	57.1353479244995	37.7433645526123	23.4896414489746	16.780248624939	17.6151860805054	22.3853487986451	27.4816317623292	29.2949299545289	27.0193568626709	23.0609824981079	18.6286366296997	14.9311490263061	13.1773494567871	14.130084303955	16.9834670552368	20.5932281364135	23.8150979732666	25.5048069915771	24.8499786238403	22.6134592528687	20.0138137299195	18.26960690625	18.5994036331177	21.8269524245606	27.1398767130738	33.3025537276002	39.0793606970826	43.2346748504639	45.7086160550538	47.3249328248902	48.1734453590088	48.3439738564454	47.9263385162354	46.1982886494141	43.099944123291	39.7146809713135	37.1258752269288	36.416902923584	38.9131296994629	43.8923048656006	49.3663799647217	53.3473065395508	53.8470361328125	49.0938742253417	40.4131864553222	30.4625146015014	21.8994004426269
134.430364868164	102.423205357056	74.99715316803	52.1522083010866	33.8883707562257	20.2056405334473	12.9572105291138	12.1430807432252	14.983461831238	18.6985644486086	20.5085992507937	20.2535142347414	19.786502296814	19.3476414415893	19.1770096736449	19.5146849975584	20.8757872231443	23.1002643473509	25.4154366554564	27.0486244327391	27.2271479644775	24.9268000767212	20.6627005792847	15.9711602330933	12.3884897990724	11.4510000381472	14.109981994385	19.3412284938357	25.7178029703982	31.8127688579714	36.1991895904543	38.8514857790529	40.7209484678347	41.8459467399904	42.2648496787111	42.0160263671877	40.27611607959	37.0195394271242	33.4813374985353	30.8965513825685	30.5002221679689	33.6928192702639	39.6509819636232	46.2740061247559	51.4611876303712	53.1118223571778	49.8098292335205	42.9556776749267	34.6734892888792	27.0873856828612
122.644860900879	94.053449215088	69.3993861517335	48.6826717108155	31.903305892334	19.0612886962891	11.4494271605225	9.0677212850342	9.97696051306157	12.2379342878419	13.9114320526124	15.4220512697754	18.0625989771729	21.1961789812011	24.1858950882568	26.3948511047362	28.1016567857665	29.7309095937499	30.864694895996	31.0850980598144	29.9742044525146	26.3608438289795	20.5236259443359	14.2193061662597	9.20463986242676	7.23638240051272	9.36276622387699	14.4126210874024	20.8135983260499	26.9933492747803	31.3795252685547	33.9492968510743	35.7508964656983	36.818568296875	37.1865565290528	36.8891053466797	35.0360726608887	31.6046290153809	27.9299875434571	25.347361378418	25.1919636535645	28.9090150737306	35.6083735500489	43.1222080252686	49.2826874421387	51.9219807434082	49.9638758358154	44.8535934241943	38.2054516484374	31.6337686484374
115.494331359863	89.7156920623779	67.3641474533081	48.4396975326538	32.942342300415	20.8720817565918	13.1527416000366	9.78432183074951	9.38108390045166	10.5572892608643	11.9271993637085	14.1985835418701	18.2952674942017	23.1555972213745	27.7179187240601	30.9205780029297	32.9349346160889	34.4687578964233	35.2650085067749	35.0666471099853	33.6166343688965	29.7401436080933	23.6085343856811	16.9840467147827	11.6289206085205	9.30539608001709	11.0595308227539	15.7164981613159	21.707211555481	27.4625844650269	31.4135303497314	33.5095807800293	34.7967934494019	35.3508710021973	35.2475160827637	34.5624313354492	32.3721160583496	28.6261018218994	24.709639678955	22.007980682373	21.9063758850098	25.9008996276856	33.0680512084961	41.1637191162109	47.9437918395996	51.1641578674316	49.9130796356201	45.6866314849853	39.8524197616577	33.7780508117676
113.371435302734	90.0441800549317	69.7499844622804	52.4888485247804	38.2607722424317	27.0657556152345	19.6821434388429	16.109935713257	15.1816152449952	15.7296648405763	16.5865673065187	18.3595597358399	21.8269869241944	26.0779932320557	30.2017230198975	33.2873206481934	35.5555450852051	37.6136334239502	39.1304472120362	39.7748479970704	39.2156973266603	36.4624527303468	31.7358731763917	26.5217723704836	22.3059640183107	20.5742618255617	22.2793264956057	26.4306155579836	31.5991379576418	36.3559026395266	39.2719185485841	40.1924265219728	40.0700872630616	39.1370395161134	37.6254220253907	35.7673735351563	32.6080739448242	27.9927640915527	23.3536741262207	20.123034199707	19.7330744628906	23.7995709625855	31.3677035982056	40.01380829953	47.3142209963379	50.8452776184082	49.6286149859924	45.2800091459045	39.2670048677673	33.0571469212036
113.136183654785	92.7116698492431	74.8956592202759	59.6881517678833	47.0891474920654	37.0986463928222	30.4404039563598	27.1144201826781	26.0350618424682	26.1166957064208	26.273688545227	26.7892361356201	28.3870939638061	30.642468364685	33.1305656731567	35.4265922241211	37.8786604436035	40.7699661083374	43.5783405792846	45.7816152174072	46.8576213836669	46.1357487107543	43.9641096246947	41.3486196764525	39.2951944169921	38.8097493972777	40.706002769287	44.3133441657103	48.4111963585814	51.778982119934	53.1961242218016	52.3261464042968	49.9827668193969	46.6706998569335	42.8946599067382	39.1593613586425	34.4813078769531	28.5240232017822	22.7627518366699	18.6727382851562	17.7292270507813	21.7122407332154	29.6382829967652	38.837319941925	46.6393176691895	50.3742422790527	48.8724381513367	43.9139278857117	37.253194912445	30.6447226618042
114.19958782959	96.7667922113036	81.5133506430052	68.4392631246946	57.5445296563718	48.8291502380368	43.0050387658077	40.0721952396847	38.9627488154904	38.6088286490475	37.9425638961789	36.822939713989	35.961869998596	35.5708770143431	35.8614830255737	37.0452102966308	39.6343941346435	43.4880196967162	47.8375840221556	51.9145841502684	54.9505171203611	56.6634015748898	57.5655728209835	58.080002894958	58.6296638331294	59.6375276718134	61.7209835869135	64.5980502208857	67.342643809875	69.0286805900264	68.7300767974849	65.9206069929195	61.2176603522336	55.4105750344236	49.2886891984861	43.6413410034178	37.5060763454589	30.3566697852782	23.6368024785155	18.7901555808105	17.2604102478027	20.9422618938904	28.8732564153137	38.2113506904755	46.1145015977784	49.740666015625	47.6877876020661	41.8505617714997	34.33207303685	27.2354059110413
115.972659240723	101.258177907104	88.3152376461791	77.1438384579467	67.7439803424071	60.1156632995604	54.9535634804075	52.2576808849486	50.986001286682	50.0965104591063	48.5471941757201	45.7959974437255	42.5375964141234	39.5850735761108	37.7515114188843	37.8499924316406	40.5528596016846	45.3180579362183	51.1370729542846	57.0013901749267	61.9024951171874	65.9487813483275	69.8125918556517	73.3313362882689	76.3424242952879	78.6832655258176	80.7056928916013	82.5180999598997	83.5927373630979	83.4018557335814	81.4177057037352	76.9856748537596	70.4575960953978	62.8153880583495	55.0409693723144	48.1162586669921	41.1966378410644	33.6274944747314	26.6757557199706	21.6083487287597	19.6922006530761	22.7929873989258	30.0660908649902	38.7129971922607	45.9351925217285	48.9341629943848	46.1179018085937	39.3520848703613	31.0247223821411	23.5238245463868
117.866409301758	105.234457702637	94.0134991455078	84.2035336303711	75.8045611572265	68.8165817260742	63.8634937133789	60.9452971191406	59.1261443786621	57.4701879272461	55.0415802001953	51.0437362976074	46.1005545959473	41.4069124450684	38.1576871948242	37.5477561950684	40.3641702880859	45.8103445739746	52.7057027893066	59.8696686706543	66.1216659545898	71.8952580566406	77.9774958190918	83.7180341186524	88.4665278320313	91.5726318359375	93.0415546264648	93.3068596191406	92.3607340698242	90.195365234375	86.8029403686523	81.5312165527343	74.3854022827148	66.3438619384766	58.3849598999023	51.487060546875	45.0672508544922	38.473287902832	32.579541229248	28.2603803710937	26.3901748657227	28.5677702026367	34.2102533569336	40.9193560943603	46.2968101806641	47.9443473815918	44.206019241333	36.6806712493896	27.8522260894775	20.2046064453125
119.812211669922	108.570444541016	98.4290406823731	89.3880000939942	81.447322775879	74.6070087280274	69.3716976452637	65.7413895275879	62.9591248327637	60.2679440185547	56.9108875427246	51.9682521933594	45.9446776652832	40.2197187763672	36.1729303444824	35.1838671875	38.1348168151855	44.106076015625	51.7742135241699	59.8157980761719	66.9073984069824	73.7455619448242	81.2125761994629	88.2636200285645	93.853872289795	96.9385118408204	97.0049635541992	94.7497748581543	90.9418084438476	86.3499270024413	81.7429932250975	76.6546877885741	70.5724355654296	64.1957155405273	58.2240066987304	53.3567880249024	49.5529501154786	46.3461736472169	43.7981227254641	41.9704614555667	40.9248539428714	41.6094093836978	43.9830183744814	46.6235171207429	48.108741828003	47.0165287017822	41.7351268630828	33.2126455082244	23.8667109557036	16.1149495240172
122.202725402832	111.900384578247	102.420409646301	93.7628006069946	85.9275574603271	78.9146802062988	73.0931648672485	68.4630114431762	64.4707259005737	60.5628142059326	56.1857823257446	50.3459938157959	43.4124446984253	36.8755896399536	32.2258833067017	30.9537803649903	34.0447235540772	40.5050764297486	48.8566748831177	57.6213548052979	65.3209520874023	72.8974463291626	81.3362802698364	89.2244845098267	95.1490896495362	97.6971262893677	95.6749703793945	90.0246015193482	82.5364557841187	75.0009692485963	69.208577987671	65.0161775173341	61.2301437876588	58.0651335246583	55.7358034543457	54.4568103027344	54.9775632968749	57.1549579527587	59.8648804298095	61.983216887451	62.3858534851072	61.0490029725645	58.7220745768737	55.440749173355	51.2407076373291	46.1576308441162	38.6763990269012	28.7732249354706	18.720788220047	10.7917685308533
125.140890014648	115.412058399658	106.25624772522	97.6734579913329	89.6636891979979	82.2269413452148	75.5725931085205	69.700644487915	64.2970274700928	59.0476740417481	53.6385161895753	47.0738172883302	39.5629560135499	32.5995373031007	27.6771660948488	26.2894473266603	29.494154572754	36.2955512078859	45.1069768707276	54.3417711999513	62.4132738342286	70.4868158421632	79.6201707979737	88.065342098755	94.0743331416016	95.8991473236085	91.6369829580079	82.4531711134035	71.2019143199466	60.7374151077885	53.9138760070805	50.9695021909184	50.0014919725345	50.6525375922854	52.5653312905274	55.3825653076172	60.688538304077	68.7214554530026	77.1048687636104	83.4623302451166	85.4173919067376	81.8723523512262	74.4115102391048	64.6814176662443	54.3286267285155	44.9996895217896	35.3553552885895	24.2979226316682	13.8362676872407	5.97926659152231
128.729645019531	119.293246590576	110.205196607056	101.46549506897	93.0741419763183	85.0311373291015	77.3546800982665	70.0447702838134	63.0741094293213	56.4153990783692	50.0413407745362	43.048578734375	35.455311928833	28.6165740330811	23.8873987222901	22.6228196716309	25.883373939209	32.7657057415772	41.6790094915772	51.0324796020508	59.2353104858399	67.6495751163331	77.3358105516358	86.2509073316651	92.3517559963379	93.5952470855713	87.4764091459961	75.357315151001	60.9954222806397	48.1481877149659	40.5730686340333	38.8684782612306	40.5294451431886	44.6583494448243	50.3575713310547	56.7294909667968	66.0333230424803	78.867480781494	91.8431421481933	101.571485106933	104.66368762207	99.0652589016721	87.0354136361693	71.6558880134582	56.0084182214355	43.1747404479981	32.0975152039489	20.7222516973572	10.6349591620178	3.42164683172607
133.071929931641	123.731729736328	114.535897979736	105.484434661865	96.5773397827148	87.8146133422852	78.9841235656738	70.0858704528808	61.4380516662598	53.3588648681641	46.1665077209473	39.1671342773437	32.1486127624512	26.151712097168	22.2172012023926	21.3858489990234	24.6126457214356	31.2037454223633	39.7266627502441	48.7489123535157	56.8380088806152	65.5216287841797	75.754762298584	85.2458947448731	91.7035114440918	92.8360977172852	85.7786567993164	72.0588651428222	55.9742178955078	41.8222102050781	33.9003372192383	33.0669221801758	36.4569683227539	42.7829907836914	50.7575046997071	59.0930252075195	70.3593654174804	85.4148485717774	100.404755004883	111.47436505127	114.76895904541	107.61352400589	92.5778730430603	73.6745256290436	54.9160012359619	40.3148193359375	29.2283983287811	18.981725233078	10.5386724491119	4.86311237716674
138.933486694336	129.705708271484	120.353706907959	110.87748260376	101.277035358887	91.5523651733399	81.1362848586426	70.0287944147949	59.0806746245117	49.1427062705078	41.065670135498	34.5691034001464	29.0858188759765	25.0365107919922	22.8418733771973	22.9226008605957	25.952211522461	31.6502425434571	39.0064165031738	47.0104559812012	54.6520835571289	63.6198818398437	74.5873691096191	85.021671453125	92.3899149570313	94.1592257080078	87.3918366855469	73.7763304985352	57.7193576777344	43.6275687539063	35.9076142578126	35.5851564326173	39.7224282578126	46.7809363686525	55.2221874003908	63.5076879882813	74.0396260845947	87.8436639324952	101.316519603577	110.854911169434	112.85555670166	104.346175359863	87.7289550963133	67.4623171716002	48.0046828463133	33.8144733810424	25.0181484207457	18.6434271250305	14.5006200264588	12.4000376575929
146.245688964844	137.08999513916	127.479528933105	117.41429034668	106.894279379883	95.9194960327148	83.4480321577148	69.4798877548828	55.5779250454102	43.3050062504884	34.2239935913086	28.6565820205079	25.560863390625	24.4542952727051	24.8543352377929	26.2784408569336	28.968561963623	33.246393510498	38.7490107473144	45.1134889238282	51.9769032897949	61.1870645283203	72.9859224729004	84.601761098877	93.2628643815918	96.1975162963867	90.5923435673828	78.2951568776855	63.5260161411132	50.5049812714843	43.4521121826171	43.5206367172851	47.8971815996093	54.8519050654296	62.6549653505859	69.5765206909179	77.5091397735595	87.6060504412842	97.0283996633912	102.93733440918	102.494001647949	92.6060120422669	75.1659342792664	54.8123523650972	36.1838503059083	23.9190121078492	19.2497524426422	19.0836819728546	21.5729286909027	24.8696205892028
153.859923828125	144.4172896875	134.25533145813	123.374049140015	111.773442733154	99.4535122375488	84.90632344104	68.131876343628	51.3920722635499	36.9488125190432	27.0639984283449	22.7201409140627	22.4093057640382	24.6577265943603	27.9916370211181	30.9372706604002	33.2563346403807	35.9313398836669	39.319725697998	43.7789313911133	49.666396270752	58.9478193583985	71.3849077822266	84.0291130100098	93.9318865095215	98.1446797485351	94.1080112934569	83.7875801657713	71.0226085158689	59.6523184941403	53.5159322509763	53.8428793068845	58.0736782282712	64.3641847343748	70.8702545444334	75.7477433776854	80.2084655010986	85.4818504351808	89.7501767794802	91.1957231335453	88.0007680969243	77.1494925091251	59.8537106371159	40.6371512216343	24.0235430034182	14.5366147232058	14.5179947579805	20.9518639472503	30.32577972554	39.1272995273739
160.627578369141	150.220291264648	139.023081885986	127.035950233154	114.258896306152	100.69192010498	84.4981166867676	65.6774860515137	46.9853856135255	31.1771727871095	21.0082049865723	18.0503508564454	20.4667054538574	25.8994658120117	31.9908289641113	36.3829919433593	38.4101671481933	39.6442232231445	41.0838415705566	43.7277035927734	48.5744906921387	57.6267888388672	70.2188104313965	83.3466765144044	94.0065081325684	99.1944263305664	96.6666737124023	88.4258362482909	77.8375500322264	68.267451158203	63.0811757202147	63.521400474121	67.3443680239257	72.6860632358398	77.6824709760742	80.4695761108398	81.5781622839355	82.2509062512207	81.6916325469972	79.1041657055666	73.6923302612306	62.7330752164613	46.7571842150575	29.8492337533113	16.0938003275147	9.57546043395998	13.4176597302704	24.8973472189178	39.3293544134674	52.028512827484
165.400039672852	153.03169921875	140.124747619629	126.679184875488	112.695010986328	98.1722259521484	81.2103698730469	61.8094427490234	42.8201344299316	27.093134765625	17.479133605957	15.937782623291	20.5686219177246	28.4321739807129	36.5889613037109	42.0995063781738	44.0246970825195	44.3241850891113	44.4066385803223	45.6807257385254	49.5551147460938	57.9486154785156	69.922115814209	82.5974009399415	93.0962560424805	98.5404663085938	96.9961646728515	90.3821610107422	81.5992559204101	73.54825	69.1299438476562	69.5257164916992	72.8017008666992	77.1858284301758	80.9060306396485	82.1902389526367	81.058789138794	78.6930602264404	75.0625485610962	70.1367504882812	63.8851623535156	54.1132186203002	40.8412550582886	27.361119972229	16.9646616668701	12.9437284469604	18.5435317230225	31.5695059585572	47.1538340377809	60.4286988449097
167.929619506836	151.687485400391	135.69722973938	119.958852523804	104.472353753662	89.2377334289549	72.6700839371336	54.7694052781981	37.9130588709716	24.4784061342773	16.8428084869385	17.1494517133789	23.8134282010499	33.6199592733155	43.3542662535402	49.801570465088	51.9092115883791	51.820375407837	51.1140524028322	51.3692330527345	54.1649078369142	61.1526176708985	71.2797022351075	82.06885015625	91.0427500610352	95.7240905761718	94.5275704648437	89.1047306425781	81.8335229645996	75.0918992861328	71.2578114624024	71.3251484719238	73.7086090778809	76.9173598125	79.4605672080078	79.8473977966308	77.7612388520507	74.1959793527831	69.6265383883055	64.5278350480956	59.3747884216308	52.9834079420166	45.0370808829347	37.3117930947268	31.5835304277347	29.6282787323001	33.7437167000736	42.7458537641604	53.1881718870851	61.6241530313721
168.982059814453	147.165850244141	126.845883309937	108.022159011841	90.6946773498536	74.8634383239747	59.5526202269288	44.7622230587159	31.9559793802491	22.5976217524414	18.150882736206	20.8249776096191	29.6440846654052	41.2943809864501	52.4620436556396	59.8332497558593	62.3339522687988	62.1733664725341	60.9625628945312	60.3126120622558	61.8345845031738	66.7557004101562	74.0019127648926	81.7323912780762	88.1063056604005	91.2828256225586	90.109001855957	85.8120545534668	80.1214076779785	74.7664851923828	71.4767110595703	70.9400188996582	72.0034594040527	73.6351321425782	74.8031366850586	74.4755726013184	72.0584720792237	68.2397687388916	63.910414298523	59.9613604763184	57.2835589904785	56.172670877594	56.0347283255309	56.4262397794035	56.903713684326	57.0236584854124	57.2883584190825	57.9934745219267	58.3855804393158	57.7112498166199
168.928892944336	141.212835974121	116.365356710816	94.3864551544193	75.2761313049321	59.0343851623539	45.4174773365482	34.4254078275149	26.4237857204591	21.778220100586	20.8543200531005	25.8138370638426	36.4130317426756	49.4092768608396	61.559945189575	69.6224095001218	72.5849884062497	72.6094333937986	71.213266542114	69.9140099305417	70.2291856384275	72.8988861059569	76.9114299468993	81.1566785009766	84.5244931079103	85.904735107422	84.593829411133	81.3318684592287	77.1742148842774	73.1762313188477	70.3932803955079	69.1663461064454	68.7918533632813	68.7583261777345	68.5542885615236	67.6682645263674	65.2841496407473	61.7429278968508	58.2687559419557	56.08579042334	56.4181879882813	61.1407795949706	69.4374608118893	78.4959852017511	85.5041063272698	87.6495777511588	83.4052979342949	74.6460978348689	63.6626297615659	52.7455460230714
168.141651245117	135.574484814453	107.050298321533	82.5690917663575	62.1308651489259	45.7356184692384	33.8241538601075	26.3964713215333	22.7913676542969	22.3476396591797	24.4040841369628	30.9655068278808	42.472709864746	55.918484637207	68.2956225349121	76.5969149475097	79.948389283203	80.3548512822265	79.1272598322753	77.5765738210448	77.0137521362304	77.7231971679687	78.8309363244629	79.9103660205079	80.5348826708985	80.2778826904297	78.8354236953126	76.4919080756837	73.7032494072266	70.925361265625	68.6141572265625	66.8001484238281	65.1793924736328	63.706122675293	62.3345723281251	61.0189747314454	58.7719323570558	55.6239563387452	53.0561429688111	52.5495885395508	55.5853893432617	65.347506262085	80.8485417678222	97.3125545372617	109.963603247192	114.025746574402	106.322376299957	90.0374533059995	69.9358899209287	50.7825984731445
166.99186706543	131.996838989258	101.695356521606	76.0874196624756	55.1730284118652	38.9521827697754	28.3321483917236	23.31292527771	22.533614944458	24.6333189086914	28.2511386871338	35.1294636535645	46.175559463501	58.7758420562744	70.3167273712158	78.1846313476562	81.7102241821289	82.6358952484131	81.965639251709	80.7034508972168	79.8533248901367	79.3696560058594	78.583114440918	77.5621080322266	76.3750446166992	75.09033203125	73.6871552734375	72.1199091186523	70.4198160705566	68.6180986328125	66.745979309082	64.6374441833496	62.2716782531738	59.8977023925781	57.7645374755859	56.1212043762207	53.855481048584	50.8013535766601	48.6271550292969	49.0012184753418	53.5918769836426	66.2526230468751	85.8712346191407	106.667472961426	122.861099334717	128.671875	120.267434570312	101.50127053833	78.1219309844969	55.8779639892578
163.726758422852	130.237082518311	101.281326624756	76.8594907421876	56.9715748706055	41.6175790100099	31.852371654297	27.6759528034669	27.5060197166749	29.7602696530763	32.8563998718262	38.0896531729737	46.514898050415	56.1892703040771	65.1699057338866	71.5139401397704	74.8760595249022	76.5515066893309	77.0582526282958	76.914268337036	76.6375248107909	76.0168874565429	74.7070422774657	73.0246911630859	71.2865360029296	69.8092786865233	68.7043055927734	67.760482128662	66.81072872583	65.6879658159179	64.2251138305664	62.2004206867675	59.7252727634277	57.1322981850586	54.7541250761718	52.9233815612793	50.4793097897949	47.2001576787109	44.8270620039062	45.1011595412597	49.7635870666503	62.4234599306641	81.9200202827148	102.839595096924	119.768511347412	127.293096008301	122.37486747168	108.622941088135	90.5950392695313	72.8488844277346
158.098637084961	129.131187252197	103.945109711304	82.5404044622802	64.9170715051269	51.0751108398437	42.0118245850829	37.7272127408446	36.7253221291503	37.5101995720214	38.5858918914794	40.6130908848877	44.5890986708985	49.5228775534668	54.4233898365479	58.2995978240968	61.2551824565431	63.9508355312501	66.2310356375733	67.9402613648682	68.9229913024903	68.9042099135743	67.9875981385499	66.5856792827149	65.1109766513672	63.9760135498047	63.3179609433594	62.861803295166	62.4017841572266	61.732147081543	60.6471356201172	58.9583990463867	56.8031083256836	54.4637895478516	52.2229688027344	50.3631721801758	47.7543113670655	44.2080356368408	41.4194774591675	41.083769303711	44.8960436401368	55.5535021348268	71.9260564746705	89.9679041600953	105.633242691528	114.876269569397	116.492780967896	113.179978553406	106.744168064636	98.9916552402952
152.736676025391	129.043377161255	108.215512810669	90.2530829736326	75.1560876501462	62.9245268402096	54.4441410997311	49.7149304287106	47.4082839932858	46.1955909595945	44.7482404937742	43.0238583411864	41.9081850577393	41.4647820253909	41.757210626099	42.8490322418217	45.3392433442387	49.1854696787114	53.4892165377201	57.3519892137454	59.8752929992678	60.7636861215823	60.6161650523684	59.8758924506838	58.9860309755861	58.389743286133	58.195199154297	58.1069568073732	57.9627615874025	57.6003588364259	56.8574938964845	55.6280983095704	54.0203418476563	52.193327197754	50.306157046875	48.5179340820313	45.7637146687012	41.937430348877	38.6364965743409	37.4583287968751	40.0003424682618	47.7917546873782	59.7676218197025	73.6341182169194	87.0974182307135	97.863696212769	106.919582969483	115.794295599731	123.007887893921	127.080413642455
150.270048217773	130.33787621582	112.62134295227	97.1204484271239	83.8351926403807	72.7655755920409	64.7829551138915	59.8873312059325	56.7716671204833	54.1289261098632	50.6520714263915	45.6460370937499	39.9821809437256	34.703101940796	30.8513990494386	29.469671234131	31.6198925551759	36.606997036255	42.8380235869142	48.7200111166993	52.6599985351563	54.3273788251954	54.7841260471192	54.5261507265626	54.0493633891602	53.8496745605469	54.0030980546875	54.1790268544922	54.2634402390137	54.1423174873047	53.701637878418	52.9262375236817	51.8921302370606	50.6220618515625	49.1387782001953	47.4650251159668	44.5907485830078	40.5007847126465	36.7102145286865	34.7341190549317	36.0875793151856	41.2872226163331	49.322994942505	59.4199553333742	70.8031628286135	82.6976764678957	97.9536813869631	117.0878048927	135.824769281494	149.889296849731
153.327926635742	133.37890838623	115.691407165527	100.265422973633	87.1009558105468	76.1980056762695	68.6619005432129	64.492640411377	62.0322333221436	59.6226873168945	55.6060104370117	48.803708694458	40.3211100616455	31.9259555206299	25.3859860534668	22.4689426422119	24.588780456543	30.5670055084229	38.2826850433349	45.6148863067627	50.4426765441895	52.327350769043	52.682864151001	52.1672741699219	51.4386383056641	51.1550140380859	51.4087354736328	51.7610976257324	52.0735993347168	52.207739440918	52.025016784668	51.569535736084	50.9336304016113	50.0511442260742	48.8559206542969	47.2818031311035	44.318641998291	40.0105416259766	35.8727265014648	33.4204211120605	34.1688499450684	38.1889109497071	44.4704544677735	52.9071335754394	63.392601348877	75.8205108642578	93.8934841308595	117.6824190979	141.633382751465	160.192442077637
164.178979248047	138.925021171265	116.968511674805	98.309450758667	82.9478384228514	70.8836746673583	63.8378824909667	61.8104618936767	62.2200283773193	62.4851974437256	60.0245845947266	53.3595363388673	44.2109756749268	34.796882840088	27.3352380715333	24.0440216064454	26.5725443110352	33.4421526938478	42.1788804555665	50.3087612968751	55.3578289184571	56.6680752900392	55.8888112778321	54.0070489272461	52.0098002836914	50.8840773925781	50.7802048203125	51.0401745366211	51.4384996918945	51.7496934365234	51.7482689208984	51.534487925293	51.2586750161133	50.7704375229492	49.9193827753907	48.5551181030274	45.561563375	41.038980371582	36.6614892890625	34.1032103237305	35.038263671875	39.9035016083985	47.5828440024415	57.4210124416505	68.7627285136721	80.9527138061525	97.130798645508	117.733835306641	138.052078299927	153.375782135742
181.070424072265	146.733398590698	117.433451793823	93.1705836816407	73.9447942541504	59.7560835113526	53.2218116800538	54.341978760254	59.1905444117432	63.8414682943115	64.368710067749	59.0974656590576	50.6450952950439	41.523805085205	34.245801139038	31.32328956604	34.5767505405273	42.3313799895019	51.8564576514892	60.4212632650146	65.2950765686034	65.5281772250976	62.9410454088134	58.9582616254882	55.0044063808593	52.504060180664	51.6727875419922	51.5608681276855	51.8449551621094	52.2017018696289	52.3077614746094	52.3432813930664	52.5238261420898	52.5791745976562	52.2391056357422	51.2333981323242	48.2640267875977	43.5111390175781	38.9217727719726	36.4429660004883	38.021756652832	44.9983245737305	56.0746444633789	69.2404465546874	82.4854610805663	93.7994182739257	104.800019657227	116.827445075195	127.455142244141	134.256558880371
200.599259155273	155.666219396362	117.772018186035	86.9166555242922	63.1001314111331	46.322445846558	40.1783304555668	44.6677852381595	54.3987127568361	63.9790155740967	68.0165962524413	64.7235018616942	57.6944640268553	49.6114121431883	43.1562756059568	41.0109838104245	45.1114432509763	53.6697009974362	63.7818973082272	72.5441724417721	77.0526666564938	76.0509465688474	71.4749186732175	65.2092330449217	59.1385397592772	55.1474888916015	53.5343435249023	53.0426702756347	53.2250745192871	53.6341616313476	53.8225369873046	54.0311736716308	54.5583347673339	55.042560647705	55.1223916860351	54.4363682556152	51.5047795454101	46.5685986398925	41.8473917556151	39.5607251091308	41.9281649169921	51.3633569643554	66.3865904401853	83.3773966667476	98.7153069663082	108.779852661132	113.313435999512	114.729702766602	113.415049589966	109.755873097169
219.362482543945	164.585662340088	118.670001514893	81.6155000683594	53.4221580004884	34.0899753112794	28.0720811625978	35.3684755544435	49.2994647440186	63.1853549885254	70.346452545166	68.9436501534423	63.4300769752196	56.564393901245	51.1052618222655	49.8113416290282	54.6866665483397	63.892129319702	74.4216801029051	83.2692690577392	87.428846343994	85.3796733159178	79.1257832003172	70.9482839658202	63.1282835810546	57.9468900146484	55.8127326552734	55.2050728571777	55.5109665373535	56.1174696127929	56.4116380004882	56.6334222932128	57.1914518796386	57.7258008706054	57.8765433769531	57.2837535095214	54.3625689577637	49.3529403144531	44.6321610454101	42.577524616455	45.5663244934081	56.8885758989258	74.9594165224609	94.8438235300291	111.606774087646	120.313245361328	119.083336505859	111.207062743897	99.5042753432618	86.7948255717776
233.957092285156	172.353906173706	120.813192443848	79.3349510955811	47.9191821289062	26.5658855438232	20.2677061462402	29.0246439361573	45.3477317047119	61.748002243042	70.7364883422852	70.4639157409668	65.9229292449951	59.887440246582	55.1313601379394	54.4286003112793	59.8124645385742	69.4336785583496	80.2422867126465	89.1883333435059	93.2218627929688	90.6576474609375	83.5289911193847	74.363735168457	65.6897210083008	60.0347900390625	57.9558148193359	57.7675677490234	58.6347399902344	59.7220227050781	60.1941070556641	60.1852847900391	60.2524284667969	60.1941004638672	59.8088631591797	58.8952789306641	55.9161423339844	51.0057451171875	46.4698954467773	44.6144014892578	47.7450714111328	59.4639584960938	78.2338572998047	98.6516878967285	115.314370361328	122.818824768066	118.522010009766	106.025979370117	89.2952945098876	72.2945170898437
243.439141845703	178.735074025879	124.507908182373	80.7576443151856	47.4842824243164	24.6878225097656	17.479211526123	25.8584494733887	42.1591159196777	58.7147904331054	67.8590525817871	67.802130330078	63.6549706325683	58.1022315427246	53.8285711140136	53.5186473999023	59.1969118256836	69.0735923557129	80.1120118520507	89.2754931767578	93.5273591918945	91.109573086914	84.0465862871093	74.9754540083008	66.5332314663086	61.3569738769531	60.2789868701172	61.541233635254	63.8952557275392	66.0925947021486	66.8847921142579	66.0739850766603	64.4924792192383	62.4370688728028	60.2045483681641	58.0917120361328	54.8502210627441	50.282212560791	46.2601947512207	44.6566758549805	47.3441640930176	57.4752813295899	73.8016887507323	91.5944535600584	106.124642961181	112.663324157715	108.968061572998	98.1914770712889	83.697224017578	68.8489557768554
250.077299194336	184.487713395386	129.296954954834	84.5050238726806	50.1119201489257	26.1176437835693	17.4635024055176	24.1494960147705	38.7636631679688	53.894042421753	62.1286723327637	61.820957116333	57.9122044013672	52.8723078648682	49.1711611838379	49.2786580352784	55.1666456723633	65.1885283104249	76.3865350697022	85.8028950704346	90.4798374328614	88.6399235307617	82.2550006173096	73.9912266318359	66.5147595136719	62.4917572021484	63.1503422167969	66.7130759313965	71.3377745666503	75.1822543432617	76.4043314819335	74.2760181315917	70.0254368117675	64.7445692990722	59.5253973701172	55.4599028015137	51.7789736044922	47.7546219279785	44.5405157551269	43.2903230690918	45.1577118530274	52.3292263203126	64.0357544821778	76.9974800185548	87.9345866093752	93.5672579345705	92.8132986398927	87.8592529387208	80.3284138624267	71.8440744423827
255.287484130859	189.965639589233	134.720856947021	89.5531362042235	54.4624773608397	29.44888041687	19.1495696049804	23.5645449251709	35.7379700284425	48.714008565796	55.5368241882326	54.7436485410158	50.9717058568117	46.4151486677248	43.2681295058595	43.7248009033205	49.6595541726076	59.6096209589846	70.7634142937013	80.309347208008	85.4358327331545	84.4116426679689	79.1111683249513	72.1312520058594	66.0687360124512	63.5204626464844	66.0967855798339	72.066476611328	79.0140052331541	84.5238409374998	86.1804532165525	82.7105480830076	75.7244792087401	67.1321875747069	58.8436141618652	52.7686999511719	48.6753178762208	45.2901739497071	42.9614587712403	42.0373629404297	42.8660770568848	46.4471286076662	52.5483905263675	59.6705715823979	66.3143805451667	70.9805261840827	74.0498136177984	76.5217703333744	77.8251886528321	77.3888608981932
260.485616455078	195.522667914429	140.320138344726	94.8780277459716	59.196336118164	33.2750634613037	21.4664039450683	23.770357569458	33.6586330799561	44.6029392220459	50.074984741211	48.7934570454102	45.1105503043213	40.9482334060059	38.2284752385254	38.8732446899415	44.6135254204102	54.1680048378907	64.9402074521485	74.3336577729493	79.7518803100587	79.5876743740235	75.572023625	70.115729097168	65.629591824707	64.5244128417969	68.6452216796874	76.3848176489257	84.9756564526367	91.6501937939452	93.6408853759765	89.2967390590819	80.4627843745116	69.6155095317382	59.2314027402343	51.7869522094726	47.5121717949219	44.7560693569336	43.1736241123046	42.419815277832	42.1496220703125	42.2503233310547	42.9519329155274	44.4235325617677	46.8342040078127	50.3530289916995	56.6696989140627	65.6714926162111	74.8238729971925	81.5923029560547
267.087615966797	201.512613677979	145.63532333374	99.455744934082	62.9738784790039	36.1897239685059	23.3429962463379	24.4336953125	33.1022489013672	42.9890847473145	47.7346305847168	46.1936350708008	42.6058130493164	38.6890415344238	36.1611975402832	36.7401580810547	41.9664475097656	50.6948144836426	60.6144724731445	69.4146349487305	74.7845153808594	75.3309625244141	72.5945007324219	68.6648568725586	65.6317578125	65.5849304199219	70.3225552368164	78.4514810180664	87.2744369506836	94.0941522216797	96.2133560180664	91.9537551879883	83.1135302734375	72.2101210021972	61.7609671020508	54.2835083007812	50.2624532775879	48.0195088806152	46.8276120910644	45.9596998901367	44.6887092590332	42.1601456298828	38.8587176818848	36.0661672668457	35.0642362365723	37.1346664428711	44.6650469360352	56.8008831481934	69.9607915039063	80.5633884277344
274.332374755859	207.590026722412	150.669893156738	103.571974058838	66.296269428711	38.8427792663575	25.4734768056641	26.1883620466309	34.5944751384278	44.2988562302247	48.9085454711914	47.4094793261719	44.0636310290528	40.3920958825684	37.9159691894532	38.1563462524414	42.3572626228028	49.5046547653809	57.7324693532714	65.1746530595703	69.965152557373	71.0955298593749	69.8098205168457	67.6206815107422	66.0407698220215	66.5827424316406	70.5577080749512	76.9572287646484	83.814641397705	89.1632828710936	91.036490081787	88.2419455937499	82.0907581423339	74.3714038815918	66.8723589655763	61.38209954834	58.4014713041994	56.7381567971193	55.6408875156252	54.3583949482423	52.1394105834962	47.7898242487794	41.8104816184083	35.992547951294	32.1271885063477	32.0055685424804	37.9246769935302	48.6904036868896	60.8572652218017	70.9797781975096
281.275946289062	213.519030176392	155.730165023193	107.909350829468	70.0565875952148	42.1718753204345	28.5718517426758	29.2565168619385	37.7509140718994	47.5800867662353	52.269078338623	50.9588215173339	47.965954039917	44.5790768139648	42.0867907470703	41.7776967468261	44.4940453635254	49.3767693254395	55.1624928071289	60.5878399831543	64.3894350280762	66.1060804619141	66.5800268349609	66.5030703671875	66.5670072785644	67.4636337890625	69.6660770471191	72.7131395727539	75.8951306433106	78.5023595361329	79.8251355285645	79.548534190918	78.1456826716309	76.0889676152344	73.8507756662597	71.9034934692382	70.6139472634276	69.6672126191405	68.5130501774901	66.6012205795897	63.3814844665526	57.5251357614745	49.3990007036132	40.9961384083252	34.3096079909668	31.3324685668945	33.7871941483155	40.3450786583253	48.4224110786134	55.4354803908693
289.05999243164	219.817799276123	160.810917069092	112.039345810547	73.5030855004882	45.2021361389159	31.5969256120605	32.6874539199218	41.7830792331542	52.193159722412	57.2270535583495	56.1437165808104	53.4035766760252	50.1182000842284	47.3991530456541	46.358001800537	47.4183824587402	49.8392508601074	52.9851528398438	56.2206342331544	58.9102408752443	61.1815802216798	63.4582883823243	65.5489541738282	67.2621664128418	68.4065139160156	68.5042794177246	67.6830703735353	66.659462681885	66.1500322412113	66.8713549499515	69.5329972934573	73.6572420061037	78.1797393598632	82.0361396267088	84.1620930786129	84.6869176853023	84.3201799321285	82.8679028645015	80.1361095278316	75.930822967529	68.946237051025	59.3116697480466	48.9858302574461	39.927427778076	34.095171508789	32.4193694356689	33.5942154261476	36.224247501099	38.9140036813969
298.826175048828	227.004509257812	165.90692743042	115.53342956665	75.8840156665039	46.9586857299805	33.5075029685058	35.53046738208	45.9024841535644	57.4984584658202	63.1932955017089	62.2662194531249	59.467293531494	55.8776814489745	52.5785469177245	50.6510536499023	50.1718606352539	50.4201920656738	51.281059456543	52.6394743232422	54.3804481811524	57.1409950283204	60.9977738544922	64.9952636625977	68.1779434555664	69.5902922363281	67.9289324511719	63.8308780981445	59.2511955078125	56.1449510107423	56.4672109375001	61.8548112153321	71.0043742905274	81.4606462722168	90.7683732695312	96.4723013916014	98.4074190998533	98.210562321533	96.1292483645017	92.4109945366209	87.3033181457518	79.6332850004881	69.2358835622557	57.870515118164	47.2965809553221	39.2734823608398	33.9879738908691	30.2671213540039	27.8307929160157	26.3988567426759
311.716156005859	235.597335357666	171.012974243164	117.963072662354	76.4476306152343	46.4666481018066	33.2623883666992	36.8348514099121	49.320642364502	62.8563663635254	69.5786285400391	68.6283850708008	65.2478992004394	60.7257366638184	56.3504631958008	53.41064453125	51.796066619873	50.6476856384277	50.1308226623535	50.4107987670898	51.6529350280762	54.8032907714844	59.7516519470215	65.0789295654297	69.3660346374512	71.1938781738281	68.7966534118652	63.1204196777344	56.8138871154785	52.5257658691406	52.9047660827637	60.1734522705078	72.5660176696778	86.7486155090332	99.387399017334	107.14852142334	109.562488037109	108.851863372803	105.720889465332	100.873808349609	95.0148620605469	87.1664364929199	76.8590369567871	65.5590846099854	54.7330006103515	45.8472061157227	38.6597785491943	32.193103805542	26.810065750122	22.873548248291
331.097188232422	246.961072004395	175.910220036621	117.944632329102	73.0643088818358	41.2692496948241	28.7807480351561	35.598803902832	52.3914773972169	69.8268286176759	78.5729176635744	77.2909917658693	72.2023441916505	65.3151040944825	58.6374006279297	54.1773629455566	51.8999249228515	50.4663337907715	49.929188736084	50.3410889455567	51.754633605957	55.1405229345703	60.4636908068848	66.2680868969727	71.0976608789063	73.4963624267578	71.6994134936524	66.6775142968751	61.0778319067384	57.5475333935548	58.7337858276369	67.0654793203127	80.7778358247072	96.2275201738283	109.771197200684	117.765531738281	119.345910351074	116.941223150391	111.848390289551	105.364331921875	98.7859682006836	91.4825662553711	82.5895126503907	73.0529066916505	63.8188476850587	55.8334349365236	48.7838704816896	42.0394214499513	36.069284787842	31.3426574418947
356.208163818359	260.750269040527	180.602146053467	115.763794857178	66.2352154516602	32.0164078369141	20.756712270752	32.4561287531739	55.6406468974609	78.8362563168945	90.5689466247558	88.7193362473144	80.9367654423827	70.4003065705566	60.2890319924316	53.7820140686035	51.1223777263184	50.1907413918457	50.6224176743164	52.0527191828613	54.1169585266113	57.6067142578125	62.7651113037109	68.4047818359375	73.3383580261231	76.3784720458984	76.0661345202636	73.1929240014648	69.9473245520019	68.5178202343749	71.0928951110839	80.0912414887694	94.0538699924316	109.352742162109	122.359819537842	129.447063659668	129.232995021728	124.136305930664	116.229215645264	107.583943424316	100.272708526611	94.1949030324706	87.9690474360351	81.7460536168212	75.6768334543456	69.9122988281249	64.2490689981688	58.5865360447997	53.2297710780027	48.4838452077635
381.99820336914	274.917734822998	185.417008499756	113.496024399414	59.1547825219728	22.3932828674319	12.3115317307131	28.9095291118165	58.5372655683593	87.5447316579587	102.281917938232	99.8222510170895	89.2657371894529	75.0022365434569	61.4216091672363	52.9137151489258	50.0500382648926	49.9040051230469	51.6183900588379	54.3359674077148	57.1995115051269	60.7437815161132	65.5402612170409	70.7868118603515	75.6812946984863	79.4215709838866	81.0088597009276	80.9779200146482	80.826923448486	82.0540415258785	86.1574457702632	95.3859004838863	108.740624651123	122.848471818603	134.336295532959	139.83094934082	137.433063268066	129.391401616943	118.555019348633	107.772971424316	99.8943128051758	95.3981347336426	92.3850672355956	90.1364734473875	87.9337165053708	85.058159545898	81.5317434920649	77.8335595863032	73.9306964439691	69.7902426804193
403.416427490234	287.41627770874	190.683063581543	113.216785108643	55.017442290039	16.0850351257325	6.56645707226568	26.4617081296387	60.5504481130371	93.6123368376464	110.427034118652	107.508568577148	95.0038336696776	78.1417864645996	62.1513840302734	52.2615834350586	49.2695197731934	49.6892216657715	52.3249864714355	55.9811115488281	59.4618942565918	63.093641484375	67.673488326416	72.7119744482422	77.7196395153809	82.2070231933593	85.639632244873	88.3437735595702	91.1211869934081	94.7736124023436	100.102789642334	109.084618013672	121.184604279053	133.438899488037	142.883654690185	146.555020935059	142.155436309082	131.660800112549	118.51745521582	106.171744489258	98.0700108032227	95.1869492683106	95.2249979709472	96.7221142452392	98.2162554252929	98.2453788452147	97.1082633568113	95.7796040706785	93.8112327091061	90.7549809943845
415.411956787109	296.198706054687	196.728567504883	117.001541137695	57.017626953125	16.7768249511719	6.64273895263673	26.6153689575196	61.1493092346192	94.6991540527344	111.719497680664	108.687121429443	95.965629119873	78.8398487854004	62.5946084594726	52.5147361755371	49.3674354858398	49.629487701416	52.1500874938965	55.7784295349121	59.3637084960938	63.1982109375	68.049140411377	73.4780670776367	79.0465610961914	84.3161926269531	89.0704953613281	93.601755859375	98.2346735839844	103.293947998047	109.104278564453	117.322555786133	127.732313354492	137.848215515137	145.184926513672	147.257110595703	141.60943536377	129.898791320801	115.808177062988	103.020591186523	95.2190322875977	93.6560345458985	95.8762655639649	100.000924072266	104.15120880127	106.448318481445	107.45499798584	108.423781494141	108.510551696777	106.87119128418
414.448051513672	300.239070244141	204.486728675537	127.191026807861	68.3519646411135	27.9695421752932	15.4153114758303	30.6892725427247	59.734097277832	88.4924575830077	102.907025360107	100.158048964599	89.6170804619139	75.5137473188476	62.0776770021972	53.5384969787598	50.2983541713867	49.5374969355469	50.6527048869629	53.0407576413574	56.0984348144531	60.2826315727539	65.9954948391113	72.5516818637695	79.2658498969727	85.4526561889649	91.1064158676758	96.6840240996094	102.194008192871	107.644895455566	113.045213195801	119.57363588916	127.224478663574	134.229729805664	138.821377602051	139.231410339355	133.17906211914	121.843007416992	108.644395080566	97.0043739575194	90.3440928955077	89.9251841923828	93.466881949707	99.0767377207031	104.862303058594	108.931129516602	112.13530251709	115.73645435791	118.456456905518	119.017182026367
403.891964599609	300.90216470581	213.738709622803	142.401599350586	86.89083388916	47.2064132385252	30.8033408703612	37.6816167846679	56.6587357739258	76.5521926306153	86.1794821472169	83.9821295146486	77.4151382045899	68.8162204306641	60.5230884064942	54.8734543457031	51.6712003400879	49.3578515805664	48.2275849294434	48.5745772490235	50.6930054016114	55.3189588735352	62.2563197565918	70.4009538212891	78.6487268381348	85.8955045776367	92.3393649577637	98.7163974648437	104.729485221924	110.081511352051	114.475358978271	118.414417184082	122.096763887451	124.767315463135	125.670988285889	124.052698730469	118.058102429199	108.190588465576	97.2316733911133	87.9628737573243	83.1657061157227	83.9312729348145	88.4052298469239	94.950923149292	101.93169913916	107.71090411377	113.498264021606	120.384881331177	126.556167119751	130.1975324646
389.048805664063	299.726913864746	223.084697738037	159.122157283935	107.839292502441	69.2361033935541	48.4944259802241	45.614260262451	52.8228522058107	62.3474477758793	66.415292938233	64.9591539936529	63.1608669650883	61.1212824013674	58.9412508513184	56.7216228637695	53.5541208391113	49.371511078125	45.5362099802247	43.4106339448244	44.3571993713381	49.4694802939455	57.8391991130373	67.8259947773439	77.7895062355958	86.0893724365234	93.0618924055176	99.8006401767578	105.801167212158	110.559024973633	113.569764923096	114.634016539063	114.088078846924	112.231007628907	109.361858667237	105.779687744141	100.170553763428	92.3350862036137	84.2441967089847	77.8687969238284	75.1797984924319	76.9946103342287	81.9992913530275	88.9677281696779	96.6738074050295	103.891415679932	112.198849792481	122.413518662109	132.167977091675	139.094779884033
375.223684326172	298.252242145996	231.124880412598	173.841599125976	126.402398286133	88.8072778930662	64.1761656494138	52.5090615551757	49.1260740563965	49.3473115991213	48.4928826293947	47.888913315674	50.6553313605958	54.8029475114747	58.342572515625	59.2850171203613	56.015262515625	49.859434869873	43.2400623981934	38.5796733156739	38.3007958374024	43.896483288086	53.7517168576661	65.6269165590821	77.2825024052735	86.4788944091797	93.5665479848633	100.038516457031	105.36911670459	109.032665606445	110.503480041504	109.021550822266	104.937333362793	99.3908414443361	93.5220888481447	88.471089355469	83.4404135913088	77.6700523681642	72.3561497485352	68.694849794922	67.8822965698243	70.4355059516602	75.5570485654298	82.4714005935059	90.4030382182618	98.5764376220704	108.892027122803	121.866822598877	134.650181573486	144.391461569824
367.721710205078	298.017073974609	236.459445037842	183.048823394775	137.78520904541	100.668601989746	73.5361587219238	56.3878792419433	46.4680288085938	41.0208726806641	37.2906761169434	37.5711983947754	43.6995960083008	52.2352300415039	59.7374615783691	62.7656517028809	59.1227722167969	51.1025823974609	42.0006245422363	35.1124409484863	33.7335739135742	39.7622553100586	51.0014569396973	64.6038309936524	77.722029663086	87.5087051391602	94.1458814697266	99.5317905273437	103.393396240234	105.457662536621	105.451553344727	102.366136901855	96.3834372558593	89.0168520507812	81.779778930664	76.1856155395508	71.7916793823242	67.5890386962891	64.2417172241211	62.4137387084961	62.7691268920898	65.5742693481445	70.386483581543	76.8061882324219	84.433801940918	92.869743347168	104.232763305664	118.789249389648	133.361075317383	144.770114807129
365.530310058594	297.605376340332	237.405880629883	184.931822927246	140.183203232422	103.16002154541	75.2922703261719	56.579949574707	44.8780706010742	38.041644715332	33.9256832275391	35.3576647641602	43.7675817851563	54.9142163508302	64.5563505214845	68.452766357422	63.8552604235841	53.5913113464356	41.7832242785645	32.5533043725585	30.0238567810058	36.6444734453125	49.6669509304199	65.4169013242188	80.2199367145997	90.4016691894532	95.6134375319824	98.3048336835937	98.9988494694823	98.2184767148436	96.4867072448729	93.0100172968748	87.4397456540525	80.9661779604491	74.7795998601073	70.0702969970703	66.5660806384277	63.4734270214843	61.2006192456054	60.1559404101562	60.7476736145019	62.9952300705566	66.6264210454101	71.6121297211913	77.9232392800292	85.5306329040526	96.6783561179198	111.385820133545	126.28695666394	138.015697422119
365.112744140625	295.991199626465	234.897395594483	181.831332044678	136.793008977051	99.7824263916016	72.3194345661621	54.4040335007324	43.7564477785645	38.0969019829102	35.1456206970215	38.0484518144531	48.3252456130371	61.2572302524414	72.125633892334	76.2116846923827	70.167295904541	57.1383154223632	42.1468733679199	30.2150998632812	26.3651250305176	33.7682793911133	49.0764761970215	67.5327196660157	84.3800140158692	94.8613634643554	97.7741829890137	96.2898031113281	92.2121013649903	87.3449552836915	83.4922424011231	80.4271140952149	76.9469853435059	73.3921290791016	70.1028182351074	67.4193257446289	65.1476190466309	63.060849519043	61.4500660034179	60.6063173413086	60.8206523742676	61.818181744873	63.4048728920899	65.9930598520508	69.9950766608887	75.8232573547364	85.7921606975099	99.6268973317872	113.855629111695	125.006517891358
367.987872314453	295.298593348389	231.457756407471	176.465361491699	130.321408601074	93.0258977355959	66.5408537492678	50.8662766420899	43.0591291330567	40.176373941162	39.2749737854002	43.6160762458494	55.1617061765135	69.0201422072752	80.2996629680174	84.1085470886228	76.5909629382323	61.0080580969237	43.1435800109863	28.781276126709	23.7048938903809	31.7671575192872	49.1122353825684	69.9610411542969	88.5344885085449	99.0534911193847	99.4078008330078	93.4501418666993	84.3458864511721	75.260406817139	69.3590751953129	67.1040635183109	66.3851236323245	66.5089976384279	66.7824276376954	66.5121557312012	65.5237003540039	64.2792334387207	63.0404773327636	62.0691543835449	61.6269869384765	61.1666300507813	60.5136021555177	60.4889206728517	61.9136030229494	65.6086666259769	73.8882303791508	86.2049493356938	99.0876451497808	109.065139475586
375.674554443359	297.651607021484	229.610729544678	171.551922012939	123.47518442627	85.3805167846681	59.8797301828614	46.9728246208496	42.742083456543	43.2697900478515	44.6382277526855	50.0330547585448	62.0660821601562	75.9588226762694	86.9327890256347	90.2094939270019	81.6583458032226	64.4650028417968	44.8253524084473	28.9352818688964	22.9906785888672	31.2745922016602	49.656431130127	71.7116209243164	91.0155871342774	101.143755310059	99.2939740561523	89.7492930058594	76.7129392524415	64.3881398891602	56.9781220092775	55.5275017875978	57.2341278286134	60.5310758701173	63.8514216499024	65.6282409057617	65.6817303076172	65.0565060302734	64.0222730688476	62.848736418457	61.8056010742187	60.1640806679687	57.7443718696289	55.6396542314454	54.9431073056641	56.7479106445314	63.2806184975588	73.8124444965822	85.0035572673342	93.5141254355471
389.691650390625	305.174290161133	231.880081481934	169.809024353027	118.961118774414	79.3363647460938	54.2592661743164	43.729823059082	42.7612795410156	46.3668797607422	49.5598678588867	55.2719040527344	66.8274922485352	79.8291421203613	89.8793633422852	92.5806655883789	83.9015287780762	66.7736131286621	47.2441987609864	31.3605657958984	25.169994354248	32.9240678100586	50.5912660827637	71.7942141113282	90.1555368347169	99.2978591918945	96.2123856506347	85.1506995849609	70.6259942932129	57.1514630737304	49.2402992248535	48.1840651245117	50.9739652404785	55.6726560058594	60.3427938537598	63.0470352172852	63.609114654541	63.320594543457	62.445873046875	61.2493483276367	59.995418548584	57.934039276123	54.8889450683594	51.9852025756836	50.3478784484863	51.1020393371582	56.2833783874512	65.1418511657715	74.6239179534913	81.6760390319824
415.440597167969	321.297193961182	240.057528164063	171.721599776611	116.289408798828	73.7609552307128	48.4280811108397	40.2907864392089	42.911308157959	49.8518832092286	54.6747485351563	59.7361425639649	69.3279073342286	79.9156852036133	87.9651185297851	89.9418496704101	82.4851275917968	67.951190722168	51.3811656120606	37.8161788120118	32.2973568725587	38.3550430759279	52.6284863884278	69.8221718867188	84.6405846474609	91.7882097473143	88.7362012941893	79.0149025703124	66.4175824138183	54.7375096628418	47.7679531555176	46.598946123291	48.7016426740723	52.4409929606933	56.1819471359863	58.2894553527831	58.5779151662597	58.1373598078612	57.2461929448241	56.1828182443847	55.2256393737792	53.8721019404296	51.9366034995117	50.1729756398926	49.3350499504395	50.1766580200196	54.3316774038086	61.2975537092285	68.6234706035156	73.8586117539062
451.908821533203	344.604285411377	252.460558607178	175.477641120605	113.65553295166	66.9942341003418	41.1040401208496	35.9849510131836	43.2215234460449	54.3983140881347	61.0998796081542	64.7774258254394	71.0412482941894	77.7145382854004	82.6204870700684	83.5822859191895	78.3877527253418	68.4880933078613	57.2015808278808	47.8464884465331	43.7410893249511	47.1451950847167	55.8466236184082	66.4556574936524	75.5825792780763	79.8376715393067	77.6789656586915	71.3662732578126	63.2125472646484	55.5307406071777	50.6338062133789	49.1143873029785	49.4305152573242	50.6932252468262	52.0135524418946	52.5025320129395	51.9298613447266	50.8881836569825	49.7229528725586	48.7796229143067	48.4036477050782	48.5625982077637	49.0261718071289	49.8430120588379	51.0617625185547	52.7310667419433	55.8828133234863	60.4845732260742	64.9885135579835	67.8468014274903
490.994167968749	369.949737720947	266.401598894043	180.349751488037	111.79419550293	60.7349309387209	34.1642141235353	32.0820450573732	44.0000392480469	59.429812203369	67.8829794311522	69.7904761838378	72.1445587895508	74.298824369629	75.6068700454104	75.4222929382327	72.8624805852052	68.3583682387695	63.2338745932616	58.8129183430173	56.4194181823727	56.8353357392576	59.1780585507812	62.274644175049	64.9521501701663	66.0376340942387	65.1809302275394	63.1640001979983	60.5120925852052	57.7504559687499	55.4043389282225	53.4425997722167	51.5150727810058	49.6684704916992	47.9495054414064	46.4048901672365	44.7568605327151	42.9742748464358	41.4737793131106	40.6720201374514	40.9856435241701	42.9121339803469	46.1737273695069	50.0241969310303	53.7173159042968	56.5068575286864	58.7840351140136	61.0463331673584	62.7069317239991	63.179010819214
524.594480957031	392.187724099121	279.193075107422	185.610533981933	111.440100722656	56.6817753295899	29.485674038086	29.8517968481446	45.5549694067383	64.3700173608398	74.0717663574218	74.1700159858398	72.8148824814453	70.7416664602051	68.685668538086	67.3821893310548	67.1623875778809	67.5360628679199	68.0064770930175	68.0768921450194	67.2505699157714	64.9662769423827	61.555171963623	57.8591051738282	54.7199267673341	52.9794869384767	53.382346484131	55.3672719414063	57.8174221149903	59.6159558095703	59.6460318298339	57.2957946396484	53.3098050358886	48.6058463227539	44.1017018044434	40.7151547851563	38.1508200729981	35.796842131836	34.0962987495118	33.4922677138673	34.4278268127442	37.8273151604005	43.3953475649414	49.7454153549805	55.4910098591309	59.2456224060058	60.8825917429199	61.3262569841309	60.766610008667	59.3936426955567
544.607604980469	406.172417755127	288.147413330078	190.532591705322	113.327952880859	56.5334968566895	28.9454907836914	30.5639346618653	48.1944277648926	68.6425693664551	78.7139587402344	77.310767578125	73.2292630310058	68.1161875610352	63.6182836303711	61.3822937011719	62.5405501098633	65.9952245483398	70.0478185119629	72.9998334960938	73.1527709960938	69.0788305969238	61.9103446350098	53.7890137329101	46.8565385131836	43.2546195983887	44.4234659118652	48.9352770385742	54.6297395935059	59.3465401916504	60.925365447998	58.386183013916	53.1692018127441	46.7444703674316	40.5820372009277	36.1519508361816	33.2036473083496	30.7570942687988	29.1881376647949	28.8726234436035	30.1863975524902	34.2147476501465	40.7071097717285	48.0355524291992	54.5721441345215	58.6889533996582	60.0257321777344	59.6677681274414	58.1554333190918	56.029099822998
548.714542480469	411.173893718262	293.830678913574	196.684898066406	119.736551176758	62.9856382446291	35.2170795937501	36.4308752241212	53.4496446501466	73.0960073862305	82.1925829467774	79.3896327531739	73.4720771291504	66.4645239426269	60.3915810615234	57.2778563537597	58.5803893613281	62.9494415056152	68.1994534736328	72.1448659523925	72.6001196289062	67.8397572526855	59.3208183657226	49.6314888437499	41.3599545624999	37.094401397705	38.5042814611816	43.8641375024413	50.6697913537597	56.4170648474121	58.6017798156738	56.1083497526245	50.6062267700805	43.7687906269225	37.2694210820312	32.7814978942871	30.2225607872619	28.4770232550354	27.6685757122498	27.9209085735474	29.3577122535706	32.8373371264038	38.2773229156189	44.390144060089	49.8882749986877	53.484190170288	54.991978312744	55.2699898001403	54.5970915256957	53.2521503826294
542.31673046875	410.622703182373	298.034587802734	204.552384329834	130.176092763672	74.905713104248	47.0490598554687	46.6061330173339	61.1152108339843	78.1145715495605	85.1424934082031	80.8101299465332	73.425295668457	65.071260269043	57.8312934433594	53.7886648864746	54.4465210612793	58.4160155043946	63.4424285214844	67.2710404182129	67.6471315002442	62.8885156411133	54.498339303711	44.9998816777344	36.9164219528809	32.7712393188477	34.1979588098145	39.5143942993164	46.270108236084	52.0146630688477	54.2976212463379	51.9874874500122	46.7178867140503	40.1860620162659	34.0892563344727	30.1247126464844	28.4796222812195	28.0224899201355	28.4725285698547	29.5489512369995	30.9709709281921	33.0906796543579	36.0952687444153	39.4566001819763	42.6465359506532	45.1369380340577	47.2164975029298	49.2373063681946	50.7663280237427	51.3705258634644
528.892665283204	405.613733603516	299.910041970215	211.781590383301	141.228378842773	88.2504073486325	60.4313087187496	57.7710829531247	68.894280824951	82.4254531074218	86.9891505737304	81.3069064694824	72.9623536125489	63.8731921345215	55.9571221669922	51.1318438415528	50.7638134394532	53.574564206299	57.514411720215	60.5336715593264	60.582659301758	56.2249649375002	48.8270447478029	40.5435137476808	33.5289869521485	29.9380793762208	31.2045085321046	35.8918644097901	41.8495707409669	46.9270512573244	48.9737296905519	46.9317188196718	42.234736156891	36.4696125336762	31.2231787814942	28.0822657318116	27.5140039674835	28.4605062675323	30.2210767576751	32.0950195636291	33.3816388111114	33.8304167187805	33.9084838694916	33.9916169352571	34.4555925880892	35.6761875000003	38.5315069068606	42.7710330273287	47.077608007599	50.134073993866
511.920843261719	397.241872437744	298.607943388672	216.019056114502	149.475210615234	98.976406890869	71.353703333496	66.6070999431152	74.4900091315917	84.755843310791	87.1580148925781	80.6146096333008	71.9566859250488	62.8071151333008	54.7887686235351	49.5245177612305	48.157134725586	49.6047052729493	52.1530711345215	54.088074041504	53.6955557250977	49.8489643171387	43.6910719968262	36.9117065664063	31.200695828125	28.2478675842285	29.2239412023926	33.0023648144532	37.8270593688965	41.9419458142091	43.590945098877	41.8491665751954	37.8873296108399	33.0927701773682	28.8528242463379	26.5548277893067	26.8648780233154	28.8580843006592	31.5353007957764	33.8973816831055	34.945181137085	33.9121898044434	31.4645049022217	28.7518904603272	26.9241105086671	27.1309290771485	30.7692236831056	37.0724849732667	43.9453966716309	49.2926425021973
494.879760742188	386.602007141113	293.279194030762	214.911321411133	151.498389282226	103.040397644043	75.8061208496094	69.7955588989258	75.6055502624512	83.8329334106445	85.0745468139648	78.4678867492676	70.2817275695801	61.8098248596191	54.3459342041016	49.1838111877441	47.2513531494141	47.6860563659668	49.0960748291016	50.0895625305176	49.2746734619141	45.7603729553223	40.4745583496094	34.7537816467285	29.9345948486328	27.3535499572754	27.9562673950195	30.8517124938965	34.6214546203613	37.8470631408691	39.110107421875	37.6479534301758	34.4062215881348	30.5288629455566	27.1598285522461	25.4430694580078	26.0714166259766	28.2822360229492	31.0362812042236	33.2943057250977	34.0170631408691	32.1916403961182	28.5108684539795	24.494116897583	21.6607553100586	21.5301532745361	25.7618649902344	33.3429774017334	41.7841592102051	48.5960791168213
474.807026611328	370.60531581665	280.779585526123	205.329835739746	144.256066457519	97.5582776794432	71.1686969084471	65.0873241445311	70.4158181333007	78.2558376203612	79.7090413513183	74.174517595703	67.5844938564453	60.840337729248	54.8434168098145	50.4950986938477	48.478791788086	48.1935843620606	48.6143638056641	48.7160175087891	47.4734328613281	44.1890946447754	39.5464112658691	34.5916555523682	30.3711003320313	27.9310184326172	27.9949303946533	29.8653209996338	32.4569094367676	34.6844148952636	35.462556564331	34.2658606828918	31.8178477914733	28.9067285316925	26.320713545166	24.8480134735107	24.9434345254974	26.0815029400482	27.5800094040069	28.7567446042174	28.9294992275237	27.2053294653014	24.0390415263213	20.7700511235198	18.7377739698333	19.2816257781982	23.9887742825928	31.9662756743927	40.8333783526307	48.2093307163391
449.383643310547	348.521873493653	261.675183226319	188.843572508545	130.027041340332	85.2255897216798	60.1148467434083	54.6948124055177	60.4520430717774	68.8730951059571	71.4445248718262	67.9114039650879	63.9493614765625	59.9407900126953	56.2680821799316	53.3136305847168	51.4228718217773	50.3408774868164	49.5494926877441	48.5305625324707	46.7659321289063	43.8018899353027	39.9838725463867	35.9924472747803	32.5081814331054	30.2116423339844	29.5399231517334	30.0393123446045	31.0541701511231	31.9288568098145	32.0077325592041	31.0974731909485	29.635171879364	27.9108149369659	26.2143886762695	24.83587940979	23.7881502703705	22.8778770496674	22.0857650484162	21.3925195673524	20.7788459072114	19.7161626888123	18.2173330449982	17.0752290445404	17.0827227562103	19.0326862487793	24.2284734544678	32.1415029940949	40.8167439693299	48.2991654818421
423.053197509765	324.984913017578	240.68229968689	170.1453575177	113.37408651001	70.3684866638182	46.5743668924559	41.9917271959228	48.4518542042236	57.7860345473632	61.8255548553466	60.7168761899413	59.9058074644775	59.1726570863037	58.2977334627686	57.0613450012207	55.4351086347657	53.5654854251709	51.4950499727783	49.2663768779297	46.9220407409668	44.2539031378174	41.2335810015869	38.1732819683838	35.3852136743164	33.1815837554932	31.7010807392578	30.7355662015381	30.0770073513184	29.517371397583	28.8486255493164	28.2361190069275	27.81854029776	27.3478656212006	26.5760711766357	25.2551331634522	22.8908417355499	19.648546093338	16.2695610059661	13.4952012425842	12.0667815723419	11.9192986094055	12.5585425076751	14.0820183459015	16.5872312028351	20.1716861572266	25.7619473243409	33.2930113183441	41.3750319663392	48.6181630954285
400.259275878906	304.627667233887	222.517247463379	153.928016567383	98.8599745458986	57.3131213989259	34.4770538935548	30.3517720297853	37.1528806569826	47.0959846245119	52.3966887817384	53.6292646027833	55.9833088547364	58.597414326416	60.6101738066406	61.1601800842284	59.8670176113281	57.3049578620605	54.0446241582031	50.6566398215332	47.7116281738281	45.2002785632324	42.7421754418945	40.3512847875976	38.041572578125	35.8270047912597	33.5882382302246	31.3159622431641	29.1891916252441	27.3869411716309	26.0882256774903	25.7751261834107	26.3282994926148	27.02462404422	27.1409782773437	25.9542406311035	22.53678679599	17.3706978125916	11.8474101451721	7.35836025799566	5.294984615326	6.00989576983649	8.57546941201787	12.4627867128601	17.1429288433533	22.0869769744873	27.8701807106934	34.8451526046448	42.1490182496949	48.9189032391968
385.445465087891	292.083368988037	211.896339111328	144.884375457764	91.0474780273437	50.3856468200684	27.752704284668	23.1486504211426	29.2927515563965	38.904274017334	44.7024841308594	47.6868995361328	52.7113426818848	58.276537109375	62.8832063598633	65.0320739746094	64.0701141357422	60.9968444824219	56.7918037414551	52.4345306396484	48.9045639038086	46.2961605224609	43.9562946777344	41.7435808868408	39.5166336669922	37.1340675354004	34.3112306976318	31.1423801422119	28.054493560791	25.4745486450195	23.8295230865479	23.8078227729797	25.1247959098816	26.7478336658478	27.6443272094727	26.7816677093506	23.0112633266449	17.0215199489593	10.5353253345489	5.27556724166869	2.96513342857361	4.18311271286012	7.78091325569154	12.8899018306732	18.6414452114105	24.1669101715088	29.8341584320069	36.2222788105011	42.7794787254334	48.9539655952454
378.223924804687	287.85641019165	210.011403330689	144.688904221802	91.8889128649902	51.611429260254	28.1536189317627	21.5154818795166	25.2512698172607	32.9152344587402	38.0616275177001	42.1759300764159	49.5553076590576	57.9715386422119	65.1964014024659	69.0016743164063	68.5753444226075	65.4028928033448	60.7023389007569	55.6917021569825	51.5890020141602	48.4263198912354	45.3916428267823	42.4368486923828	39.5138153596191	36.5744207000732	33.2946938934326	29.7067163586425	26.2964443261718	23.5498340264892	21.9528416900635	22.2730028418579	24.1863466615601	26.5415698617249	28.1873691549072	27.9724412536621	24.7966470555115	19.4275220854187	13.5152749971009	8.71011444427497	6.66224908065805	7.93451623260508	11.426776797638	16.2947747862244	21.6942542088319	26.7809590759278	31.9079649519044	37.6381091631165	43.4417783629761	48.789359204895
375.632263916016	288.857968947754	213.718231751099	150.21305232605	98.3424306726073	58.1063667907714	33.0599334761962	23.2031307288818	23.2033493553467	27.7279801621094	31.4444139556885	36.4041360019532	46.1622190965576	57.6414353406983	67.7645568355713	73.454355682373	73.8150315490722	70.898069701538	66.0471706378173	60.606034855957	55.9183628540039	51.8206604622802	47.4171273487549	42.9530047679443	38.6735339743652	34.8239562225342	31.1320711022949	27.4343844439697	24.139196862793	21.654808973999	20.3895213928223	21.108447688324	23.5393874503479	26.5346703253021	28.9466259595947	29.6275839996338	27.7027527326202	23.9372457276153	19.6432505538177	16.132954780426	14.7185459766387	15.8006673005676	18.5045270394134	22.2291604560089	26.3736028131866	30.3368893737793	34.5709437247314	39.4764090241547	44.3753998916321	48.5900309467468
378.252242919922	294.331457388916	221.229081322632	158.945114721069	107.479557584229	66.8324099121094	39.8431966190186	26.5119177049561	22.5792857984619	23.7860135280762	25.8728135223388	31.4422936831054	43.3339789246826	57.6439573942871	70.4683172391358	77.9031466064453	78.9927561932373	76.3397539013672	71.3776736853028	65.5400494995117	60.2604152984619	55.1520259219971	49.2591920671387	43.1620314741211	37.4406618831787	32.6752010345459	28.686408696289	25.0875397082519	22.1474544183349	20.1350131744385	19.3190763244629	20.4059662130432	23.2164426082458	26.6910219931183	29.770220850708	31.3945556640625	31.006016765976	29.3109265010834	27.1462993701935	25.349149874115	24.7564925136567	25.5382157255555	27.1363098426057	29.2959422097016	31.7622801717377	34.2804910736084	37.4419680550537	41.4165995528107	45.3172958572693	48.2569672588196
386.665622314453	303.520287647705	230.756208995361	168.373386357422	116.371819733887	74.7515091247558	45.8749570612792	29.742163543457	22.8093747744141	21.5328369572754	22.368796295166	28.3611794902344	41.8724890737305	58.3368349924316	73.1883271931152	81.8610756225585	83.3120990332031	80.5853241271972	75.2452227758789	68.8562668505859	62.9829282226562	57.0932599567871	50.1442808054199	42.9339111715088	36.2600714580078	30.9206820678711	26.8207530474854	23.4283374615479	20.8859202404785	19.3359863146973	18.921020614624	20.2573673166809	23.2500364672546	26.974511801712	30.5062770554199	32.9208159637451	33.9828755635833	34.3088000313567	34.2514688117217	34.1637613493346	34.3985570888518	34.9038113163756	35.4442710688018	36.0980034169768	36.9430754317474	38.0575541839599	40.1399112474365	43.1381019082794	46.0044188057556	47.6911545791321
401.454162597656	315.66787185669	240.51187171936	175.986162185669	122.090743255615	78.8256149291992	48.5267635040283	31.1941889801025	23.3239119110108	21.4119528503418	21.9543323516846	28.2315697937012	42.579651473999	60.077798324585	75.8052312774658	84.8411712646484	85.9766407470703	82.4921591033935	76.2011926422119	68.9172076721191	62.453670501709	56.3172062530517	49.2988373870849	42.1386262207031	35.5766350708008	30.3529262542725	26.3981505279541	23.218933013916	20.9192975769043	19.603268081665	19.3748683929443	20.7544598999023	23.672693359375	27.3490266876221	31.0029178009033	33.8538246154785	35.9097655334473	37.6911019439697	39.1858062438965	40.3818508300781	41.2672080993652	41.6541038818359	41.5505565795898	41.2382274475098	40.9987777404785	41.1138687133789	42.2836466064453	44.3203372497559	46.173721282959	46.7935793457031
427.627377929688	333.929932269288	252.136694451905	182.247664477539	124.262842346191	78.1822280578613	46.9741002395019	30.6384588911132	24.7228860722657	24.7749638425294	26.3422742614747	32.65296674292	46.6753199138185	63.5671096534425	78.4861118410645	86.5901023559571	86.3830312056885	81.0930478040771	72.9642271397704	64.2406442014159	57.166373977661	51.5652134960936	45.9411127642821	40.5583762408447	35.6813083843994	31.5742136535645	28.0868727956543	25.0430828382569	22.6681726604004	21.1874711411133	20.8263071594239	22.0108949753418	24.5910153361817	27.9273468519287	31.3805681325684	34.3113577880859	36.8828585452881	39.5212846641846	41.9819220545655	44.0200566262208	45.3909742889405	45.8829929267579	45.6592552664795	45.0372844820557	44.3346037474366	43.8687362365723	44.1758433715821	45.044243036499	45.6696930981445	45.2479514233398
464.797427978515	358.810860797119	266.822505892944	188.832363265991	124.84043291626	74.84671484375	42.969268133667	29.2080927860107	27.3861001729736	31.326201666748	34.8513086395263	40.9115194243163	53.6248931063232	68.5662821860351	81.3105391639404	87.4325165405273	85.0622166236572	77.1497377463379	66.5000764467774	55.9182292631836	48.2091927337647	43.7220525616456	40.5868110546875	38.2798396582031	36.2775098175049	34.0561929779052	31.311555602539	28.3926833945312	25.7560766591797	23.8582357017822	23.1556608276367	23.9654666092224	25.9833195096741	28.7335476702728	31.7404792322998	34.5284423370361	37.3845303271026	40.6258577749786	43.8217846667328	46.5416709884338	48.3548767261505	49.0860452452698	49.0222698884125	48.4265856074981	47.5620273544464	46.6916300811767	46.0705860064697	45.5235384957123	44.6676992207336	43.120279853363
505.450041503907	385.577074060059	282.108368606567	195.043925143433	124.383743670654	70.1278241882324	37.7490407481689	27.2473933504638	30.4135709171143	39.0382623701172	44.9121566314698	50.6079746137696	61.5985903690186	74.0249225283203	84.0278897227784	87.7484105834961	82.9192221947021	72.1130454689941	58.7307747800293	46.1733045014647	37.8415290069579	34.6757004217529	34.4085558300781	35.6297170440674	36.9288058758545	36.8954441375733	35.0697914616699	32.3920999733887	29.5521302240601	27.2396427650147	26.144398147583	26.4476982825928	27.6897028024902	29.5984588410339	31.9020135319824	34.3284140090942	37.2705230743103	40.9096426384583	44.6564784986267	47.9217364519043	50.1161222953796	51.1224115801392	51.3334671081238	50.9251255527039	50.0732235872498	48.9535978851318	47.5138706518555	45.6368174385071	43.4010049368286	40.884999838562
542.070947265625	409.494988677978	295.53334515686	200.18601670227	123.453003314209	65.3343049926758	32.5501916446534	25.1006632701416	32.905315008667	45.8837419997558	53.9555393829345	59.3430790871581	68.7666310194091	78.8926372862548	86.3875399942627	87.91778125	80.8590731125488	67.4337875108643	51.5783563563233	37.2292115603028	28.3227850341798	26.314134048462	28.5789706622315	32.9347089697266	37.1987630651856	39.1885470428467	38.3591728861083	36.1656978654785	33.4254540058593	30.9557733321533	29.5739878692626	29.2871134765014	29.550262137268	30.3529100625915	31.684533463501	33.5346085510254	36.3965789823303	40.2774606167298	44.4370879684754	48.1352955518189	50.631917881012	51.8512426741333	52.2867135883484	52.0518990465393	51.2603674715881	50.0256872863769	48.0516934484863	45.2626736759949	42.1028755325317	39.0165465817261
567.145874023438	425.831021270752	304.63649810791	203.562304534912	122.608440551758	61.7749061584473	28.6094943847656	23.1122052307129	33.9613491516113	49.8352366027832	59.4121780395508	64.7175796203613	73.299234375	82.1190330657959	88.1388664550781	88.3206253051758	79.7867945709228	64.5627804107666	46.9648553924561	31.3092920837402	21.9123630523682	20.5253304138184	24.2706791229248	30.5215160064697	36.6509478912354	40.0320816040039	40.177292388916	38.8378423614502	36.7451686553955	34.630708404541	33.2258987426758	32.3132356719971	31.4050944366455	30.8277310333252	30.9074014587402	31.9703617095947	34.618440246582	38.6341330718994	43.1146974945069	47.1573908233643	49.8594703674316	51.1316892700195	51.5758759918213	51.3259008178711	50.5156340332031	49.2789459228516	47.2300505371094	44.2797010192871	41.0065762939453	37.9893552856445
578.615781738281	432.807475969238	307.880817145996	203.835805268555	120.672440336914	58.3907223510742	24.9036461440429	20.2112117158203	32.4439268168945	49.7322991977539	60.2068366088867	65.9049025380859	74.7394918183594	83.6545592180176	89.5940595053711	89.5019474487305	80.3316966564941	64.1206706164551	45.4386589160157	28.8554511425781	18.9408368835449	17.4924358859863	21.4637217583007	28.1582648798828	34.8796356301269	38.9314043884277	40.0677076707764	40.0861652242432	39.3555722748414	38.244724048584	37.1224157714844	35.4671935274048	33.0331938323364	30.6025975604858	28.9575855860595	28.8803387832641	31.0976266881103	35.0879953844604	39.7612905682983	44.0273579356079	46.796043182373	47.875105161499	47.9913134089965	47.4330296455077	46.4886155916747	45.4464329681396	44.0572087629394	42.1287018289795	40.0348216842041	38.1494778465576
581.490184570313	433.580075026855	306.906927228394	201.470741174927	117.271516866455	54.3092543029785	20.6081312147217	16.1681476016846	28.9530368685303	46.9265324199219	58.0523676605225	64.5045499897461	74.3072571378174	84.1994780056152	90.9202014940185	91.2084165039062	81.8904292401123	65.1402471020508	45.7184107824707	28.385460974121	17.901938369751	15.9567991502686	19.3763495205078	25.6271552091065	32.1757819447022	36.4887954559326	38.6986903896484	40.4944229267578	41.6772510969849	42.0484329300537	41.4092264556884	38.8626380553589	34.5411623759155	29.7902898451538	25.9555108908692	24.382315940857	25.9303101766358	29.7024999796753	34.4094775776978	38.7618351984254	41.4701650695801	42.1753898533936	41.7371147313843	40.6939557102051	39.5845287965088	38.9474499969483	38.8358373654786	38.8906135643311	39.0321015125733	39.1806241292725
578.857642578125	430.815362247314	304.020343825684	198.472587313232	114.172092709961	51.1188600158691	17.2579038334961	12.5892241628418	25.1952991000976	43.158606741455	54.5616251831054	61.7563824882812	72.6878932595215	83.8281154019775	91.6490068208008	92.6225254211426	83.5190271917725	66.6905401959228	46.9815304504395	29.2364639721679	18.2998067779541	15.6437006544189	18.038501590332	23.2759969057617	29.1479739207764	33.4462199554443	36.7549039945068	40.546167824585	43.9437579685669	46.0714209493408	46.0529032897949	42.5878762683716	36.260508869812	29.0212941764526	22.8207252706298	19.6092952346801	20.3742109805908	23.8151437868042	28.4512832853393	32.8018191082153	35.3859408874511	35.6655126551513	34.6277413233032	33.07983084375	31.8289851683349	31.6824082489013	33.0535360769043	35.4042326844482	38.1143440843506	40.5637162894287
573.806715820312	427.179881434326	301.526582408447	196.846818742676	113.140590437012	50.4078974914551	16.3879182370605	11.0806526738281	22.8773333051758	40.1691926345215	51.3474631652832	58.9002605466309	70.5667631096192	82.6147973804932	91.3121898854981	92.9267671508789	84.2735253814697	67.8405802264404	48.4054373785401	30.7456025305175	19.638581375122	16.2784208461914	17.4801171485596	21.4525998814698	26.4047986441651	30.5456430358887	34.9210119343262	40.7249522733154	46.3886457363281	50.3432740068359	51.0200187683105	46.731215178955	38.522742116455	28.9260968435058	20.4727766228027	15.6942787170411	15.6870493684082	18.7634237351075	23.2787324538575	27.588306161377	30.0474754943848	29.9784428762208	28.4776545490723	26.5618068779298	25.2475962277833	25.5517189636231	28.1979046293946	32.5083556484375	37.397477704834	41.779676482666
569.425964355469	425.340176391602	301.731158447266	198.598910522461	115.943432617187	53.7647247314453	19.5331286621094	13.2486444091797	23.7057592773438	39.6989605712891	50.0227355957031	57.1760446777344	68.6292296142578	80.6338499145508	89.4414650878906	91.3036346435547	83.2099586791992	67.6593975219726	49.1675510253907	32.2500190429687	21.4224014282227	17.5862401733398	17.7311353759766	20.5047740478516	24.5548432006836	28.5290298461914	33.8816776580811	41.5143286285401	49.2454672470093	54.8935780029297	56.2771453857422	51.3809617996216	41.6593709182739	30.135184135437	19.8312128448486	13.7702684402466	13.1265456085205	15.8848367538452	20.2838498458863	24.5622928543091	26.9588737487793	26.7471498260498	25.1013157730102	23.1110356445312	21.8659734954834	22.4557933807373	25.756542755127	31.0417789154053	36.9974306793213	42.309426864624
564.036328613281	425.111427297363	305.637175870361	205.613574332276	125.040622683106	63.9183209228518	29.2159938728029	20.9336415329591	28.6172766713868	41.8129120561524	50.0665604553223	55.7732611506348	65.9023389633789	76.8612349709472	85.0573902507324	86.8982458801269	79.762876590332	66.0463216630859	49.679969001587	34.5952065090332	24.7234220886231	20.5644447552491	19.4973492401123	20.772392020874	23.6398295751953	27.3499183807373	33.7998068183594	43.4893239029542	53.5727470632325	61.2043537279054	63.5384213256837	58.2335767120362	47.1869682678223	33.9106557098389	21.9166987548828	14.717157119751	13.5567952680664	16.0942400552979	20.4623447860108	24.7939627647705	27.2219472961426	27.0713992373047	25.5870830518799	23.7813474541016	22.6665411582032	23.255012878418	26.3784331076661	31.361902703125	36.9579159254151	41.9189670351563
555.578768554687	424.715938282471	311.707624364014	216.553826799317	139.254545588379	79.8097807312017	44.4132110446782	33.064836528809	36.4741389582522	45.3506001076661	50.403701751709	53.865336290039	61.9291825395507	71.2474019007567	78.4721557741697	80.2556055603025	74.5615892015379	63.6219990975341	50.4910783347168	38.2230699995118	29.8722171783449	25.3961809600831	22.7587992871095	22.0235805261231	23.2540330438232	26.5136652069092	34.2189571158448	46.3275698594972	59.2147832871706	69.2558772481692	72.8261315917972	67.2301885745242	54.8845282968142	39.8321873739625	26.1162024212647	17.7796100540162	16.1393181680909	18.4999690199586	22.8862007658082	27.3226515618287	29.8339595642091	29.8625449036866	28.7253154761354	27.2586410854493	26.2988915355226	26.6824366302491	29.0718425322267	32.9095293721924	37.20164790625	40.9543488905029
546.571873535157	424.43093907959	318.437848035889	228.592600404052	154.895196184082	97.3456353759761	61.3410920314936	46.8815661506344	45.8712966557615	50.2145224692381	51.8154825134277	52.6679806923828	58.1691910578614	65.3284077537844	71.1549249240725	72.6580367126467	68.4542722547609	60.5374354544679	50.9827326088867	41.8653700151366	35.2605539703368	30.5855196087645	26.4567960656737	23.7485306396484	23.3348706292725	26.0899633331299	34.8947700716553	49.1665259791259	64.5837890748901	76.8251173782957	81.5690689086912	75.8261065145872	62.4771915164182	46.0066296414183	30.8987266168211	21.6377881698607	19.5779709578856	21.7297378294067	26.0618537984008	30.5430838788451	33.1421930847167	33.4709382261962	32.8834759606322	31.9621710727538	31.2893883472899	31.4474925689696	32.8632970484618	35.1485585959472	37.6630572454224	39.7665730308838
539.534232910156	424.533659421387	324.323190993652	238.902827626953	168.272569321289	112.43241607666	76.2159486870115	59.6231671523436	55.4037002817382	56.3071768842773	55.0832257690429	53.3969049541015	56.0817952333985	60.640309579834	64.5748609663087	65.3878623657227	62.2891014919434	56.9436363630371	50.5367854082031	44.2538670566406	39.2801997375488	34.6365315222167	29.5326501245117	25.4374334375	23.819759354248	26.1485057678223	35.5828872069092	51.1436517427979	68.0919775824585	81.6890429328613	87.1960260009765	81.4766396597289	67.6900984378051	50.5408330258178	34.7332741143798	24.971852394104	22.5766102867431	24.4112606652221	28.4957398969116	32.8499843491821	35.4939303894043	36.2469306058349	36.429027420227	36.3111919501953	36.1643953133544	36.2596086273193	36.7793226760253	37.5428900477295	38.2765745665283	38.7066400565186
536.984436035156	425.301329040527	327.858997344971	244.657440948486	175.696659851074	120.976654052734	85.2540928649902	68.5289762878418	63.6663003540039	63.5310610961914	60.9882545471191	57.2678196716309	57.12642578125	58.7191644287109	60.2011271667481	59.7274055480957	56.9142526550293	52.9916074523926	48.5350903167725	44.1203216247559	40.3229217529297	36.0532875213623	30.9276720123291	26.5804799957275	24.6461162414551	26.7589855194092	36.0389500427246	51.3964066314698	68.1515619659424	81.6246227264405	87.1357955932617	81.6370971374512	68.2483895721435	51.5416480407714	36.0888476867675	26.4619636535645	23.8390928039551	25.1722517089844	28.6942950744629	32.6380776062012	35.2364540100098	36.5408734436035	37.7294327697754	38.7249582519531	39.4502761535645	39.8282127380371	39.8464454345703	39.5564234008789	38.9766304931641	38.125550567627
539.103742675781	425.96828763916	327.574780744629	243.923221992187	175.013611381836	120.845948913574	86.768891902832	72.7824403496094	70.8636082807619	72.9894097231447	71.1368587036135	65.9069073049318	62.6482128425294	60.4593471922608	58.4388822299805	55.6853898315429	51.9799756871337	47.9235918795165	43.844579873413	40.0712811335448	36.9320371246337	33.659528210205	30.0348600804443	27.2090121900635	26.3329639937744	28.5576949462891	36.4693322248535	49.3005561929931	63.1721760848388	74.2050011345214	78.5198405761717	73.5233833148192	61.8017565277098	47.2449268572997	33.7428609460448	25.1855254364013	22.4218387211914	22.8584897054443	25.2221007999267	28.2392944154052	30.6366929626464	32.7770829291992	35.5093827078857	38.2894125673828	40.5729927763672	41.8159436035156	41.8614666470948	41.0723483946533	39.6837864487915	37.9309784121094
544.213093261719	426.349715395508	324.47364512085	238.584882437744	168.683427346191	114.769279846191	83.2828045646971	74.224001501709	77.9323237167971	84.7472242695316	85.0081562194828	78.5036941230473	71.674202607178	64.8368198372804	58.3086839787598	52.4069331970214	46.9208200936278	41.6389192249754	36.8773516887205	32.9522385825193	30.1797010040281	28.4525397081297	27.5600072963866	27.6629026364746	28.9220245960694	31.4981720428468	37.0369394058838	45.4311274400634	54.2123445017698	60.9121989473873	63.0622991333003	58.8319587734981	49.8667722970577	38.9127691329953	28.715978710327	22.0224304580687	19.1889436055907	18.3848318668822	19.074866397888	20.723818354553	22.796458892822	26.0553247952879	30.8572352913207	36.0583852070312	40.5149693685303	43.0831826019287	43.4733689671631	42.4480652468262	40.4417553510132	37.8889231898193
552.040598144531	427.594102756348	320.761319991455	231.542249849854	159.936892331543	105.945247436524	77.3257798444826	74.0784895554199	84.5656795498046	97.1496528081051	100.192712310791	92.6189064360347	82.1866998635251	70.5100200260008	59.2027943562011	49.8789502868653	42.261410959839	35.2742247532961	29.333006954468	24.8533728505862	22.2509377288821	22.196711109131	24.4136161331788	27.8951385213623	31.6347639940185	34.6259782714843	37.4322111171875	40.7244720509035	43.6576164274906	45.3864996018071	45.0659769287115	41.7389669628911	35.9688994677738	29.1913966113284	22.8420805615236	18.3565734863282	15.5557771396485	13.482610076172	12.4057196650392	12.5937532753908	14.3153582763674	18.7391247573244	25.6859544721681	33.4029622868653	40.1372630673828	44.1359716796875	44.9869504102783	43.8587893485107	41.3696950646362	38.1378741289062
562.314367675781	430.849940168457	318.643534874268	225.695151793213	152.004790925293	97.5724522705079	71.427766736084	73.5707343220215	90.4569086674804	108.541843411621	114.281092193603	105.813270553955	92.1680093999022	76.1373854206542	60.5134753054199	48.0883557434082	38.5263733710938	29.9661437290039	22.9111468624268	17.8648628166505	15.330771636963	16.6564315072022	21.5061890638428	27.8587070311279	33.6926481333008	36.9866750946045	37.3455868901367	36.1169417037354	33.893541072754	31.2681865345461	28.833679626465	26.4205513323976	23.6336006274415	20.7270310357667	17.955046081543	15.5718492889405	12.9377090058594	9.88315621618655	7.36778839807132	6.35120302966315	7.79299758911139	13.1920085307618	21.9085042025147	31.6942299228516	40.3009310102539	45.4803527832031	46.7070089919433	45.4797360908203	42.5867634544677	38.8163204575195
574.762512207031	437.265718078613	320.326019287109	223.94341583252	148.117907714844	92.849494934082	68.1187142333984	73.925565612793	95.2992439575196	117.268944152832	124.863861083984	115.647512786865	99.6004360046386	80.3773536834717	61.6329887695312	47.0220642089844	36.2403324127197	26.851311416626	19.3113726043701	14.0768873596191	11.60422706604	13.5960899963379	19.7482285614014	27.5065953521729	34.3171429595948	37.6258239746094	36.4675062561035	32.5448880767822	27.3056676483154	22.197543182373	18.668212890625	17.0528553314209	16.3863383636475	16.1658941497803	15.8887548522949	15.052152633667	12.7501088867188	9.3178021697998	6.11420039367674	4.49827146911621	5.82898330688477	11.7775018310547	21.4378484344483	32.303274230957	41.8670303344727	47.6223678588867	48.9383427276611	47.4861208648682	44.2121183853149	40.0627514038086
592.153347167969	449.663098653565	328.598255527344	228.958817789307	150.744785439453	93.9561584777832	69.0998876591797	76.1759729836427	99.4239883188478	123.083507532471	131.394104492188	121.651826597412	104.363624603027	83.5854274099122	63.3731639189453	47.7827630310059	36.6437988942871	27.2523189082031	19.8639618504639	14.7343664987793	12.1191716308594	13.6394827425537	19.1248739820557	26.1436871055908	32.2642638693847	35.054946029663	33.4853394899902	29.1765497462158	23.6741679429931	18.5237852249755	15.2709927368164	14.4023264396973	14.8873922371826	15.9963861875	16.999504348877	17.1669427795411	15.5932544887696	12.7649754377442	10.0402761125489	8.77732699926768	10.3342985839845	16.3617057680666	25.9541015607911	36.6357136101075	45.9307695639649	51.3634970703126	52.132438600586	49.8881090561524	45.8326947298584	41.1683819145508
614.66813232422	467.27642159546	341.989757249756	238.80813928711	157.73156770752	98.7600425109865	72.6846543508302	79.5054032270509	103.035653159668	127.088768168701	135.47811227417	125.452394445557	107.802705336182	86.6559814918214	66.139159458252	50.3791757812501	39.3870227589112	30.4114093607179	23.4358471395265	18.4438476481935	15.4189224395753	15.6103503498536	19.029123677124	23.8013241671142	28.0530335655516	29.9103336181639	28.6054602375487	25.3876922598876	21.4086758162841	17.8200570378418	15.7734820556641	15.6848690242921	16.7864538563233	18.4543593199464	20.0647081833497	20.9936232147218	20.5235660236818	19.0704547647707	17.7105970235598	17.5203003856204	19.5758724365237	25.3689365314945	34.1819542801516	43.7774906496584	51.9181106071779	56.3663791198732	56.0860979337159	52.5688904039307	47.3690539115601	42.0408858376465
638.154394531249	485.873193654174	356.316301008301	249.483716593628	165.375440410156	103.991472457886	76.3211163242187	82.3643720091552	105.637284131592	129.655897310425	137.936256164551	127.753926137329	110.098210816162	89.0557620360107	68.7132316318359	53.1572714385986	42.6092377922362	34.3446961361083	28.0316119663085	23.3379507789305	19.9316780700682	18.5729985692138	19.4832686123047	21.5221811051026	23.5494289533693	24.4247050628664	23.7968130864259	22.4259577535401	20.8389335849609	19.5625351014403	19.1235568237303	19.7508118656004	21.0931038798827	22.8072131959227	24.5499201430663	25.978005050659	26.6406269316404	26.76659889978	27.0321824356687	28.1136390198972	30.6872301330563	36.0000424565427	43.6012350032956	51.6201777512205	58.1862406782225	61.4287937622069	60.1220902523192	55.513216829956	49.4407936213988	43.7434407529296
658.459660644531	501.22092157959	367.393663356934	256.977885976562	169.973589438476	106.380773742676	77.4573755952148	83.2033949960938	106.73192688623	131.156066206543	139.588907897949	129.26113147876	111.430673655029	90.251515149292	69.877636684082	54.4630189819336	44.4496777799072	37.0682925963134	31.6558398255615	27.5492958620605	24.0856371002197	21.5917331516113	20.5095997532959	20.348932487915	20.6194269381104	20.8307786865235	21.0283426242676	21.538988362915	22.2946835657959	23.2273958962402	24.269093017578	25.4504837440185	26.8169229666747	28.3223474642333	29.9206940153808	31.5658993988036	33.0440206528319	34.3857665916747	35.9120516578368	37.9437902938231	40.8018969421385	45.4558718784179	51.6917721409911	58.0553473164062	63.0923469912109	65.3485207519531	63.563185081665	58.7058402559814	52.6675115503539	47.3392242402343
671.431457519531	509.087112121582	371.037620849609	257.282983703613	167.823200683594	102.658271789551	73.5415341796875	80.4729878540039	105.822627075195	131.960446105957	141.256439208984	130.678720275879	111.980626464844	89.7099869384766	68.414630859375	52.6423873901367	43.0475765075684	36.5983121032715	32.3131142120361	29.2105028686523	26.3089981079102	23.7308598480225	22.1304080657959	21.3242528839111	21.1290044250488	21.3612728118896	22.2689934387207	23.9744262237549	26.1056680755615	28.29081590271	30.1579666137695	31.6342134399414	32.9674917755127	34.2671617736816	35.6425835876465	37.2031173706055	38.8333306274414	40.4603165893555	42.2572239990234	44.3972015991211	47.0533981323242	50.9372731323242	55.9333941040039	60.9745717468262	64.9936167602539	66.92333984375	65.7321519470215	62.1315126037598	57.6688053894043	53.8914138793945
678.686879394531	509.160067173462	365.412655839844	247.444645393677	155.256035834961	88.846827163696	60.963279328613	71.6053923297118	101.653776243896	131.989041148071	143.491797119141	132.489568002563	111.72861374707	86.7176485844726	62.9653867465819	45.9805424652098	36.6425037320555	31.278794392578	28.5703324592284	27.198035944458	25.8428228607178	24.7356499238281	24.7559051254883	25.5571533919679	26.7929596495363	28.116888824463	29.7240598779298	31.845429525757	34.188319326172	36.4600508374025	38.3679456176759	39.8721928901369	41.1679116159669	42.3148179604494	43.3726280888673	44.401058166504	45.1659681582032	45.6275472871095	46.1370056059571	47.0455531674805	48.7044000244141	51.5775180712891	55.4307672729492	59.5681897875976	63.2938277734375	65.9117233886718	67.0830591616211	67.2718069868165	66.9861930717775	66.7344436240237
682.994241699219	504.261448901977	353.308250625	230.134646868286	134.740637631835	67.1262229156488	41.4238763647455	57.6335979791256	94.5566772912596	130.994403833618	145.748067138672	134.22386812146	110.554280427002	81.6300026827391	54.341733516113	35.5801715545651	26.4749702629391	22.4323305562741	21.7577722373045	22.7568151087645	23.7349789733886	25.229899545044	28.3712302885743	32.3525176331789	36.367308008057	39.6091478424076	42.0809122167973	44.3202368450932	46.3228091064457	48.0843163800053	49.6004460449222	50.9308695743412	52.0784620488284	52.9537162586673	53.4671249941409	53.5291810455325	52.6422109516604	50.8658861856691	48.9467169393311	47.6312134044189	47.665885772705	49.2427078051757	51.8640060406493	55.2418198376463	59.0881885546874	63.1151515502929	68.0673937086182	74.1368887906496	80.2066094701542	85.159528420899
681.927903076172	494.858804467164	337.477681674805	209.784534699097	111.77936354004	43.4621681976325	20.3387944116217	42.4092421820073	86.4147428991702	129.096527953491	147.195828735352	135.157307421753	108.486809752441	75.5173424619142	44.5819122846682	24.0135259552005	15.1856214649661	12.5428609909671	14.0250875460207	17.5721441429445	21.1238737945557	25.5957018135986	32.3610661915282	40.0468289592283	47.2798521475827	52.6869977874752	56.0316089331051	58.2291108972164	59.6344890985104	60.6027289556881	61.4888158874509	62.454955587402	63.2644911097409	63.6741139140622	63.4405154599607	62.320387207031	59.5259420537108	55.2193856936034	50.5823987790527	46.7966619624024	45.0438558959962	45.2329345544435	46.5761108361818	49.2099537792971	53.2710324218752	58.8959158020021	68.0040531181642	80.5043983449706	93.5177776846921	104.165017339599
673.062222167969	481.419681029053	320.674225458985	190.825855457764	91.8745710253908	23.8203721618654	3.12350259277363	29.7839623181154	79.1113857495118	126.415407298584	147.005661376953	134.565572692627	105.555384971191	69.4499611506348	35.7241641689454	13.8528569641114	5.41510270288097	4.09432609326182	7.5219323851319	13.3293268283692	19.1479146728516	26.2151498314209	36.1100954708252	46.9765707218017	56.9583947150878	64.1993865814208	68.2682085046385	70.4023143975828	71.2487109844969	71.4544049896239	71.6664031372069	72.0891630241698	72.2913468343505	71.9662681723632	70.8072406428222	68.5075778503417	64.0810445102539	57.7320982194824	50.9400919050292	45.1843784938965	41.944310913086	40.8482905395508	40.9100820886231	42.6870834948731	46.7366926928712	53.6163076171876	66.2119349204103	84.1519759794922	103.107420815552	118.749259449707
653.971557617188	464.411625747681	305.651158447266	177.690155715942	80.5286175537109	14.1665439605713	-4.80652996826171	23.609395767212	74.53001852417	123.07103565979	144.34814453125	131.724350723267	101.789189331055	64.4981519775391	29.8067302856445	7.6704158782959	-0.195940658569339	-0.429333740234368	4.39796075439452	11.7136669464112	18.9455089569092	27.4703367004395	39.0030007629395	51.4782262725831	62.830738357544	70.9952621459961	75.4827694091797	77.6701100616455	78.2908264465332	78.0784609069824	77.7665557861328	77.4782039794922	76.7243772583008	75.3204362792969	73.0817416992188	69.8236541748047	64.5714013671875	57.448076171875	49.9158370971679	43.4368426513672	39.4732513427734	37.388867980957	36.2089202270508	36.8877008666992	40.3795026855469	47.6386184692383	62.0099366455079	82.8572620239258	105.163261962891	123.910603820801
620.929860839843	442.438129273681	292.881265678711	172.259270054932	80.5721424023437	17.8198827209474	-0.387623332031112	25.9496242434084	73.4167969614258	118.599066336182	138.081603881836	125.467084180664	96.3653928898924	60.3725181361083	27.0844480458984	6.09717074584961	-0.763731325805648	0.104416413208052	5.96324030554203	14.0743666938477	21.6994219207764	30.0290154284669	40.8887296551514	52.4926504376221	63.0548636126709	70.7894550170898	75.4275613674316	78.1597921058349	79.3894421574707	79.5198064475098	78.954179901123	77.4592096022949	74.7660322675781	71.224677270996	67.1851739865721	62.9975517883299	58.0823156230468	52.2061125747069	46.2381852231444	41.0477761481933	37.5041279296875	34.6278158322753	31.8393448027343	30.6078519440917	32.4024743593749	38.6923491516112	52.6262339785156	73.2247041047362	95.7646230437011	115.522854308838
575.554226074217	415.187493500365	280.529029506836	171.578834093628	88.3369072607424	30.8032490081792	12.7699097524419	34.2368894935306	74.5161126066895	112.919503467163	128.758986450195	116.276648538696	89.2645401491696	56.3595308072508	26.1984900385742	7.41828736877448	1.95130045800792	4.03961628918472	10.7846683720705	19.2878902164309	26.6507153320314	33.6364572808839	42.1774937231446	51.1288543157959	59.3455687158202	65.6826665802	70.3078787275389	73.9845187198485	76.4609903292235	77.4856973277587	76.8070434875487	73.6023718293455	68.0394131717527	61.3521529836422	54.7745767338863	49.540669891357	45.771198580566	42.6435058222653	39.9764424296873	37.5888592160643	35.2996069946288	31.6984059465331	26.9060221962889	23.0378754721678	22.2093855024411	26.5359720153805	38.5148952326657	56.7358753354487	77.4530219912105	96.9204448674311
523.433726196291	384.754482451783	267.885272373047	172.826095960083	99.5769532128902	48.1378441314692	30.0705493759761	45.3750689464109	76.708731852539	106.728867104126	118.092803710938	105.902879796875	81.7208760220949	52.8932852007447	26.7666001469726	10.6873136749266	6.62348875250229	9.67746350360092	16.8971434763792	25.330434218994	32.0252412796019	37.2910327459716	43.0958715859985	48.9755556680299	54.4658828604127	59.1026510314943	63.4953169084475	67.9533485790407	71.5625609525148	73.4087689381105	72.5777874450685	67.651993937256	59.240845141846	49.4707748630374	40.4682169050297	34.3596050720219	32.0100957419437	32.0020663786624	33.0377824152834	33.8195092849122	33.0495124206544	28.9409148933106	22.3588730808107	15.9837023769533	12.4957181755374	14.5752358703616	23.8336568803715	38.4841042763677	56.1094759299324	74.2926697126472
470.157434082032	353.233860151978	254.24081671875	173.178303782349	110.046321342773	64.8448694000242	46.9187756293943	56.2680400308837	78.8754210915527	100.723677298462	107.795567138672	96.095613954712	74.968645421875	50.4078765263672	28.4065222543945	14.957797592163	11.9271676173095	15.3191556723632	22.3355641408691	30.178195406372	36.0488518524169	39.9911123120117	43.870441862793	47.621472255249	51.1788352398682	54.4771625671387	58.3614713291016	62.8753403587647	66.7512440180665	68.7216566689454	67.5190526733399	61.3523792026368	51.066653348877	39.3484543549805	28.8843614638673	22.3609539184571	21.1710526093751	23.5236047080079	27.3293788784181	30.499143784668	30.9436680908203	26.6956192421875	19.1478181293945	11.2512635844727	5.95695443945317	6.21588952636726	12.7402553940431	23.5627194877932	37.6150019843753	53.8288230605472
421.314422607422	322.720390625	238.886484985352	169.812705688477	115.499052734375	75.9455261230469	58.7190686035156	63.8196801757813	79.8969467163086	95.6004541015625	99.5797882080078	88.6046870117187	70.2420932617187	49.3373999938965	30.7360002441406	19.2832870483398	16.5366711120605	19.265890411377	25.1348288879394	31.8073704833985	36.9473991394043	40.7350664672852	44.7277831726074	48.6553218383789	52.2474550476074	55.2339553833008	58.2779374084473	61.559552734375	64.0841295166016	64.8569959106445	62.8834800720215	56.4478309020996	46.2131629638672	34.7531029052734	24.6412773742676	18.4513130187988	17.6261146850586	20.4499312744141	24.7584055175782	28.3871801452637	29.1718978881836	25.3027955627441	18.2227780151367	10.646490020752	5.28857635498046	4.86368179321289	9.39242724609378	17.0650495300293	27.8506172790528	41.7181991271973
372.817152954101	290.099700273437	219.535510297851	161.124583027344	114.866918461914	80.7625166015626	64.9585530014649	67.4550276616211	79.0311772492676	90.4662384316406	92.5394478759765	82.7448649962157	67.2296653475341	49.752759809021	34.0730592597657	23.9494745788575	20.202563725647	20.3263861140747	23.0901048051147	27.2628828597411	31.6138833389281	37.1847631749267	44.7960803270874	52.8853493970338	59.8900849863893	64.2478016967775	65.6945508471681	65.2719893698121	63.3760402862549	60.4026266180419	56.7476713867186	51.5280374169921	44.479776027832	36.9275929821778	30.1961940429689	25.6102849731447	23.894400656006	24.1654039162599	25.3364924289551	26.3208638691406	26.0317159118652	23.3724970449218	19.0677421516113	14.7622785002442	12.100933359131	12.7285339965822	16.193163004883	21.3982688718263	29.0217277089845	39.7414156279297
320.939576538085	253.975279747924	196.660677695312	148.995770380249	110.980557802734	82.6150399627686	68.7009087626954	69.2381642025147	77.0242684287109	84.8566835877684	85.5328718261717	77.3495905751952	65.1085317371825	51.3645591652222	38.6725367124025	29.5873282318117	23.808622751648	19.633177703186	17.5114595441282	17.8939347321775	21.2310697250363	30.0079554427488	43.9242809135132	59.2524097572634	72.2647055939335	79.2335320434575	78.3635813659672	72.1399444815066	63.2555829998779	54.4034585308836	48.2765326843259	45.4301298962401	44.0689424267578	43.3599836218264	42.470266827393	40.5668053894048	37.0612135207524	32.508815657471	27.7921904802247	23.7939166696777	21.396572906494	20.6778726423339	21.049430090088	22.3946750722659	24.5970374113774	27.5399469299321	30.3706383554692	33.1668251396488	37.2076551911624	43.7722764187014
271.813001586915	219.018689444581	173.692137490235	135.833345723877	105.442314145508	82.519042755127	70.7154488325195	70.0315323776856	74.9894174709473	80.1112281926271	79.919088623047	73.4467147061768	64.3460237218017	54.0664417539672	44.0573948867186	35.7683092041014	27.7290014567259	18.973187588562	11.706142473694	8.1331409862063	10.4594580001834	22.71184132605	43.4201077144166	66.5441354496459	86.0438028161008	95.8789880981441	92.6102754138179	80.2644125735471	64.0005234002685	48.977731716919	40.3551613464357	40.2695757678224	45.281559099121	52.1859661218259	57.7776516174312	58.8514703674311	53.3478752487788	43.4036297404782	32.1080545270994	22.5504702932129	17.8201977233887	19.3038425700684	24.9418577102049	32.6543345151364	40.3613643562007	45.9830386047358	48.320367445312	48.7599566303706	49.1002908830563	51.1398549265135
231.568736328125	189.901489759522	154.060039995117	124.044387034912	99.8545308789063	81.4904715270996	71.77148615625	70.6975747663574	74.0398215922852	77.5693108688965	77.0571268310547	72.0640883466797	65.4094725925292	57.7520512667236	49.7505960673827	42.0638786926269	32.3378531075439	20.1333381800536	8.98140296252443	2.41311650732424	3.95954786682132	18.803618880127	44.5912835123291	73.5481590047607	97.8998625987548	109.872011535644	104.759879439697	87.7463881500243	65.8886272302245	46.2436862438964	35.8686547546387	38.1618424597168	48.4185229833984	61.5412317797851	72.4325043029784	75.9948760070799	68.9757078095701	54.7733094077146	38.2666394252928	24.3346564860839	17.8563192138671	21.3353270432129	31.5190408916015	44.6519116071775	56.9783900380857	64.7429270324704	66.4378644218748	64.5669016408689	61.3915259421385	59.173224578369
206.338088989258	171.295241088867	141.194535522461	116.035972290039	95.8195513916015	80.5452728271484	72.6383336791992	72.0987339477539	75.2886780090332	78.5703702392578	78.3060150146484	74.2295624542236	68.7662096405029	62.3150313949585	55.2751025390625	48.0454978942871	38.0093309707641	24.9005518875122	12.6444903793335	5.16647618103026	6.39183902740479	21.7904861602783	48.7455310897828	79.0521129531861	104.505370887756	116.900444030762	111.137639892578	92.6868657150268	69.1976602325439	48.3195621795654	37.7021102905273	41.2223973999023	53.7807310180664	69.5614718933106	82.7489807739258	87.5276184082031	80.1660331726075	64.5413179016113	46.2505000305175	30.8906069946289	24.058666229248	28.8572462768555	41.554995513916	57.498061126709	72.0325903015137	80.5047302246094	81.1186434326172	76.9768984680176	70.7732515258789	65.2014588012695
201.263974365234	166.051419296875	136.12601032959	111.487747463379	92.1366306982421	78.0726600341796	72.1269934077148	74.2996308188477	80.3438353627931	86.0128701347658	87.0599982299806	82.6676961833498	75.6671219313966	67.284560671753	58.7462976020508	51.2786179199219	43.0339080489502	33.194644524048	24.5322477098391	19.8181379709475	21.8237356719974	35.0047731276858	57.5136367615969	82.6667281016847	103.780448675903	114.171200012207	109.616311996582	94.5715169437256	75.3708200246583	58.3482264104005	49.8377412719729	53.0713932041018	63.8265120927736	77.2550550458986	88.5089791713868	92.7402415771485	86.7384523432618	73.7356400644532	58.5473896206056	45.9892858916018	40.8769137573245	46.2500812167972	58.898398350098	74.2621531586917	87.7816336440432	94.8971278076174	93.474836732422	86.5545684174806	77.3370212382813	69.0228935703125
212.258853637696	171.055650786133	136.567697541504	108.794993903809	87.7375398730467	73.3953354492186	69.7245900449218	76.7253036601563	88.4631621760257	99.0038514736332	102.413057434083	96.6932555623784	85.8006552711185	72.7315433027956	60.4822063999024	52.0489313049317	47.1621488309938	43.8243344830936	42.4398420415655	43.4130252867439	47.1482379989632	56.1083477454841	70.0237853394169	85.2002494298707	97.9434386659544	104.559051696777	102.645731452392	94.666345500061	84.2229294447024	74.9175188912358	70.3521494445807	72.2985182536627	78.3552682485356	85.8648537058108	92.1697289020997	94.6123481140137	91.212084008545	83.7406337346194	75.1689382917485	68.467938679444	66.6085758972176	72.1238850529793	83.0332388137215	95.5370845175787	105.835869502686	110.130041107178	105.909434889649	95.707085958008	83.2882409743653	72.4181466008302
231.608354614257	182.030721760254	140.974017772217	108.438242650146	84.423396394043	68.9294790039064	67.2146205812989	79.2788211262207	97.2348854863279	113.195618509277	119.273825042724	112.219401859497	97.2904790611569	79.3622114884642	63.3097539821776	54.0082613830565	52.9583438130491	56.9098980449825	63.6120088959344	70.8137611829826	76.2642397232047	80.1027150718987	83.8297973510128	87.2365807276001	90.1141593687136	92.2536274414066	93.4167654238284	93.7428438712769	93.5891920665281	93.3131392923579	93.2720148315423	93.4735436249994	93.6795061508785	93.8783149978025	94.0583827543945	94.2081220092774	93.8575266604003	93.0143216486814	92.3835161271968	92.6701192490228	94.5791401672356	99.9079363666985	108.186501745361	116.718800075927	122.808795131103	123.760450683593	116.754239521972	103.587519131103	88.4895803281248	75.6897139301757
251.598105102539	194.699418422851	147.799391635742	110.898024741211	83.9953177392577	67.0912706298828	66.3805820073242	81.863251871582	104.247232331299	124.240475495117	132.55093347168	125.159296342895	108.260262703003	87.8827974291381	70.0558653984373	60.8084314880369	62.9867834912718	72.571611490051	85.2934837943722	96.8829687142331	103.070634559631	101.989380165161	96.4854933241575	89.3596257847289	83.412429294983	81.4445556030275	85.1202810747071	92.5725045446167	101.304811463989	108.820787284057	112.624017456054	111.166240394531	106.111732465332	99.7828860466308	94.5020935166016	92.591747253418	94.9453787907714	100.014726543213	106.459493210205	112.939381491211	118.114094085693	123.031513739258	128.585171985595	133.203244706299	135.313907782959	133.345337097168	124.34105224707	109.348935978271	92.8037088935545	79.140091595703
264.513732910156	204.784526977539	155.498239746094	116.65487121582	88.2544213867187	70.2968902587891	69.0059713134766	84.3816645507813	107.088429748535	127.79072668457	137.153015136719	131.426100280762	116.833675598144	98.9995333251953	83.5474656982422	76.1012649536133	79.8117583618164	90.9297510986328	104.729002258301	116.483270935059	121.466316223145	116.769848083496	105.544693786621	92.1532883911133	80.9580669555664	76.3214645385742	80.9471455688477	91.9268200073242	105.204991210938	116.726162536621	122.434837341309	119.946379638672	111.964453857422	102.066013977051	93.8280139770508	90.8274078369141	94.7462388916015	103.199871154785	113.665239624023	123.619279296875	130.538925170898	134.923895751953	138.456234375	140.38636328125	139.964704711914	136.441680908203	127.001674682617	112.144404541016	96.0932962646483	83.0717756347656
269.87788671875	213.368277814942	166.304130198975	128.68544387085	100.512218830567	81.7844550781252	77.4310962233888	87.4521422663575	104.454177792236	121.04378738623	129.827555633545	128.888505327637	123.155580078369	115.504245695557	108.809967989014	105.948212768555	108.89438327295	115.731502295655	123.496464978516	129.226166463379	129.95750189209	123.002642640625	110.336991947754	95.9922927495117	84.0002879819336	78.3927205810547	81.7911199306641	91.5076574067383	103.610038933594	114.165970435547	119.243157836914	116.569543449219	108.76665665625	99.2425839907226	91.4054119853515	88.6632271728515	92.7566580581054	101.413646952637	112.023251099121	121.974527740234	128.656534118652	132.228531632812	134.431148787598	135.025493485351	133.772673628418	130.43379711914	122.738037189941	110.844655239258	98.159891418457	88.0899858789063
272.833481323242	223.302146799317	181.247449251709	146.66938868042	119.56796508545	99.9431784667974	90.4669587434086	91.1393059152833	97.9523251040037	106.898121431152	113.96880001831	120.271070638061	128.476863209351	136.926113073304	143.958755571046	147.914726043702	148.525131227235	146.896680894227	143.432714940735	138.536573262818	132.611595756531	124.020093797729	112.493174122375	100.487369666687	90.4592133668825	84.8652381591799	85.5249593842775	90.8006884180298	97.9631522493895	104.283077867309	107.031192260742	104.655884441894	98.9766697514645	92.3209646711423	87.016185682617	85.389749267578	88.7962372956541	95.6840387790525	104.02128091333	111.776090894043	116.916595916748	119.325902327636	120.358591996337	120.190005403564	118.995483030029	116.950365356445	112.662272023925	106.014309378662	99.0950479589843	93.9930583032228
274.096543701172	232.962788344726	196.977844760742	166.141712949218	140.454392910156	119.915884643554	104.603097288086	94.5160308437499	89.5393216025393	89.5576058564458	94.4555198974615	108.770758730225	132.580231493408	159.077395680053	181.455708783202	192.908628295897	190.512329952269	178.804508756957	162.170901108764	144.997243406494	131.66927204895	121.984415834229	113.01885049646	105.076432838501	98.4610196632078	93.4764677734372	90.8080223930663	90.2531123201904	90.7838697189944	91.3724267536625	90.9909155883794	89.0720294790044	86.3010136494144	83.5288282158206	81.6064332944338	81.384789001465	83.6201499614259	87.745209430176	92.6255854709476	97.1268961469731	100.114759521485	101.250833994385	101.291374190186	100.743892509034	100.115901351075	99.9149131164556	99.7714836425785	99.3472713293459	99.1964424206543	99.8731631604003
274.383100830078	240.726856865234	210.144964582519	182.637423981933	158.204235063476	136.845397827148	116.329050271972	96.6551923979491	81.1716172065431	73.226117699219	76.1664868774416	97.5845321223146	135.248391432861	177.770353737427	213.762707964355	231.837743041992	226.664307175659	205.83420774646	177.344172446411	149.190928967529	129.371205001831	119.057823029541	112.919631255981	109.197395960815	106.131883423706	101.963859924316	96.2996674204101	90.3121283922119	84.5917299030762	79.7289590163575	76.3143027954103	74.6846054228517	74.4462088564454	75.0938468222657	76.1222530463868	77.0261612548829	77.9835694125977	79.3313217021485	80.8024211762697	82.1298708876955	83.0466738891604	83.0381527910158	82.2823055581057	81.5511482749026	81.6166970258791	83.250967895508	87.0627765039064	92.5374454614259	98.7617513378907	104.822470703125
274.4091796875	244.971006774902	217.398456573486	191.691529083252	167.850224304199	145.874542236328	122.134356109619	96.6296659240722	74.8056618347168	62.107533996582	63.9804725646973	89.9093533325196	136.264049530029	188.817247467041	233.341633453369	255.609893798828	248.789390625	222.364999725342	186.585677917481	151.700382019043	127.958068847656	117.402529663086	113.201126586914	112.288172729492	111.597981201172	108.064865112305	100.659252929687	91.4249359130859	81.9062713623047	73.6476165771484	68.1933288574219	66.3602391357422	67.1187758789062	69.2436926879883	71.5097431640625	72.6916809082031	72.6416690063477	72.1765383911133	71.5180444335937	70.8879425048828	70.5079879760742	69.7226848754883	68.3841962890625	67.4757661743164	67.9806384887695	70.8820571899414	77.533255065918	87.2787361450196	98.0886512451172	107.933151184082
272.899395507812	243.700861887207	216.240171029053	190.51732293335	166.532317600098	144.285155029297	119.891818780029	93.3523088522948	70.4926499074706	57.1388666069336	59.1169836120605	86.3623852573242	134.991055101807	190.099916643799	236.785893381592	260.145908813477	252.929527964355	225.072135168701	187.44938288916	150.936923588379	126.410409729004	116.207047650879	113.076402378906	113.51266440332	114.010024214355	111.062672302246	103.556493972656	93.8286955654297	83.5504491220703	74.3929266840821	68.0273002929688	65.1780563237305	64.7310800820312	65.5996420053711	66.6970125312499	66.9364620971679	66.1763442890624	65.1411454819335	64.0433352968749	63.0953833549803	62.5097592773436	61.5546436850585	60.0883901640624	59.2087277827147	60.0133856093749	63.6000927124023	71.7743281890869	83.8042726605224	96.981707480774	108.598414003906
269.376396972656	237.998652592773	208.903676044922	182.091467329101	157.562026445312	135.315353393554	111.941746006836	87.441204285156	66.9282814790038	55.5175308388672	58.3235056152344	84.8123195512695	131.57427047998	184.410187786621	229.120900856445	251.507239074707	244.545834041992	217.702799501464	181.513188052246	146.512052293457	123.234444824219	114.029900806641	111.875051841309	113.245595185059	114.617228094727	112.465647827148	105.885151573731	97.2252744965821	87.8445708085939	79.1015947226564	72.3549004516603	67.8936390786134	64.8121077949219	62.6765799760742	61.0533289975584	59.5086282348631	58.0841463559568	57.0690344438474	56.4007894965818	56.0169085122068	55.8548884887694	55.1774784477537	54.0263470571288	53.5073707846678	54.7264260981444	58.7893894653319	67.7879262347412	80.9847854278564	95.2424690219116	107.423478994141
265.753261230469	230.855943171387	199.136196177979	170.594020250245	145.229415388184	123.042381591797	101.474931821533	80.5270660773927	64.0357649187013	55.8380089047851	59.7707785949707	84.3334118696289	126.967921689209	174.925301233155	215.456543680909	235.812642211915	229.575387361817	205.244117010987	172.446145355957	140.808786593262	119.959354919434	112.088321256348	110.777476139648	112.741113186523	114.69352601416	113.349008239746	108.140653155273	101.258931682617	93.5542038837889	85.8768298208006	79.0771695556639	72.8882988413084	66.7433109697265	61.0425923115235	56.1865292373048	52.575508117676	50.4922318874514	49.6697762995607	49.6840869517824	50.1111094418947	50.5267893676759	50.2158690076906	49.461051296753	49.3352228170167	50.9112701506349	55.2620798797608	64.6869359121706	78.4705805264283	93.1640878608705	105.318532053833
263.943065429687	225.264297902832	190.684955985108	160.205039676514	133.824548977051	111.543483886719	91.6821702556153	74.2406080837403	61.7383085959473	56.6947830170898	61.6295425720215	83.9999178676758	122.126234754151	164.822497321045	200.902709657959	219.180875854492	213.955266427735	192.683211984619	163.917306749512	136.210144946777	118.114320800781	111.599541125977	110.964076439453	113.253366519531	115.512851144531	114.787970092773	110.818426139648	105.573926099609	99.4449158095702	92.8218411064452	86.0951478271484	78.5433470527343	69.9061415585937	61.2657647231445	53.7044499248047	48.3044305419922	45.5277575639649	44.6529420717774	44.986907581543	45.836577609375	46.5088756713868	46.2944952089844	45.6554872114258	45.6558115166016	47.3594279624024	51.8302963867188	61.5842439306642	75.9119640356446	91.0397159899904	103.193759082031
265.85888671875	224.215281066895	187.297180023193	155.104583587647	127.637491760254	104.895904541016	85.7542553405762	70.2125441589355	59.959120880127	56.6823353881836	62.0705375671387	82.8860932006836	118.003435699463	157.279016387939	190.569286590576	207.730697631836	203.622549743652	185.007208709717	159.595724182129	135.099145812988	119.228523254395	113.780792541504	113.61525390625	116.036503295898	118.349136657715	117.857749938965	114.413897949219	109.814516723633	104.282274047852	98.0398377075195	91.3098754882812	83.2400951538086	73.6820515136719	63.9141829223633	55.214927734375	48.8627243041992	45.317880065918	43.7281027832031	43.4029313049316	43.6519044799805	43.7845611572266	43.038036895752	41.8726391296387	41.4326645202637	42.8624097290039	47.3061714172363	57.5927369995118	72.9592420349121	89.1625054016114	101.959345977783
271.877099609375	228.582014035645	190.212959822998	156.769936971436	128.252945480957	104.661985351563	84.9848325935059	69.2214872067871	58.8902851760254	55.5095624858398	60.5976551208496	80.648115996582	114.648721123291	152.859141127686	185.539046636475	202.948108276367	200.355176016602	184.253802772705	161.74071359082	139.91263351709	125.866287597656	121.297137901856	121.474034398926	123.853783984863	125.893193555664	125.049070007324	120.950448056641	115.292789772949	108.632543081055	101.526155905762	94.530076171875	87.2114084672852	79.1991875087891	71.1427564145509	63.6914583027345	57.4946362915041	52.651446175049	48.7289925412599	45.5785416988526	43.051359956543	40.9987136230468	38.5064103519286	35.6736059373778	33.8715888990477	34.4716477565917	38.8450710296629	50.4090663532104	68.2494413807983	87.2403846600038	102.256084738403
280.722319335938	236.370120622559	196.934145679932	162.414394508057	132.810867106934	108.123563476563	87.2467059934083	70.1802946574707	58.5829959040527	54.113476168457	58.4304018859863	77.9031491518554	111.425940342529	149.444711315185	182.405397927002	200.753936035156	200.195092910645	187.098244648682	167.906240342774	149.061929086426	137.008159973145	133.337089123047	133.753483807129	135.869109845215	137.295733057129	135.645119262696	130.097791513672	122.245905930176	113.31867793457	104.545322949219	97.1550563964844	91.5364126992189	86.8699149091799	82.5727613920902	78.0621505136723	72.7552806396489	66.1103514377446	58.5158973308109	50.7846188172609	43.7292163955078	38.1623905639648	32.9498290147703	27.5497314156492	23.6635662283933	22.9928019147946	27.2389069366452	40.6246408522337	62.0156913536986	85.0779191036073	103.477184764526
291.829984130859	246.269918769531	205.600600297851	169.82202871582	138.934204023437	112.937126220703	90.5994072646483	71.9210471552734	58.7491279570312	52.9307317343751	56.3129405517579	75.1669254746095	108.261298459961	146.189302909668	179.544182225586	198.91917980957	200.475392365234	190.483990958008	174.703330532471	158.891766033203	148.807652404785	145.903052606689	146.339063342529	147.937590173095	148.520538659179	145.909814361572	138.820859111328	128.70573586792	117.491281884765	107.104334415283	99.4717307128906	95.8658098654784	95.0020137041013	94.9718335969235	93.8667609121089	89.7782870178218	81.5113256813961	70.3382159907223	58.0515872947995	46.4440689426268	37.3082902832031	29.278418458374	21.1593672354737	14.9998859017336	12.848723744385	16.7546300506594	31.6944836448367	56.3024516687624	83.1132158860171	104.661458060181
304.635532226562	256.971726418457	214.352186380615	176.776912113037	144.245903615723	116.759160888672	93.1024681315917	73.2758253444824	59.1005562277832	52.3979844819336	54.9894338073731	72.9551777729492	105.081000578369	142.246491870361	175.331241295654	195.214838500977	198.529166319824	191.354498321045	178.743010254395	165.746877869629	157.418276916504	154.997434754394	155.116234216797	155.914334264648	155.531393858887	152.107071960449	144.084581640625	132.704150258789	120.300958208008	109.210185881348	101.767013671875	99.8503019819335	101.903263882812	105.107608770996	106.645046042969	103.697285095215	94.6710987333983	81.4453473598631	66.409871766113	51.9545127436522	40.4691110839843	30.4023042568358	20.160865067871	12.0718373125	8.46226478613281	11.6591912841797	27.0736178792726	53.1541820411378	81.7843821608278	104.847716629395
318.574401855469	267.16586151123	221.32876663208	181.063117218018	146.368913269043	117.246154785156	92.8154203186035	73.0767098693847	59.3491556091309	52.9518897094727	55.204044342041	71.7836388549805	101.811251800537	136.769854156494	168.142416900635	187.411911010742	191.689506713867	186.653223358154	176.636305603027	165.97199810791	158.993545532227	156.622641967773	155.970457641602	155.654451416016	154.29208215332	150.50080871582	142.853889892578	132.273019775391	120.898310180664	110.869872924805	104.327819824219	103.140591064453	105.88144543457	109.74772265625	111.936762451172	109.645904541016	101.406400421143	89.0866902770996	74.8898968658446	61.0191429443359	49.6775512695312	39.2316119842529	28.2125765838623	19.070709854126	14.2562765808105	16.2195415496826	30.2170667037965	54.6153421859742	81.5295250816347	103.074772476196
333.68842553711	276.411379790039	225.682576032715	181.502014265137	143.869694487305	112.785616699219	88.0872588999022	69.7746210893554	58.091486269043	53.2816374404297	55.5888576049805	70.0318541484375	96.4481050698242	127.309549290527	155.088125731933	172.255773315429	176.424542277832	172.613140004883	164.403491141357	155.377520332031	149.117152221679	146.045437999267	143.774427901611	141.669545145263	139.096212946777	135.419854522705	129.919988683593	123.019666618408	115.799610111328	109.340540946533	104.723180908203	102.888378289307	103.115651900391	103.993729302002	104.111338054687	102.057205718994	97.340945602539	90.903405998291	83.4801669448243	75.8068084807131	68.6189106445316	60.332169626221	50.4561987333988	41.3674536811528	35.4423901845707	35.0574639587406	44.3923707921146	61.862806874634	81.1992285236207	96.1320920563964
350.353977783204	285.581402626953	228.653706113281	179.570888242187	138.332949013672	104.939888427734	80.2116293925779	64.1481719082029	55.5196316123046	53.0961241425781	55.6477651367188	67.3560017812499	89.0407569843748	114.429859966308	137.251139947265	151.23242614746	154.512211718749	151.271943847656	144.303882806396	136.400288867187	130.353422302245	125.930885247802	121.271170855712	116.72287592163	112.63459724121	109.354931610107	107.306257486327	106.256177006103	105.571122482422	104.617526228271	102.761820556641	99.3265289792479	94.7340299541013	90.0005382136226	86.1422684902338	84.1754355163569	85.2635810593258	88.7292286308593	92.8270655799564	95.8117792556159	95.9380570068368	91.7638934666757	84.4528304024669	76.1678758646251	69.0720379035655	65.3283245697031	67.2961813787239	73.5336029636845	80.501421051056	84.6604673673093
368.508309814453	295.337346408691	231.513804403076	177.037683797608	131.908984592285	96.1277067871096	71.665039185303	58.5209817868654	53.7387513869629	54.3615647807617	57.4326387634277	66.1867636118164	82.5951281291506	101.805546900147	118.965834509522	129.223805541993	131.250321940919	128.280173983155	122.307068753663	115.324713337403	109.326814819337	103.378838084717	96.151645076905	89.0470384680183	83.4668209301766	80.8127951354988	82.8258890761725	88.5715676374517	95.438438831055	100.815110668701	102.090191162109	96.7274913698731	86.4679392841799	75.115818317139	66.4754118808599	64.3510033874517	71.738734504639	86.1024162910157	102.947836244995	117.78078186499	126.107040649413	126.678041527221	122.489926166137	115.415551172728	107.327773153563	100.099448715209	94.0271874530631	87.8624182960811	81.1602268511657	73.47569872522
388.088672851562	306.340627521972	235.534518431396	175.670345579834	126.748108967285	88.7678085937501	64.9239956667481	55.2166701862793	54.8540053410644	59.0441743198241	62.9953503112792	68.9548214985351	80.1171390891113	93.1113708083497	104.566584381592	111.11184753418	111.936679848633	109.288369508057	104.382637138672	98.4352033666994	92.6617888183595	85.4891508813478	76.1068091381838	66.8746275073244	60.1524699072268	58.3002002563479	64.2920762285158	76.5548552114259	90.627150694336	102.047576166504	106.354745117187	99.3637136967772	84.0487395791015	66.6872385385742	53.5566263496094	50.9343187866212	63.3308336516113	86.5612270949707	113.859722413696	138.460542904785	153.597911865234	158.225871829467	156.854940599487	151.054054373657	142.392149350341	132.438161727905	119.684078004577	103.083940714782	84.8997701111753	67.3935864464111
409.032318115234	319.252662353516	241.987495727539	177.236818237305	125.000629882812	85.2789306640625	62.4650062255859	56.5588565673828	60.9705532226563	69.1101677246094	74.3877716064453	78.0908572998047	84.6127104492188	92.0220924072266	98.3877645263672	101.77848815918	101.869092346191	99.947069519043	96.5001761169434	92.0161685791015	86.9828033447266	79.3616780090332	68.8276216125488	58.4382377624512	51.251130065918	50.323902130127	59.51801171875	76.795056427002	96.3628496093751	112.429204620361	119.201934814453	111.507644195557	93.2077905273437	72.062467803955	55.8317700195312	52.2757911682129	66.6043062133788	93.6439191589356	125.579967559815	154.597788970947	172.882720947266	179.55864239502	179.835328277588	175.026960235596	166.447719909668	155.41178894043	139.365542022705	117.432858062744	93.4441750183104	71.2299308471679
431.339245605469	334.073450903321	250.872736291504	181.73710177002	126.666547338867	85.6610729980469	64.2880708618164	62.5475409301759	72.0883950317385	84.5595449951174	91.6099026489261	93.5948710156252	96.0818422094729	98.5377116967775	100.429374943848	101.223727416992	101.047559433594	100.256274016113	98.6596856884766	96.0676089746095	92.2898583984376	84.9964194677735	74.3140825000001	63.7378692333986	56.7628014062501	56.8839007568361	68.5036955468752	89.2921712841799	112.645535576172	131.959996030274	140.631760253907	133.159282866211	113.945092128907	91.2415061132815	73.3008428906253	68.3754205322269	81.5591521899416	107.35049248291	138.10857168335	166.192520063477	183.961467895508	190.676353223877	191.43108920044	187.334268758545	179.494484831543	169.020330352783	153.071579507446	130.909170339966	106.793441572571	84.9847319274904
455.051287841797	350.362048913575	261.34247510376	187.992566412354	130.312322839356	88.3017443847657	68.7421846496584	71.6336436340335	86.8040909362798	104.081496154786	113.29382888794	113.846408073731	112.520587313233	110.208388199463	107.80183232544	106.19294128418	105.940209841309	106.448956934815	106.88144041626	106.399918137207	104.166647949219	97.6601390100102	87.4388860852055	77.2851254382329	70.98109333252	72.3090260314947	86.0403325292975	109.653521983643	135.991480903321	157.89709579712	168.213253173829	161.470330885011	142.439737924806	119.32590751587	100.33327288086	93.6662672424325	103.81908643921	125.322108322755	151.434039135132	175.413585118409	190.519452514649	196.144832301636	196.783920317993	193.346930097046	186.744075172119	177.885569076538	164.069731132507	144.68975231781	123.79815364914	105.447456143189
480.168444824218	368.118456384277	273.396712164306	196.003212164306	135.937956384277	93.2009448242186	75.8273475891111	83.8171646789547	105.117640936279	127.676021203613	139.439550323486	138.84546847412	133.928945760497	127.034121915283	120.505136671142	116.686129760742	116.547043569336	118.525118275146	121.165440300292	123.013096066894	122.61317199707	117.352836635742	108.202032368163	99.0800063769524	93.9060058447258	96.5992779541008	112.127922666015	137.87910852539	166.400685590819	190.240503920898	201.946413574218	196.440788251952	178.691727915038	156.315672011718	136.929059990233	128.148331298827	133.384108961181	147.558766678466	165.556369915161	182.260984135742	192.556674804688	195.964079628296	195.893821630249	193.064944251099	188.196490931397	182.007505111694	172.359996897888	158.774603996276	144.458311248016	132.618103494262
506.690716552734	387.342673315429	287.035447473144	205.769039025879	143.543447973633	100.358674316406	85.5435596801756	99.0981040649412	127.029045031738	155.343120141601	170.047066955566	168.592052216796	160.306917551269	149.014912844238	138.539287980957	132.703292846679	132.868060617675	136.484758037109	141.511685340576	145.907142763672	147.629430541992	144.07451234497	136.603521348876	129.12251204956	125.537538942871	129.754656524658	146.766465957031	173.968930909423	203.873149638671	228.990220401611	241.831241455077	238.07065496704	222.701062099609	202.210799600829	183.088204218749	171.821612701415	170.254219755859	174.060467550048	180.475564023437	186.734717115478	190.073134765625	190.134095203858	188.760793137207	186.488311220703	183.851732109375	181.386138458252	177.942376803589	173.163725375366	168.773914369201	166.496673980712
534.618103027344	408.034699707031	302.258681030274	217.29004699707	153.128797607422	109.774932861328	97.8908209228516	117.476461791992	152.538303222656	187.08279296875	205.11637878418	203.086159301758	191.654502685547	176.150760986328	161.904286254883	154.244430541992	154.903260986328	160.327876220703	167.920175537109	175.082058227539	179.215423583984	177.825166137695	172.643353027344	167.412642456055	165.875692626953	171.775161743164	189.955962402344	217.922989135742	248.408873046875	274.146245239258	287.867736816406	286.359931030273	274.467740478516	257.011290283203	238.810705566406	224.686111450195	214.429418823242	204.8272109375	196.191621459961	188.834784057617	183.068832397461	178.65487902832	175.384834838867	173.617031005859	173.709798706055	176.021469116211	180.816870849609	187.857116455078	196.744963012695	207.083167602539
[truncated: 401 more columns]
