# Supplementary material for: Laminin-defined mechanical status modulates retinal pigment epithelium phagocytosis
Source: EMBO Rep. 2025 May 19;26(13):3357–83. doi: 10.1038/s44319-025-00475-9 (PMC12238246; doi:10.1038/s44319-025-00475-9)
Supplement: Supplementary file 4 — Source data Fig. 2 [file 44319_2025_475_MOESM4_ESM.zip › Figure2/2H/README_Notes for figures.txt]

TRACTION
Surface plot with shading interp
zoom (3)
2.8 µm each PX in Matlab for Traction plot
scale 0-500 Pa Parula
Az: -40 El: 62
% on illustrator 3D effect: 37/39/-36
affinity R: -36 S: -25

Export "Traction_XXX.cvx" or "SressValues_XXX" as a numeric matrix into Matlab.
Instead of "Vq" use "TractionLN3325", "TractionLN33220", "TractionLN5115" or "TractionLN51120".
Instead of "savg2d" use "SressValuesLN3325", "SressValuesLN33220", "SressValuesLN5115" or "SressValuesLN51120".

Making 3D matlab plot
figure
surf(Vq)
%imshow(savg2d')
%to avoid that surface plot is black use surf(Vq,'Edgecolor', 'none') for plotting
colorbar
caxis([cmin cmax])
shading Interp
zoom (3)
view([-40 62]);
zlim([0 900])
box off
grid off
axis off
colorbar off
 set(gcf, 'color', 'none');
 set(gca, 'color', 'none');


Export from MATLAB
f = gcf;
set(gcf, 'color', 'none');    
set(gca, 'color', 'none');
exportgraphics(f,'TFM_roi_900.png','Resolution',300, 'BackgroundColor', 'none')
export_fig TFM_roi_900_background.png -transparent -m4
close all

Stress

zoom (3)
scale -2 - 2 Pa Parula
Az: -40 El: 62

colormap parula
shading Interp
zoom (3)
view([-40 62]);
zlim([-3 3])
box off
grid off
axis off
colorbar off
 set(gcf, 'color', 'none');
 set(gca, 'color', 'none');

Export from MATLAB
f = gcf;
set(gcf, 'color', 'none');    
set(gca, 'color', 'none');
exportgraphics(f,'MSM_roi_900.png','Resolution',300, 'BackgroundColor', 'none')
export_fig MSM_roi_900_background.png -transparent -m4
close all
