# Supplementary material for: Laminin-defined mechanical status modulates retinal pigment epithelium phagocytosis
Source: EMBO Rep. 2025 May 19;26(13):3357–83. doi: 10.1038/s44319-025-00475-9 (PMC12238246; doi:10.1038/s44319-025-00475-9)
Supplement: Supplementary file 4 — Source data Fig. 2 [file 44319_2025_475_MOESM4_ESM.zip › Figure2/2H/Traction_LN511_20.csv]

1014.40911865234	744.837514038086	521.066737060547	343.096787719727	210.927666015625	124.559371948242	105.314500488281	153.193051635742	236.21113293457	322.384851928711	379.730316162109	411.129515869141	437.905046020508	455.733921264648	460.29315625	447.259765625	401.586370239258	326.154960327148	243.536604614258	176.302371826172	147.023330688477	167.360746582031	222.267240356445	294.25091394043	365.819869262696	419.482208251953	450.19304296875	469.613638793945	485.311327636719	504.85344140625	535.807312011719	589.882937988281	662.035431396485	734.699794433594	790.311029296875	811.304138183594	790.497175415039	739.600139526367	669.385949035644	590.627522460937	514.097778320312	429.191433776855	328.726543151855	228.611030700684	144.752820678711	93.0598373413086	84.2439028320313	107.699734313965	147.359598571778	187.155762390137
1028.82408203125	767.171120385742	547.186004614258	368.868734716797	232.219310693359	137.237732543945	100.194030991211	121.088206035156	175.515211591797	239.070001577148	287.347529907227	327.948558232422	377.143117275391	423.530064560547	455.708257612305	462.276553955078	428.149993950195	360.929339248047	283.242029306641	217.715503583984	186.977201538086	200.233353989258	242.399001298828	299.664797236328	358.221395571289	404.259450073242	436.843627851563	465.180159726563	490.67204503418	514.722283110352	538.733873291016	566.260846347656	596.367869389648	623.723896259766	642.997880800782	648.858776855469	641.870221069336	625.586244213867	599.161391320801	561.750207421875	512.507237548828	438.378676374511	339.928160544433	236.736398049317	148.384096879883	94.4519650268555	85.9843790185547	109.927533527832	149.714863762207	188.779804929199
1020.83702026367	770.650267492676	558.176661767578	383.416203088379	246.368891455078	147.034726867676	97.5772543115234	97.9964737866212	130.047067814941	175.483718918457	216.061109619141	262.730278608399	327.654770871582	394.408028371582	446.563493071289	467.694606933594	443.08549282959	383.687189450684	311.573512490234	248.818277641601	217.495300598145	224.600527492676	255.418081196289	299.454042509766	346.214492233887	385.205511169434	418.824335869141	454.06691246582	487.337386130371	515.039902033692	533.57860534668	540.073039980469	536.920442487793	528.441497001953	518.95688765625	512.787298583984	516.431162255859	527.008022583008	534.770230859375	529.970138378906	502.860096435547	438.86826711914	344.49308290039	241.592300644531	152.023677216797	97.6449694824219	89.386089609375	112.6751996875	151.117431464844	188.317916689453
990.447933349609	755.274955358887	554.038708520508	386.739192834473	253.376408300781	153.950354919434	97.4641704492187	83.9178548901367	99.8067016040039	131.626003952637	165.871055297852	215.47467699707	289.440006809082	368.367812697754	432.858862626953	463.513924560547	446.392866877441	394.428510935059	328.531054165039	269.610693999023	238.577627868652	240.462267092285	261.324480048828	293.618649760742	329.799159250489	362.320391540527	396.135167021484	436.273897011719	475.307350925293	505.80629817627	520.341508178711	511.319518886719	483.693150690918	448.852596660156	418.188049863281	403.089703369141	414.179998974609	443.865474633789	476.212467651367	495.287315332031	485.156354980469	430.660206010742	342.421310219726	243.178738486328	155.671561689453	102.638850708008	94.4490346044923	115.942732792969	151.567301679688	185.770097670899
937.656821289062	721.045183984375	534.772144873047	378.837703955078	253.241861230469	157.984616699219	99.8547794042968	78.8523493457031	84.7941129589844	107.496856679687	136.777366943359	186.181753398438	262.498825087891	345.409417539063	414.594366279297	449.734506835937	438.07211609375	393.153303701172	334.114654331055	280.09275265625	250.224183349609	247.818572788086	260.118197856445	282.158618989258	308.975396621094	335.604091186523	368.776121308594	411.801113364258	454.581939418945	487.021471538086	499.022581787109	480.000283066406	436.685993999023	384.957195234375	340.691367421875	319.765991210937	335.116731225586	376.158600366211	423.488101696778	457.70173828125	459.396013183594	413.754493049316	333.712842502441	241.495711574707	159.327750297851	109.433608703613	101.173214003906	119.730132844238	151.064474406738	181.136347873535
862.463684082031	667.960953369141	500.376970825195	359.711736450195	245.965250244141	159.137512207031	104.749081176758	82.7999571533203	85.0093018798829	103.096277099609	128.780044555664	174.8515078125	246.831225708008	325.532842895508	391.77000402832	426.356353759766	418.123240478516	379.861567749023	328.324312988281	280.264453613281	252.434967041016	246.669444580078	251.799234619141	265.073950195313	283.743204345703	305.056610107422	336.747198730469	380.648561523438	425.161151611328	458.685422119141	469.621826171875	446.115332519531	395.898972412109	336.755292724609	286.466840332031	262.816162109375	279.241359008789	323.887399780273	376.597132995606	417.213407226563	425.579071044922	388.151128234863	318.367679748535	236.543219909668	162.992243041992	118.029243469238	109.558627807617	124.037399841309	149.608949645996	174.416667297363
742.603531982422	578.154800476074	437.259381347656	319.917274597168	226.128480224609	155.89299822998	115.02409169043	103.521760605957	112.66611036084	133.737246339355	158.015273925781	195.08044144043	250.746011960449	310.641613005371	360.396872094727	385.641416748047	377.642749050293	345.981117321777	303.755268435059	264.063949262695	240.005906677246	232.284648615234	232.167677161621	238.599730411621	250.525546460449	266.88986340332	295.04327284082	335.689282709473	377.802005608399	410.355554136719	422.324040893555	403.615341707031	361.580048177734	311.356346563476	268.08242312207	246.896464111328	258.447858632812	292.644482514648	333.512252104492	365.07708375	371.364893798828	341.983433041992	287.582090581055	223.749240229492	166.073255800781	130.142511108398	121.422191392578	129.520047444336	146.23830140332	163.37917540918
578.076364990234	451.626725305176	345.41937644043	259.454318395996	193.731551171875	148.251074768066	130.679810945313	141.017759703613	167.764538401856	199.419764398926	224.483055053711	246.868554282227	274.243183845215	300.735727868652	320.474970478516	327.589695800781	316.630641809082	291.511952419433	260.407520671387	231.491239604492	212.937002258301	204.664184893555	201.223525483887	202.735959638184	209.322422965332	221.103851074219	243.664343639648	276.923276922363	312.504501410156	342.03186759082	357.129225952148	352.500310628906	333.729221295898	308.760356750976	285.538115791992	272.006897216797	272.736230097656	282.429848569336	294.233459023437	301.292767851562	296.753481445312	275.251407470703	241.356075	203.11377253418	168.570788574219	145.773411621094	136.763904758789	136.17807565332	140.952529678711	148.023872208984
402.279667724609	315.177922412109	245.247663647461	192.488891430664	156.901605761719	138.485806640625	147.400715055664	183.646331006836	231.983823011719	277.174359587891	303.97910925293	309.821094536133	304.859536425781	292.95990112793	277.987654848633	263.808263793945	248.442155227051	229.312351677246	209.388212249756	191.639096049805	179.034362182617	170.90340419458	165.266649348877	163.130007325928	165.499387806152	173.380700469971	190.118100796387	215.040982331787	243.133111857666	269.378256155518	288.760182006836	301.84422759375	311.974548395264	318.303137138184	319.981986549317	316.163089355469	304.26550894043	284.854583486328	261.80171791748	238.978317158203	220.255786132812	205.755069309082	192.895230070801	181.494851716309	171.372517543945	162.346810852051	152.85839484082	143.028213978027	135.195273463379	131.698578496582
248.610924804688	195.609586352539	157.134950512695	133.187017285156	123.765786669922	128.871258666992	160.871280135742	219.765851076172	287.003201199219	344.03156021582	372.299157836914	363.543310400391	330.131864765625	284.458846425781	238.918280874023	205.904193603516	186.432525776367	172.240593730469	161.804485722656	153.600290009766	146.104094848633	138.097657297852	130.596918519531	125.429242925781	124.421994928711	129.40253894043	141.912233980469	160.732837107422	183.552309791992	208.058613504883	231.939709716797	260.721080910156	295.944086104492	329.320501576172	352.562103601563	357.380668457031	335.194730698242	291.529772807617	239.25799295166	191.251589296875	160.382760009766	151.294436345215	155.405152858887	165.750512668457	175.366118891602	177.287574645996	166.980288573242	149.087191928223	130.410171748535	117.751115071777
150.467620849609	119.722911682129	101.471944580078	95.7147195434571	102.451236572266	121.681495666504	166.775982299805	237.734696472168	314.501909973145	377.021894592285	405.238922119141	387.640450073242	337.596963928223	272.377277404785	209.250204223633	165.484558105469	143.956989929199	133.154957214355	128.763483642578	126.467592895508	121.952308654785	113.34229498291	103.514202758789	95.2810358886719	91.4557982788086	94.8514938354492	106.554432861328	124.689279418945	147.626568054199	173.736833312988	201.390609741211	238.204858886719	285.265891052246	331.148263916016	364.42653515625	373.675262451172	347.682930908203	294.066502075195	229.643248291015	171.230441894531	135.645355224609	129.669526367188	142.091440429688	162.738790283203	181.439268798828	188.020568847656	176.404212890625	153.371739013672	128.04086352539	109.529302734375
126.070319824219	101.500635019531	88.357530513916	86.6410063073731	96.3510623999023	117.487698791504	163.033873744385	232.989587258545	307.880401940674	368.231880397461	394.569585235596	375.146295863769	322.944970544189	255.586440163818	190.691535609619	145.881087768555	124.405211962891	114.516687601318	111.340341700439	110.001001276855	105.623493347168	95.5115690671386	82.9153437590332	71.879190689209	66.4474831240234	70.664594329834	87.1328585922852	113.156027067139	144.830598325928	178.253070940186	209.519943481445	244.343738988281	285.326791746338	323.900317197754	351.495530784668	359.543647949219	338.922543769531	295.34474128418	242.493427875976	194.051790927734	163.703017822266	156.933993385742	164.622592696289	178.538488514648	190.451353601563	192.130860717773	177.954913960937	153.410398157227	126.930457160156	106.948234823242
153.154031982422	123.075293327637	104.197903284912	96.5218618542481	100.047169035645	114.773824829102	152.521970393311	213.291605728272	279.352519095947	332.974498758301	356.427332977295	339.657348973144	294.484687904541	235.989858941162	179.253371252685	139.355734008789	118.873700895996	107.753599134521	102.13029819458	98.1386675463867	91.9135766601562	79.8752456975097	64.6004283449706	51.4587943601074	45.8200135004883	53.0537555236816	78.6423847270508	119.006121272217	165.921418713135	211.16473060376	246.512510498047	273.088395675781	296.374750434326	314.686118854004	326.337045015137	329.642072998047	320.80754559082	300.957100073242	275.781222263184	250.970397978516	232.21511303711	221.221158875488	214.194878281738	208.577584101074	201.810589178711	191.335206359863	173.449307161133	149.858683019043	126.116526658691	107.776030805176
204.387911376953	163.472781678467	133.844735896607	115.503774031372	108.449896082764	112.683102050781	138.361693951782	185.485671785767	238.817582528198	283.119973154541	303.155390640259	291.622935937744	258.680911063354	215.280664588501	172.373545084595	140.910901123047	122.2779603125	109.173823605347	99.5206495886231	91.2405968493652	82.2558239746094	68.1219471479492	50.2241939780273	35.2291401894531	29.8033615068359	40.6134336547852	76.4507695356446	132.870985333008	196.68696169336	254.711579263184	293.757718688965	309.366562751953	310.329524354492	303.334829324707	295.070703490723	292.225372680664	297.549285073242	306.583623449707	315.202715541992	319.280889082031	314.692471801758	298.450541820312	273.305547316406	243.737871111328	214.227896026367	189.256004882813	167.650273239258	146.423779214844	127.33440947168	112.140050671875
252.441112060547	201.718995144043	162.149701352539	133.733230686035	116.469583144531	110.358758728027	123.674466125	156.416705335449	196.17491332666	230.538527065918	247.096983520508	241.492383293945	221.998435074707	195.15198795752	167.489891037109	145.548993408203	129.533493796387	115.085492805176	101.898692346191	89.6667943310547	78.0835006713867	61.9402956923828	41.4413781196289	24.399521465332	18.6274992416992	31.9380849609375	75.925771288086	145.38204254834	222.915159744141	291.13338387793	332.644975952149	338.105974019531	319.110870745117	289.675609049805	263.816131854492	255.548382080078	273.359110917969	307.904356420898	346.453991801758	376.277890273438	384.645925048828	364.541661204102	324.451849930664	274.901143614258	226.414194640625	189.515655395508	165.320692943359	146.812872360352	132.319443049805	120.167654415039
269.982788085938	216.839828796387	173.96447265625	141.356719665527	119.016569824219	106.944023132324	111.581708618164	132.929626281738	161.323832580566	187.100383972168	200.595336914062	199.715017578125	190.902054992676	177.296959899902	162.040243041992	148.272415161133	135.555804931641	121.796738525391	107.651722930908	93.7772651367187	80.8298721313477	63.0189136047363	39.9067182312011	20.17923147583	12.5223988037109	25.6221656799316	72.4351482543946	147.170716217041	230.393945343018	302.669911407471	344.563690185547	344.23436328125	314.638546844482	273.537618469238	238.692955749512	227.865936279297	252.448371826172	300.599343994141	355.231135131836	399.256027587891	415.586303710938	395.414036010742	350.131036254883	292.949195678711	237.080405517578	195.736557006836	171.223447021484	154.733148071289	142.80696484375	131.986202026367
244.711431152344	199.96142237915	163.268204906616	134.631778734741	114.052143863525	101.529300292969	101.368136238159	113.568651699097	131.673514353149	149.225391877686	159.766951950073	162.95548986499	163.095893837524	160.702220925659	156.288528187378	150.368872680664	142.512256218262	132.375974094849	120.606523591309	107.850401988525	94.7541065673828	75.0544878381347	48.3205476135253	23.9470101281738	11.3285996166992	19.8600403137207	61.9916271367188	131.460210595947	209.590348315186	277.706597918213	317.133517028809	316.621743607422	288.621572571533	250.007046980469	217.652209893555	208.431104370117	233.057076026367	280.280762822754	334.032146334961	378.241208138672	396.83792980957	382.12388627539	344.812423152344	296.451178048828	248.587788573242	212.769892333984	191.153200395508	176.039287685547	164.194587607422	152.385533564453
194.847605224609	165.066512510986	140.159782767944	120.127415995483	104.969412193603	94.6857713623047	90.9528011815185	93.7705016512451	100.624411251587	109.000068462646	116.383011764526	124.247582463623	134.270088239868	144.239017133667	151.942857185425	155.170096435547	153.792511933594	149.284444985962	141.838230018311	131.646201456299	118.900693725586	96.9212702099609	65.5797079589844	34.8966618969726	14.8927869482422	15.5887380371094	47.6833690883789	104.49624348584	169.979080342285	228.083598770508	262.761517883301	265.316292462891	246.446776434082	219.197787623535	196.61414385791	191.740662963867	212.377657717773	249.828582901855	292.392969351563	328.370347902344	346.060249389648	340.724866008789	320.164510536133	291.485894678711	261.795730143555	238.200728637695	221.934699233398	208.259834125977	195.325419707031	181.280742368164
138.843572753906	125.465889576416	113.670473591919	103.457324800415	94.8264432019043	87.7778287963867	81.408631237915	75.7188505264893	72.0627621810303	71.7946417204591	76.2687646636963	88.594318761963	107.868453669312	129.427387758911	148.607339403931	160.744526977539	166.145528327637	167.919531205444	165.606668839111	158.747074456787	146.880881286621	123.074230290527	87.6336993164061	50.9600769213866	23.4541516625976	15.516712097168	35.4912840561524	76.444008501465	125.859596686524	171.222759864746	200.018209289551	207.012990242188	200.550628553711	188.480556302246	178.652205565918	178.915008422852	193.050104557617	215.824539251465	241.566602977539	264.604586208985	279.266779418945	284.632645158203	284.483323111328	280.199619452148	273.162340354492	264.752291992187	254.875946152344	242.612765385742	228.103042011719	211.487068349609
95.1515961914062	94.4703439599609	92.8315447302246	90.2351985021972	86.6813052758789	82.1698650512695	73.8085541970215	61.5973727131347	49.8748060466308	42.9793396445312	45.2494589538573	60.9987221479492	87.334805595459	117.787372036377	145.886084210693	165.160604858398	176.320261650391	183.67861276001	186.171666680908	182.735431906738	172.305916931152	147.968337650147	110.432021734619	70.0691453405761	37.2518846240234	22.3524157409668	31.3962819868164	57.4686992575684	91.5313526101074	124.545927101318	147.474107788086	158.406817339844	163.369599052002	165.22606892041	166.839842940918	171.074537109375	177.714404203125	184.850366891601	192.806046008789	201.905062388672	212.471036865234	227.262893670898	246.064885583008	264.73862625293	279.145729332031	285.14780847168	281.284943769531	270.316059458008	254.431035390625	235.819751420898
82.2239379882812	85.3906660461426	86.6742635345459	86.0747304534912	83.5920668029785	79.2262725830078	69.2254978485107	53.5897425994873	37.94678175354	27.9243902282715	29.1503429412842	46.4638160095215	76.1129594879151	110.83900920105	143.383200973511	166.486770629883	181.065668151855	191.959069656372	197.793050170898	197.1936847229	188.787048339844	166.058561859131	129.924175262451	90.1557572937011	56.5251766967773	38.8043022155762	41.3792728271484	57.7355093688965	81.2938033752442	105.474946380615	123.699729919434	136.192754150391	147.340158050537	156.805041381836	164.25050390625	169.339645385742	169.010544311523	163.487800842285	157.364297241211	155.232915771484	161.686538696289	182.031281494141	213.20522265625	247.249188964844	276.204007202149	292.110504150391	292.469694702148	282.587694335937	266.21298071289	247.094031494141
114.239737060547	107.93274114502	101.250399217529	94.1927112780762	86.7596773266601	78.9512973632813	67.8092748444824	53.3336097702636	39.9617469558106	32.1311312163086	34.2792073669434	50.8322786367188	78.8320484821778	111.639062059814	142.613864526123	165.117001037598	180.000867769531	191.691767950928	198.911107318848	200.380291610352	194.8207265625	176.679014300293	146.807550999023	113.536433471191	85.1957585292968	70.1156229858399	71.9543185566407	85.1584473666993	104.240571842285	123.713254409668	138.089057495117	148.062502947266	157.291882481934	164.735413326172	169.351312707031	170.097797851562	162.423851185547	147.023994557617	130.724754329101	120.352656861328	122.734228515625	144.53198769043	181.194916811523	222.72923828125	259.141174501953	280.436947875977	283.422106063477	274.759167462891	259.239810583984	241.655713936523
178.897485107422	153.222709000244	130.539106878052	110.846678740845	94.145424588623	80.4353444213867	68.8445999918213	59.3731912999267	53.3288757166748	52.0194106130372	56.7525533599854	70.7687611042481	93.1961955985108	119.174171122681	143.842001956665	162.339002380371	175.293223003418	185.945120972534	193.352620373291	196.57364529126	194.666119812012	183.526381926758	163.782482245117	141.589913780273	123.10416954541	114.480742553711	119.134145877441	132.960717507813	150.838687836426	167.646287254883	178.261746154785	182.886076800781	184.933792265137	184.103374150879	180.093304061035	172.602063598633	156.194333053711	131.071124690918	105.385418075195	87.2901927714843	84.9384283447265	105.821232294922	144.503284912109	189.747924946289	230.318491147461	254.978322265625	259.936842775391	252.685160176758	238.909137757812	224.294638806641
254.928473754883	206.701741646729	165.462732697144	131.211446906128	103.947884273682	83.6720447998047	72.1067543123779	69.2520128114014	72.5235815550538	79.3372218015137	87.1086948089601	97.5092459770509	112.261701133667	128.859192179321	144.794851014526	157.561809539795	167.514053947266	176.322829636597	183.45715731958	188.386057708008	190.578551513672	187.599497664307	179.802882352051	170.841417185303	164.367813772461	164.034783721924	173.147661820313	189.271306995362	207.447717067139	222.718889855713	230.126823181152	229.125922300781	223.021522001221	212.632014396484	198.775791600586	182.271245727539	157.094000461914	122.698461061035	88.1211919980466	62.3987577460936	54.5677227783202	72.5077467138673	110.194453237305	155.808352919922	197.529956333008	223.539774047851	229.526044167969	223.3684263125	211.534563326172	200.492098053711
321.063994628906	253.811011119385	196.943622855835	150.461829838257	114.36563206665	88.6550295410157	77.3710188280029	80.5135999276124	92.0212779898683	105.832558164795	115.885945602417	122.289715820068	129.084865384399	136.108981019409	143.199649449097	150.194457397461	157.234680694824	164.42859485852	171.564286143066	178.429840802979	184.813345092773	189.897194438721	193.822664671143	197.816162650635	203.104095237793	210.912869293213	224.223773416016	242.219203032471	260.427225243897	274.375907151612	279.593315856934	275.244486037109	264.31070629126	248.044424603516	227.698088958008	204.524147338867	171.894863956055	128.975273486816	85.7069796162107	52.0315860292968	37.8906964111328	51.2002623535157	85.3325480664063	128.413626162109	168.56956925293	193.926449951172	199.701849571289	193.811719705078	183.429688380859	175.729383626953
356.035339355469	279.991689453125	215.904123535156	163.772641601563	123.597243652344	95.3779296875	84.4126745605469	90.7014782714844	106.297378540039	123.253413085937	133.622619628906	136.346153198242	136.721988647461	136.338393432617	136.783635009766	139.645980834961	145.026423339844	151.866117553711	160.013574829102	169.317306518555	179.625823974609	191.418305175781	204.795742553711	219.039369140625	233.43041796875	247.250122070312	262.591387695313	279.933392822266	296.136778076172	308.062184082031	312.570251464844	309.704214599609	301.556979736328	288.0636953125	269.159509765625	244.779571533203	207.368934082031	156.970831787109	104.917684448242	62.5419118652343	41.1759338378906	48.5075106201173	76.981695678711	115.066848632812	151.231329101563	173.943496704102	177.97639831543	171.017794189453	160.908114013672	155.487787475586
350.659978393555	278.6314515625	217.782698181152	168.113718249512	129.624511767578	102.315078735352	91.3486388349609	96.7251920664063	110.699908906494	125.527959832031	133.464515319824	132.771140165283	128.611054050537	123.591909782471	120.321360167969	121.407058013916	127.195117489746	135.947103390869	147.143844463135	160.266169452393	174.794907104492	192.087866892578	212.491162986084	233.968081175293	254.481907250488	271.995927001953	286.890162193359	300.522422297852	312.322674669922	321.720886664063	328.147025634766	334.35614728125	340.728273367188	343.13082034375	337.431204662109	319.496842773438	280.144137544922	222.128144675781	159.224259865234	105.2078788125	73.8543972167969	72.2915322382813	91.3356867441407	120.295284994141	148.478751248047	165.194509765625	164.624095003906	153.895224123047	141.7355954375	136.872907261719
319.11705065918	259.436182757568	208.63111600647	166.701850405884	133.648385955811	109.47072265625	98.3287243033447	100.222390897095	108.911926743286	118.157536147705	121.719423416138	117.40735501123	109.381194729126	100.926292875854	95.3279997574462	95.8716656799316	103.359883082031	115.602418426392	131.395383054932	149.53488830957	168.817045532227	191.239990971924	217.606317067383	244.918819445068	270.180293731445	290.393535552979	303.634158889648	311.900299990479	318.078537885498	325.055451604736	335.717620178223	356.891986355469	386.654164116455	414.763739336914	430.980297892578	425.06342565918	385.705800647461	319.734365606934	244.110103521484	175.793997375	131.747030151367	118.146506270508	123.685103743164	139.096865939453	155.115836229492	162.476057983398	154.63684675	137.775506949219	121.703065257812	116.230548352539
275.180350463867	232.324370666504	195.291681842041	164.082283990479	138.696177111816	119.133361206055	108.177554978272	105.828758428467	107.911393499023	110.249882132324	108.668646270752	100.615924655518	88.8754359916992	77.2748221674804	69.6417250710448	69.8037865905761	79.0619667055664	94.8645041572265	115.259958976318	138.296891193604	162.023860839844	188.987121888184	220.487634318115	252.706017169922	281.822889483887	304.018870300293	314.863891481445	316.904207000488	316.784919063965	321.151129878418	336.647941650391	374.535172882813	430.382755437988	487.300961561524	528.400063499024	536.790333496094	499.112033332032	426.624981509766	339.368785360351	257.383052214844	200.707389404297	174.279371629883	164.739260670899	164.680694475586	166.697310992188	163.382748168945	147.603046648437	124.295781131836	104.161890655273	97.9023142548828
232.623672119141	207.21450291748	184.606700518799	164.800264923096	147.795196130371	133.591494140625	123.719754872315	118.17997832544	114.676270622315	110.912737885254	104.593486236572	92.7579760175781	76.9368031467285	61.5707771120605	51.1007074016113	49.9674035034179	59.8426149492187	77.7658020803223	101.229340599121	127.725606208008	154.746974609375	185.441704115723	221.481544258789	258.144107569824	290.707006580078	314.447853820801	322.619873666016	318.371324428223	311.822369546387	313.093172459473	332.303896606445	384.509147923828	462.962150785645	545.08099628711	608.283775523438	629.988579589844	595.420945541016	519.635479313477	424.793875325195	333.057827994141	266.589031738281	228.897067229492	205.207471522461	190.255873609375	178.777902482422	165.509187133789	143.111087793945	115.093185134766	92.4634388105467	86.229808475586
205.220809936523	194.025067138672	183.418476867676	173.401039123535	163.97275390625	155.13362121582	147.779947998047	141.91173425293	136.184519561768	129.253843505859	119.775245666504	104.194636016846	83.4083215026855	62.7474371643066	47.5431180419922	43.1264991760254	51.2430744018555	68.338753692627	91.795296295166	118.994461456299	147.318008422852	180.716182128906	220.934476409912	262.047523864746	298.129957092285	323.256408691406	328.942619140625	319.138833374023	306.571440673828	303.966830322266	324.051391601562	384.037352539063	475.440453613281	572.442352783203	649.224708007813	679.969177246094	649.690647216797	575.601345947265	480.178943359374	385.901109375	315.245513916016	270.206531982422	235.799050292969	209.031506347656	186.912337646484	166.449981689453	140.74936328125	111.804857421875	89.9590769042968	85.5546345214844
195.218646240234	196.132242109375	196.257193339844	195.593499931641	194.141161884766	191.900179199219	190.017939489258	188.494442754883	185.608607574707	179.639352527344	168.865596191406	148.63814386084	120.104383149902	90.2381061176758	66.0131048232422	54.4031713256836	56.8336265419922	68.6552757661133	87.7301376225585	111.92023073584	139.087573730469	174.476990325195	219.513801437012	266.330771487793	307.060664899414	333.83624609375	337.004694255371	321.810833103027	302.733893859863	294.253107749023	310.847705993652	369.786440260742	461.416489734863	559.834726915528	639.138024302246	673.423254394531	649.17045796875	583.648386691894	497.136979399413	409.916174926758	342.265912109375	294.273185107422	252.418034697266	216.569969638672	186.598498691406	162.373130615234	138.61402474707	115.40817524707	100.675343109863	102.335289330078
193.434651489258	206.923702744141	218.561313381348	228.347483400879	236.282212802734	242.365501586914	248.550646670899	254.837648054688	258.296560362061	255.997438216797	245.010336242676	219.181081603272	180.462971216064	138.087264335693	101.285220216797	79.2880981140137	72.9201069770508	76.0270739694825	87.372685666748	105.720628644287	129.834589477539	166.64916572168	216.988566326416	270.450894958985	316.634255286621	345.136750976562	345.44575654541	324.49586954834	298.056028210449	281.895170756836	291.782235412598	343.607450381836	426.858190181152	517.699112504395	592.29487504541	626.810135498047	610.488304501953	559.21961026123	489.138936816406	416.381168208008	357.081188476562	308.959067329101	261.258215405273	217.398528144531	180.799900986328	154.882229370117	136.979476794922	124.811712967773	122.377992640137	133.677370563477
196.498502197266	221.335180874023	243.53556331543	263.099649521485	280.027439492188	294.318933227539	308.888361842285	323.735725336426	334.489677037842	336.778870274414	326.231958374024	295.255090432861	246.762497565674	192.144956128174	142.793242476074	110.098132965088	94.1470934892578	87.3462731447754	89.5644730905762	100.670494485596	120.53313848877	157.733056722168	212.357715079834	271.536136128662	322.397342435547	352.070356567383	349.506956485596	323.287793812256	289.985201605225	266.171512922363	268.419060821533	310.500402604004	381.367316231201	460.360965751221	526.822515212158	560.093128662109	552.770207402344	518.626308734131	468.765330705566	414.291171364746	366.307728759766	320.166049819336	268.463535844726	218.173616442871	176.269721220703	149.725279785156	138.701491969727	138.549404703125	149.027218235108	169.89313281543
201.03987487793	234.302408330078	264.384669465332	291.286658283692	315.008374785156	335.549818969727	356.541377302734	377.98304978418	394.429256716065	400.434418400391	390.55295513916	356.29181153833	301.281374063232	238.261225804932	179.970949854492	139.150129302979	115.15916386084	99.5049981340332	93.1470325568848	97.0446675637208	112.157303588867	148.229011730469	204.620191698975	266.714736847168	319.896540527832	349.54949609375	344.429444550781	314.28045699707	275.968771923828	246.360627822266	242.322263183594	275.465316628906	334.545629164063	402.145742857422	460.848199777344	493.235541992187	495.142187255859	478.179774189453	448.596676162109	412.641266542969	376.561918701172	333.79600375	280.177939443359	225.551669111328	179.761136083984	152.650283691406	146.635842816406	155.155184572266	174.583212634766	201.294830679688
203.688446044922	240.761116943359	274.313358154297	304.345169677734	330.856551513672	353.847503662109	377.019985351562	400.373996582031	418.356598510742	425.414852294922	415.995819091797	381.722886108398	326.298012573242	262.286117675781	202.252120605469	158.760940551758	130.600895874023	109.395373779297	96.9618967285156	95.1179871826172	105.681167602539	138.637379150391	192.774940185547	253.114938964844	304.678463745117	332.486602783203	325.45437121582	293.567710205078	253.454097045898	221.741009033203	215.055923461914	243.502212158203	295.994890258789	357.378900024414	412.49918371582	446.20068359375	456.730264648437	454.191298706055	441.21348828125	420.426535888672	394.460144042969	355.750800292969	302.545369628906	246.189120727539	198.027322265625	169.405242919922	163.638301879883	173.162986694336	193.006168579102	218.19471875
201.071492553711	235.669560805664	266.731309470215	294.256738547363	318.245848037109	338.698637939453	358.498076450684	377.644163570801	391.812447005371	396.678474459961	387.917793640137	358.795671282227	312.19507558252	258.218106436524	206.966863739746	168.543447387695	141.286123388183	118.460158477539	102.558153644043	96.0727098759766	101.496428161621	127.676723671387	172.951862413086	224.050721631104	267.702178569825	290.635110473633	282.525052153565	252.219418780029	215.204908136475	186.968218006348	182.996046173096	212.617061773926	265.506799619873	327.672256005127	385.120427223877	423.858309570313	443.713078066406	454.013401849365	455.01851838623	446.987665144043	430.180079589844	397.26314252539	348.064028972656	293.581667729004	244.814987591797	212.762917358398	199.644447857422	198.126959890625	204.881967215088	216.580983587891
195.435896728516	222.403918696289	246.168705864258	266.730258232422	284.088575800781	298.243658569336	310.635455733887	321.263967294433	327.969269457275	328.591438428711	320.970550415039	301.222406267334	270.786955181396	235.490495880615	201.159327088379	173.619747528076	150.785127881836	128.771269000732	110.708114861572	99.7256094411621	98.9536967163086	115.013479690918	145.818329047119	181.436590279053	211.936608880859	227.38673034668	218.814053714111	192.83968198706	162.922966609131	142.523259023926	145.099910675049	179.476519008301	236.680183061279	303.475506665283	366.627093651612	412.899547851562	443.339947119141	466.771888900147	481.624756413574	486.327932878418	479.310801513672	454.398449666015	412.637955189453	363.291687063965	315.622014269531	278.891305786133	252.750432385742	231.024481415039	214.237146716064	202.912122130859
191.840743286133	208.526809477539	222.51102720459	233.793396467285	242.373917265625	248.252589599609	251.1712875083	251.130010991699	248.51594899121	243.716290448242	237.118224304199	228.13205535498	216.499657639648	203.105573964355	188.834347135254	174.570519958496	157.877158565918	138.164567753418	119.088148323242	104.303301077637	97.4654268188476	102.569800174805	117.179487277344	135.30157618457	150.943154954589	158.111311645507	149.406402388183	128.823701810546	107.462675716308	96.4227899091794	106.803510192871	147.071624988281	209.827490426269	282.370923875488	352.00174270459	406.019764282226	446.342914077148	481.437980510254	508.428075378418	524.436310478516	526.585797607422	510.307667099121	477.519844422364	435.075634076172	389.828340559571	348.631268371582	308.052887418945	263.524328035645	220.192885361572	183.205854536621
195.345116943359	201.600852011719	205.643753359375	207.473820986328	207.091054892578	204.495455078125	197.844736081054	187.138897901367	175.141368731933	164.615576765625	158.324950195312	158.653582836426	163.759189227051	170.065628644043	173.996760364258	171.976443664551	161.341464651367	144.475917140137	125.374621971192	108.032399984863	96.4440720214844	92.2678380888672	92.840484293457	95.6747106235351	98.2832170673827	98.1787036132811	89.3871246665037	73.5666802348631	59.6784387104491	56.6834684853515	73.5428379516601	118.39342084082	185.261171558106	261.940779506348	336.226934088379	395.914324707031	443.454021210937	486.982897331543	522.824348295899	547.301769331055	556.738555664063	548.141740208984	523.962392814453	488.689964109375	446.813904722656	402.823665283203	350.648444911133	287.295276520508	221.870361431152	163.47990096289
211.008102416992	209.188665161133	205.452364196777	199.799199523926	192.229171142578	182.742279052734	168.394965759277	149.187231262207	129.534411804199	113.85184362793	106.554862976074	111.91595300293	126.991556213379	145.372947875977	160.651403259277	166.418197631836	159.957295349121	145.54117956543	127.243903747559	109.139521362305	95.3020858764648	86.0297463989258	78.6064672851562	72.5850248718262	67.5181954956055	62.9587554931641	53.8412470397949	40.4638192443847	30.4246588439941	31.3219525756836	50.7538871765137	96.4329476928711	163.293676300049	239.767345428467	314.285227508545	375.278594970703	425.405310791015	472.377860015869	512.209448181153	540.913280822754	554.502563476562	551.051614379883	533.218296508789	503.891132507324	465.958645019531	422.309356689453	365.633736816406	294.006103637695	218.390753204345	149.751981567383
251.802411621094	241.677192470703	230.155851938477	217.238390024414	202.924806728516	187.215102050781	166.875068428711	141.904705862305	117.155325695313	97.4782392714844	87.7247579345703	92.6401392451171	108.990175640625	129.656980780273	147.522668323242	155.469351928711	150.993456946289	138.840240936523	122.765065875	106.523293737305	93.8702864990234	84.9934602807617	77.3892404321289	70.7765027722168	64.8741231201172	59.4009772949219	49.4910287041016	35.3316934682617	24.2220264761963	23.4610826166992	40.3479167785644	82.1698757559814	144.060922956421	215.090038188599	284.326201261231	340.838391983032	386.862982477783	429.687319539673	465.956844983032	492.317000622192	505.413228271484	503.868088781738	489.917954276733	465.628983480224	433.067335115966	394.299167907715	342.579473845703	276.530813780761	206.270699727538	141.916643700683
314.355321411133	294.024688032227	273.163896672363	251.772947331543	229.851840009766	207.400574707031	181.45893455127	152.02691954248	123.54485498877	100.453066198242	87.1918784790039	88.0734987021485	100.137709995605	116.916202052734	131.940664566895	138.742787231445	135.263783302246	125.815859650391	113.48719639209	101.365973643555	92.5403715209961	87.8775444238281	85.3187056079102	83.5631234741211	81.3100664233399	77.2588028564454	66.2797853322754	49.2401682502441	33.8342727720947	27.7564200595703	38.7009312744141	73.6101776121826	127.354611631714	189.520676539673	249.694815542725	297.463471847534	334.005674757568	366.263795468384	392.46929002478	410.853614471558	419.648224853515	417.823866491699	406.559568689575	387.399213465576	361.886682838135	331.565858825683	291.421234696289	240.423555770996	186.096082147705	135.962073924316
379.207763916015	350.65073652832	322.148010065918	293.699584528809	265.305459916992	236.965636230469	206.06692629834	172.609330120605	140.512628453613	113.696602053711	96.0810316772461	91.1345712880859	96.244033715332	106.206438013184	115.81880323584	119.8781484375	116.865064986328	110.248206846191	102.306686964844	95.3196182900391	91.5661137695313	92.9750960644531	98.0271565429687	103.828911213379	107.486976083984	106.107967163086	94.1241281302489	73.4643816466064	52.48036219281	39.5237042495117	42.9460422973633	69.2843479441529	112.970864869446	164.20013566156	213.166702908814	250.065109199524	274.834088139771	294.010611337341	307.686578383118	315.953888867981	318.904442382813	315.672748754883	306.197541590271	291.777056148071	273.709527687378	253.293191467285	227.802953301758	196.373323018066	163.091941895263	132.046451212402
426.900671264649	395.974922641602	364.779703786621	333.315014699707	301.580855380859	269.577225830078	234.619405841309	196.707395414551	159.868274858887	128.129124483399	105.517024597168	94.7418969169922	93.1190212368164	96.5835149814453	101.070495575684	102.515080444336	99.894092567871	95.9174536630859	92.1199292592773	90.0362848857422	91.2012860717773	98.5792124389649	111.146886967774	124.45789022583	134.065802780762	135.524205200195	122.940668303955	99.2794717136231	73.3792591994629	54.0786745317383	50.2163614807129	67.7228814345703	100.705805213135	140.269290734131	177.517495915283	203.554578674316	217.348923133789	224.831090681885	227.548505134765	227.048590308594	224.878770019531	220.168536816406	211.886274821777	201.337745212402	189.828709165039	178.664927856445	167.368563595703	155.06910893164	142.483320400635	130.327954539062
437.974975585938	414.416831054688	388.730489501953	360.915950927734	330.973215332031	298.902282714844	261.036735351562	217.376573242187	173.421422973633	134.670911132813	106.624664306641	91.8140155029297	86.5725469970703	87.1032592773438	89.6091528320313	90.2932281494141	88.4476566162109	86.6037712402344	85.8233149414062	87.1680306396485	91.6996612548828	102.982990783691	120.310190612793	138.334084747315	151.707497192383	155.083251953125	142.646017059326	117.960576507568	89.7499282531738	66.7370702514648	57.6450004577637	67.4562727661133	90.3555552062989	118.869016937256	145.52282711792	162.843154907227	169.550880249023	170.628557037354	167.994865356445	163.568485290527	159.268096923828	154.065031921387	146.680170227051	138.656514343262	131.537066772461	126.86483001709	125.761999511719	127.199906921387	129.495259094238	130.964762878418
394.730506225586	395.822082294922	390.068874125976	377.47088171875	358.028105073242	331.740544189453	292.324501919922	239.779978264648	183.532518944824	133.007669681641	97.630976196289	80.6121057075195	75.667361067871	77.9822414492187	82.7422460234375	85.1328739624023	84.5081750297851	84.077816444336	84.8107235605469	87.6758217329102	93.642036315918	106.360649280273	125.185710389649	144.640296687988	159.247485219238	163.530353027344	152.346050764282	129.345860400757	102.244055958801	78.7549114604492	66.5927009277344	69.1026078666382	81.1417829291382	97.6924508562621	113.736836389038	124.257164268493	128.881367166382	130.954628588684	131.035049527771	129.680730976013	127.449773925781	122.738803942871	115.175753699035	107.165684845581	101.113659033813	99.4247379150389	104.206448213867	113.855415496094	125.210349674805	135.109960663086
310.139975097656	350.577619907226	377.013849880371	389.44866501709	387.882065317383	372.31405078125	332.535797432129	268.547305270019	195.661810259766	129.192548366211	84.4527555541992	65.8571409213867	63.1968804912109	69.8499106171875	79.194167652832	84.6075879516602	85.3444540957031	85.8194751826172	87.1512273393555	90.4582866928711	96.8592293701172	109.850123104492	128.685250478027	148.120509890625	162.911799742188	167.815018432617	158.763028614868	139.251898022339	115.382332675598	93.2550385952148	78.9707218017578	73.6415569476929	73.2004066859741	75.9790090379028	80.3091020247802	84.5224236679076	90.0065835462646	97.8737563123169	106.042527597595	112.43148303363	114.959208251953	111.020652050781	102.003424009094	91.8151009295654	84.3632596148681	83.5554768676758	92.272620413086	107.909639049316	126.145231188721	142.658095243652
210.753638183593	293.915013100585	355.462656394043	395.396568063965	413.716748110352	410.423196533203	371.162241251953	295.933882266602	206.268627697998	123.696985666992	69.7494642944335	50.1573531520995	50.5669801594238	62.3814109587402	77.0037111923828	85.8369465026855	87.9828669663086	89.1727621550293	90.7540069538574	94.0739762478028	100.480044921875	113.190084983887	131.305846510498	150.00052148999	164.447301910645	169.819379760742	163.238136059204	147.921442813843	128.187228496277	108.353421578125	92.7379505310059	80.1459911174927	67.6989243565063	57.1889866041869	50.4084142166746	49.1494435501096	56.7644178673093	72.058512930847	90.0032138464966	105.570005720032	113.730373657227	110.845721435547	100.26839231781	87.4562806378174	77.8672807293701	76.9592869262695	88.1257353632813	107.728029817871	130.676016087891	151.879539971192
123.121751464844	241.065831083984	331.312533295898	393.861858100586	428.713805498047	435.868375488281	397.695452743164	314.195037262695	211.812302039063	116.992420064453	56.1805643310546	36.1209744072265	39.1835349648438	55.2518866513672	74.2096701142578	85.9405260009766	89.4497867939453	91.4816920615235	93.5282430800781	97.0814411259766	103.633287475586	116.119207645996	133.544534119629	151.50612862085	165.600852874024	171.425568603516	167.11255854541	155.597248216797	139.68121351355	122.166030331543	105.85327456665	87.6887814842529	65.8048338204345	44.782678677124	29.2035631562499	23.6487343597411	32.9927586081542	54.1814711668701	79.9030225550539	102.84556329187	115.697243896484	114.149157287598	103.075869785767	88.9407420129395	78.2071345910644	77.3384081420899	89.9310123183595	111.676040038574	137.178816824219	161.044668196777
73.7945709228516	207.261643066406	310.460720214844	383.391802368164	426.054889526367	438.449981689453	401.627051269531	315.586098266601	208.7521640625	109.550290039063	46.405517578125	26.3562366943359	30.4524197998047	48.1364818725586	68.850837890625	82.0379028320312	86.771586730957	90.0902796020508	93.383116394043	98.0392320556641	105.447761535645	118.376163818359	135.898348937988	153.863128417969	168.119313781738	174.515716552734	171.727481521606	162.522067672729	148.886757820129	132.808834777832	116.275581359863	95.3427991561889	68.6856329574585	42.2203803787231	21.8633390350341	13.5308065414429	22.5294942474365	44.915203742981	72.7278680038454	98.0074200057984	112.793792724609	112.866104797363	103.531067573547	91.1200030975342	81.9642334136963	82.3950805664062	95.8536705322267	118.119121948242	144.02974584961	168.423853271484
73.4948333740235	196.641443745117	291.70243151123	358.677796672363	397.567539228515	408.371659179687	373.481195799316	292.896149087402	193.029960133789	100.29607002832	41.1079198608398	21.8244021928711	24.8365562978516	40.6060433334961	59.5945244575195	72.2636608276367	77.9725591420898	83.0801119624023	88.5476592412109	95.3365409311524	104.408096984863	118.484043160156	136.923486155273	155.643852333496	170.562568058106	177.597059692383	175.291741528564	166.368329324463	153.010201641724	137.400737041992	121.723314086914	102.627624685913	78.6580831312256	54.8401515587159	36.1992921042481	27.7609669036867	33.6731373288575	50.5854952891847	72.2760987269289	92.5230055843506	105.104273803711	106.921552337891	102.122802558716	95.3555510368653	91.2673243430176	94.5056490478516	107.837618319336	128.164881110352	151.336797668946	173.202728243164
104.522368164063	199.050853647461	271.106174099121	320.688329519043	347.797319907226	352.433145263672	320.26347342334	251.28830438623	167.006136399902	88.9154677119141	38.5147965698242	20.7866495644531	21.3986945307617	32.8771415825195	47.7482008334961	58.5380823974609	65.0351219257812	72.2218460092773	80.4157511708984	89.9343339335938	101.095090820313	116.617063853027	136.288588683106	156.031102277588	171.766041603516	179.41484362793	176.911214934204	166.974197544311	152.703231583191	137.197757175781	123.557214447021	110.161344001282	94.9438524219361	80.3351288024292	68.7655622362061	62.6655418167115	63.8650955333253	70.7439639904175	80.5571052039185	90.5594771897583	98.0060379638672	101.692069782227	103.447600634216	105.079707135864	108.395465903198	115.201953552246	127.10604284375	142.903016033691	160.182563980957	176.534377544434
150.79307006836	208.281380727539	250.479126437988	277.386307199707	289.002923012695	285.328973876953	256.187645689208	201.578938449462	136.768073312622	77.0202714335937	37.6007539672852	21.801085539917	19.4444520482178	25.5935065528564	35.3109021145019	43.6592917938231	50.922836534912	60.3931009639892	71.6438436649169	84.2488232215576	97.7817982177734	114.990591408203	136.159363736939	157.166381072022	173.889909281494	182.208214233398	179.272646927368	167.831030118042	152.156337305969	136.521541991699	125.199617675781	118.664586273377	114.067798784119	110.698222335266	107.844824054077	104.79657106781	100.657600045288	95.9019329016725	91.8733646337281	89.9156902382202	91.372704711914	97.2901745708008	106.772236483704	118.250240676636	130.15553737561	140.919476806641	150.743081633789	160.672118373047	170.40505302832	179.640351603516
196.222833862305	218.124532939453	231.628466987305	236.734636005859	233.443039995117	221.753678955078	195.467474144531	154.584425563476	108.40315132373	66.2222695371094	37.3403983154297	23.4258168500977	18.2794463999023	19.3988681777344	24.2816633964844	30.4254132690429	38.5992644223632	50.4714960478516	64.8883882050781	80.6962209536133	96.7412743530274	115.819991336914	138.701518532227	161.191191538574	179.094345955566	188.216317382813	185.062782696899	172.430184831421	155.560008471497	139.693738302246	130.072859008789	128.857980673279	132.554780172302	137.922342382629	141.71975218103	140.706094444275	131.602882049195	116.570725077942	100.527354215271	88.390500145935	85.0778935546875	93.828384144043	111.363484790833	132.824920941284	153.354418041626	168.093701538086	175.832872217774	179.810779783203	181.842273053711	183.742200848633
224.727554321289	222.371818237305	216.361374206543	206.696222229004	193.376362304687	176.401794433594	152.316720336914	121.121140014648	87.9987508850098	58.133250366211	36.7083358764648	24.2189502258301	17.209295135498	14.9369563903809	16.6595197753906	21.6345710754395	31.0279670410156	45.3346504821778	62.8058362731933	81.6927392883301	100.246574401855	121.320629150391	146.080760284424	170.247036499023	189.539526489258	199.678298950195	196.968367431641	184.263019470215	167.104734741211	151.035992919922	141.599273681641	141.46215637207	146.929654541016	154.000399169922	158.673021240234	156.946151733398	144.253172729492	123.261663574219	100.821551147461	83.7827623291015	78.9952239990234	91.4192159423829	116.488120239258	146.761517211914	174.798987182617	193.160110473633	199.459552124023	198.657591918945	194.332232299805	190.061475708008
230.508823242188	217.729099365234	203.4540125	187.683562646484	170.417749804687	151.656573974609	129.228604583252	103.133841630615	76.6294309761962	52.9725184794922	35.42025	23.7335194906006	15.7408963782959	11.8010397337646	12.2726086276855	17.5142621307373	29.1134785996094	46.8311519871827	68.2860647584229	91.096999378296	112.882738311768	136.510412823731	163.567501270874	189.75330675586	210.767132381348	222.30828125	221.164685327149	210.203475877686	194.242754953613	178.100624606934	166.595186889649	161.183012602539	158.652033710938	156.817394013672	153.49423730957	146.497707397461	131.415235835937	109.703393425781	87.9810328291013	72.8670067080077	70.9801677246093	88.5298024414064	121.103342416992	159.386857807617	194.066418769531	215.828095458984	221.265897874024	216.589112577148	206.906724571289	197.327718859375
224.289377441406	208.335371020508	191.701596228027	174.388053063965	156.39474152832	137.721661621094	116.727285851807	93.4116142204589	70.2369379627686	49.6655483144532	34.1597365112305	22.9307868238525	14.3371717618408	9.56196491906738	9.7882398894043	16.1990702667236	30.8800914628906	53.0425877486573	79.5581060062255	107.298193117798	133.134395965576	159.912432016113	189.717936681275	218.282333761231	241.337047056152	254.613500366211	255.860572924194	247.923982196655	234.180409334412	218.006535488281	202.779041809082	187.540129917297	170.038679045715	151.711386763611	133.994950640259	118.326068244934	101.387583912231	82.2216992626342	65.8041477942503	57.1106630051879	61.1169783935547	85.0851320141603	125.697968201599	172.062429873657	213.28545994812	238.474001342773	243.195817782227	234.712947321289	219.673744373047	204.726563350586
214.766829223633	199.131839086914	182.93987878418	166.19094831543	148.885047680664	131.022176879883	111.072933667236	89.0373180427246	67.2094333751221	47.8833830332031	33.3532703857422	22.4812014903564	13.7377741011963	8.82982913183594	9.46420749584962	17.3477501068115	34.9710043177491	61.1960761862794	92.2871446828613	124.508388777954	154.123987442017	183.999824764893	216.62644809961	247.705031311402	272.936748265503	288.022772827149	291.793103929444	287.113625662232	275.739339625855	259.425247420655	239.926350646973	213.474659467163	178.900172814331	141.854875444946	107.990752115478	82.9597875823972	64.96007133374	50.2236135318601	41.4532799447019	41.3519363402099	52.6224484863281	83.3845059472658	131.83619821106	185.797990931396	233.090349761963	261.533740356445	265.785147066406	253.964259456055	234.085600998047	214.163695165039
210.638790893555	195.059709448242	179.004613562012	162.473503234863	145.466378466797	127.983239257813	108.525717554199	87.093813355957	65.9350787436524	47.2970657978516	33.4273265991211	23.0552127548828	14.6823562114258	10.2147295576172	11.5583053823242	20.6190562744141	40.0294158510743	68.5187357197266	102.13836545459	136.939654629883	168.973952819824	201.245729107422	236.387417109863	269.892313202637	297.253713761231	313.964915161133	319.699352049561	317.461493509522	307.741187570191	291.028282260742	267.812625610352	231.927752402954	183.047097285767	130.420358082886	83.297232618408	50.9274187164306	32.92255247583	23.1161686805419	22.090813182251	30.4290318326416	48.7133704833984	85.727225527344	141.082233063355	201.603298502197	254.115327254639	285.443224731445	289.569720944336	275.278212286133	251.594603739258	227.544800286133
220.602874755859	201.060187988281	181.731553955078	162.61697265625	143.716444091797	125.029968261719	105.345807037353	84.6639604187012	64.8020355987549	47.5776397705078	34.8083801269531	25.3232698822021	17.9105709075928	14.326763381958	16.3283274841309	25.6717433929443	44.6985247497559	72.2376847686768	104.776952987671	138.804058944702	170.806732177734	204.123283081055	241.095225296021	276.715093231201	305.975421295166	323.868743896484	330.316390991211	328.656672973633	319.007594909668	301.487161865234	276.21337890625	235.840559875488	180.290034729004	120.580332702637	67.7299830322264	32.7575149536133	16.0648817138672	10.3063971557617	14.8791314086915	29.1801546020508	52.6065368652344	94.4125920410159	155.000273376465	220.488110107422	276.994631469727	310.638366699219	315.085374633789	299.589969116211	273.653061889648	246.775564697266
252.000927246094	222.938437958985	195.534019914551	169.787673112793	145.699397553711	123.269193237305	101.797329270508	81.2838056533203	62.7782187253418	47.3301648261719	35.9892402954102	28.2005553964844	23.2643792363282	22.0130464197999	25.2788915517579	33.8942492370606	49.0754091668702	70.2674816046143	95.6460320135497	123.386625856934	151.664828598022	184.701210140381	223.712060175171	262.366523847046	294.333746300659	313.282872680664	318.352616608887	313.763547988892	300.807596387939	280.776691373291	254.962762512207	216.51137977832	164.561256793457	109.394038597168	61.2913702290038	30.5348967285156	17.5004300322266	15.3335401137696	23.4705090683595	41.3476189912111	68.4011519775392	114.236246101563	179.228713299805	248.970846460938	309.054938473633	345.073282226563	350.871950165039	336.056080363281	309.85656415332	281.504292867188
299.034540161133	257.400322104492	219.188175844727	184.398101381836	153.03009871582	125.08416784668	100.373504570557	78.8981088874511	60.9381871031494	46.7739455234375	36.6855904541016	31.2401031212158	30.2506793209229	32.8668472141114	38.2381349616699	45.5140707244873	54.0646033111572	64.4567139477539	77.6354794213866	94.5459765191651	116.133282028198	147.997418260498	189.508334024658	232.265995852661	267.870370276489	287.921423828125	289.983313098144	279.656060398559	260.593430843506	236.449189547119	210.877101623535	178.646111344238	137.320375299805	94.7464770830077	58.771000286621	37.240528503418	30.0359611806641	31.9262425898438	43.0900235600587	63.7059549204103	93.9526875000001	143.665320184571	212.724752421387	286.378335881836	349.873422237305	388.45736315918	396.57222405957	384.053103824219	359.236904334961	330.460527473633
350.690943847657	295.738095546875	246.074041818848	201.698782663574	162.612318081055	128.814648071289	100.678142206787	78.2028004875488	60.8300685548096	48.0013920498047	39.1582166137696	36.0691392701416	39.1065295914307	45.6174920424806	52.9491310881349	58.4485511932374	59.520489953003	57.9335443908691	57.5806081140135	62.3545747296141	76.1483378448484	105.908822259521	149.040765568847	195.12378057312	233.737480072632	254.461476867676	253.145886677246	236.737634301147	211.461546160888	183.542448677978	159.205168273925	135.29730773291	107.668982773926	81.048789220703	60.1653228969726	49.7471796264649	49.0014186826173	54.7756428496096	68.2592632172855	90.6416908754886	123.112336914063	175.506353370118	247.03079951709	322.932947299316	388.460068661133	428.859435546875	439.376433271973	429.846213873535	407.400699378418	379.171811813477
395.957368652344	329.244013408203	269.571637910156	216.940242158203	171.349826152344	132.800389892578	102.315051448486	79.8938108200683	64.0019909029541	53.1049145927735	45.6679047851563	44.3148900570069	50.0689884779053	58.9943071824952	67.15495330542	70.6150339813233	65.297451862793	53.8261355267334	42.3167309942627	36.884884286499	43.6462414245605	70.3323369555663	112.866073532104	159.650149333496	199.087262539063	219.580111328125	215.777743564453	195.411693795166	166.508390224609	137.094261057129	115.19573449707	99.5175221040038	84.7086717416992	72.7121160708008	65.4707877519532	64.9276194458008	69.7267460615235	78.5728791586915	93.4998163735353	116.541355342285	149.731293701172	202.565884738282	273.689263362793	348.857049642578	413.824863645508	454.348325439453	466.474814756836	459.700584885742	439.954566227539	413.165689183594
423.821044921875	349.210330810547	283.060984191895	225.373005065918	176.146393432617	135.381149291992	104.888041564941	84.6670702514648	72.0020819702148	64.1769233398438	58.4754409790039	57.6045816955566	63.3751144104004	71.7266189117432	78.598674987793	79.9308624267578	71.2498718109131	55.2626499481201	38.6791609649658	28.2093689880371	30.5632381439209	53.1648771667481	91.540976638794	134.555373458862	171.071904525757	189.954406738281	185.816289978027	166.081662979126	138.830410919189	112.14241897583	94.0975723266602	84.3593076171875	77.5410347290039	74.1475986938477	74.683844543457	79.6546173095703	87.5418868408203	98.0090897827149	113.333271362305	135.791476806641	167.660751342773	217.650453369141	284.242552734375	354.37301184082	414.977793090821	452.992858886719	465.05760546875	459.881391235351	442.505121826172	417.969702880859
430.152962890625	351.319012373047	282.290557744141	223.067599003906	173.650136152344	134.038169189453	107.29112859375	93.4090143652344	87.8026807861329	85.882982138672	83.0607727050783	80.92905242334	82.5472517719728	85.5258708439942	87.4754097324219	86.0063685302735	77.7776294440918	64.3821924118653	50.8317341237794	42.1379312700196	43.3124605407716	59.9116190712892	88.5942890681153	121.026024828369	148.87238064917	163.798910827637	161.900106286133	148.732264159912	130.15364806543	112.022521619141	100.1971484375	94.338267169922	90.5403687387697	89.312345169922	91.1630884892579	96.6014907226564	104.410549286133	114.251002829102	127.948355227539	147.328110357422	174.215772094727	215.67833190332	270.498787199219	328.076650786621	377.811435469726	409.102654052734	419.08774726709	414.83370657666	400.634370884277	380.783579092773
422.294968994141	341.375221347656	271.673678518066	213.190340505371	165.92520730957	129.878278930664	109.788439688721	105.65568958374	110.37170213562	116.828150864258	117.916709289551	113.203484764526	107.427361609253	101.239178794189	95.2897752897949	90.2299900665283	84.9778029154053	79.0993211894531	74.2175752021485	71.9555952669678	73.9364116973878	82.6412861237793	96.9881983371583	113.255255891968	127.720566342651	136.662237243652	138.737588343262	136.427881271851	131.747136406982	126.709374126221	123.328614807129	120.752698655762	117.63894542041	115.265594791992	114.910886461426	117.853060119629	123.446104381836	130.837859454102	140.997342413574	154.893570337402	173.495560302734	201.445160954102	238.096360906738	276.486387193847	309.652466848633	330.631826904297	337.105082182129	333.71408132666	323.937902105957	311.255622288086
406.440577880859	325.856010805664	257.587630893555	201.635438144531	157.999432558594	126.679614135742	114.038950793457	120.077442531738	135.250637474365	150.014083745117	154.823329467774	146.941621362793	132.731927347656	116.299377341675	101.74910126416	93.1862290344238	92.2505727547608	96.20537914563	102.590930053589	108.947507325196	112.815392807007	113.096114056885	111.429483177124	109.463208830933	108.844999681518	111.22256439209	118.370865597168	129.191430854614	141.021816212647	151.199577719483	157.06227142334	156.829197728516	152.275319269531	146.071685439942	140.889345633301	139.399349243164	141.702989729492	146.019567496582	152.197142354492	160.083774113281	169.527522583008	182.573531560547	199.323094505859	216.708495723632	231.662019518554	241.115950195312	243.165197424804	239.854905003906	234.042708426269	228.586243185546
388.783304199219	311.238433818359	246.409699250488	194.297100495605	154.900637553711	128.220310424805	121.701637851563	135.344619833984	157.980978258057	178.442435009766	185.560711975098	174.657204861816	153.177432412598	128.139301065796	106.560717259766	95.4595874328613	98.9961194920655	112.491709145142	129.706044531616	144.398813791016	150.329705062866	143.018338603272	126.624922319214	107.870025826538	93.4742187410888	90.1580706787109	102.842067495605	127.045829447876	155.388627751221	180.489733621338	194.968418273926	195.794360041992	187.888044781738	175.794954993652	164.060573178223	157.230381835938	156.235642930664	158.04603479541	161.264664484375	164.494639051758	166.339065551758	166.686034761719	166.466808645508	165.849251037109	165.001225770508	164.090596679687	161.323680206054	156.588567126953	152.575782780273	151.975852503906
375.516662597656	303.999543457031	244.51716796875	197.069536132813	161.656647949219	138.278503417969	134.435476806641	150.127568115234	174.104215942383	195.114858886719	201.908935546875	188.863977905273	163.480360229492	134.191784545898	109.431952880859	97.6345672607422	104.614623657227	124.749654052734	149.317164489746	169.594661010742	176.859649658203	164.150195495605	137.281294494629	106.695849060059	82.8367615966796	76.1469345092773	94.1933234863282	130.013993591309	172.258511291504	209.576443054199	230.61735534668	230.87478125	217.915676452637	198.499741333008	179.386676269531	167.336181640625	164.098501586914	165.167169189453	167.916818237305	169.722082519531	167.957595825195	161.40526159668	151.815323974609	141.01492779541	130.831217895508	123.091339111328	115.636117736816	107.247457214355	101.164118103027	100.624860961914
367.262336181641	307.246767426758	256.800172722168	215.922552067871	184.613905463867	162.874232910156	156.636163101074	165.899696036621	181.765888675293	195.335797975586	197.710480895996	183.778169986328	159.471493940918	132.458103935059	110.405651144043	100.981786743164	110.617861458008	134.202107838379	162.087499795898	184.627011242188	192.173616088867	176.091663367187	142.812503802734	105.289613848633	76.4764699580077	69.3265485839843	93.9677555117188	141.764439772461	197.524742688477	246.056805582032	272.168769775391	269.125671428711	247.055416327149	216.060450230469	186.243218898437	167.70616809082	163.19555465918	165.976414763672	171.929363126953	176.93501447168	176.873983520508	170.762310991211	161.346253735352	150.10175067627	138.504740737305	128.031162841797	115.434075069824	99.7295181391602	85.7879049296874	78.479648321289
359.891315185547	316.66207034668	279.00719059082	246.926675917969	220.420526328125	199.488741821289	187.197712772461	183.547439181641	183.938335486328	183.770816124023	178.445295532227	164.390619342529	144.673177929932	124.649702847046	109.676925646484	105.111577880859	117.405712541138	142.988175258911	172.180886547729	195.305766921143	202.6847368927	184.34791839624	146.747364422729	104.837892071411	73.5743184415282	67.9114606323242	100.803943939941	162.281890298218	232.91336176294	293.266420389893	323.909128234863	315.062633475586	279.681561408203	232.434189766113	187.988796282715	161.013658691406	155.490510413086	161.640499625488	173.491026197266	185.06948999707	190.403290893555	189.675455585938	186.867717495117	181.705536572266	173.914372768555	163.219686035156	144.680494064453	118.479823555664	92.0291479702147	72.7399407695312
352.471074951172	327.58431065918	303.803018063965	281.127197165528	259.556847963867	239.091970458985	219.526582657227	200.860684558594	183.403249153564	167.463249432617	153.34965838623	139.376981734131	125.339237482666	113.764667052246	107.181511863281	108.118013336182	122.710512594971	149.273515359375	178.602509943359	201.492984660889	208.740427825928	189.518992632812	149.965020205566	106.317280752685	74.814544482666	71.6955816040039	112.387205857422	186.063570437256	269.584454732422	339.809638131836	373.598900024414	358.102852276367	308.748308628418	244.80935128125	185.560062435547	150.274524291992	144.127385407226	154.269257647461	172.938168177734	192.372144163086	204.809212768555	212.098046992188	219.413295390625	223.981948466797	223.030996723633	213.787430664063	189.378027141602	151.651459154297	110.917561421875	77.4861686640625
344.069090820313	335.352346806641	323.852451630859	309.569405292969	292.503207792969	272.653859130859	247.029229591797	215.629319175781	182.942322455078	153.456434001953	131.659848388672	117.412912921387	107.723497885254	102.801082321045	102.855145269531	108.095165771484	124.264597307861	151.223787184814	180.357555180908	203.050721074707	210.688104644775	192.204918126953	153.344615002197	110.704376916748	80.8813855168457	80.4728224487305	126.402858350586	207.606705458252	298.698107814453	374.290809461914	408.99855444336	387.663512716797	327.20985492041	250.374326117187	179.893671370117	138.504635742187	132.250196200195	145.972522702148	170.607149797852	197.08961203711	216.355443969727	231.983436821289	250.016567558594	265.086649343262	271.825495336914	264.864918701172	235.529326722168	187.397510625488	133.482859481933	86.7987623623046
333.752838134766	335.305037231445	331.820287780762	323.298589782715	309.739943237305	291.144348144531	263.112110412598	225.643230041504	185.337248168945	148.793705932617	122.612144470215	107.174068664551	98.0797844238281	94.7570344238281	96.633561340332	103.137107849121	119.800302368164	147.004649780273	176.451207458496	199.841032775879	208.875183105469	193.005726928711	157.765292663574	118.975777587891	92.4590789794921	94.0370941162109	140.536218505859	221.408520629883	311.414407226563	385.31428503418	417.868560791016	393.161799682617	328.020397216797	246.317505615234	171.926277099609	128.719863891602	123.002959350586	138.860128662109	166.83433178711	197.468528686524	221.305679321289	243.28497668457	269.711114135742	293.175302185059	306.268751342773	301.582672119141	269.137045227051	213.871063659668	150.754756347656	94.7581522216795
315.950143066406	321.15701953125	321.106078759765	315.797320751953	305.230745507812	289.406353027344	264.406405181152	230.230901969238	192.756450585693	157.85965822461	131.417132080078	112.684758312744	97.7447987932129	87.7134242805175	83.7068055336912	86.8411133117673	102.883109491211	131.088680232666	162.807682721435	189.389974142822	202.185411682129	192.287738518555	165.463716528565	135.07273094336	114.474166994141	117.02740991211	157.076164641602	225.714174361817	301.42588165625	362.695729108398	388.008159301757	362.819090951171	301.472229000976	225.783695378906	157.569612012695	118.646100830078	114.75166302832	131.342217322266	159.810011916016	191.547295013672	217.946314819336	245.08680400293	278.707263761719	309.68809509082	328.909698985352	327.25247644043	293.889114240235	234.899345054688	166.524138707519	105.004465022461
291.282688720703	296.015721411133	296.599960241699	293.035405212403	285.322056323242	273.459913574219	255.307809339844	230.865743620117	203.345467853271	175.958733477539	151.917291931152	128.161211359131	102.549324135986	79.6715280441895	64.1177208662111	60.4778003845217	75.0247948847659	104.698772511963	140.090190837647	171.78950743335	190.387179870606	189.650931529785	175.853790696533	158.344172300293	146.470491270508	149.581162536621	177.565818700195	224.192183141602	274.625806958497	314.032241248536	327.577037109376	303.690596598633	252.262552317871	190.647301180664	136.199240100586	106.272765991211	105.400296194336	122.012232767578	149.309949698242	180.494820973633	208.768220581055	241.420017702149	282.982629678711	322.521252738281	349.101083108398	351.787317016601	319.117098814453	258.380297683593	186.771197096679	121.484080526367
268.108735839844	269.309186474609	268.202603857422	264.788987988281	259.068338867187	251.04065649414	240.869552796387	228.555027773926	213.851663535889	196.514042191406	176.29674584961	147.566963780029	110.488307909912	73.5099943349609	45.0812391508788	33.651258453369	45.8771359758299	76.1260609877928	114.41240788916	150.750551079834	175.154864959717	184.545826741699	185.58052015918	182.878229392822	181.058238623291	184.73983203125	198.571863204102	219.474809354736	240.475390102051	254.600325064941	254.876333862304	233.444249958984	194.952926942382	151.191114615234	113.947562780273	95.0110212402343	97.3998765937499	113.254962305664	138.048698478027	167.253505212891	196.341802612305	233.658411650879	282.221718927246	329.514492979492	363.019502345703	370.219515563965	339.28910157373	278.573081349609	205.809601482421	138.736808562988
254.786545166016	250.465458325195	245.814681237793	240.834213903809	235.524056323242	229.884208496094	226.144865458496	224.306027210449	221.022401197754	212.948694866211	196.739615661621	164.865551551758	119.556697572754	72.1074717729492	33.8122922006835	15.9655769042968	25.0919101914062	53.6616800297852	91.8880099580077	129.984023514648	158.162844238281	176.422944933594	191.288909908203	202.763029955078	210.847595867188	215.5448984375	216.660980675781	214.194315386719	208.435838055664	199.676484167969	188.207189208984	169.747984366211	144.104912649414	117.697927277344	96.9469814687499	88.2720284423828	93.2014219716797	107.455193244141	128.74081159961	154.76574637793	183.237466918945	223.175779717774	276.109038547852	328.507533666504	366.841555331055	377.581393798828	348.87322514209	289.736855855957	217.953021832031	151.302458961914
259.674377441406	248.912580566406	239.336864013672	230.947227783203	223.743671875	217.726196289062	216.186977233887	219.126014709473	221.605044403076	218.685802001953	205.430023193359	174.020510650635	127.749440582275	78.3426089782715	37.5258118286132	17.024845123291	22.3208949584961	45.5967640075684	78.6306731262206	113.200843170166	141.085494995117	164.732806884766	189.623964935303	212.086701721191	228.448749816895	235.037841796875	228.399853637695	210.982963623047	187.968357788086	164.537222167969	145.870742797852	130.269733154297	114.280069213867	100.450530761719	91.3298975830078	89.4669494628906	95.2559500732422	106.997712890625	124.100842407227	145.973943115234	172.025619506836	211.345915771485	264.329095581055	317.340092651367	356.743840698242	368.9052734375	342.337572143554	286.130781005859	217.515128112792	153.720841552734
288.746496337891	270.389375952148	254.066997009277	239.779359509277	227.526463452148	217.308308837891	212.014717678223	211.645689973145	211.866492705078	208.342392856445	196.738657409668	171.406491186523	135.23571619873	96.6995252136229	64.271110998535	46.4236663208006	45.9487815959471	57.1976616457519	75.9829208469238	98.117173576172	119.413034210205	144.309539211426	175.598278995361	206.620698868408	230.718244136963	241.232360107422	233.273301258789	211.280104053467	182.587386772949	154.52976769873	134.441865112305	122.156909095703	112.78515412793	106.576755085937	103.78186684668	104.650644287109	108.713961950195	115.805049917969	126.627596375977	141.885289509766	162.281817504883	196.174580677735	243.094453571289	290.505335710937	325.871126622071	336.655725830078	312.343409233398	261.291577148438	199.273815727539	142.063711123047
336.430728027344	308.610482080079	283.404632470704	260.813179199219	240.836122265625	223.473461669922	210.259266853027	201.193537814941	193.975170394287	186.303060429687	175.876103759765	161.047802508545	143.352226116943	125.259121398926	109.238235168458	97.7593142395026	89.5410518190923	82.9369500312503	79.8689690654298	82.2590691110839	92.0292103576657	115.519461394043	151.448515427246	190.306269573975	222.582620950928	238.767466674805	233.570201857422	213.330895087646	185.985453697754	159.46978502002	141.719796386719	133.630889967774	129.912460875	129.221405853516	130.214621648438	131.549005004883	131.941445772461	132.287346121094	134.511371276367	140.538186463867	152.29245690918	176.745911857422	212.615441158203	249.443450943847	276.772347346679	284.144536499023	262.578667995605	219.046471081542	167.019971364745	119.971194453125
393.765677001954	354.967664819336	319.403003161621	287.071692028809	257.973731420898	232.109121337891	209.392380424805	189.823508681641	173.530728140869	160.642260834961	151.286328796387	148.382469451904	151.845201446533	157.295218640137	160.353214892579	156.639884063721	140.520668649658	114.915106077149	88.2750326020509	69.0522844802245	65.6986979675291	86.1113835083006	124.655783598633	169.486232572021	208.757064761963	230.622614501953	230.063326680176	214.976311740967	192.890902352051	171.336431181152	157.842230895996	153.970556611817	154.701853216797	157.692738038086	160.599828402832	161.079741638184	157.212649962403	150.560808490723	144.003958895752	140.421842850098	142.694202026367	156.051268011963	178.573213025146	202.414689684814	219.730350609863	222.674848419189	204.051448447265	169.090382281494	128.586751920165	93.335659361572
451.789947753906	400.852690039063	354.115341845703	311.577903173828	273.240374023437	239.102754394531	207.885814060059	179.589553020019	156.13281661499	139.434450185547	131.413299072266	138.848516851807	160.460873297119	186.081638043213	205.542080725098	208.673470977783	186.310595109375	145.232606696533	99.1873262770997	61.9225743889159	47.1861715698242	63.8341156298828	102.701192877197	150.50340659668	193.956760073242	219.777256591797	223.525446973633	214.057329028809	198.032076525391	182.108863231445	172.946862915039	172.454789869141	176.193194915039	181.299006613281	184.909153524414	184.160564208984	176.801822942383	164.741644017578	151.357151021484	140.025467541016	134.123717163086	137.082007842773	146.648923855469	157.679303268555	165.027984149414	163.54980456543	147.769850605468	121.118230224609	91.8073142895505	68.049473666992
501.542144775391	437.657323608398	379.594881286621	327.354817810059	280.937133178711	240.341827392578	204.211323425293	172.545621276855	147.381086486816	130.754084594727	124.700981140137	137.883969543457	168.94547277832	204.892200714111	232.730863220215	239.468170166016	214.333794219971	165.98992880249	110.592064910889	64.2956935424804	43.2563056945801	56.4364678344727	93.0658526306153	139.70061038208	182.89689138794	209.210845947266	214.729333984375	208.414921966553	196.137320007324	183.766238220215	177.17138671875	178.362470581055	183.426349731445	189.348466552734	193.114263427734	191.709182739258	182.983213134766	168.946059692383	152.822739440918	137.83826940918	127.217666625977	122.82949005127	122.52372833252	123.497543029785	122.948095703125	118.072547912598	104.741974487305	84.824934387207	64.5148153686522	50.0050051879883
536.843067382812	453.634940380859	380.071633813477	316.153147680664	261.879481982422	217.25063671875	183.18489347168	159.682252241211	145.365290654297	138.856586337891	138.778716918945	152.685782521484	181.496064727539	213.878413351074	238.501678206055	244.034709106445	220.764492105957	176.245127328613	125.046135693848	81.7370381210935	60.8873555297851	70.2158532499999	100.009517335449	138.690199791016	174.679752621582	196.400027832031	200.626831292481	195.078928333008	184.592610148438	174.004167933594	168.149892883301	168.667119489746	172.331653623047	176.687493544922	179.27863751709	177.64908380127	170.53133167041	159.562715616699	146.644486730713	133.677896103027	122.564194824219	113.520446622314	105.279150770264	97.5147116760255	89.9015337475587	82.1140213928224	71.1506198027344	57.2283927053223	44.849672314209	38.5167908430176
563.666979248047	454.524363110352	360.843444250488	282.624222668457	219.866698364257	172.57087133789	145.825353754882	139.630145615234	146.352328670654	158.358984672852	168.017195373535	179.628605895752	198.28182840503	217.524395216797	230.903838646484	231.967691009521	213.987380086181	181.264550999512	143.892062079102	111.962771654541	95.5695380554203	100.006398492676	118.544780746582	143.243629000733	166.161887438721	179.35850024414	180.702758066894	175.48869811792	166.912384422363	158.169881005371	152.45725189209	150.516149367676	150.215864082031	150.443917607422	150.087831516113	148.035127380371	144.596679601074	140.514140463379	135.321198365967	128.551541707519	119.738858886719	107.160638421631	91.1277547131346	74.2239749841307	59.0330664575192	48.1387963562008	39.6570532070309	31.8653255280759	27.5897805290525	29.6565854196777
591.282681396485	457.945529516602	345.565294104004	254.141975158691	183.675572680664	134.166086669922	114.908726848144	125.903493215332	153.207571188965	182.878146186524	200.972403625488	207.917007174317	213.007166554688	215.602886263916	215.064170799316	210.751024658203	199.741118973877	182.461117414795	163.294513281006	146.624799872559	136.835470489502	136.361983870606	142.28201114917	150.942364217041	158.689854966064	161.871295288086	159.5293489375	154.099474653076	147.017676803222	139.719959756348	133.642327880859	128.449279101562	123.183477172851	118.348175207519	114.446626318359	111.982083618164	113.017490230469	117.217344080078	121.487230481689	122.73273475	117.859442199707	103.409967471924	81.4472536901855	57.1573788928222	35.7264211181639	22.3404584045409	15.9870751352537	13.2088859514159	15.5245142780761	24.4525835402832
628.958974853516	481.518377319336	357.892164880371	258.080337536621	182.082895288086	129.899838134766	113.211035324707	132.01648685791	168.796388862305	206.03093746582	226.200328796387	226.755553865234	219.37648192041	207.886626445068	196.109500922363	187.868618835449	183.764369582275	181.247744174072	179.418158513916	177.375028504883	174.217770050049	169.836489691895	164.831576828369	159.367871645752	153.610214330322	147.723445068359	141.67883853418	135.366501270264	128.829521265137	122.110986507324	115.253984985352	107.006227578125	97.3389889599608	88.1307028124999	81.2598028173827	78.6047226562499	83.6319968623046	95.0893363144531	107.776939212891	116.495003757812	116.043728149414	101.928335795898	77.6153612304687	49.8469693408204	25.3653250146484	10.9125931396484	5.86648602246092	5.73222707128907	11.4432478261719	23.9329798271485
685.964660644531	542.862844238281	421.479038085938	321.8132421875	243.865456542969	187.635681152344	163.508301757812	171.483318359375	195.98415234375	221.434225097656	232.256958007812	225.348813476562	211.094177246094	194.148355712891	179.166655273437	170.804382324219	171.795792724609	179.037348876953	188.427666992187	195.86536328125	197.249053955078	190.983796264648	179.803846069336	166.101617492676	152.269524658203	140.699981689453	131.723461486816	123.74502130127	116.268951782227	108.799543579102	100.841087341309	90.726713684082	78.7868955078125	67.5219368896484	59.4321419067383	57.0178146362305	64.2784328002929	79.5471270141602	96.8246806945802	110.111877258301	113.40950012207	102.37564541626	81.0097908630371	55.8247922668457	33.3335054321288	20.0487861633301	15.0210863037109	13.9085019836426	18.1353554382325	29.1259689025879
772.414673828125	667.477637978515	573.30971614746	489.91090833496	417.281214541015	355.420634765624	307.046182548827	272.157857890624	246.680140480957	226.537510009766	207.654446166992	190.175016535645	176.816234655762	167.361999152832	161.596208652344	159.302761779785	163.565316610352	174.527940727051	187.56514701709	198.051448367676	201.361357666016	195.697388398437	184.143198640137	169.395018161621	154.149076733398	141.101604125977	130.271854331543	119.862340836426	109.844182652344	100.188498791016	90.8664082641602	80.3892185024414	68.7761834980469	58.2603421049805	51.0747331772461	49.4523955688477	56.7600652016601	71.5090495063477	88.6492446000978	103.130546600098	109.902851623535	106.554178496582	96.4512631411132	83.212077317871	70.4545927875974	61.7967813110349	54.859728538574	47.2314532963865	42.4803271088866	44.1747215004882
882.129813720704	843.616133393557	797.614211394046	744.124047722171	683.145642377933	614.678995361331	528.640662648928	425.030644240724	318.974106171876	225.596214477539	160.022135192871	128.431118037109	120.739718986816	127.679063463134	139.980276887207	148.374484680176	155.247167364014	166.777574657959	179.387485779053	189.498679944336	193.53293637085	190.274679221191	182.109389017334	170.860429515381	158.351164471436	146.404957641602	134.275860648438	120.748297654541	106.941191226074	93.9734639291991	82.9640383300781	72.9672627753906	63.2371888876953	55.1922941469726	50.2510560332031	49.8319520263672	55.8514051972656	67.3637638925781	81.4943935061035	95.3686594316406	106.111927062988	114.690667021729	123.021302378662	129.654127201417	133.139435557618	132.027521514893	121.565212437012	102.718978945557	82.6185799948734	68.3937745393069
999.937677734376	1033.03026892578	1038.91682018555	1017.59733151367	969.071802910158	893.340234375002	766.423257456056	588.320872153321	395.00213114502	222.436087109375	106.591792724609	60.3997721899409	59.8806570532223	85.6386610156247	118.27799777832	138.40288104248	147.246452671387	157.739236864258	168.031520826172	176.273591762207	180.615736877441	180.875441518555	178.285847548828	173.120726948242	165.653851696777	156.158993774414	142.822525633301	125.461932620117	106.797656056641	89.5501372646484	76.4398175659179	67.2931248784179	60.2964316542968	55.7100960166016	53.7944760883789	54.8099299926758	58.8475520512695	65.7337701821289	75.3319429025879	87.5054287299805	102.117586181641	124.081687746338	153.48882774585	182.969097447022	205.1525881167	212.669391021729	198.024259159668	166.130465019287	128.230879104248	95.568371918213
1110.66586328125	1197.47198301758	1241.74183888184	1243.47543087402	1202.67275899414	1119.33382324219	958.525482368164	720.24773637207	456.900297128906	220.882876513672	64.5951864013671	6.36363320312485	11.2550756689452	51.7799041821289	100.448509125977	129.771280883789	139.968280218262	149.365913540527	157.634089706543	164.442717572266	169.461705993652	173.659448076172	177.25600458252	178.798785854492	176.835202233887	169.9126640625	154.998894481934	133.062286597656	108.651255697266	86.3142170683593	70.5995859985351	62.1990831870117	58.0804317753906	57.2060507148438	58.538358956543	61.0397754516602	63.043605027832	65.2415683842773	70.133708279541	80.220067472168	98.0006887207031	132.023817425049	180.622758412842	230.975143584229	270.258604839356	285.650774078369	267.123589867188	223.225297605713	168.997989445068	119.483757536377
1199.14196777344	1298.69321411133	1350.61356384277	1354.90301696777	1311.56157348633	1220.58923339844	1043.0788527832	779.030431640624	486.804685852051	224.762331298828	51.2640838623047	-13.3946447143555	-8.12099835205071	36.6419053344727	90.4509487304688	122.863014221191	133.81775769043	143.610590881348	152.332029968262	160.072591125488	166.922790527344	174.786471679688	183.603290466309	190.517481628418	192.673279907227	187.214920043945	169.892012390137	142.60840045166	111.739668701172	83.661401611328	64.7491836547852	56.5174160766601	54.7157092285156	57.0724612426758	61.3160702514649	65.174934387207	65.7346633911133	64.5096585083008	65.8715051269531	74.191788635254	93.8420944213867	135.8136328125	197.192013549805	261.490421142578	312.222040100098	332.900054931641	311.749925720215	259.762862792969	194.60067602539	133.925175292969
1283.5880222168	1332.88214357422	1344.41167732422	1318.1766234668	1254.17698200195	1152.41275292969	979.921217093748	736.702374494139	472.200303865234	235.859083941407	77.1227934570319	13.551834083985	12.1834866660162	46.6771486953128	90.6922176640626	117.888091064453	128.914240462891	141.33106753125	154.164364919922	166.439925279297	177.183541259766	189.15055800293	202.990447075196	214.570190764161	219.756771357422	214.417171142579	192.792005336426	157.636619080567	117.590089549805	81.2914939189452	57.3799093627929	48.2726978979491	48.2104747412108	53.5671968676757	60.7168212524414	66.0333048706055	65.9367213266602	62.844432637207	62.1263283955078	69.1522981948242	89.2922316284179	134.644976073242	201.630605133789	272.100847744629	327.907432840332	350.902089355469	328.357476902344	272.37244285791	202.03799780371	136.445152321289
1374.11896166992	1325.53747911133	1260.11998175293	1177.86646959472	1078.77694263672	962.851400878904	810.298231701169	621.117435103514	424.996430016113	251.622635369141	130.683470092774	73.681300125489	60.8245128471686	74.8595593500981	98.5328907265626	114.590958068848	124.987656745117	141.225352693848	160.373202862793	179.500364199707	195.675993652344	212.645191855469	232.361854177246	249.208329665528	257.566967368165	251.820116333008	224.307509856934	178.774248574707	126.710732541016	79.6073618105467	48.9545364379882	38.2434097338866	39.8137149951171	48.4287222558594	58.851701550293	65.8459229125977	65.4530459916992	61.1642240981445	58.9169677585449	64.6487874995117	84.2971938476562	130.32012937085	198.759253718018	270.927653037353	328.138413477051	351.704621185303	328.355095973144	270.547780408447	198.189444774658	131.186859355224
1443.40173962402	1282.37694867187	1129.41895374512	984.527754843749	847.703351967771	718.945745117186	594.4531240166	474.225488666014	363.965554478515	269.376036867188	196.159651245118	148.35340994043	122.155502677735	111.510410964844	110.36261630957	112.656600219727	121.858973474609	142.006748402344	167.900008833984	194.338838600586	216.123321533203	237.929304726563	263.223398959961	284.991833591309	296.220837978516	289.896641479492	256.503336983887	200.716771586426	136.810805952637	79.0593007480467	41.7361166381835	29.3926900585937	32.5131138989258	44.2702335058594	57.8368942260743	66.38594140625	65.7596461079102	60.5094447666015	56.871930790039	61.0836975859375	79.3813385620117	124.048329458496	190.926941336914	261.591960586914	317.618173598145	340.580366760254	317.061467657226	259.344952029297	187.556428500488	121.821505694824
1464.10330957031	1209.11828020508	983.989069916992	788.715678706054	623.298106572265	487.736353515624	392.629121451171	337.976410378906	307.880167426269	286.442339720703	257.764874389649	218.927820059082	180.529878644043	146.950977205567	122.571042804688	111.770002502441	119.349157588867	142.388556689941	173.686247870605	206.040279195801	232.248698730469	257.661828105469	287.08096861084	312.480637800293	325.835353227539	319.119632446289	281.444297749512	218.159670768066	145.5995180625	80.0976061933592	37.9877017211914	24.6836773461914	29.2963553613281	43.7049267163086	59.7885823608399	69.4265132446289	68.3325303969727	61.9205065180664	56.6197250639648	58.8594694907227	75.0690232543945	117.038813089356	180.482650024902	247.714893959473	301.049904791504	322.802042419434	299.795276679199	243.820034305176	174.640360543456	112.020300640137
1408.890625	1111.47920166016	855.510806884766	640.985440673828	467.903103027343	336.263793945312	265.069451416016	254.320075439453	275.512759033203	300.144595214844	299.712677001953	266.764187011719	220.301063232422	171.502531738281	131.547818603516	111.616149902344	117.279176025391	141.084079589844	174.673385009766	209.689616699219	237.775299072266	264.501693481445	295.440450317383	322.23467755127	336.527483154297	329.961975097656	291.195203186035	225.798428771973	150.786077148437	83.1725736083983	39.9723434448242	27.0795100708008	33.1511232910157	49.3459979858399	66.8229490356446	76.7407913208008	74.6477075805664	66.4378212280273	58.7888581542968	58.3785442504883	71.8846054077148	110.500817016602	169.775361816406	232.917576721191	283.13679864502	303.642364501953	281.875207763672	229.029103820801	163.94265246582	105.454453491211
1233.91110681152	963.726851044919	733.304391777342	542.643729008788	391.744862739257	280.60779296875	229.160426387695	237.402762996094	275.442942758301	313.389105638672	321.349391601563	290.039249726074	239.386586702637	183.318228912598	135.761002737305	110.641734558105	113.813055385742	135.990414299316	168.394864782715	202.247460319824	228.769254394531	252.798838720703	280.188844309082	303.681383588867	316.018568989257	309.942512939453	275.248294419921	216.774505144531	149.828526642578	89.7177404433593	51.7495280761721	41.72510431543	49.4395481416019	66.1910373930668	83.2777499082035	91.9978635253909	87.562978483887	75.7743095581056	63.8144563891602	58.8660186181641	68.1115958862304	101.988877841797	155.709464724121	213.616822060546	260.054415378418	279.365710205078	260.221651418457	213.059928666992	154.874124633788	102.657822001953
957.386786010739	762.04940972656	596.249506850585	459.987077382812	353.262121323242	276.074638671875	244.739894758789	259.257889583985	295.155725152344	327.96050346875	333.199326538086	301.179903848633	248.217500730469	188.850552951172	137.61749627832	109.056766479492	109.070151044922	127.965359462891	156.889710498047	186.990522915039	209.415115478515	227.44730949707	246.988892460937	263.114132407226	270.897297373046	265.412655395507	238.893697429687	194.624244784179	144.254061026367	99.4329097236328	71.8105544433596	66.6450344306644	76.1698406406254	92.4979142055668	107.742196257813	114.015627929688	106.094337292481	89.2363635913087	71.2775147192383	60.053598569336	63.4004230346679	90.6968377294923	136.718970725098	187.398547600097	228.667293933105	246.456935302734	231.288817827148	192.541791120605	144.433836005859	101.182933305664
645.096531249998	545.046170693358	460.365811411132	391.05545340332	337.115096669922	298.544741210938	285.728387814453	298.666036480469	321.781686026856	339.499335271484	336.242983032227	302.921040987793	249.917509926269	190.86977232959	139.415210679687	109.191207458496	105.804423100586	120.163269284668	143.857755358887	168.477890671387	185.613684570312	196.92219901123	208.010094428711	216.391777889404	219.581656459961	215.094137207031	197.893050525634	169.635458371338	137.875615151611	110.167775273926	94.0661931457521	94.1219262919924	105.298805107666	120.77024330542	133.709654597901	137.290452697754	125.955082768555	104.254602335205	80.5253436523437	63.1036389746094	60.3258205566406	80.2928917773439	117.447297800293	159.637533557129	194.712093979492	210.519473999023	199.696121228027	170.34303904541	133.505556032715	100.229000771484
362.81921118164	351.316426933593	341.672964765625	333.888824677734	327.964006669922	323.898510742188	326.046436839844	334.407784962891	342.45140519336	343.646147613281	331.460862304688	297.997552751953	247.61031890039	192.146155523438	143.452057394531	113.375019287109	106.769831650391	115.73849796875	132.998832568359	151.268649775391	163.265763916016	169.698600463867	175.421949868164	179.373173918457	180.489634404297	177.708693115234	168.007992018066	152.095956586426	134.506123870117	119.772030918945	112.427214782715	116.438405774902	128.783245862305	143.511639574707	154.673491441895	156.318705993652	142.858513674317	118.259644797363	90.9052536962889	69.1784947045898	61.4625221557617	74.4452350830079	102.537863930664	135.708560148926	163.925475187988	177.156760498047	170.062975859375	149.332020305176	122.973054165039	98.9952377685546
176.333694458008	219.459471435547	256.190626220703	286.527158813477	310.469069213867	328.016357421875	339.614573120117	345.263716308594	344.295462463379	336.041487060547	319.833465576172	289.144330749512	244.419632263183	195.449971008301	152.025947875977	123.938163757324	114.720336791992	117.845399719238	128.01277532959	139.921886413574	148.272155761719	154.251607055664	161.393958435059	167.917174377441	172.039219360352	171.978057861328	165.000160217285	152.293550109863	137.958522033691	126.095370483398	120.804389953613	125.877098754883	138.579967224121	153.225717895508	164.127073303223	165.596755981445	152.517928771973	128.682109985352	101.764555358887	79.4405206298828	69.3852615356445	76.8220627441407	96.634087097168	120.986407592773	142.044097229004	151.972229003906	147.008795959473	132.377082763672	113.720099853515	96.6808576660156
101.80885949707	158.658237753906	207.13590465332	247.241860195312	278.976104379882	302.338637207031	316.258799674804	320.736591783203	317.378002035156	307.789018933593	293.575630981445	270.107973409179	236.315387214843	199.142669552734	165.534617577149	142.436028442383	130.916718359375	126.346822558594	127.121616723633	131.636376538086	138.286377685547	151.159726430176	171.32623898291	192.65375594751	209.010117927735	214.263165527345	203.277932455811	180.142524977295	152.559392527588	128.23098454248	114.859750457764	116.675906237793	128.544485592041	144.120164573974	157.05761923706	161.011525634765	152.189569719727	134.821967456299	114.597189915527	97.2037081684573	88.3299932861331	91.3938727001956	102.603032363281	116.83073112793	128.95022784668	133.83478137207	128.876830611328	117.494202996094	103.598240165527	91.1002837587889
95.3921271972659	143.179863896484	183.829027192383	217.339617084961	243.711633574218	262.945076660156	273.365428980468	274.972690535156	270.278637367675	261.795045521484	252.033691040039	239.065219658691	221.215114015136	201.377405506348	182.446125529297	167.315305480957	153.523002954102	139.139863684082	127.858801281738	123.37272935791	129.374561523437	154.772896453613	197.105791741211	243.010349373292	279.123671336915	292.082859619142	272.333549860108	228.784340735108	175.766778783936	127.612410546387	98.6527825622557	93.9797443066403	104.038931419677	121.19256968872	137.802884901123	146.232102844238	144.731237342773	138.392137871826	129.838283694336	121.693154073242	116.580228271485	115.715201552735	117.349087741699	119.658343942871	120.819427260742	119.008794799805	112.587470322754	102.771149093262	92.018295467285	82.7873738007812
132.830179931641	159.24994953125	181.444330522461	199.413322905273	213.156926679687	222.675141845703	226.195456507812	223.717870666015	217.901152163574	211.40406884375	206.885388549804	205.39617185498	205.163906863769	204.612002716309	202.163868552735	196.242913513184	180.648020825195	156.430251062012	132.891279382324	119.332780944824	125.056430908203	164.223355660645	230.632438429688	303.041989633057	360.210319688477	380.895739013672	350.554446431397	283.347568329834	201.090806474853	125.599862632324	78.6904385681151	66.4317614526365	74.2800301086424	93.1314037805174	113.882041712646	127.428103149414	134.258569153808	140.44266689624	145.246924782227	147.937871217285	147.782034606934	143.830302392578	136.571655637207	127.429763178711	117.82829385498	109.190916503906	100.625841469238	91.1839561923827	82.2029451577147	75.0204928496093
189.869700073242	193.094094326172	195.156151328125	196.055871079102	195.793253579102	194.368298828125	190.009877727539	182.717990277344	175.149330125488	169.960590919922	169.808466308594	178.48093235498	194.206859960449	211.304285029785	224.091243467774	226.885771179199	210.40060222168	178.423712658691	144.886001403809	123.718367370605	128.851709472656	178.643342585938	263.806000768067	356.803711705079	430.100503083008	456.160402587891	416.328056170899	328.960778708008	222.041601272461	123.5535549375	61.4796707763671	42.6751061669921	48.4845070605468	68.6251373901367	92.8142610888672	110.769142089844	124.887202665527	142.023600193848	158.582201266113	170.966872473633	175.581480407715	169.783428310547	155.97013845459	138.105505976563	120.153426013184	106.077793701172	95.4770704262695	85.7086594306641	77.3748686357421	71.0780059628906
242.257369995117	230.937897949219	220.138826293945	209.860155029297	200.101884155273	190.864013671875	180.069688110352	167.718907470703	156.926954956055	150.809113769531	152.480667114258	167.699603515625	194.389067504883	223.912076293945	247.631647094727	256.910797119141	240.889577392578	205.32597644043	166.509917724609	140.731324707031	144.280120849609	197.16509576416	288.526300476074	388.350550567627	466.624661621094	493.33544921875	448.041813079834	350.752542816162	232.129288848877	122.833701599121	53.5274314880371	31.352926940918	35.869087677002	56.3622410583497	82.1187144470216	102.424835205078	120.732775390625	144.184983428955	167.60320123291	185.809170715332	193.624633789062	187.618832397461	171.243938598633	149.646089477539	127.971422119141	111.366073608398	99.6262835693359	89.3212939453125	80.7567453002929	74.2382781982422
298.063763916017	281.293120019532	265.277721362306	250.017567944337	235.512659765626	221.762996826173	206.095031897461	188.508764979493	173.01451691504	163.622608546875	164.343360717774	181.9757966875	213.84636922754	249.756543448243	279.507784459962	292.901557373047	279.527010914063	246.183168342774	208.486306569337	182.052702503907	182.498633056641	228.032378123047	308.243086429688	395.818338133301	463.445713390625	483.812792358398	437.737432338378	343.427913226074	229.657449068847	125.199253914062	58.8265418090822	37.4043162138674	41.750434430176	61.5673912680666	86.5576815375979	106.423800048828	124.436235222656	147.459990519043	170.589333306641	188.918530954102	197.541850830078	193.491037606445	180.036579704102	161.630860115235	142.726261832031	127.77516784668	116.464283666992	105.825353964844	96.3283204785159	88.4431249462893
373.457760253907	353.342694091798	333.789945410157	314.799514208985	296.371400488282	278.505604248048	257.911912108399	234.590324069336	213.476160200684	199.504740572266	197.611385253907	215.056110299317	248.548702328614	287.199137261231	320.117391016602	336.413439514161	327.573682620118	300.858136388184	269.037201019044	244.88127671338	241.160763671876	271.823697306153	328.356477482422	389.837051083252	435.343364991211	443.953366088867	399.823291279052	316.901175973388	218.952664817627	129.743402457519	73.0390335388185	55.0671749916994	59.9840637189944	78.4482743254397	101.118381415772	118.652959594727	133.253823819824	151.14859102124	169.034538762695	183.60894460791	191.569086120605	191.370541876953	185.215126834473	175.419473128906	164.300212895996	154.173978271485	144.334319802246	133.236816064453	121.941141237793	111.506969501953
456.333497680665	434.318980737305	412.347449523926	390.418904040528	368.53334428711	346.690770263672	320.940112381348	291.281370640137	263.64114942334	243.946053114258	238.122686096192	253.555127325196	286.292307212403	325.258107323731	359.376409225098	377.571094482422	373.911495646485	355.78169167334	332.077683736817	311.695473010743	303.531060668946	316.173408921875	343.691850320313	373.202941548584	391.823239291015	386.669300231933	346.236817131591	279.114752200439	202.559566298095	133.82772028418	90.1756750183107	76.9328646152345	82.5949818352053	99.1678755061037	118.657394455811	133.069387512207	143.224119341797	154.451024059326	165.519704665039	175.19976415918	182.260805541992	187.025560779297	190.314294537598	191.642908868164	190.527305822266	186.483387451172	178.150187822266	165.850438901367	151.625589587402	137.517088779297
534.585114868164	511.454340527344	487.622184790039	463.08864765625	437.853729125977	411.917429199219	380.599416354492	343.899690591797	308.83874919336	282.437089441406	271.715208618164	284.087430739258	314.873424283203	352.951703226563	387.200781545899	406.499173217773	407.422353128906	397.384645294922	381.522837385742	364.973717071289	352.874072021484	348.715868578613	349.074581629395	348.7122616604	342.390959158203	324.872724609375	288.915437125732	238.01106304956	183.022783713135	134.81378044873	104.247234588623	95.592746425293	101.608195070557	115.889180085693	132.031301031983	143.630157470703	150.385699948242	156.56752875708	162.625718077637	169.010342090332	176.171474975586	186.224309883789	198.868797361328	210.932147682617	219.24157112207	220.624277954102	212.825683574219	197.960981132813	179.412047536621	160.560759692383
596.106750488281	571.981134033203	546.286102294922	519.021655273438	490.18779296875	459.784515380859	422.309607666015	377.763069824219	334.398224121094	300.468392822266	284.226898193359	293.267603515625	322.088293945313	359.298174560547	393.506450439453	413.322326660156	416.988158203125	412.097808349609	401.287744628906	387.194434570312	372.454345703125	357.085431884766	339.330048095703	319.161263549805	296.552147460937	271.475769042969	239.796578491211	201.532529663086	162.886947265625	130.063156005859	109.26448059082	103.638181762695	109.048709716797	120.775173339844	134.096681518555	144.292343139648	150.777143798828	156.698344238281	162.933466064453	170.360030883789	179.855560302734	194.735004760742	214.413349853516	233.918169921875	248.277039306641	252.517532348633	243.274602905273	223.863201416016	199.330897094726	174.725259155273
648.975719970704	624.495303948975	597.019002331544	566.546815118409	533.078742309571	496.61478390503	450.393977336914	394.416322605225	338.823263561768	293.75624405835	269.356707946777	273.707685488281	300.04821411499	336.253748435058	370.19974305664	389.76165258789	393.899276395019	390.695644739257	381.711058571289	368.505818841796	352.640226501464	332.53651085498	307.154471268554	278.860763785156	250.022044447753	223.004969299316	195.450500145507	165.780866291015	137.534625027343	114.250333645996	99.4665494384763	95.0277423481443	98.5748741806638	107.341240020996	118.560134954101	129.464854064941	140.356263036133	153.078831811035	167.181261865723	182.21225467627	197.72051171875	217.614735800782	242.195792604981	265.600627919922	281.96618753418	285.429417236329	270.844740266602	242.120859432617	206.976139874023	173.128946730469
701.26259753418	677.5086098938	648.706250842286	614.855520379639	575.95641850586	532.008945220948	474.572669608398	403.647591668213	331.894357775146	271.973614303955	236.546007629394	234.331288007812	256.889024522705	291.13959178955	324.003364423828	342.400717041015	345.567772280761	342.224280399413	333.516057437499	320.588919435546	304.588682434081	283.312868416992	255.997600023925	225.946594279052	196.463568206542	170.852238830566	147.918917268798	125.461125505127	105.269396863037	89.1342646660153	78.8462622375486	74.7005206210935	75.5033509343259	80.8120566120602	90.183941089111	103.176307800293	121.764005553711	146.242165392822	173.648514105469	201.020778479493	225.396685302735	251.018025957032	279.859649250489	305.558868110352	321.752995463868	322.079344238282	298.926898426758	256.537449411133	206.32752120166	159.713637808593
740.85141003418	718.127137826538	688.328147387696	651.454438717652	607.506011816406	556.48286668396	488.360747948975	403.13965561145	315.855972728393	241.546082356811	195.246367553711	186.220351323242	204.443778294067	236.021363959961	267.057823814697	283.65787335205	285.058097571533	280.522019477294	271.194761570068	258.221446350585	242.74719631958	222.532886548828	196.815102037841	168.952530178955	142.303858364501	120.227773986816	102.346441484863	86.4207359304197	73.0174106650388	62.7032190302732	56.0449143676756	51.7186590004881	49.3466173676756	50.9145459843748	58.4082013657225	73.8133400268553	101.063653137695	138.835303021484	181.22775292334	222.340466088379	256.272905761719	287.359239643555	319.533158903809	346.293411992188	361.138747358399	357.567913452149	325.499385708984	269.267331829101	203.994038659179	144.801793045898
755.626184326172	733.456973706055	702.86499152832	663.850237792969	616.4127125	560.552415649414	485.273275827148	390.575293033203	292.952574388672	208.899227014648	154.909358032226	140.456815683594	154.545528554687	182.964724282226	211.50363050293	225.951474853515	225.434703978515	219.427166120117	209.239191311523	196.181109585937	181.563250976562	163.314947228515	140.562644986328	116.412346632324	93.9700545488279	76.3417711181639	63.8776844174804	54.5071261918944	47.7048143256835	42.9454667031249	39.7038012084961	35.1442999052734	29.6171508706054	27.3756310092773	32.6730172260742	49.7625864257812	84.3184875742185	133.505202734863	188.811508458985	241.726181297852	283.737997802735	319.052741274414	353.344560678711	380.304781064453	393.624727480469	386.995724975586	348.540510436523	282.464867164062	206.584689828125	138.715873098633
733.470947265625	710.604203491211	679.297082824707	639.549585266113	591.36171081543	534.733459472656	458.825316711426	363.637282531738	265.428628723145	180.458627075195	124.986549377441	108.122621337891	119.027328430176	144.035332092285	169.481293762207	181.69987487793	179.762043212891	172.778024475098	162.141367004395	149.245619140625	135.484329223633	118.777432434082	98.1958965454101	76.859818786621	57.8892963867187	44.404426574707	37.6572576904297	35.5677249145508	36.2577557373047	37.8492776489258	38.4642181396484	34.0395857543945	25.8274288330078	19.9222345581055	22.4184901123047	39.4106826782227	77.5917906494139	132.898822570801	195.292310852051	254.732787902832	301.180786132812	338.512895263672	373.422093688965	400.093496826172	412.712220092773	405.46337890625	366.028580932617	298.284415893555	220.708472290039	151.778338623047
653.201394653319	627.505326282347	595.33685090576	556.695968523558	511.582679135741	459.996982742308	392.919103323973	310.349040880736	225.816459441528	152.851023035278	104.982395690918	90.1331315755613	99.2834546699217	120.549533723327	142.047537485107	151.893634704589	149.116740442688	141.639408866516	130.918267384704	118.409943405883	105.571064338684	90.1026760469967	71.0336935917355	51.8125481770627	35.8876710071408	26.7074932861326	26.7308805239257	33.6588785844117	43.8031892027591	53.4755141141361	58.9875550537114	55.3736881894536	45.0927790312504	35.5932633271488	34.3235768251956	48.7321552734378	85.5361121972657	139.769823764649	201.357619687501	260.223829677735	306.292783447266	342.811399824219	376.496792333984	402.478582734375	415.886392783203	411.849844238281	379.577904318359	322.317491851563	256.255156009766	197.577445964844
522.894841918944	492.756284773558	459.664096064452	423.618275791624	384.618823955077	342.665740554808	291.87792668579	232.255382348021	172.619755899047	121.792695696411	88.5958500976561	79.1003862305907	87.4252051901855	104.463556284729	121.10868882251	128.253852111816	124.789161193786	116.785783196228	105.908545557434	93.822275715698	82.1918011093137	68.545090081909	51.7722576746214	35.5813513720091	23.6804186586303	19.7775070190429	27.6688118354493	44.8823014514773	65.7236827938236	84.498662789185	95.5129483642583	93.1051789311528	81.0715498720707	67.904102068848	62.0948764033207	72.1359137573245	104.109264360352	152.353567624512	207.745748205567	261.162730759278	303.481439941406	337.00534534668	367.81649720459	392.459691123047	407.479722709961	409.421387573242	390.536275044922	353.127854719727	308.81874259961	269.231554686524
374.327745361327	339.45233031433	305.710173857421	273.1012759906	241.625636713866	211.283256027221	179.848437713622	147.321181773071	117.040032531128	92.3435343133544	76.5702314453124	73.6513403688354	81.3611648668823	93.8028802767028	105.079661935547	109.294685180664	105.164367714142	96.6199259778136	85.5867334185484	73.9901634832152	63.7555896186827	52.3311737166137	38.4333334790954	25.889826068634	18.5284086477356	20.1768383789063	35.9024727946778	63.1534737867128	94.3288050562137	121.827430304383	138.048313232422	136.78030051709	123.090749690918	106.29639073877	95.713953645508	100.660168395996	126.332422387695	166.519562297363	213.425507028809	259.25417548584	296.209486572266	325.487184511719	352.28465670166	374.80828680664	391.264458491211	399.859555419922	396.482232430664	382.32823374707	363.564577112305	346.358280269532
239.276561279297	200.68871425415	166.906439841308	137.929738040771	113.758608852539	94.393052276611	80.9772873242185	73.5113139953611	70.2788037731932	69.5634281408691	69.648858581543	72.4129490561524	78.9999185759278	86.5929861994629	92.3753709853515	93.5302919921874	88.6274222517089	79.5446157248534	68.4273628640136	57.421154121582	48.6714799499511	39.6874261289062	29.0386656901855	20.4615699641113	17.6925102810059	24.4678579711914	46.8632845712891	82.3878758610841	121.928124535645	156.370523290039	176.601564819336	175.945295484863	160.477386823242	140.211769292481	125.162373350586	125.343129455566	145.22676152832	178.137315930176	217.365706779785	256.202848195801	287.939654296875	312.64937	334.804719226074	354.295834599609	371.012848745117	384.845894287109	394.994315793945	401.531358182617	405.658004600586	408.575238195313
149.51774597168	109.560687942505	76.6842495727539	50.8884308624268	32.1732318115234	20.5386524200439	19.4111264343262	28.7906538543701	43.537584060669	58.5122664337158	68.5750503540039	74.0121673583984	78.2500511932373	80.8593545532227	81.4107301330566	79.4748306274414	73.5633870544434	63.9626309509277	52.9049657897949	42.6227950439453	35.3485221862793	28.840346496582	21.6099989929199	17.0201807556152	18.4335928649903	29.2129364013672	55.982668334961	96.5009879455567	140.831209777832	179.036648376465	201.180618286133	200.14640637207	182.558469604492	159.091877685547	140.421700317383	137.223007202148	153.81345703125	183.076336669922	218.535158081055	253.713433227539	282.134674072266	302.884354492188	320.280133178711	335.693799316406	350.497142089844	366.061950683594	383.651064453125	402.349957275391	420.264370117188	435.500043945313
116.459288696289	78.3360567590331	47.8206065771484	24.9129381506347	9.61305147949217	1.92094656372074	6.24342609326181	22.5804900681154	44.3219344533693	64.8575552141115	77.5771483154299	81.6677780523073	81.5362471146851	78.4019590600891	73.4843174460448	68.002725830078	60.5008343179625	50.1657072046812	39.1818693315733	29.7338455399778	24.006160671234	20.3607134398803	17.3411539516906	17.4046341348572	23.0083059175722	36.6093212280275	64.756149565674	105.81068964505	149.95023721698	187.352088032288	208.193537841797	204.791337960937	183.69395788916	156.42627065332	134.513149280273	129.479466796875	146.472589136718	177.809267615234	215.768453332031	252.629097386719	280.670150878906	297.949458299805	309.614385583008	318.578165991699	327.754032789062	340.055219238281	357.336895791503	377.656906939941	398.232497005371	416.28091030957
118.916885253906	84.9513198040774	58.0279404833987	38.1467472918704	25.3077402294925	19.510919296265	25.3764190231937	42.9042394102787	65.1641786610111	85.2260349788821	96.159606567383	96.2951444273073	90.2527830896608	80.5371460532532	69.6528568168945	60.1045388793945	50.5163892102965	39.2186588103942	28.2750522253722	19.7492740009154	15.7050286827087	15.430860840271	17.5509674431458	23.1325316370545	33.2427365677187	48.9487653808595	76.2294474836427	114.373327445587	154.412161155945	187.377704503967	204.301713378906	196.849261893066	170.999179453613	139.25385489209	114.115677040039	108.087034729004	127.856707678711	165.089770001465	209.753052117676	251.813384447754	281.237597412109	294.916379635742	299.538510838379	299.767958082519	300.268688430664	305.704668945312	317.666116930175	333.043721010253	349.45215522998	364.506093633788
139.778551757813	111.004769008179	88.1407460034182	71.1864827435305	60.1419792285159	55.0072354583743	60.1698986501467	75.6299688038333	94.8059750938723	111.116446694702	117.979912780762	113.066092318298	100.762632524353	84.5649549495545	67.9684811445312	54.4686326599121	42.8171934380187	30.6838824450988	19.9410237676696	12.4609414922485	10.1159597053528	13.194620767395	20.4487086206971	31.44540972464	45.7519105386049	62.9353975219727	88.1592738688966	121.712081939789	155.84871694342	182.824074088562	194.893048583984	183.208620995117	152.934194516113	117.340298298828	89.697461495117	83.2762132568358	106.395692296875	150.208879180664	202.237065838867	250.001544202149	281.023606201172	291.149138032715	288.697278409668	279.899198036865	270.98606761914	268.189057861328	272.312101794189	279.201085614502	287.650109776123	296.45327473291
161.932304321289	138.09469630188	118.993517849121	104.628768963013	95.0004496435548	90.1085598907472	93.9836584001466	106.625745171753	121.988982162232	134.027531328247	136.695554626465	127.152447560181	109.428768824951	87.7854251658325	66.4833233278808	49.7833700561523	36.6103887077026	24.1237747858276	13.9362932549439	7.66070907946775	6.90978722381591	12.7958252908936	24.2436466377564	39.5848048600465	57.1508535534059	75.2733463134766	98.3023405014649	127.350133720276	155.891639928101	177.40177308313	185.355447143555	170.75785809375	137.959063294922	100.451268770508	71.7266805439452	65.2775046386718	90.5194226308592	138.457630504883	194.968605896485	245.928826441406	277.214769775391	284.011753023438	275.735457761719	259.607908302734	242.851128958984	232.687144042969	228.948224308594	226.819686880859	226.553125628906	228.400134421875
168.266159057617	147.819393615723	131.420750732422	119.070230407715	110.767832641602	106.513557434082	110.177491699219	121.759635437012	135.454858276367	145.458029846191	145.964019775391	133.726035987854	112.614165397644	87.498596118927	63.2495162658691	44.7371139526367	31.1031167259216	19.100732509613	10.0173699836731	5.14043782806396	5.7573447227478	13.3783064804077	27.1450506477356	44.7922535057068	64.0545913352967	82.6667404174805	104.415359161377	130.810663379669	156.172665458679	174.821377784729	181.076812744141	166.385416015625	134.533846008301	98.3524342041015	70.6715120849609	64.3214111328125	88.6577783203124	135.127059326172	189.695783691407	238.330480957031	266.997680664062	270.868244140625	259.297818359375	239.530111328125	218.808831054687	204.377685546875	195.247858398437	186.5902109375	179.887967773437	176.624353515625
153.236489746093	134.522190289306	119.757115844726	108.941266412353	102.074641992187	99.1572425842283	104.170077065429	117.113145435791	132.014934379883	142.903930582275	143.808620727539	131.13351158728	108.859612038452	82.3801619236449	57.0884010854491	38.377569366455	25.7195663576049	15.5188988305053	8.56771739874269	5.65817267590335	7.58241527557378	15.6777991165772	29.416223789856	46.7916584171754	65.7980721203004	84.4294340209961	106.257976138672	132.621052392151	158.160314752319	177.517415190064	185.33400567627	174.343940201172	148.11945078418	117.559756439942	93.5640761831059	87.0316290283208	105.551030822266	141.856135555176	184.564019457031	222.291758757812	243.6564296875	244.815970215332	233.358996187988	215.048600651611	195.647876652343	180.919917236328	169.091925241943	156.321838638427	145.268853168212	138.59216457373
128.251285644531	110.47089170227	96.7796167114255	87.1774606719968	81.6644235839841	80.2405054473874	87.0548855480955	102.107563886108	119.174771532593	132.032739558716	134.457699035644	122.593657135193	100.589793143249	74.2300963020934	49.2985558540038	31.5791610412597	20.9883097983703	13.6700092971496	9.74966263583377	9.35267291265875	12.6044432258607	20.2650818196412	32.2509866285096	47.4219952861634	64.6379454263001	82.7586746826172	105.32571691333	133.09918036264	160.766764243225	183.016167767761	194.535090148926	190.041135432617	173.075837477051	151.562790213379	133.425587572754	126.587823486329	135.579260376953	155.117502290528	178.407905592774	198.655826649414	209.066621826171	207.612251559082	198.822478270996	185.739361307861	171.404960015625	158.861333740234	145.364842222412	128.887445898193	113.544605156494	103.45178038623
101.625986083984	84.1505038452146	70.98624654541	62.1332141845701	57.5914067626951	57.360824279785	65.703899370117	82.6206320336913	101.717373319092	116.600474274902	120.876285949707	110.586491652649	89.9935240180052	65.0348580820617	41.6479688811034	25.770331451416	17.773063750824	13.6978490884705	12.9880105276184	15.0868711315308	19.4377539634705	26.0365524186402	35.2543844548645	47.0974099793396	61.5717888992615	78.6836811218261	101.979112050293	131.453975079865	161.789232105652	187.665845022766	203.764775726318	207.098033549316	201.21164389502	190.587592763916	179.707866156494	173.054450073242	171.632059798828	172.45270466626	174.009311748535	174.794808118652	173.302120849609	169.611049925293	164.726310630371	158.528202989013	150.897027025391	141.713082763672	127.24522757251	107.573261435791	88.2938983005369	75.0038521137693
81.6760303955078	64.0460327087402	50.8749985595703	42.162927947998	37.9098208740234	38.1156773376464	46.9891007543945	64.5300911242676	84.4257433239746	100.363152230225	106.029412719727	97.5920341607055	79.2596199686889	56.7809060913391	35.9046284763183	22.3795230712891	16.937544917572	15.7462033833924	17.7075659067688	21.7236999257203	26.6966728782654	31.8886087426148	38.0314625600891	46.2320483633728	57.5971801851502	73.2336720581055	96.578692114502	126.89436433255	159.024936513855	187.814656460022	208.107771972656	219.135666390625	224.335507846191	224.860221331055	221.862731836914	216.495964355469	206.599021902344	191.403287816406	174.150107574219	158.080826652344	146.436790527344	141.166327067383	140.108539288086	140.340935387207	138.9410235625	132.986312011719	117.911699524902	95.6655139702148	73.0954071625975	57.0490309169921
76.7168579101562	58.6424842834473	44.9438659667969	35.6210029602051	30.6738952636719	30.1025428771973	37.7824719238281	53.7136824035645	72.082885131836	87.0767909240723	92.8821105957031	86.0903036804199	70.5768963012695	51.4546991577148	33.8365229492187	22.8351783752441	19.3454700012207	19.9588573608399	23.333133605957	28.1260918884278	32.9955253601074	36.7176486206055	40.1872662353516	45.2400563049317	53.7116969299317	67.4378662109375	89.4849876708985	118.629275909424	150.27109564209	179.810811584473	202.648788452148	219.775065795898	234.256067138672	244.606733154297	249.342004516602	246.976821899414	233.369739501953	209.510796875	181.612162719726	155.886005737305	138.544494628906	132.63204473877	134.007210266113	138.10336819458	140.353895507813	136.192169189453	120.542876312256	96.4504322204589	71.5278063049315	53.3879679565429
94.6999105224613	75.2549211791996	59.7868409301761	48.2956697753909	40.781407714844	37.2440547485353	40.7922855239259	51.4261000410157	64.4824863286132	75.2984324155272	79.2109263305662	73.6603880175779	61.7554921240233	47.3356087341308	34.2401079321289	26.3083598022462	24.4623228405763	26.1424169909669	29.9657045092774	34.5492476513673	38.5101086730958	40.3111971638184	40.8744716196289	42.5055676564941	47.5101208903808	58.1937669372557	76.9137172731931	102.132881487549	130.315442366211	157.925582695068	181.427485260009	203.041868262207	225.125943177734	244.348632704834	257.378859541748	260.885546386719	250.255312023438	227.708874653076	200.166306100098	174.547678188965	157.773062744141	153.066794342774	155.815491768555	161.182653155762	164.331776638672	160.426360351563	144.284870320801	119.131641123536	92.7389737202152	72.8791690712895
130.081562011719	108.226672735596	89.7385946411137	74.6173277282718	62.8628719970706	54.47522744751	51.4372200727541	53.7488498728028	58.4358778579101	62.52406503833	63.0391724243162	58.6489411581419	51.3361972329711	43.0993289353943	35.936724552002	31.8467723693848	31.7122923005677	34.2010254878236	37.9887420616151	41.7512121524049	44.1642058906556	43.4049891528931	40.3563818521423	37.7524851736144	38.3274003025207	44.8152284240721	58.6245272114256	77.9325625411069	100.626497903381	124.593496788513	147.720722686767	173.18871922998	202.406044091308	230.601881822998	253.005416977295	264.845834106445	261.996010923828	247.636491061279	227.957957948731	209.151095016114	197.40658569336	195.56793471045	199.508019780762	204.961583809327	207.663369701172	203.348120361329	187.01860272876	161.518321533448	134.343126366944	112.988866820801
170.934649536133	146.585145037842	124.908138854981	105.903630987549	89.571621435547	75.9121101989747	65.6548666020509	58.7998906447754	54.2525283408203	50.9181257038574	47.7020287475585	44.6873313934325	42.6038029656982	41.3268025820923	40.7316893603516	40.693822418213	41.8971526229859	44.4247738961793	47.2507599368287	49.3491844439698	49.6941211166382	46.3177369210205	39.9039827244262	33.4046080775756	29.7713625311889	31.9559956359862	40.2938396550292	52.8170615545043	69.0226629398192	88.4076454163817	110.469010589599	139.177163953613	174.867437771484	211.584223802002	243.371913803955	264.274899536133	271.125187064453	267.893181883057	259.330874893067	250.190256995606	245.223319091797	246.547578736817	250.995041996582	255.38943253833	256.554474029297	251.313890136719	235.024904956787	209.805036044678	182.618447256104	160.429302446778
205.332010253906	179.357744171143	155.404485327149	133.472233721924	113.560989355469	95.6707522277833	79.3828161435547	64.6971811027832	52.2419063984375	42.6450513234863	36.5346751708984	35.4069270147705	38.84310065979	44.598972494812	50.4303189086914	54.0929162902833	55.8186780496217	57.1037532608033	57.6002718087769	56.9603635784912	54.836158454895	49.3681528013916	40.7882600280151	31.8857355896606	25.4498349412231	24.2698135375976	27.5980767734375	33.575121012146	43.3223381617431	57.961120130249	78.6128588256835	109.9687476875	151.281192110352	195.513401935059	235.628587002442	264.58995715332	280.176191306641	287.078482901856	288.628813560547	288.159164904297	289.001518554688	292.417839316895	296.186806109863	298.41547172583	297.210888957031	290.680110595703	274.584608425537	250.186347251709	223.843119398682	201.912717190918
221.346481323242	195.571876220703	171.336645812988	148.640790100098	127.484309082031	107.867202758789	88.5586597290039	69.5586799926757	52.7134806518555	39.8692788085938	32.8722915649414	34.4390963134766	43.3388816528321	55.4967814941406	66.8379297485352	73.2874603271484	74.2786428222656	72.5280546264648	68.8857913513184	64.2019486083984	59.3266220092773	52.8749491271973	44.2801995544433	35.6196669311523	28.9706448974609	26.4104270935059	26.213660736084	26.9954833984375	31.3439242553711	41.8470124816895	61.0927772521973	94.5250156860352	140.418375	190.607159515381	236.925673553467	271.208221435547	291.682374511719	303.791929901123	310.195530578613	313.551819519043	316.519439697266	319.590829345703	320.993559814453	319.988973754883	315.838413818359	307.80322265625	291.978544555664	268.856817749023	244.295325805664	224.151352294922
213.395845214843	190.69935501709	169.131197290039	148.691372033691	129.379879248047	111.196718933105	92.4904637304688	73.2611136401367	55.9858096997071	43.1416929467774	37.2059044189454	41.712801185547	55.0109558881838	71.7988329228518	86.7748966855472	94.6376115722659	93.793753839844	87.7776805576174	78.9792273403322	69.7882298027344	62.5945235595704	56.8650696186524	51.0066442368165	45.8188059023439	42.1011131035159	40.6531243286136	38.8883610639651	36.273784317383	36.6891118593752	44.0140614604494	62.1283508911134	97.350006301758	147.092549178711	201.878940296387	252.2321404292	288.675110351563	309.241351458985	320.248889901856	324.647473586914	325.386850420899	325.416768310547	324.470970332031	320.582957880859	314.152116342773	305.577831103515	295.259487548828	279.603212750976	258.342749786132	236.868908045898	220.572496921875
189.431543823242	172.055243170166	155.382131921387	139.412210076904	124.145477636719	109.58193460083	93.886500793457	77.0591762145996	61.8525811279298	51.0193357971193	47.31206048584	54.8071294367678	71.6694624741214	91.784498233887	109.037675352051	117.3144324646	113.829494941162	102.659237024414	87.9815706599122	73.9744077932129	64.8156603698731	61.1260393869629	60.1202702141114	60.8672863557131	62.4360213161624	63.8954085998538	61.8378963107913	56.8841954460452	54.1456338496096	58.7335393654788	75.7592398376467	112.469356031739	165.456336051758	223.850248749268	276.781162975831	313.379147583008	331.164221574219	337.383005715088	335.755471500488	330.001590425293	323.841333984375	316.116853679199	304.348168513183	290.272051234131	275.625274589843	262.144611328125	246.604725397705	227.847768300048	210.71174411206	200.034656910644
157.826903442383	146.431819934082	135.449584240723	124.880196362305	114.723656298828	104.979964050293	93.7846713598632	81.1377782275391	69.8359570385743	62.6758801782228	62.4542200317384	73.8286382231447	94.9346864956057	118.785872413086	138.395703539551	146.777687438965	139.610805777832	121.552720180176	99.0849581462403	78.6890471762695	66.8465147705078	65.6174428518067	70.68081308667	78.9465025908205	87.3243884799807	92.7243478698732	90.9406121950686	84.0332633784182	78.3109542680666	80.0823377121584	95.656066558838	133.127007347168	188.289391511719	249.000919243897	303.119290735108	338.502206176758	352.054562688477	351.871226809326	342.594852859863	328.868095160644	315.333608032226	299.921847124023	279.537709555664	257.285511853027	236.269570541992	219.594202148437	204.388333390136	188.582419916504	176.483071650879	172.396898516601
126.955250366211	120.621364562988	114.693688781738	109.172223022461	104.056967285156	99.3479215698242	93.222875871582	85.6818301904297	79.4580995336915	77.2849989086915	81.895843322754	98.8838847006837	126.426913037598	156.135050446289	179.618419039551	188.487140930176	176.362626001465	148.838126178223	115.481526635498	85.8607125483398	69.5435690917969	70.2988644328613	81.7480084548341	98.2378489072267	114.115233539551	123.727010101318	122.074854435303	112.927534708496	103.782537156738	102.137348015869	115.489453521729	152.566902719238	208.371371451172	269.810786150147	323.79307324878	357.226159179688	366.515952632813	360.390502653076	344.240946205566	323.458420255371	303.434061767578	281.27931840332	253.400098852539	224.129231623535	197.799545224609	178.743868164062	164.359287622558	151.75725126123	144.842128309082	147.518287995117
105.189910888672	101.416156311035	98.474580078125	96.3651821899414	95.0879626464844	94.6429214477539	93.2390147705078	90.8762426147461	90.241170715332	94.0203648071289	104.900390625	130.079426025391	167.766427185059	207.164127319336	237.475259643555	247.902557373047	229.309895263672	188.895451171875	140.363412963867	97.4179685058593	73.7633056640625	75.1298885498047	92.3815919189454	116.922719604492	140.157575439453	153.490463256836	151.11896875	138.773556030273	125.157846557617	118.975461791992	128.930023193359	164.032984619141	218.481931762695	278.759683837891	331.349060058594	362.732879638672	369.151969238281	359.617782714844	339.769080078125	315.244621337891	291.683166503906	265.582635253906	233.183854248047	199.739943969727	170.504024902344	150.729217529297	137.922838989258	128.582808959961	126.448151733398	135.257891601563
93.0096853027342	88.6288380395506	86.1059925878905	85.4411489477538	86.6343071191405	89.6854671020507	92.6577031630859	95.5510153022462	101.270792119629	112.722422215332	132.811294189454	171.785945250001	227.709449663575	285.209001618165	328.911795301759	343.445024902345	315.549756474611	255.474527226564	183.107738076173	118.337789941406	81.0530837402345	79.0814347304688	99.163908966797	129.5587835625	158.52433563086	174.318842285156	170.708562582031	155.521311779297	138.107701291992	127.818342535156	134.003846923828	165.368959208008	215.679938444336	271.879667507812	320.911029273437	349.716906616211	354.765815188476	344.762499740234	325.004186792968	300.788102868164	277.411474487304	251.032486908203	218.119655783203	184.435703225586	155.743351348633	137.805322265625	127.875341662109	122.111594795898	124.633493138672	139.56044816211
84.8323560791015	77.7312235791015	74.0145032885741	73.6821952075194	76.7342993359374	83.1708156738281	90.7870074213867	99.5828745786134	112.865522345215	133.942055920899	166.119580505371	223.932404270508	305.175790416505	388.048276685548	450.748400819826	471.474700561525	431.598916533204	345.655356906739	241.586410748292	147.334467124024	90.8419151000978	82.1804466950684	102.721802531494	137.358444581543	170.982834817383	188.487435211182	183.591405452393	166.36643755957	146.233791998535	132.614729235107	134.930509735107	161.078864838379	204.778954234375	254.18418091333	297.447947865478	322.723658081054	326.955105262695	318.040020750244	300.562713989746	279.107494427246	258.258671508789	234.033294875	203.375158228515	172.258687108398	146.658307053711	132.548443603516	126.613295044922	124.869911018555	132.29199409375	153.853246839844
79.9397227783203	69.0043486376953	63.229510493164	62.6152083447265	67.1614421923828	76.8682120361328	89.3900048857422	104.726820741211	126.396929087891	157.918599411133	202.810101196289	279.962778507813	387.031118355469	495.678104642579	577.566721272462	604.359952148438	551.811661074219	438.813192114258	301.733749562989	176.942537714844	100.808760864258	85.9705451518555	108.181754381348	148.485199341797	187.923690822266	207.540039611817	200.814086196778	180.383956717773	156.029890445312	137.532126649902	134.670904602051	154.397142268555	190.190680135742	231.625141253418	268.274148671387	289.711325439453	293.515035435547	286.636196626465	272.707263195312	255.360689325195	238.228929199219	217.284025305664	190.104341522461	162.731814117187	141.208379357422	131.575973510742	129.942167879883	132.279004953125	144.425127776367	172.219179395508
77.6135849609375	62.7292489233398	54.7804125146484	53.7670757348633	59.6892385839843	72.5469010620117	90.2297728964844	112.737854087402	143.236580043457	184.89138617334	240.867707885742	333.321043382813	460.14110239209	588.094637610352	683.948401734375	714.469147460938	650.542275732422	514.323284750977	349.484073103028	199.696539375	108.63258215332	91.9953508090821	120.670246284668	171.102544523438	219.73752146875	243.020453063965	233.423193650879	206.648892600586	173.989768400391	146.738039537598	136.185924499512	148.558232256836	176.326817151367	210.154465727051	240.703964527832	258.638100097656	262.240801681641	257.736878250488	247.700435936523	234.70558087207	221.326419189453	203.483644351562	179.461185603516	155.378002750977	137.353055599609	131.505303955078	133.66742890918	139.760123924805	156.034367364258	188.741137589844
77.1357421875	59.186960144043	49.6966076660156	48.664684753418	56.09119140625	71.9761276245117	95.0693887939453	125.370974914551	164.756042907715	215.099749694824	278.277252197266	377.451174316406	511.371411437988	645.294027709961	744.475087280274	774.170654296875	702.145046142578	551.56088671875	370.771699951172	208.131009765625	111.992340087891	101.798484375	145.313760009766	213.373976806641	276.814944580078	306.472473144531	292.465316650391	254.236268554687	206.607197631836	164.39997265625	142.436462402344	146.796575561523	167.59906628418	195.724071533203	222.051728271484	237.462173461914	240.927599975586	238.527916503906	231.804833740234	222.30006237793	211.555313110352	195.331118164062	172.599670410156	149.720171508789	133.051823120117	128.953826904297	133.594546875	142.734515258789	162.121186035156	197.502013183594
79.1499005126954	58.2007181201172	47.3391508984375	46.5651988476562	55.8788619677734	75.2801402587891	105.585334757813	146.794445464844	197.683020824219	257.026609280274	323.600759277344	418.479354104493	542.478694798829	663.987956426758	751.396314054688	773.092942749023	695.388491449218	539.356843444335	355.532025325195	194.448063682616	106.638985107422	117.527223433594	193.423427600587	296.193946857424	387.705130453127	429.823327636721	407.324018394533	345.629636560548	267.576962155274	196.002775199219	153.743855712891	147.907285038086	163.268543161133	189.167008069336	214.94205775	229.93307019043	233.879906371094	233.889647633789	230.352502507813	223.658679522461	214.198387207031	197.27925622168	172.641147546875	147.322615192383	128.362213167969	122.798495483398	128.132946580078	139.673197118164	161.167020435547	196.362189870117
84.1348602294923	59.5831657128907	47.0217766699219	46.450693100586	57.8699150048828	81.2794423828126	120.602225894531	175.838265540039	241.103135329102	310.512409271485	378.181661376954	460.776265799805	562.219173200196	657.51232234668	721.657652007812	729.657100952148	647.369754562499	491.460986993163	313.142170169922	163.624676018554	94.1198764648436	138.152487512696	261.581594544923	414.120123555666	545.481000539065	605.37715148926	570.634906326174	474.778981053712	352.569880791993	238.768110661133	168.13417578125	149.734066847656	160.394113780273	186.515330536133	214.498731072266	230.745329345703	235.900923551758	239.031504385742	239.168374554688	235.342836765625	226.586193725586	207.528747756836	178.816297054688	148.503388135742	124.644567516601	115.294381713867	120.078982196289	133.628671286133	156.504221780274	189.266406475586
91.1250622558594	63.5994491918946	49.702902553711	49.4354223413086	62.7970085546875	89.7876611938477	137.60533893457	206.250041776856	284.924831707032	362.832770711426	429.176920776367	495.152635208496	567.957872683594	630.799603241699	666.884796922851	659.420423767089	574.936056765624	424.627049225097	258.699041658691	127.357674579589	80.8085885009765	160.453360236328	332.821562776856	535.810830902345	707.31879939258	785.243103027345	738.322635646485	607.958974063477	441.043777518555	284.468705251953	185.125416503906	154.084251707031	160.084104701172	186.519464837402	216.784821466797	234.27466394043	240.533937437012	246.63298238916	250.254381028809	249.080715587891	240.79456829834	219.400378551758	186.443091526855	150.916048136231	121.81258929248	108.126055908203	111.818516519531	126.894410518066	150.410635099609	179.424087459961
99.1549475097657	70.5147148266602	56.3409461230469	56.6336413989258	71.3928006542969	100.61842388916	154.079950608399	231.777380812012	319.056555242676	401.263314643066	463.743499755859	512.419188136719	557.059819290527	588.782276883789	598.703444583008	577.940206054687	494.934619341797	355.608762	207.299546964844	97.3438871718747	73.0786955566406	181.208925228516	390.176634230469	629.924392898438	830.39477156836	921.530340576172	866.311861556641	711.444287619141	512.456476311523	324.87728518164	204.235571777344	162.765170333008	163.446842483398	187.929836876953	217.86340216211	234.896786987305	241.322233946289	249.373577273438	255.612453078125	256.600497469727	248.899346557617	226.214934388672	190.839503556641	152.214152991211	119.77998162207	102.978088378906	105.737412345703	121.763887569336	145.164105423828	170.044657283203
107.25895690918	80.5941088867188	67.8943249511719	69.1596051025391	84.3899493408203	113.585357666016	167.511337646484	246.167889282227	333.406751220703	413.079662109375	469.038360595703	503.386650390625	526.8900390625	536.392821044922	528.739290771484	500.773742675781	424.212663574219	301.159857177734	174.040593261719	85.2801416015623	77.3037719726562	197.198266113281	416.680110839844	665.119133544923	871.885161621094	966.348022460938	910.527239257812	751.50959375	546.26580114746	351.766576660156	224.982635498047	177.584153442383	171.590653686523	189.496872558594	213.797546386719	226.987411499023	231.809098999023	239.932784667969	247.244521850586	249.630363891602	242.976364135742	221.293201049805	187.323505737305	150.051260498047	118.460447631836	101.535049438477	104.221532470703	120.530575195313	143.042477783203	164.337540405274
115.854385131836	95.6138963183596	86.9002478710941	89.7134397900394	104.053472075196	129.920344726563	176.9635528125	245.183096333008	320.104732685547	387.254219267577	432.157313476562	454.66528564453	464.427630839843	461.667443564452	446.607818320311	419.471849609374	357.795930384765	261.431330978515	164.073461960938	99.417733902344	101.159557373047	209.479742994141	401.91468371875	618.193163615234	798.043966751952	881.195877197264	835.63586400781	701.544737804686	526.942045002929	359.847332017578	248.280145263672	200.730341050782	185.184888435547	188.909002953613	199.167900140625	203.226795532226	203.95786304541	209.850958989746	216.597822489746	219.890192669921	215.419808654785	198.385007267578	171.657962425293	142.441168893066	117.937121436035	105.348314819336	109.425134704102	125.365917913574	146.045085956055	164.337060339844
125.584938232422	115.397312941895	112.719769833985	117.552308908692	129.894930166016	149.747633605958	184.113078286133	232.991264206543	285.878202780761	332.269905422361	361.66238354492	372.381276694333	371.42924392822	361.317825927731	344.55856337402	323.662996948239	284.452938917967	225.2540288291	167.333548280274	131.958778870118	140.397002197267	220.200633455079	357.191484911132	510.040933775387	637.420357257808	698.001132568353	671.021299005854	584.033271763668	468.179991893552	354.604400447265	274.449438476563	230.998846013673	203.490662357422	186.999277459473	176.599081271484	167.364463745116	162.073002139159	164.008436485838	169.004400896971	172.894529484374	171.512456359862	161.943162520507	146.964225225097	130.948172978027	118.267534283691	113.294837646485	119.757643848633	134.740933887207	152.653366588867	167.903600780274
135.824674194336	137.279961337891	141.547077590332	148.62602295166	158.516797421875	171.219401000977	190.363834921875	215.95009918457	242.533191939697	264.66811133789	276.909855529785	276.619228028564	267.426230067138	253.289656375732	238.16830168457	226.020960723876	211.645077791015	192.40145639917	176.093930102295	170.526332454346	183.502497009278	227.77339734082	298.136477746338	375.465277865234	440.633337336913	474.51419580078	469.682901365233	438.890427604003	393.274202354492	343.971653454101	302.120208740235	265.105958307617	225.503950264649	187.235049469238	154.220120779297	130.380029052734	118.20952060498	115.094685530761	117.293404356933	121.063557610351	122.663025817871	121.342923709961	119.597997602051	118.551575398437	119.326985003418	123.047554321289	131.987673189942	145.398456339844	159.86831901416	171.985676456055
145.947651000976	158.597444086914	169.576357890625	178.884392412109	186.521547651367	192.487823608398	197.119743574219	200.417307548828	201.875730595704	200.990227778321	197.256014160157	187.463744135743	171.949940996095	155.528623149415	143.013809003907	139.219516967775	146.833735621095	162.647119358399	182.62768530957	202.743450604492	218.962432373046	230.610494496094	240.375625553712	249.269029724611	258.301911187502	268.485474121096	284.620028199221	306.031437302736	325.519236920899	335.882962542969	329.922149658203	299.767967909179	250.220726969726	193.083672375976	140.160049664062	103.253104370117	84.4224227675785	75.7991744990238	74.2939801542973	76.8174603232427	80.2802355957036	85.9595477373052	95.9149830214847	108.230678799805	120.990772423828	132.279401245117	142.883836013672	154.081318495117	164.690942564453	173.53180209668
155.327926635742	176.685363769531	193.001797485352	204.277227783203	210.511654663086	211.705078125	205.784725097656	192.750595581055	175.711849182129	157.777645507813	142.057144165039	124.999429504395	104.53172845459	85.9804144897461	74.6718610839844	75.9324417114258	97.4803010253907	135.764523376465	179.207891784668	216.23318927002	235.263198852539	227.124384765625	199.534891662598	166.255023193359	141.045083007812	137.665374755859	168.832036621094	225.371532836914	288.20965612793	338.27219921875	356.484954833984	331.701164794922	276.636967285156	208.012499572754	142.547898925781	96.9633026123047	72.7667129516602	58.8113717651367	52.8352755737304	52.5764208984375	55.7728042602539	65.1682915039063	82.2708849487305	102.964785827637	123.134195373535	138.663314819336	149.214745605469	157.53235357666	164.122236572266	169.490492431641
163.987317993164	192.05411097168	212.772097365723	226.141277175293	232.161650400391	230.833217041016	218.52824581836	195.246736732422	166.430286701416	137.520492643555	113.95895147705	92.2871312229001	68.8773006022945	48.9172575837399	37.5948001357418	40.0977262268063	65.5243051660153	110.416004974365	161.125421688232	204.005151343994	225.407789978027	213.827347242187	178.362092445556	136.271011110351	104.813088758789	101.247310913086	140.904442708984	212.27849379834	292.37331647754	358.192763042969	386.740685791016	366.12291156836	311.670205510743	241.223827348145	172.625036810547	123.71509362793	95.1464029946295	75.0247917573246	62.371652124512	56.2083763046877	55.5563565063478	63.9761597529299	82.1201912387696	104.647600428711	126.217536787598	141.489149780273	149.36871692041	153.416805231445	155.273998442871	156.580880284179
172.343119750976	206.479950639648	231.424466364746	247.176666926269	253.736552324219	251.104122558594	234.4143585	203.667260148437	166.160356197998	129.191175342774	100.057246276856	75.9371129655762	51.9657562795411	32.375360270752	21.398108991211	23.26618649292	45.9914889648439	86.7525603723147	133.531556431885	174.310632860108	197.071945373535	191.777742029297	166.439919016357	136.115104249023	115.859925641601	120.731011108398	165.504341720703	240.142165535644	322.480510946289	390.355406345703	421.602880126953	405.222348245117	355.989791771484	290.406086773437	224.972109318359	176.188735473632	143.524823346679	115.979788892578	94.3503449501949	79.4332043583982	72.0250799560545	76.1329812167968	91.2257662480468	111.292920839355	130.323930780273	142.308281860352	145.500007768066	143.906117977051	140.14556195459	136.837289167969
180.362606567383	219.197296894531	247.535852995606	265.378274870606	272.724562519531	269.574715942383	250.18886365332	214.567005652344	171.318949168213	129.054501429688	96.3834696655273	71.3581040998535	48.2385332468261	29.9463817702637	19.4032743339844	19.5308356018067	35.9725556787109	66.7806847888183	103.489987774658	137.63522947876	160.751174743652	166.207150487793	159.646646816162	151.015673351074	150.260239714844	167.326355529786	214.753459539063	285.910878661133	361.98945478125	424.180029784668	453.673445556641	441.173430919922	399.219424617676	341.755833415772	282.727064080078	236.077523376465	200.045956251709	165.336091528565	134.589811786865	110.448999606445	95.5555375671388	94.1282487807619	104.405878194092	120.060191139404	134.762952948975	142.185928955078	140.02614571582	132.502426343017	123.069230999512	115.181019848144
188.013053100586	229.440563857422	259.683205771485	278.740978842774	286.613883071289	283.301918457031	262.597561789063	224.500813067383	178.322957108399	133.375278728516	98.9690627441408	73.9588339931642	52.1370692646485	35.221981301758	24.9317828476564	22.9846866455079	32.5582085644531	52.5068734423826	78.0644074755855	104.464536860351	126.940987792968	142.347153978515	153.860551286133	166.201089158203	184.08867703711	212.243224365235	260.773522046876	326.53296378711	394.358363229493	449.086534017579	475.554289794922	466.1501156875	430.98280259961	381.469622842286	329.027848726563	285.074752563477	246.853783953614	206.75342802295	168.908510370606	137.453856595704	116.524292297364	110.451455330078	116.478795294434	128.108855408692	138.844178891113	142.187308959961	135.364658331055	122.707864858887	108.377309469726	96.5333730898434
195.261734008789	236.444165649414	266.443473205566	285.259656677246	292.892716064453	289.342651367188	268.386253417969	230.023522216797	183.589271514893	138.418315063477	103.84546661377	79.1480320129394	58.1028020935058	41.7938180847168	31.3051212158203	27.7207527160645	32.8391508789063	45.9376215515137	64.3185072937011	85.2841506652833	106.136894226074	125.429333862305	144.959907867432	166.899722412109	193.419883666992	226.691497802734	275.686255126953	338.956751525879	403.045451538086	454.494819702149	479.847320556641	472.326358642578	440.903624267578	395.744010620117	347.012410888672	304.873718261719	266.092288696289	223.891526733398	183.1248984375	148.645869873047	125.307907104492	117.59209375	122.262785766602	132.598357727051	141.877184204102	143.377639770508	133.933073181152	118.024568054199	100.402101257324	85.8156496582031
200.20891418457	238.063695410156	265.625359301758	282.893905859375	289.869335083008	286.551646972656	267.338780625	232.230736040039	189.630604572754	147.941477578125	115.566446411133	91.6941342314455	70.7224801357424	53.8685493845217	42.3494072382815	37.3821189575197	40.7183063142092	51.5465924680178	67.2395447609864	85.1697305351564	102.709717132568	117.84170190625	132.317306628174	149.163235268799	171.406191798584	202.072880187988	250.732190618164	315.366320442138	381.621934388183	435.14569718457	461.58427355957	453.749976480468	421.211696128417	374.75096305249	325.149307801757	283.188260925292	245.934077350341	206.199070044189	168.383856615966	136.889054674804	116.115281829834	110.711710363769	117.744595203857	130.240177926025	141.224700106201	143.724403320312	134.226717314941	117.380814372803	98.4555498740233	82.7197791987304
202.876410522461	234.809543725586	258.17756505127	272.980474499512	279.218272070313	276.890957763672	261.624609736328	233.419227988281	198.835695284424	164.434894389648	136.777708068847	114.65798773706	93.7018115510252	75.7184023881834	62.5169831259764	55.9067766418455	58.1352060324706	67.9961227128905	82.1183920380858	97.1308793630371	109.662450042725	116.096537203125	118.680563940918	122.839380567139	133.997837392823	157.580784729004	204.496844598633	271.129450127686	341.115668281739	398.092566026368	425.697210327149	415.638331804688	378.824552481934	327.692776427979	274.679907711914	232.222850402832	198.283161753174	164.569572383545	134.139746415283	110.051347969727	95.3620411682131	94.8173099145509	106.378711461182	122.928019952393	137.347009532471	142.517454345703	134.6339056875	118.44184746167	99.6494527250975	83.9648945346679
206.113825683594	229.89832088623	247.387034448242	258.579966369629	263.47711665039	262.078485290527	251.567977624512	231.945593652344	207.435475372315	182.261764782715	160.648603881836	140.886938421387	120.16067373584	101.033391197632	86.0686721791994	77.8300980529787	79.2354644954835	88.575717258423	101.474162827026	113.554107686524	120.438858322144	116.611822102295	104.990794703491	93.8506650731199	91.4663221585691	106.112654907226	150.119419310058	217.970022735473	291.169831197021	351.224210708252	379.638527282715	366.919699572265	325.397483567871	269.311501291747	212.901374766113	170.406726013183	140.880631598877	114.830010175048	93.6752468928218	78.8367269033201	71.7348353576658	77.1665729174804	94.1850161486816	115.594664058838	134.200015655518	142.805569946289	137.411647725586	122.815249655029	105.015894542969	90.0131011977539
212.770762329102	226.546637182617	236.540711486816	242.752985241699	245.183458447265	243.832131103515	237.493121162109	226.166428623047	211.660876558838	195.785288041992	180.34848614502	163.228332176026	143.21894408667	123.503529914795	107.265297698243	97.6874554748539	98.1646961650394	106.574881076905	117.825970829834	126.825926043213	128.482707336426	115.805538953125	92.1891138137204	68.1195955527339	54.0831478046868	60.5659342041008	100.73911699414	167.611920418456	241.427601112304	302.429415710937	330.860620849608	316.522354740233	272.585779625975	214.349188188964	157.110873111327	116.169127075194	91.4675765815422	72.8073598422844	60.2730371059564	53.9491686210934	53.9203146362302	65.0171798876953	87.1833908764649	113.172890498047	135.739621647949	147.63752722168	144.816952855957	132.10860328711	115.586960060059	101.326504719727
225.696823120117	227.971102905273	228.925540161133	228.560134887695	226.874887084961	223.86979675293	219.72427722168	214.438328491211	207.742830566406	199.368663452148	189.04670715332	174.529514892578	155.9965	136.818832641602	120.367682983398	110.014221191406	109.06851550293	115.283119140625	123.692929748535	129.332844970703	127.237762451172	110.09567010498	81.2166361694335	51.5686787719726	32.119816040039	33.8380661010742	69.4951398925782	131.77902532959	201.53215600586	259.596965515137	286.815887451172	273.374572265625	232.044730895996	177.547887664795	124.605566894531	87.9392929077148	67.7850863952637	54.3285978088379	47.2157961120605	46.0926502685547	50.6051292419434	65.6268113403322	91.3937172546387	120.595479522705	145.921730682373	160.062103271484	159.106830505371	147.929490692139	132.394734008789	118.367210632324
248.116019775391	235.272068381348	223.844292214355	213.832691274414	205.237265561523	198.058015075683	193.769731168457	192.372413839843	191.6538760625	189.401930809082	183.404391052246	171.611821470459	155.499013415283	138.140119869019	122.609293813965	111.980688232422	108.729611229614	110.806627484009	114.498774837768	116.093091133056	111.876614212036	95.7083766452634	70.0636865379636	44.1539950343016	27.1907532784424	28.3854124145508	58.4190253930664	111.150624784546	170.55863116333	220.621465103759	245.317547180175	236.777031981445	205.680972458007	163.834136726562	123.041292903809	95.1072091064456	79.7372890512699	69.0616873271488	63.5222983588871	63.5610165712895	69.6197363891606	86.6188713349615	114.263825125489	145.173977477051	171.968708105958	187.267396728516	187.684571668946	178.140646449708	163.713828584473	149.482325586915
278.1286171875	246.305126750488	219.105671650391	196.530251887207	178.578867460938	165.251518371582	159.413325087403	161.064287608399	165.906725232178	169.642957256348	167.975302978516	159.243687981934	146.313232734863	131.674048862427	117.816247989746	107.229941741943	101.050907037231	97.6190694588624	95.2307636295168	92.1823241718752	86.7700857086184	75.0316703410646	58.1028549874268	41.9272064957275	32.4482917139892	35.6096774902343	58.7513053344726	97.9107973480226	142.078241265869	180.243724822998	201.397335754395	200.777550583008	185.724310818848	163.37990167749	140.886608374511	125.386716125488	115.496791420166	106.455310781494	100.337424474853	99.2182827656247	105.173035919189	123.154906194824	151.780460082275	183.619864192627	211.243285136963	227.220889526367	229.045503395507	221.670349003662	208.856187298828	194.363779229004
310.898597778321	259.419752521973	215.755520854492	179.905902775879	151.870898286133	131.650507385254	123.392630930664	127.097268922363	136.542570074219	145.506683100097	147.767756713867	142.193112077881	132.93065004956	121.679388885376	110.138346841797	100.006542175293	90.8583698450927	81.5611510135497	72.7532932418211	65.0732040910642	59.1592911224363	53.7263095612791	48.3486543668212	44.9541927010499	45.4707917259523	51.8263186035158	67.444673635254	91.0406120465088	117.47828338501	141.621837198486	158.335423034668	166.425108320801	169.314793358398	168.795377006592	166.657758124512	164.692835571289	160.207401485108	152.007523293213	144.13301278833	140.623681763184	145.519342010498	163.799809830567	192.771877361573	224.965820153076	252.911913754639	269.140433715821	272.084689192383	266.724496484619	255.409891858887	240.490911581543
341.589943969727	272.965420205078	214.839682211914	167.212729990234	130.084563540039	103.455182861328	92.4452206503901	97.0546769072261	109.602602587402	122.408048646484	127.790066040039	125.228091409179	119.842757450195	112.414909201416	103.725391701172	94.5550499877929	82.9779665725097	68.4735780964353	53.9307607927243	42.2383908945309	36.2853446350094	37.4530526748044	43.8155975251465	53.3008331950687	63.836613693604	73.3507930297857	81.4518242138675	89.5211379064942	98.1460545922848	107.913894755859	119.411978881835	134.768685445312	153.592467456543	172.690757202881	188.87098697168	198.940589050294	199.012927229249	191.216379983643	181.380901627686	175.336446475587	178.912968841553	197.118476152833	226.066332199952	258.244525842042	286.141045938233	302.243881347657	305.697192566895	301.508987023194	290.96302397168	275.343062667481
365.366638183594	285.291604309082	217.40399810791	161.703819580078	118.191068725586	86.8657455444336	73.3086661987304	77.5198306884766	91.1280147705078	105.76199420166	113.05054473877	113.116623626709	111.541047027588	108.139379074097	102.727183898926	95.1200256347656	82.2356641387939	64.1970566558838	45.6275634002686	31.1505445861816	25.3893604278564	31.8726580505371	47.5181973114014	67.0330075225831	85.1241179962159	96.4985580444336	97.7254509887695	92.3334439544678	85.4688519592285	82.277990020752	87.9071731567383	106.857262207031	135.697380493164	167.676236755371	196.042539733887	214.044998168945	217.057176635742	209.579935974121	198.552929321289	190.915809814453	193.60823059082	211.675799072266	240.492079833984	272.488661743164	300.097133666992	315.749084472656	318.778077026367	314.22971875	303.103665344238	286.399572509766
384.217163574219	299.980121745606	228.184895026856	168.831483417969	121.919886918945	87.4501055297853	70.5888257348633	71.3360475341797	81.9417412011718	94.6558770092772	101.728425231933	104.216784241699	107.287640522949	109.354896516846	108.832454664551	104.134217407227	91.2477258117678	71.2303782507325	50.1008631237795	33.8778688305665	28.5800837707521	39.5451832221682	62.7607082517093	90.2201459426274	113.916983378174	125.844707641602	120.172394355469	102.237718797608	80.7870675341796	64.5668271313474	62.3233841552731	79.8761472768551	111.394192118652	148.148405674316	181.4096749375	202.448886901855	206.442851012695	199.210975940918	187.988047518554	180.008851577636	182.508173950195	200.704582682129	229.77488721875	261.891235491211	289.225775430664	303.950654968261	304.662008265136	296.578403367187	281.805639032714	262.449514020019
401.365531860351	318.131322841797	246.485144711914	186.426997470703	137.956881118164	101.074795654297	79.7939846240233	74.1144480273437	78.016320546875	85.4797368652344	90.4848316650391	95.3499081535645	104.088209875732	113.22228202063	119.274669777344	118.767918334961	106.796840311889	85.6797389154051	62.7743952178954	45.4385902917479	41.0301052093505	56.6967892770995	87.5334551134032	122.818328758667	151.829636253296	163.845603637695	150.82419170166	119.913249751587	83.1758366027831	52.6750110705566	40.473831970215	53.1260204877932	82.5895374130862	119.033800967041	152.628229370606	173.542240844727	177.074078371338	169.777463136475	158.705030667236	150.909416490723	153.443256134033	171.828231041993	201.362584196533	233.76379343042	260.749336576416	274.036691467285	270.752277278321	256.417775454346	235.343557232422	211.83999384961
413.829018310547	334.372482230225	265.200107436524	206.311893929443	157.707841708984	119.387950775147	94.0153556274415	81.5900562658692	78.1173509411621	79.6025379040527	82.0509154052734	88.978882095459	103.049572474121	118.988388565308	131.520732393067	135.372005981445	124.958612737427	103.796951311646	80.2624165936281	62.7304034729005	59.5763068389894	79.4873899147951	116.8800561073	158.723410582154	191.986558505005	203.638605041504	183.820582434082	141.21975390564	90.6245710925292	46.8234856311034	24.6049491577148	30.828918833496	55.6364269008788	88.737537618164	119.842315243652	138.660824035644	140.796806749511	133.110220546386	122.195451293213	114.646884856933	117.058907104492	135.197538011963	164.666520334717	196.816824108642	222.999419369629	234.565276153564	227.046885524414	206.210267458252	178.75668535913	151.387402631103
418.624898193359	343.330874543457	277.225143474121	220.307704985352	172.578559077149	134.037705749512	106.344151506348	89.4978963476564	81.0104305175782	78.393244260254	79.1578278198243	87.5665928005372	105.278545706299	125.900069130737	143.037545667481	150.297357910157	141.808648186646	121.833828101197	99.1791841619877	82.6510028771977	81.0555707550054	104.076898834717	145.844129444215	191.831246024537	227.512232016724	238.361070861817	213.301305959473	162.016948348999	101.122682930908	47.2331946057128	16.9631682739257	17.206879307617	36.8878711064451	65.6647306123045	93.1960447670895	109.140400512695	109.456984185058	101.040071156249	89.9508819223627	82.2506369794916	84.0005568237299	100.963297452148	129.098045200683	159.76081607373	184.307626075683	194.094491210937	183.543834461913	158.418311825683	127.084288828612	97.9081309970693
412.770446777344	339.633774414063	275.455613098145	220.23596282959	173.974823608398	136.67219543457	109.871585021973	93.5729923706055	85.461157409668	83.2208200683594	84.5367202758789	93.5759270019531	111.881946960449	133.204176696777	151.292012756348	159.89485168457	153.422551757812	136.042181945801	116.138954833984	102.098083007812	102.304779052734	126.625229736328	169.469293334961	216.037689697266	251.531138671875	261.150360107422	233.40610168457	178.164550170898	112.65958404541	54.1250817871092	19.794921875	16.4819389038086	32.6968805541993	58.2204949340821	82.8335301513673	96.3167343139648	94.9005587158203	85.3978379516601	73.4628950805663	64.7500531616211	64.9136352539062	79.2763032226564	104.068508361816	131.306257873535	153.005558959961	161.182418823242	150.241125549316	125.504341003418	95.3656330566404	68.2185695800781
391.075902099609	316.486923411865	252.0787925	197.851509364013	153.805074003906	119.939486419677	99.1079274428708	91.3103970734863	92.2671240642091	97.6983371677249	103.324265136719	111.916010720703	126.326754751221	142.399843104004	155.978621654785	162.906436279297	158.779595069336	146.369200774414	132.280791256836	123.119904378907	125.49207800293	148.108714257813	186.566121235352	227.797195742188	258.734834584961	266.311934570312	240.16317230957	188.999949931641	128.370252519531	73.8220651562502	40.9033729248051	35.687493744141	47.8091042255863	68.158227490723	87.624886661133	97.0991048583985	93.1276759746094	81.7839179287109	68.2476398825682	57.6986509980468	55.3167604370116	65.3945064177245	84.4786828322751	106.130482353271	123.91109765332	131.381721405029	124.505186962402	107.574032543701	86.6440081179197	67.7708636540528
355.529747314453	277.472138448487	211.831108164063	158.606656461182	117.798783339844	89.4074888000491	78.6590369282228	85.5534277243653	102.251265058838	120.913152802002	133.699694824219	140.944919468017	147.875090819824	153.989166365845	158.786103592285	161.764859985352	160.496041389038	155.313676145874	149.861855489868	147.784670655029	152.726212875366	171.087409932861	200.438867671509	231.179194418335	253.706998500366	258.420888244629	237.47935822998	197.283336238403	149.595080401611	106.176848851318	78.790899719238	72.0088524995114	77.9892017709958	89.8745182924803	100.807372822754	103.930336120605	96.2410372695313	82.3110957636718	66.6440679777831	53.7435102866211	48.1129790649414	52.5507111306153	64.0543355671388	78.4264971477052	91.4698406455081	98.9870108337405	99.6706843955079	96.3190981486817	90.8932370686034	85.3540861306151
313.916625366211	232.780807169189	166.431645803222	114.86914126831	78.0932935644528	56.1041026916502	56.7595065751952	80.0595052150879	114.217191723389	147.445659212158	167.958000793457	173.298964212403	171.326487394287	165.723448721436	160.172726576172	158.35719934082	160.102983289307	162.954826166748	167.173553562256	173.019991064942	180.754964263916	194.096819304199	212.871672459717	231.502004512939	244.410296246338	246.019028442383	231.312355395508	204.008623250732	171.631600566406	141.705055900879	121.7527578125	114.895920986817	116.118699718262	120.739271978516	124.075815739258	121.446508972168	110.240424151367	93.5787759624024	75.3779556940918	59.5543546352539	50.0243640747071	47.8579907199707	50.444307045166	56.1783029890135	63.4549684902342	70.6692934875487	79.6879755849609	91.5810214899902	103.548384796631	112.790019098877
274.021179199218	192.604317219238	127.59949113037	79.0067009326166	46.825946625976	31.0572282104489	41.6439294809569	78.5860504375001	126.968515387696	171.876248639161	198.394174499512	201.614455922364	191.480476702637	175.353992409912	160.59675861377	154.570530883789	159.131513342529	169.371868943604	182.507291503174	195.753474837403	206.326112762452	215.672444914551	225.64867541626	234.083944813233	238.807393651123	237.648162475586	227.619859755859	210.169725128174	189.777345888672	170.922309333497	158.08420275879	153.79860502295	155.079124595216	158.122393187989	159.125042513673	154.283704284669	141.125618170899	122.186363030763	101.175079359376	81.8009076518561	67.7729884033209	58.429418544434	51.2974377451174	47.369900609375	47.6396617412108	53.0995757446287	68.5074182670898	93.201286239258	120.044516189942	141.90044464795
243.628051757812	167.134056243897	107.053729858398	63.3870726013184	36.1340844726562	25.2947654724121	41.5468987426758	84.8904842834473	139.308847381592	188.785313323975	217.303207397461	218.527705566406	203.1365909729	180.63209967041	160.516467712402	152.291931152344	159.112724121094	174.644022583008	194.154475341797	212.912731201172	226.187438964844	234.349789306641	240.554016357422	244.243334106445	244.860956542969	241.85009765625	232.359567260742	216.760556030273	199.329849243164	184.344232177734	176.080490112305	178.166810424805	187.752002929688	199.393786560059	207.649880249023	207.078002929688	194.896400878906	174.733261474609	150.761215301513	127.152892944336	108.080924987793	91.3780679626464	74.2625681457519	59.9852907409668	51.7971009521484	52.9488639831543	70.0793701782228	101.021376068115	135.816696136475	164.507144866943
223.225933471679	159.960896262207	110.762131337891	75.6296386987308	54.563418344727	47.5634702758794	64.1955056337896	104.459524418457	154.006959917481	198.489245418457	223.557814208984	222.728435495117	205.566820418457	181.799315169922	161.15226594043	153.352018920898	162.092480234375	180.889419086914	204.201976293945	226.489292670899	242.210509033203	252.033843453125	259.653202053711	264.066257726563	264.270683363282	259.264151855469	243.423450886719	217.416798529297	189.679013257812	168.644913546875	162.749317871093	180.082315654297	215.020694580079	255.429320512696	289.173059316408	304.116776855471	295.576523855471	271.642389740236	239.340298421388	205.696173810548	177.735939819337	152.342512388184	124.831942242677	99.8798554721687	82.1618781660162	76.3536364135747	89.8098977099615	119.413577995606	154.132526027833	182.934590563965
207.62506237793	164.290578843994	130.911971760254	107.489241126709	94.022386943359	90.5114092102047	104.100021422851	134.788223581299	171.860445442139	204.601116761963	222.294667297363	219.125771729492	202.238143553955	180.354770749023	162.198641292969	156.492743164062	167.050053300781	188.055246384277	213.788857006836	238.531419760742	256.563469238281	269.700938992187	281.756805960937	290.007169815429	291.728130226562	284.195786865234	256.839713333984	211.475843185547	163.959816016113	130.147271421875	125.893848999024	166.578516833496	241.630848527832	327.982391953125	402.564694980468	442.309305480956	439.166132733397	408.514144823729	362.428477833739	312.984267845214	272.256650939941	236.580702915282	197.906333050048	161.730927648193	133.551873013671	118.866555450439	125.065429038086	148.483569573974	178.035295938721	202.634927012939
196.092402832031	174.736795960693	158.55159709961	147.53680624878	141.692423408203	141.018448577881	149.669809199707	167.646505273682	188.716145636963	206.646339126709	215.204694580078	209.685130743652	194.242575059326	175.936149407227	161.82497566748	158.968175720215	170.91664640625	192.964306472168	219.784810656738	246.051813698731	266.438970336914	284.493589464844	303.76656792334	318.936942372071	324.683749470703	315.686025878906	275.770395137695	208.484166140625	138.087403576172	88.8401721328121	85.0025364990232	149.532746269531	266.257424985352	400.739198254395	518.540691684571	585.22453088379	589.629600142579	554.714149055665	497.219851187256	433.888380101563	381.461409362794	335.634779423584	285.247374574463	236.755434136475	196.615197430664	171.282903778077	167.736864575196	181.672920274658	202.623603781739	220.121448001709
187.894919189453	185.91323958374	184.729353330078	184.343260428466	184.754960878906	185.964454681396	189.314232054199	194.804292997314	200.42090218335	204.150324284912	203.97882397461	196.371929011719	182.672129614502	168.181134144043	158.200650961426	158.032388427734	170.623462636719	192.439401347656	219.059530419922	246.063175712891	269.029663085938	293.554308412109	322.584227785156	347.726447395507	360.587993433593	352.775892089843	303.377536833007	217.988243536132	127.976921996093	64.7124820097656	59.5638333740236	140.822336269531	287.575384165039	457.385936789551	607.81695387207	696.4313951416	710.931298712889	679.6080247666	620.908516130613	553.279715632811	495.168566101073	441.046881792723	378.616700822508	316.170301804442	261.999963352538	224.39796408081	209.715104733886	212.423199569091	222.996047469482	231.907447318115
182.299575805664	192.43360168457	200.493586425781	206.479530029297	210.391432495117	212.229293823242	211.442653076172	208.031510253906	202.821556762695	196.638484008789	190.307983398438	181.151583007812	168.618821899414	156.727407958984	149.495049072266	150.939453125	163.101705078125	183.303333007813	208.482709472656	235.57820703125	261.528198242188	294.025609375	335.111525390625	373.246556884766	396.891314453125	394.506408691406	342.823178955078	249.534551513672	149.543517333984	77.7530673828124	69.0661926269531	152.324619140625	304.259686279297	481.608804931641	641.109385986329	739.498840332031	767.035601074219	752.561394287109	710.6885703125	656.029479492187	603.196472167969	544.359149902343	469.775945800781	391.192457519531	320.354282714844	269.007019042969	242.891049926758	234.175976928711	234.251224914551	234.50621875
180.783227416992	193.909800102539	203.897170185547	210.745337666016	214.454302543945	215.024064819336	211.081616625977	202.626957963867	191.719600632325	180.419056430665	170.784837158204	160.845383089356	149.227686357911	138.889086552247	132.786923260743	133.878536071778	142.122793197266	155.548134911622	174.216258896974	198.18886283545	227.527644409181	273.212178697266	335.201333911621	397.025747433593	442.21605664453	454.30289892578	410.25998979492	321.066904331052	221.26306925781	145.387911298826	127.980857177733	191.487707058593	312.882176458985	458.495565132814	594.659172833987	687.704299316408	736.796635712892	764.3819821875	771.711802041014	760.037558574216	730.610715087887	670.899580039059	580.069844560544	476.919045966795	380.244721572264	308.844408691405	267.780230091308	244.520494229004	231.472016953858	221.041614115235
183.834564453125	193.932706856689	200.907873959961	204.76006576294	205.489282265625	203.095523468018	195.958213977051	184.077353792725	169.883806004639	155.808433702393	144.282099975586	134.143051606934	123.770713203369	114.907714590821	109.296685595215	108.680256042481	109.732591603516	111.291939061035	118.347049908692	135.886675640137	168.899567749024	233.019007351563	324.919160118653	421.150104375977	498.261918449218	532.804680664062	503.579942329101	426.220984560546	332.525480395507	254.291102871093	223.315525024413	250.393378485351	314.3262145625	398.922085811036	487.989044786134	565.33514404297	644.238154208985	735.492706914063	819.182146217041	875.389816176757	884.19906085205	826.306745616453	714.990641097411	579.205449234619	447.905871967773	350.046611236572	289.78871161914	247.829038489014	217.926024979004	193.838104221924
189.23830480957	193.084445187988	194.446387050781	193.324130397949	189.717675229492	183.62702154541	173.532628588867	159.434496359863	143.611935993652	128.344258625488	115.910775390625	105.812653024414	96.5303507700193	88.8121185244139	83.4062061845701	81.0608636474607	75.2739710966794	65.5466952675778	61.6322158847653	73.2837126728513	110.254365356445	192.489065822266	313.485694253906	443.32691282129	552.095383694337	609.873769042969	598.554034121094	538.08107081543	455.616931245118	378.323667529297	333.36333178711	317.869465157227	313.734032893555	325.256723288085	356.737224632812	412.475225219725	521.078963833006	679.681981611328	845.371920378419	975.236421958009	1026.36312817383	972.58865220459	842.521232834473	675.405950295411	510.487884819336	387.012116638184	308.143199604004	247.717746895508	200.988927734619	163.209911343261
194.779166381836	191.947138337402	187.433398759766	181.237947648926	173.360785004883	163.801910827637	151.265043920899	135.750184284668	119.201753713379	103.564174001465	90.7818669433597	80.6222518056643	71.7890473920901	64.6311248027347	59.4973551376956	56.7366094970706	48.0898024765628	33.3243533427737	24.8288902021487	34.9920411611331	76.202434326172	170.66532459375	310.12162655957	461.263457878906	590.782936207031	665.372179199218	670.953262734374	629.731441708983	562.823602304686	491.346630703123	436.417413085936	382.743798810546	316.247863755859	259.867833885743	236.541935164064	269.208393554689	399.03787185547	610.738219423829	842.55344206299	1032.72754557617	1119.5045357666	1071.75330537353	930.644517194823	742.874832121582	555.140911044921	414.139414855957	322.070399139648	247.802756635254	188.036403965332	139.471257752441
198.24186706543	191.102909545898	182.789598388672	173.30193359375	162.639915161133	150.80354309082	136.615643432617	120.076216186523	102.951022277832	87.005822631836	74.0063781738281	63.3399124145508	53.8292514038086	46.3935598754883	41.9520025634766	41.4237442016602	37.5229565429687	29.6368630981445	28.6942062377929	45.6237283325196	91.3541717529297	186.590754150391	324.047647277832	472.667024658204	601.391059814453	679.161926269531	696.548625732422	674.256375854492	626.431674072266	567.221017822265	510.770904541016	433.844211181641	327.009939453125	225.123773925781	163.041399169922	175.618499755859	309.833685546874	542.449833496094	802.999028808596	1021.01335668945	1126.02490234375	1085.80871069336	947.343391601562	758.966377685547	569.015101562499	425.826995849609	330.797015319824	251.700204895019	186.444132415771	132.936365722656
194.697398803711	186.738699946289	177.717870488281	167.634910429688	156.489819770508	144.282598510742	129.851932799805	113.197822637695	96.062238800293	80.1871520634767	67.3145332031251	55.2429192729493	42.8109964223635	33.320959070801	30.0750016376956	36.3753185424805	50.5121994248042	70.2841813383776	98.2558298237282	136.991710421384	189.056388671872	267.401817234373	370.318285748534	478.377865225586	572.152626676759	632.214641113283	655.669281287111	655.468499857423	635.954237696289	601.46843567578	556.353034667968	474.766496971679	353.814195338866	232.258436321288	148.861526470703	142.385772338867	256.49158009961	465.33741205176	703.432658934575	905.286711487309	1005.40896044922	976.028920693362	860.806998393557	701.398921240237	539.460416923829	416.647213134766	333.841553768554	263.272953698242	203.618047080565	153.553468072265
185.622616333008	178.46642737793	170.271088857422	161.036600771484	150.762963120117	139.45017590332	126.000456382812	110.413804558594	94.3368945380859	79.416400428711	67.2989963378906	53.1525627382812	35.8793168916016	22.7274380888673	20.9451056210938	37.7804987792968	80.828950588867	145.25834152246	219.675672041991	292.687942609374	352.902153686522	400.403200189452	442.786415143554	479.924456174805	511.68998090918	537.955646972657	564.467897689454	591.311627975587	609.867172844727	611.514867310547	587.635046386718	512.958768356445	393.232476543945	266.359583524413	170.243501873046	142.787644165039	217.865684	370.208679661134	549.006120749026	703.44749686426	782.722297607424	767.741931660158	692.380072622071	585.269607470704	475.043423183594	390.334406738281	331.71954442334	280.11024492041	234.64102879663	194.44641661914
178.411031738281	172.005680141602	164.644926669922	156.328771323242	147.057214101562	136.830255004883	124.659955667969	110.54631609082	95.9712438212891	82.4166464072266	71.3644313964844	55.1529161777344	32.7941623857421	15.7806939375	15.60503475	43.7597087402344	118.065060841797	230.85940844336	355.412234144532	464.993020544923	532.871250244142	544.890208902345	518.870241453125	476.04641940625	437.653814271484	424.927497558593	452.45073768164	506.066820300781	563.900842794922	604.077902542969	604.723096923828	543.02733328418	433.573880038086	310.576376165527	208.248460646484	160.803772460938	189.418234459472	271.282753988769	374.633446772949	467.706428536132	518.73781500244	519.036664799803	489.778900778807	444.000934997558	394.739179514159	355.030046386718	325.153228848144	296.417785526367	268.404176572021	240.692862135742
180.456157104492	173.076046538086	165.035057099609	156.333188789062	146.970441606445	136.946815551758	125.429172141601	112.417511375976	99.1615409799804	86.9109686787109	76.9155021972655	59.328052958496	33.3154824790038	13.6484236245117	15.0975092607422	52.4333722534178	151.812380990234	303.387446894042	467.924017383299	606.187539876463	678.943461791991	660.158149259764	575.98797066748	465.483376820312	367.694818523438	321.672746582032	349.124064005861	424.015136924806	513.78561082422	585.875131189454	607.723343505859	559.578499703125	463.147502791015	348.057974874999	243.937538060546	180.413814453125	166.611468689453	182.77875269922	215.228669527346	250.274222218753	274.228413818362	288.002041318362	300.719769355471	311.015402441408	317.522745087892	318.875601806641	314.864848606934	306.401282480957	293.798589414794	277.370455394531
199.151504516602	187.397114868164	175.637153320313	163.871619873047	152.100514526367	140.323837280273	127.906847290039	114.849544555664	102.104040344238	90.6224459228516	81.3568725585938	63.7620464477539	37.2032267456054	17.4983241577148	20.4652493896485	61.9219131469727	171.66276184082	339.142521667481	519.669523010254	668.552096252442	741.098571777344	705.502327148437	591.557808776855	446.974950317382	319.463685424804	256.733947753906	283.994139404297	369.437637939453	475.251840209961	563.624143066407	596.741943359375	557.218575561523	470.262441772461	361.953540283203	258.371869384765	185.597427368164	144.907623901367	118.915793457031	105.705821533203	103.36159362793	109.966995239258	132.726982421875	172.91896484375	219.735508422851	262.369179077149	290.012542724609	301.576645263672	304.266442749023	299.715366333008	289.556847167969
248.63166455078	225.90485380371	204.590493120116	184.688582499999	166.199121943359	149.122111450195	133.143430823242	118.2630800625	104.952239463867	93.6820893232422	84.9238099365233	69.6205553896483	47.4582054853512	32.0220290947261	36.8972950888667	75.6692723388668	175.25952306543	326.611201354493	489.341963875001	623.069467295901	687.411368286135	653.025432220705	546.833221320314	412.848087522462	295.083382764648	237.552458984375	263.944224517578	344.916444739258	444.935757145509	528.468799232423	559.982208496095	524.090368986329	444.482189039063	344.23609257959	246.430503533203	174.143845825196	125.651829387208	85.5688382690434	56.4813075732426	40.9756724023444	41.6383678588875	68.1037404409189	118.647500080079	178.818127029297	234.164101541504	270.233903869629	284.288559105469	285.962413747071	279.363930156739	268.601570696778
323.96762915039	284.786204477539	249.097961049804	216.902898867187	188.201017929687	162.992318237305	141.406428416992	123.44334846875	108.908635452148	97.6078464267578	89.3465384521484	78.1808642060546	64.2404523154295	56.4410737636717	63.6984995341795	94.9285006103514	169.541430792969	281.593442759766	401.969005809571	501.552589241212	551.228662353517	529.863927218751	456.868737637696	363.943040501953	282.786782703125	245.099911132812	269.303477517578	334.264183929688	412.350452779297	475.930706476563	497.373367431641	463.789674678711	393.600679944336	306.139524677246	220.739350326172	156.733298339844	111.869260339356	73.2584753588867	44.2791059667967	28.3093147314452	28.7272642211914	55.4063679047853	106.09451740332	165.981592513672	220.257473032715	254.112038757324	262.519095756348	255.352057498535	240.150214880615	224.452858799317
403.957512451172	347.637213881836	296.950640427246	251.897792087403	212.478668862305	178.693270751953	151.120165506348	129.759353125488	113.742981984375	102.203200458008	94.2721569213867	87.6944847807618	83.0487517861329	83.7180078281252	93.0853027973635	114.533686584473	158.043505515625	221.35939299707	289.51082953955	347.527295653808	380.438271850585	377.863777664061	349.784159420409	311.769387818359	279.38943355664	268.214267333985	289.74700744336	333.607673418945	382.541587821289	419.294073210937	426.610452148437	394.102280448242	333.27267640332	259.704306291992	188.979836392578	136.681932983398	101.542222819824	73.1722617163086	53.4746095397949	44.3518261572267	47.7064714355471	72.2964863176273	116.853497558838	168.240593744873	213.320863461426	238.957395294189	237.768344785644	218.511652878662	192.260086259521	170.086411614502
467.399428588866	398.053929008788	335.939614570312	281.056485273437	233.404541118164	192.983782104492	160.708967526367	136.580097383789	119.22503273584	107.271634641602	99.3477641601562	96.4129289975585	99.3818884477537	106.81538095166	117.274144950195	129.318918884277	144.300767725586	163.179199180177	183.927615790529	204.519420099123	222.928014648439	238.870949078127	253.699288359864	267.83670803418	281.706883641601	295.733490722656	314.949923333984	339.073731115234	360.554822981446	371.843107847657	365.388494628907	332.813974104493	279.152940331055	216.970907139649	158.833388361328	117.305897827149	92.6530228906252	76.4977543310546	68.4432111181638	68.0925122216794	75.0487766113278	96.4357171835936	132.517921291992	172.609819591797	206.025842738281	222.080421386719	211.536395762696	181.517478762696	145.87941004834	118.477929281251
493.091491699219	419.632396850586	353.855966796875	295.762201538086	245.351101074219	202.622665405273	168.597159912109	143.274584594727	125.124541381836	112.616632202148	104.220458984375	102.587708740234	108.738646850586	118.695742797852	128.481466064453	134.118286132812	131.848237915039	124.323008422852	117.179545288086	116.054796142578	126.585708618164	154.731406982422	196.733926147461	243.654579711914	286.554681274414	316.495544433594	334.587334228516	346.789174926758	351.435818969727	346.862018798828	331.402526855469	297.710543457031	246.896233642578	189.979796936035	137.981432861328	101.921340942383	83.1839666137696	74.4225101928711	73.560303527832	78.5206784667969	87.2269668579102	105.485682006836	134.681269348145	166.10395892334	191.043980773926	200.791564941406	185.323338256836	150.445814025879	111.194052001953	82.6031119384765
467.869828247071	403.165548828126	344.883459143067	293.023559191895	247.585848974609	208.570328491211	176.744722656738	152.109031471191	133.511667562011	119.80104355664	109.825572082519	105.868061382812	108.696236372559	114.885884687012	121.012793961426	123.652751831055	118.390176136719	107.507875121582	97.6292220244142	95.3775900839844	107.376352539062	141.269671975586	192.641966234375	250.026991436523	301.958503703125	336.970259155273	355.307941746093	364.615714061523	364.525050171875	354.66742414746	334.674310058593	296.63969228125	240.809254768555	179.042020956543	123.19701428125	85.1332581787114	67.3462565585942	61.9299937968753	65.141214029053	73.2366613906252	82.47308001709	97.4320294899905	120.609013718995	145.131693331788	164.127728956055	170.724781219483	155.469523060059	122.943514059327	87.326744810303	62.7992059060062
405.869028808594	359.589353613282	317.161369396973	278.585076159668	243.860473901367	212.98756262207	186.202105470215	163.504102445801	144.539908826172	128.955879888672	116.398370910644	107.419645669434	102.255467313477	100.077440176758	100.057168593262	101.366256896973	101.5699020625	101.220367867188	103.969858849121	113.470579546387	133.37473449707	170.588433709961	222.676874159668	279.280890833008	330.041318716797	364.598992797851	383.995006527343	395.135469914062	396.45874278125	386.403184952148	363.40715625	317.744228704101	250.455495765625	176.130599390625	109.359181535156	64.7308841552736	46.48502201709	44.8951671499025	53.6023474045412	66.247590631836	76.4719246826172	87.1670119636232	102.572167240967	118.349896904541	130.162707344239	133.673104949951	120.974890459473	94.9597262795412	67.4869113034668	50.4157444245606
326.834903686523	302.714414074707	279.414054504394	256.933824975586	235.273725488281	214.43375604248	194.029338362793	174.060472449219	155.104025714844	137.736865572754	122.535859436035	107.768605539062	93.0505256064452	80.980222286621	74.1562982280271	75.1773560791014	84.8310256132811	101.384905064941	123.657549773926	150.467515080078	180.633356323243	218.950911287598	266.207809746582	315.210295023926	358.76461044336	389.676999328613	410.675476143555	426.555878672364	433.226185219239	426.594374088379	402.568423583985	349.2525970625	269.374908987793	180.778964325195	101.308368040039	48.8067250976562	29.2834591352538	30.8428335092773	44.4707127639161	61.1529614433594	71.8754440917969	77.7121563737793	84.6725219265136	91.1455472531736	95.5202388569334	96.1856032409665	87.3289142670896	70.0241675998533	52.990452446533	44.9468580144043
250.513263183595	246.351333081055	240.365871411133	232.556878173828	222.924353369141	211.46829699707	197.286451344727	180.378816412109	162.098778768555	143.799724983398	126.835041625977	107.441084930664	84.7155971845704	64.304044036133	51.8518911337893	53.0046041259768	71.6171567099611	103.925905120117	144.148388810547	186.502147235351	225.204719848632	262.620323810546	302.603932818359	341.609221131836	376.089863010742	402.499532714844	425.376298166015	447.084376524414	460.816665907226	459.76606443164	437.125470214843	379.393241693359	291.107446789062	192.520547847167	103.88500721289	45.4532872314452	24.424764059082	27.2977961323242	43.2733192167969	61.552269078125	71.3355814819335	72.0889896665039	71.0118697880861	68.9056219892581	66.571646412598	64.811343200684	60.0210682949221	51.6665549335939	45.1532692045899	45.8866771958007
196.649917602539	204.310713500977	208.741177062988	209.941308288574	207.911107177734	202.650573730469	193.03347442627	179.059809265137	162.418928527832	144.800182495117	127.892921447754	106.963227783203	80.884867980957	56.7587184448242	41.6856555786133	42.7665557861328	65.3719052734375	104.767786437988	152.898469970703	201.7082265625	243.141326904297	277.859890380859	311.234403198242	342.271686279297	369.978560546875	393.361846923828	418.124420166016	444.928399658203	465.219473266602	470.443328857422	452.045654296875	396.394606933594	309.193061523437	210.888782043457	121.929532470703	62.7630767822266	40.5921329345703	41.7848582763672	55.5371758728029	71.0450087890625	77.504280090332	73.3190387878418	65.6920028381348	57.0170987243652	49.6882529296875	46.0993919372559	44.5408263549805	43.4166051940918	45.2912625427246	52.7293324890137
165.463881347657	175.853834059449	183.020406562501	186.963598856812	187.683410942383	185.179842819214	178.408910932373	167.370615281861	153.630931200074	138.755834019409	124.311299072266	105.983727849609	82.7291367965087	61.0179236765135	47.3204862531736	48.1072222900388	68.3394032744139	103.703430697266	146.757397327637	190.059395934571	226.16751928711	254.691837563966	280.593622252442	304.457768084474	326.869169791994	348.412722106935	375.267312766603	407.043011949708	434.471488050294	448.284409462403	439.213444580079	395.640718744141	323.745119691894	240.953459412108	164.692549893553	112.389203124999	89.4753063310533	84.3329848525378	88.8144078525382	94.77174449414	94.0571639404292	84.7248273691402	72.2066220048825	59.4213060810545	49.2876378310545	44.7243754882811	45.8706630927733	50.7806618222653	59.2456556166988	71.0569284160151
143.791280883789	151.773626177368	157.387321945801	160.632368189087	161.508764907227	160.01651210022	155.372740856201	147.577451175171	137.804946424927	127.229529973267	117.025505187988	104.151822503906	87.8256130091552	72.6084510515136	63.0619109787596	63.7475671386717	78.2239107656249	103.449892294434	134.087774873535	164.799821651368	190.248295776367	208.940685958496	224.435483432129	238.971455132325	254.787367994141	274.121988952637	303.453677586915	341.289922606934	377.913184644044	403.60592432959	408.650602294922	384.979280900391	339.070319725097	283.025625228515	228.947103870117	188.936662109374	165.285486817871	149.925640355956	139.420342416259	130.332812691406	119.226270874023	104.292004113037	87.8211992800291	72.5269256516112	61.1222525043944	56.3202491149901	60.3509293002929	71.4055802092284	86.1391811164549	101.206711296631
131.303594604492	133.178171767273	134.121270559082	134.132890979919	133.213033029785	131.361696708679	128.217209210327	123.779570534729	118.591289891296	113.194876489441	108.132839538574	101.994471116699	94.4180984175415	87.5197833240968	83.4155877193605	84.2215734863283	91.6592297910157	104.317848711426	119.615196498535	134.96903940332	147.797143676757	155.573095716308	160.018384687988	164.922630995605	174.075455042968	191.266477233886	223.162308692382	267.236535815918	313.489241918457	351.920510313965	372.530424316406	371.334254460937	354.998611871582	329.500590745606	300.817285280274	274.925789672852	250.488063541016	223.519377419922	196.026791883057	170.017367503906	147.498164855957	127.03678357251	107.29518327124	90.4219645021974	78.5657278154298	73.8750737609865	80.5079130092775	97.0318451936037	117.21000430835	134.805524347901
127.67230090332	121.175552741699	115.501599748535	110.650441923828	106.622079267578	103.416511779786	101.234561007325	100.076226950196	99.6402772880862	99.6254797006838	99.7306018676759	100.038633058594	100.750394820312	101.741403248535	102.887174438965	104.063224487304	105.279162394531	106.617977430176	108.065256092774	109.60658488086	111.227550292969	109.555726989258	104.600723970704	101.421179247071	105.075730828126	120.623016723634	154.872000148438	204.450255762696	259.144338744141	308.740804270508	343.026207519531	361.629600484375	371.359946379883	372.773667216308	366.427185003905	352.876921752929	327.548425646483	290.070748677733	247.30556857202	206.114563054687	173.359409851074	147.975380300537	125.388022586181	107.194429698974	94.9916946298826	90.3769103698728	98.8679022514647	119.399941614013	143.69629045874	163.480210786865
132.568878173828	116.873851013184	103.807656860352	93.370295715332	85.561767578125	80.3820724487305	78.7170412597656	80.5666740112305	84.6022243041992	89.4949457397461	93.9160919189453	98.8112677001953	105.066304016113	111.262793579102	115.982329101563	117.806503295898	115.717510620117	110.660955932617	104.163547546387	97.751993774414	92.9530029296875	85.8552399291992	75.440899230957	67.5769834594726	68.1304952392579	82.9684371948242	119.061546020508	172.498486633301	232.823153991699	289.579443054199	332.311248779297	362.789280029297	387.984273498535	405.240165893555	411.900893920898	405.310394287109	378.931962280274	334.536306762695	281.928484802246	230.913553466797	191.296569824219	162.124008850098	136.859165832519	116.932328308106	103.773783813477	98.8138198852539	107.957185058594	130.250354309082	156.836204833985	178.857613830566
152.519527832032	124.263642989807	100.930706401367	82.5207180667113	69.0336779858396	60.4695861587522	58.7399949185788	63.8449042653196	72.9169856992796	83.0889107207641	91.4933508300781	99.1521893217774	107.976978528992	116.434893509888	122.993109322632	126.118801025391	124.606787577149	119.478952272461	112.543066672852	105.606902339844	100.478230834961	93.0685826445315	82.1727767275393	73.9235173544925	74.4535087958988	89.895455322266	127.420512482422	182.940210762696	245.697816839844	304.936597390626	349.899819091797	382.74534996875	410.644345570313	430.360003858399	438.655522794922	432.294100341797	404.283057975586	356.78026372168	300.274735365234	245.255490691406	202.211547485352	169.906302745117	141.347077947266	118.388777594727	102.88630619043	96.6945682373046	104.683861125977	125.617581854492	152.190284336914	177.096522487305
187.743264282226	142.606207396545	105.351183474121	75.9781925149537	54.487234519043	40.8783094863893	38.441925308716	47.1780819860231	62.1510176807252	78.4249705552368	91.0641787719726	100.71009167627	110.653217159851	119.931381204712	127.582409792847	132.64412890625	134.191125236328	132.864848128418	130.05341754541	127.144953450195	125.527575805664	121.217981700683	113.29075782666	107.720858550293	110.483238238281	127.552851257324	166.296370157226	222.730492026855	285.805208041504	344.470509376465	387.676387207031	416.881836263672	439.453529096191	453.202973608887	455.941677706055	445.481149291992	415.291453301758	366.83158446582	309.896445381591	254.280938646484	209.77996685791	174.644785616943	142.345459858642	115.505106181397	96.7468411835938	88.6937814636231	94.0304050991212	111.007967691162	135.599752123291	163.779041279053
228.450785400389	165.915679621276	114.232191318359	73.4003204916382	43.4200671411135	24.2914312667851	20.7098150037846	32.6752183521122	53.1445381090701	75.0746710719605	91.4225140380859	102.225253343262	112.17829112262	121.225847872437	129.312144088989	136.381400268555	142.021753933594	146.270391419922	149.745106443847	153.063692721679	156.843943969726	157.408014935058	154.344043140136	153.168796464354	159.399042787108	178.551549987792	218.154769784178	274.530856923338	336.387133828612	392.430922923339	431.369546630858	453.300653604491	465.752695562011	468.579199523437	461.633692508789	444.769701538086	412.490571458985	364.893950924805	310.224822664062	256.728169405273	212.648973876953	175.704007179687	140.396614161133	110.15163817041	88.3939225566408	78.5483106689456	80.634667435059	92.369763955567	113.723802838868	144.66698669336
264.852789062499	188.20619505188	124.736833173828	74.4447034283447	37.3298058154297	13.3921403350831	8.4306465773927	22.4453245423585	46.7377648448487	72.6095580997315	91.362294921875	102.437952902344	111.635471631226	119.791884721924	127.744225787842	136.329528442383	145.649904004883	155.147330066406	164.668639647949	174.060665770508	183.170241455078	188.743260185058	190.881833279785	194.46712051416	204.380281663085	225.502476501464	265.461362102539	321.002831949707	380.685400433105	433.067581942871	466.70789086914	480.10371668164	480.882716453613	471.298805980469	453.605901057617	430.057917480469	396.413835647461	351.17104502832	300.69107502539	251.335455041016	209.465714477539	172.448517147461	136.042843449219	104.198697664063	80.8660840732422	69.9950069580079	69.1344985908204	75.6512227841799	93.2216311293949	125.522175217774
287.159973144531	203.491889076233	134.028212280273	78.7689427566528	37.7140805053711	10.8636255264282	4.49140260314942	18.5974117355347	43.7709157485962	70.6011774673462	89.6774597167969	100.088468933105	108.108029899597	115.103082962036	122.440568466187	131.487426757812	142.626805786133	154.947411987305	167.8745234375	180.833418212891	193.249374389648	202.328295288086	208.453328857422	215.815620117188	228.606314086914	251.016555786133	290.681797851563	344.807943603516	401.941814086914	450.63023034668	479.420013427734	485.392940185547	476.184463256836	456.171917358398	429.732637207031	401.243957519531	367.594669067383	325.866548706055	280.72641027832	236.841067626953	198.877334594727	164.242865234375	129.826450317383	99.5166087646485	77.2018594970703	66.7707214355469	64.1677490234375	66.8005963134766	80.7524316406251	112.106423339844
291.817715087891	210.559453635864	142.739668657227	88.3583601519777	47.4155281201174	19.9111725616457	11.6964196193849	22.7712692933351	44.3590323692627	67.6830196329345	83.9665418701171	92.3040033378905	98.546530179077	104.052516008056	110.180354439209	118.288439086914	128.633951113281	140.31129477539	152.934698330078	166.118390034179	179.476598144531	190.904212030273	200.658412853515	211.896866560547	227.777239097656	251.457196411133	290.561838602539	342.986055041016	397.292195574219	442.042610049805	465.799648315429	464.016260763183	444.317547494628	413.52408292163	378.456441456054	345.935197509765	314.112846960204	278.442340199462	241.694933411376	206.641882779784	176.054444488525	147.954117488281	120.493397656494	96.6400365671387	79.3617857941895	71.6263969116212	68.7560346728517	68.7721980285645	78.691639848633	105.53111300293
285.352216308594	213.399465138855	152.762466811523	103.441221326599	65.4357286840819	38.745988883972	28.1210425770262	33.5608897632445	47.9419694664917	64.1407207106324	75.0335825195313	79.9243703969727	83.5621249937135	86.9911230540773	91.2556413223878	97.3999565429689	105.303853095703	114.271146484375	124.48216013916	136.117217490235	149.356641967774	163.06795852002	177.130951526856	193.244333565918	213.106817214844	238.41711505127	276.791050529297	327.096148597168	377.908674073731	417.804891777832	435.361066528321	423.905735287598	391.054721509766	346.815219751221	301.19442456836	264.199530517579	235.612753859132	208.76263155542	183.975839216065	161.579052450684	141.898946868897	124.005907433106	107.682150403565	94.32209833667	85.3201737888183	82.0707993164062	79.8074552343749	77.6005265051269	82.59979265625	101.955033215332
273.095410644532	213.831885672913	163.146596713867	121.039543767395	87.5107268334954	62.5601459121697	49.5587666685785	48.5065891027217	54.3471647168577	62.0240450132447	66.4807814941408	67.2587672568363	67.7289679664921	68.5792939771734	70.4976556429449	74.1719633178717	79.1142739794929	84.8659807250985	92.1589980883798	101.725240603028	114.296622802735	129.707897078126	147.471120406739	167.834164202638	191.044899879884	217.35119885254	254.250791274903	301.578429537599	348.087518409181	382.531462658204	393.663667053224	372.789458788332	327.406568017824	270.557003950564	215.282775795412	174.625892761233	149.97472690198	132.634605411745	120.522970209596	111.557263214601	103.654926345826	97.0976359970711	93.2737642222905	91.7607964307862	92.1362180318602	93.9775144348141	92.7895867980953	88.8541115155026	88.9137368493651	99.7111110620119
260.379231933594	213.676677325745	172.942048334961	138.175344961242	109.37656720459	86.5457150650021	71.8030870865475	65.1486832692258	63.4020557969359	63.3827568535766	61.9103386230469	58.6163910639649	55.6212127203981	53.4774186544191	52.7376239281008	53.9544436035159	56.5429760107424	60.1348111083987	65.6073014013675	73.8377993945316	85.7036575927737	101.712390025391	121.279095022461	143.642501540039	168.04133853418	193.714334960938	227.822418482422	270.87310312793	312.124997404297	340.83670981836	346.266848876954	318.395526294923	264.383669734376	199.261111623048	138.057684388673	95.8032204589853	75.0791032265634	65.8654444062508	64.2901689091804	66.4812016464849	68.5664675292973	71.9287041083988	79.1492947763674	88.1541332070313	96.8691130742187	103.220128051758	103.170005454101	98.1014828320311	94.0703192138671	97.1322736279298
252.535614013672	214.753802185059	181.198811645508	151.87064239502	126.769294433594	105.89476776123	90.6474990234375	81.0274882202148	74.9340803833008	70.2666205444336	64.9244537353516	58.3064389648437	51.813012878418	46.3458869628906	42.8067727050781	42.0973815917969	44.0677214355469	48.1166512451172	54.4691593017578	63.3502338867188	74.98486328125	89.9697996826172	108.15505090332	128.645488647461	150.545984619141	172.961410522461	202.387289794922	239.420374633789	274.317379882813	297.335020385742	298.730010986328	268.452032836914	212.996609375	147.43921887207	86.8553395996092	46.3204498291016	28.8062199707032	24.2623311767578	28.2312778320313	36.2555543212891	43.8776550292969	53.1985126953126	67.1897977294922	82.7001110229492	96.5780534667969	105.672225952148	106.41628729248	100.911170227051	94.5063865356445	92.5514479980469
250.360427001953	217.826328220215	188.696719106445	162.971599660645	140.650969882813	121.734829772949	107.497900713867	97.9401827055667	91.1495936738284	85.2140515444339	78.2214742431643	68.8580483110354	58.3984951308595	48.8135348911134	42.0738877802735	40.1502739868164	44.2184863183595	52.9647113159182	64.6252597680667	77.4364424633793	89.63457019043	100.995238035157	112.694238805176	125.068179871582	138.453668605469	153.187312377929	174.558520157714	202.342887030761	228.606299543945	245.41464424414	244.833807678222	218.702125614013	172.309007020263	117.896948245239	67.7084456372068	33.9859955444336	18.9109993485108	14.3217928172608	16.9462738782959	23.5123404592284	30.7478904876708	41.0428964731445	56.5787597972411	73.7705216956785	89.0332234041747	98.7819061584471	100.035290494385	95.1833489215086	88.6980006359862	85.0511648339843
250.299048339844	221.680947372742	196.069110737305	173.463538433533	153.864230461426	137.271186820984	125.158628696167	117.526556086975	112.163637217468	106.858540311706	99.3999335937498	87.3984210048826	72.3282237290648	57.77343585437	47.318151468872	44.5464646606445	52.6767624951171	69.3196489135741	89.6475433178708	108.832865109863	122.048033691406	127.52979686914	128.496541708496	127.593146499512	127.464489532227	130.75544909668	141.08187114209	156.680503475098	172.127577171875	181.999323308594	180.871972961426	163.993741273194	134.980474193115	100.959849006958	69.0595430004881	46.4072334594725	33.4732166014403	25.5057075692137	21.7992620364989	21.6484356770019	24.3477841644287	32.3289214897462	46.0621438704835	61.9000303201905	76.1951598524172	85.300111480713	87.0486309997559	83.8723324005128	79.0205969909668	75.7428060791016
251.157672851562	225.173057688599	202.14623784668	182.077213325805	164.965984125976	150.812550247192	141.520835618408	137.090840239623	134.666678217407	131.392463658325	124.412310668945	110.133851019042	90.4610086375727	70.7823358698727	56.486385061279	52.9617085571286	65.6475858691402	90.9516487670893	120.714977983397	146.778654250487	160.98375830078	159.800808206542	148.669083479492	132.88280701123	117.73620169336	108.523490417481	107.037670330079	109.749259503419	113.968762217775	117.00668275342	116.173525390627	110.712159014894	102.415580772706	92.4194873358156	81.8595753759761	71.8715415649406	60.8604884083244	48.0692847916253	35.8902769564203	26.7158111442869	22.9382335968017	26.8528356721193	36.8647198758547	49.5309491707767	61.4085865196538	69.0546948852544	71.1960215368657	70.127857832642	67.7600828686527	66.0025757409671
251.742495361328	227.158057213745	205.758351743164	187.543378949585	172.513138833008	160.667631393432	154.475674128662	153.937267038696	155.349183876831	155.008198396362	149.211084350586	133.270632326172	109.655659820923	85.3969809548338	67.5254098479002	63.071760620117	79.3359923437498	111.630895605469	149.006531796875	180.51296230957	195.200248535156	188.035604069336	166.318987984375	137.599579886719	109.426559382813	89.3491060791018	77.5062453037113	68.8651906523442	63.2174041328131	60.3543477529304	60.0674835205085	65.2426580395513	76.0188966381839	88.0674294104005	97.0594864501951	98.6662978515621	89.4404314479977	72.2677338435055	52.3193532878414	34.7664380307616	24.7801363220214	24.4108869472656	30.2112577399903	39.1055905217286	48.0182271140139	53.8735093383791	56.2171748339846	57.0996623864748	57.2023655371095	57.2066778271486
250.859710693359	226.491343994141	205.735703735352	188.592789916992	175.062602539062	165.145141601562	161.914296875	165.370068359375	170.901621398926	173.898121337891	169.748733520508	153.015058898926	126.770987243652	99.1741171264649	78.3820471191406	72.552375793457	89.9470178222657	125.127574157715	165.701172790527	199.274941711426	213.456008911133	202.461516479492	174.553379089355	138.405883605957	102.693316894531	76.0899658203125	57.5679236450195	41.3443324584961	28.961052368164	21.9599434814453	21.8828659057617	33.9705175476074	57.1949916687012	83.6952414093018	105.610219909668	115.078880310059	107.580662399292	88.3562640838623	64.1865256805418	41.8522875061035	28.1343898773193	24.7993232421875	27.3265273895264	33.0662666473388	39.368805343628	43.5844078063965	45.8518036193848	47.9374832305908	49.6333522644043	50.7313163452149
247.843934814453	221.993842453613	200.548122719726	183.506775612793	170.869801132812	162.637199279785	162.650817021484	170.91065435791	181.653940837403	189.117906008301	187.539779418946	171.083686832032	143.591475215332	113.816955924805	90.5139403164064	82.4362397460939	97.682036857422	130.415457413086	168.489227447754	199.756072996094	212.068720092773	199.848240597168	171.192817152832	134.470841970703	98.0507072617186	70.3008052368164	49.596422380371	30.3586305517577	15.0245000244139	6.03110107177724	5.81550396728505	20.4415496821288	48.2845247006836	80.2486675661622	107.238216821777	120.157411010742	114.361884958252	95.9154796354981	71.7847428046874	48.9362222280274	34.3364656677247	29.3627981472169	29.3708544916993	32.2946471660156	36.0681886350098	38.6254913635253	40.4477031308593	42.9121489604492	45.2971071833496	46.8808561306152
243.491037841797	214.428620561524	190.975441157227	173.131499628906	160.896795976563	154.271330200195	158.091132802734	172.35620378418	189.812497390137	203.205967866211	205.282569458008	190.005653477051	162.211250426269	130.954333338379	105.289875246094	94.2728491821288	105.071025513672	131.647755552246	163.25138374707	189.130254547363	198.532712402344	186.710888407715	160.832552930664	128.019509327637	95.393560955078	70.0765111694336	50.2048564550781	31.0307279077148	15.3493808007812	5.9560704077148	5.64605200195309	20.3989016428223	48.3511158146973	80.5333304285889	107.976181395508	121.710304626465	117.539021338989	101.441907592407	79.7139815604246	58.6502614167479	44.5457653350829	38.2371463776854	35.5277257620849	35.1625238948974	35.8865611827393	36.4448580322266	37.5117315495606	39.9238347969971	42.6696921152344	44.7378278449707
238.799095825195	205.564291682129	179.312915703125	160.044967888184	147.760448237305	142.459356750489	150.014074472657	170.424601403809	194.882365976562	214.578796623535	220.705321777343	207.206124691894	179.953586412109	148.031432057128	120.523386746093	106.513175598144	111.811921961914	130.363809091309	153.452151963379	172.360265555176	178.371464843751	167.894917170899	146.741745885254	120.298199974121	93.9505284248046	73.0849802246093	55.8326503295896	38.6027060815427	24.1985050463864	15.4234047900387	15.0807628784176	28.5238552150876	53.8837767561034	83.1306136461181	108.234452029785	121.165378051758	118.491015997437	105.564641770386	87.5348189425045	69.550111085693	56.7590817718502	49.4053875480953	44.0566526998288	40.3473924063719	37.9121218470458	36.3853562011719	36.5221960187989	38.5662978470459	41.3850108608399	43.8456842351075
234.766184814453	197.169469179688	167.855803012695	146.825186313477	134.077619082031	129.61310131836	140.198472285156	165.833731982422	196.368621516113	221.652881992187	231.536254516601	220.110266334472	194.141756708496	162.493434770996	134.028009654297	117.608190490723	117.602664373047	128.102958546387	142.556042371582	154.408885209473	157.108456420899	148.245784146485	132.189555479004	112.55322820752	92.9502601210937	76.994109008789	62.9192284643554	48.3166466284178	35.8346831103514	28.1216575195311	27.8258894653318	39.497692184326	61.3715192702636	86.6219008682861	108.423367123535	119.950448181152	118.596813389526	108.912775985229	94.8078319456785	80.1914772482908	68.9732078704832	60.850541272949	53.217146804077	46.5267482728271	41.2330694881591	37.7898342590332	36.9574036818848	38.4332952174072	41.0769672209473	43.7478780478516
232.390380859375	191.012766418457	158.899359741211	136.050160827637	122.465169677734	118.144386291504	130.423156494141	159.301480285645	193.776338928223	222.844713684082	235.50358581543	226.143244262695	202.099034851074	171.785524169922	143.617278808594	126.008865356445	122.141190917969	126.404544433594	134.027565246582	140.238892700195	140.267166137695	132.608946594238	120.445141174316	106.030908325195	91.6214064941406	79.471794128418	67.9040153198242	55.4146311035156	44.5207253417968	37.7393818969727	37.5876846313477	48.0016943359375	67.3033551025391	89.588575744629	108.953265075684	119.49333190918	119.235357971191	112.115404052734	101.093597564697	89.1300659179687	79.1849365234375	70.555627166748	61.2687195739746	52.3780870666504	44.9376029663086	40.0011405944824	38.2956616821289	39.1185840148926	41.3794649963379	43.9878620300293
228.213960571289	183.807169887695	149.322430478515	124.75974234375	110.119105483398	105.400519897461	118.162653160156	148.405505271484	184.791074870117	215.981360594726	230.638361083984	223.651899878906	202.580644553711	175.089859796875	148.844810296875	131.510760742188	125.281693657227	125.047432583008	127.51700373291	129.399433320312	127.403747558594	120.695329180176	111.468160709473	100.974168047851	90.4652770966796	81.1934137573243	71.5444391069337	60.6837358779298	51.0325124545899	45.0119772211915	45.0433385620118	54.6148692241212	72.1124302846681	92.303612623047	109.956007118652	119.837204650879	120.417428402344	115.184951120117	106.434438030273	96.4605543588868	87.5579653320314	78.7986389350587	68.652798350586	58.512491600586	49.7697667070313	43.8166716918946	41.2595810092774	41.1704626445313	42.6397549165039	44.757896144043
221.571539916992	174.373604011231	137.594844121094	111.235260246582	95.2948523876954	89.7736205444337	102.231075447266	132.667217096192	169.742779395508	202.118496249512	218.4551015625	214.352789277832	197.371070125977	174.109653191895	151.168247560547	135.146562316894	127.225547143555	123.005395983887	120.714684313965	118.581987609863	114.835881347656	109.274627064453	103.079174442871	96.5521311772461	89.996104961914	83.7137034912109	76.2142168520508	67.2959065815429	59.1948375493163	54.1470746249999	54.3886826782226	62.8830289919433	78.1394036530762	95.7127557371826	111.158034319824	120.030188476562	121.223728379028	117.702021310181	111.123302012573	103.14580522876	95.4277657012939	86.9242301682128	76.5297088011474	65.811631493042	56.3374281368407	49.6745286254882	46.196956901123	44.8597597017822	45.1019011142578	46.3623452253418
217.649703979492	167.642589055176	128.39833378418	99.9169381665042	82.1984022021487	75.2427258911137	86.4166342646489	115.720127322754	152.103117518555	184.515517305176	201.907239135743	200.725650355957	188.337475997071	170.071665040528	151.257166467773	137.222929260254	128.191463286133	120.610135891113	114.145182272949	108.462837629395	103.229337158203	98.7804532480472	95.3386957670901	92.4004061323243	89.4619257607422	86.0195960693359	80.7772062387694	74.0705286577147	67.8438795551755	64.041575160156	64.6079317016599	71.9376623081052	84.7345561601561	99.4065435651855	112.361554830566	120.007520263672	121.638089911377	119.6479769021	115.096706165527	109.043802631347	102.548791229248	94.5154103078611	84.2373099140623	73.3588825249022	63.5245206174314	56.378616668701	52.0238728730467	49.3640275791014	48.2450274953612	48.5128193303222
221.635037841797	168.544645285644	126.414632583008	95.2449997338867	75.0357467382812	65.7868735961915	74.5075405214845	101.19774751416	135.343754253418	166.431820418457	183.948205688477	185.250221009766	177.347026596192	164.20265602832	149.781142886719	138.046520751953	128.398153994141	118.19335355957	108.333072893066	99.7182654394532	93.2498846435548	89.6464207319337	88.3072380747071	88.1546013320313	88.1107751640625	87.098024230957	84.0972649506836	79.8269875498046	75.8158174013671	73.5923798784178	74.6853003540038	80.9102578413085	91.2481687583007	102.975514585205	113.368776802246	119.704436889648	121.644345009521	121.004180175049	118.291167143066	114.01253067041	108.675495513916	101.155188795654	91.1134606777343	80.2376204770507	70.2149775104979	62.7328410949706	57.6564124404296	53.8608186689452	51.5482579655761	50.9209285153808
238.714126586914	182.01029296875	136.325473632813	101.659668579102	78.0128778076171	65.3851013183594	70.2920051269531	92.7335892333985	122.936354614258	151.126802246094	167.531433105469	170.406239135742	166.266886352539	157.72938684082	147.409752685547	137.92399597168	128.064331176758	116.086750244141	103.80293145752	93.0245531005859	85.5632934570312	82.3061425170898	82.0453147583008	83.4503251953125	85.1906888427734	85.935920715332	85.0382506713867	83.3846687011719	81.9468300170898	81.696389831543	83.6050033569336	88.9323042602539	97.0305223999024	106.010207275391	113.981908386231	119.056175231934	121.226325683594	121.751993408203	120.643201599121	117.909973449707	113.56233215332	106.426575073242	96.4960200805664	85.5312211303711	75.2927321777344	67.5411071777344	62.0106591186523	57.5276853637695	54.490716430664	53.2982828369141
278.162010498048	216.982729389649	166.596197990723	127.00241630127	98.2013843212894	80.1931020507816	78.7020525581057	93.7282358432619	116.684927303711	138.985402336914	152.042936340332	155.08614960498	153.839525199219	149.460132686523	143.105041630371	135.931321594238	126.387966852539	113.703597696289	100.204722713867	88.2178504936523	80.0694896240234	76.5208989184569	76.0210726513671	77.428122602539	79.6001605517577	81.3952982788085	82.7248428354492	84.3500530351563	86.403968300293	89.0196280532228	92.3300717163087	96.9974418315431	102.933045450684	109.143668760742	114.636097948731	118.41711920166	120.829991758789	122.536858162109	123.022829552734	121.773017071777	118.272531860352	111.224682690918	100.972728802734	89.4617070371094	78.6366542353516	70.4426072387696	64.6151428139648	59.8575697333984	56.566522847168	55.1386370053711
336.520966186523	270.174941037597	214.105650246582	168.313093813476	132.797271738281	107.558184020996	97.2122088754881	101.759346301758	114.275028979004	127.834689586426	135.513760803223	137.636793819824	138.820166850098	138.577053108399	136.420625809082	131.864058166504	123.223253082031	110.822761746094	97.1887298066407	84.8473029116211	76.3246267089844	72.0016146020508	70.1941694921875	70.3309212744141	71.8404998437501	74.1515350952149	77.9144696538086	83.5102169228516	89.9631129648437	96.2974938422851	101.537695617676	105.684678109375	109.388883942383	112.64887338916	115.463206722168	117.830444213867	120.46612189502	123.371199583984	125.472373234619	125.696338800781	122.969792236328	115.827505354248	104.985014185303	92.6401610100098	80.9907881088867	72.2347377624511	66.1924745161132	61.3987701828613	58.12292794458	56.6342509831543
399.878433227537	328.172131984862	266.155818814696	213.82949371704	171.193156691893	138.246807739257	118.424437363525	111.726045564697	113.000646586182	117.097254671387	118.864884063721	119.719504473633	123.095106405518	126.867735293702	128.91343657251	127.10825567627	119.773231837402	108.324334766357	95.280005614502	83.1586855332031	74.4788156738282	69.106369095459	65.3623850305177	63.447903890381	63.563966086426	65.9116120300295	71.9201119746096	81.4554389792481	92.3736876638183	102.530952648193	109.783328552246	113.503552693847	115.120895326416	115.576250473144	115.810512157227	116.764574401856	119.465776354492	123.286855333008	126.686802616211	128.12460948291	126.059267211914	118.892372737793	107.651265208008	94.7335492207031	82.5368293740234	73.4587102661133	67.4498593657226	62.9118736074218	59.9187517880859	58.5444927045898
454.321851196288	377.55950630371	310.048692109374	251.789408613281	202.781655815429	163.02543371582	134.94070130664	118.527458587891	110.155767071289	106.195688268555	103.017283691406	102.995614259766	108.55063896582	116.119766429688	122.140405271484	123.049964111328	117.24094509082	107.088409129883	95.0036030161133	83.3977735371093	74.6821674804687	68.1932419262695	62.3234990161133	58.0682531298829	56.422818647461	58.3825099487306	66.0547506459962	78.775997819336	93.385116050293	106.72096992041	115.62242401123	118.963605185059	118.851937054199	116.976229325195	115.02529170459	114.687933898926	117.160015399414	121.315663068359	125.361087668945	127.502499964355	125.946110717773	119.076614516113	108.089870850586	95.4088378408203	83.4564736064453	74.6557362670898	69.0945025034179	65.1574669023437	62.712814442871	61.6287301040038
485.938659667969	404.922268066406	333.086258544922	270.430631103516	216.955385742187	172.660522460938	139.362963989258	117.062710327148	103.034377380371	94.5525810546875	88.8919372558594	89.126455871582	97.0730596313477	108.120733703613	117.658463256836	121.075233459473	116.829434814453	107.995077209473	96.8845748901367	85.8103421020508	77.0847930908203	69.6203126220703	61.8752911987305	55.4811516723633	52.0693168945313	53.2712097167969	61.6313665161133	76.0621720581055	92.7468217773438	107.868511108398	117.61043548584	120.574375183105	119.304866577148	115.899239257812	112.454822814941	111.068946838379	112.879899291992	116.489460449219	120.190198364258	122.274681091309	121.03547668457	115.037560363769	105.419220092773	94.3329930419922	83.9314163818359	76.3670272827148	71.8336090698242	68.8961369628906	67.2639359741211	66.6463311157227
491.998078125	405.973527512207	329.79509817749	263.462790120849	206.976603342285	160.336537841797	125.348819422607	102.013448084716	87.6210851232907	79.4623918334959	74.8280295104978	77.2427104331053	88.5126604045409	103.350811006592	116.470093821045	122.583440429688	120.183232868652	112.794183416748	102.677719019775	92.0952666235353	83.3082531738282	74.9174576945802	65.4152622219239	56.9004982199707	51.471997152832	51.2285904846191	58.8146246635742	72.830878713623	89.3108329624023	104.287967737549	113.795763366699	116.530880721435	115.13766625	111.571128645019	107.786276599121	105.738118804932	106.10344117749	107.578904588379	109.149330165039	109.799539034912	108.514352325439	104.396445817871	98.1226054272459	91.0388174816894	84.4910683093262	79.8253442382813	77.3167177836915	76.0678647268068	75.666176294922	75.6990437153322
481.775146850586	389.65648192627	308.640552064209	238.727357264404	179.916897526856	132.209172851563	97.8302920837404	76.7802552233888	65.7198990026857	61.3100601538088	60.2115754089356	66.2368228154297	81.6119112185059	100.618273547119	117.537342730225	126.650551696777	126.500311271973	120.898999503174	112.033000152588	102.088696982422	93.2524737548827	83.8459574587401	72.4115589191894	61.4668376530761	53.5293531772461	51.1166650085449	56.7292045229492	68.6885987092286	83.2442005034181	96.6453628415528	105.141438659668	107.82676206665	107.201764438477	104.624944611816	101.45480142334	99.0498337097168	97.2766008811036	95.2294370463868	93.1085030903321	91.1139598977052	89.4459683532716	88.0483844287111	86.7877675341798	85.7483337121583	85.014299005127	84.6698794555664	85.0723585512695	86.1655922639159	87.4136553618163	88.2806226132812
459.366036621095	362.401465949708	277.832750120851	205.659889134522	145.882882990724	98.5017316894541	66.3209909558114	49.3406607897956	43.3539076037604	44.153897810059	47.5337978210452	57.4127713325198	76.5953740695802	99.2028604885255	119.356485045654	131.177502197266	133.313872233887	129.684758851318	122.318221613769	113.242320085449	104.485113830566	94.1109971469724	80.7679303251951	67.3593219184568	56.7885804799804	51.9591145629883	55.1281084763184	64.3599565178224	76.2688822242434	87.4691091323245	94.5748607788089	97.1694921685794	97.5101876104739	96.2219145971682	93.9296406213381	91.2583331756594	87.1823586849368	81.2850721540531	75.1049239458012	70.1803644229742	68.0498439483649	69.5615228906256	73.689767674561	79.1623377471926	84.706992555542	89.0514915466308	92.6262232944334	96.2793481676023	99.3652833051755	101.238445846191
428.866918212891	330.638814223633	245.581822263184	173.695942331543	114.981174428711	69.4375185546878	40.3345250219729	27.6721938305666	26.5461995117189	32.0522165966798	39.2859196166993	52.0745342983399	73.6876109541016	98.3843109941406	120.423795828613	134.065226867676	138.157117963867	136.52669484375	130.901186728516	123.007822839355	114.573832397461	103.417761991699	88.3881254746092	72.7571029628905	59.7968745732421	52.7796204223633	53.7643389057617	60.5695766123047	70.1068359487306	79.2876193217775	85.0234291381837	87.2665439770509	88.0759622338868	87.5232660400392	85.6800375268556	82.6178588256837	76.6036948710939	67.5898242421876	58.1757995371095	50.9611733540041	48.5454982910159	52.5040078979495	61.1036671093752	71.981625600586	82.7750330468751	91.1210391235351	97.5040039350586	103.49916103125	108.379970255371	111.419891450683
394.373962402344	300.79886138916	220.097898406982	152.271073455811	97.3183865356445	55.2398376464844	29.3845032653808	19.752383392334	21.3198633117676	29.0633283081055	37.9591636657715	51.5260900268555	73.1131838684082	97.4423642272949	119.235550140381	133.214660644531	138.563250671387	138.800040863037	135.149698822021	128.836892150879	121.086288452148	109.471437225342	93.1758934020996	75.8393327331543	61.1014309692382	52.601863861084	52.3908981933594	58.0420834655762	66.4800195007325	74.6293061218262	79.4145431518555	80.8253904418945	80.9121147766113	79.6902263793945	77.1752354736328	73.3826522827148	66.3235897216797	55.9877076416015	45.3583366699218	37.418807434082	35.1524505615234	40.4439861450196	51.3045270996094	64.9069932861328	78.4243045654297	89.0293807983398	97.2313923950196	104.915059448242	111.316626342773	115.672337463379
341.046228271483	263.508268920898	196.693337878418	140.601435144043	95.2325607177734	60.5867145996096	39.517144164551	32.023849412598	33.8269592812503	40.6466027080081	48.2029086303713	59.2221110278322	76.5574572753907	96.1195964038086	113.819177443848	125.566849426269	131.174944898437	133.369697839844	132.432609429443	128.645180846191	122.288913269043	110.629437866455	93.479087185791	74.9394144743652	59.1119729794921	50.0983159484863	50.2972854196777	56.9745125615234	66.5317343165284	75.3706876271973	79.8931094360352	79.5614770872803	76.7746326192626	72.3388600156249	67.0604432600096	61.7456663360594	54.8313733795164	45.780041734619	36.9364051977537	30.6451975653076	29.251152633667	34.3257561845703	44.3058523537597	56.8342124686278	69.5536078565673	80.1068098449705	89.0421064663085	97.9309835023192	105.951008904297	112.279750623535
266.152935302735	214.480147058106	169.894720733643	132.396656329346	101.985953845215	78.6626132812498	64.3900417307127	59.1682391936033	60.0520950300291	64.0964986000975	68.3563392639159	74.2932784252929	83.8707231774902	94.8961814147949	105.177161031494	112.521169921875	117.636732505371	121.985510185791	124.504716333984	124.131564320801	119.80326751709	108.421640426758	90.6952074692383	71.2712468886719	54.7970369291992	45.919855834961	47.6481656633301	56.8837809182129	69.1140085135498	79.8261553632812	84.5075283813476	81.6698219466553	74.3214981165771	64.6950153227539	55.0228319968262	47.5374065704347	41.6050589898683	35.7374836340333	30.8852005834961	27.9987299188232	28.0285917205811	31.770553553711	38.590935364502	47.296085805542	56.6923535294191	65.5860871887208	74.585684867676	84.4869141312257	94.3771778530275	103.343878906738
191.955494873049	167.774503588868	146.733507983399	128.832508056641	114.071503808593	102.450495239257	94.9338682460929	91.5216228291007	90.767180142089	91.2239613388665	91.4453875732416	91.5575834545894	92.5249348803709	94.1582549365235	96.2683567089846	98.6660532836918	102.9846016792	109.350126504883	115.31274223291	118.422563335449	116.229704284668	105.311922378418	87.3024746352539	67.3347251083985	50.5420378510743	42.057776916504	45.5092903034668	57.4743353098145	72.5118899373779	85.1809321879882	90.0404400634764	84.5772567337646	72.4187301976319	57.3345957001955	43.0945884865726	33.4684438018803	28.9106513385013	26.9080542663576	26.7789180468751	27.8415081414795	29.4140900115966	31.3619304233399	34.1395190690919	37.9489557996829	42.9923404659428	49.4717729187016	58.0115509111333	68.4769412093511	79.9314971835942	91.438772204102
140.715318359375	137.45134630127	134.241160638428	131.08476137085	127.982148498535	124.933322021484	122.07929599292	119.420070412841	116.744124201416	113.839936278808	110.495985565185	105.833017351074	99.9920456896972	94.2919526452637	90.0516202819825	88.5899306640626	92.2545406069337	100.166195401123	108.803409823486	114.644698650879	114.168576660156	103.764161193603	85.7791090666503	65.6297442658691	48.732390777832	40.5033725891113	44.9464107192383	58.4506225104981	75.0104264335938	88.6202409592285	93.2744845581055	85.7106131623535	69.9323477915039	50.8335045473633	33.3078995317383	22.2493488464357	19.0141552111817	20.3397745581055	24.1917528076172	28.535635880127	31.3369696960449	31.6834389643555	30.9313464047852	30.4491649538575	31.6053675480958	35.7684271240236	43.4691279086916	53.7951546110842	65.9503308906253	79.1384804067385
134.693817138672	137.570682983398	139.449139709473	140.329187316895	140.210825805664	139.094055175781	136.756997253418	133.199652038574	128.754836791992	123.755368774414	118.534065246582	111.937571350098	103.744008911133	95.6834102172852	89.4858075561523	86.881233215332	90.4825374755859	99.1363654785156	108.923441802978	115.924491027832	116.220237731934	106.242234344482	88.6033311462402	68.6561994934081	51.7535107421875	43.2479362487793	47.0252782897949	59.5170892944336	74.8946658477784	87.3293045349122	90.992301940918	82.496722946167	65.7283698272705	45.7676452636718	27.6949519348144	16.5906925201416	14.1815753936768	17.080665435791	22.6979000854493	28.4432167816162	31.7265529632568	31.3186313476562	28.9461603088379	26.453055770874	25.6832336578369	28.4806098937988	35.1078391723633	44.3356442108154	55.7700429687501	69.0170534057618
197.968864746095	184.735086936036	172.491076339112	161.236832955323	150.972356784668	141.697647827148	133.512116656494	126.415763272705	120.259471815185	114.89412642334	110.170611236572	105.737563425293	101.694393563232	98.5681458947755	96.8858646643068	97.1745941162112	101.67361000293	110.031549494873	118.889498963379	124.888544779785	124.66977331543	115.055273556641	98.2843212558595	79.1237829335939	62.3405251103517	52.7014143066408	53.228780826172	60.7447136552735	70.7157173383789	78.6082964199217	79.8889554443357	71.9492120473631	57.8113965327147	41.3882324467772	26.5924433359375	17.3367527465821	14.9378228798829	16.7871713715821	20.9098049199219	25.3307302231445	28.0749539794921	28.3081377094726	27.3469436142578	26.442879413086	26.8474528251954	29.8121715698243	35.0244594086915	41.6499778623047	50.1575912880859	61.016164043457
315.699520263671	269.571219633788	228.679329853515	193.023850922851	162.604782841797	137.422125610352	118.390872680664	105.511024052735	97.41008954834	92.715578989258	90.0550021972658	90.6876660864259	95.5285641088868	102.688735893555	110.279221069336	116.411059265137	122.470432730957	129.716648380859	136.070432839844	139.45251273291	137.783614685058	128.560693848633	113.169932473633	95.3658978315428	78.9031571938475	67.5362778320311	62.8464174089355	62.3305310769043	63.6168823416749	64.3337347089845	62.1093516845705	55.7835259901124	46.9374152884522	37.3113304970703	28.6455825334472	22.6804823150634	19.772227812622	18.7606117478027	19.1113371645508	20.2901071068116	21.7626246185303	23.5962566025391	26.147201029541	29.3144075452881	32.9968257955322	37.0934054260253	40.4527064096679	43.142095649292	46.8887331855469	53.4197790590821
451.768973388668	367.175221125486	292.813453538817	228.683670628661	174.785872395019	131.120058837891	99.5755483825688	80.1523410290534	70.0164591394051	66.3339250756843	66.2707611999518	72.9884023730474	88.3761670202639	107.691902850342	126.193457572021	139.138678894042	146.865479083007	152.535292999755	155.641252244384	155.676488416992	152.134133117675	143.29479763208	129.496394226806	113.318005973388	97.3387159433588	84.1376072082515	73.6538563215329	64.1680745688476	55.7714971199953	48.5553591447758	42.6108958129888	38.4792258311772	36.0995257528079	34.6601175180665	33.3493230671385	31.3554643402097	27.8974237010496	23.516319856201	19.3838292600097	16.6716283668213	16.5513936309815	20.1220428225099	26.6024583051757	34.34426342395	41.6990815238035	47.0185359497067	48.2474181154783	46.4846457911376	44.8130318559571	46.3153891892092
570.060413818358	452.64323145996	349.693000681152	261.209721481933	187.193393862304	127.644017822266	85.2484268188477	60.0066208520509	47.8883497363284	44.863363286133	46.9014113159182	58.8402953247072	83.3668487695313	113.224369401855	141.156154973144	159.905503234863	168.851222482422	172.831114214843	172.776965989013	169.620565361816	164.293699890137	155.793887318603	143.499935942627	128.915569145263	113.54451030957	98.8904828186033	83.426765847412	66.1508771406249	49.352897935669	35.3229094699708	26.3509929809572	24.5158726273195	28.2908275841065	34.5577716132812	40.1986184768066	42.0952819366453	38.5260440543211	31.5696289885252	23.8086136469725	17.8255749373779	16.203089767456	20.824551165039	29.9682411916503	40.8090703055419	50.5219489649657	56.2817876281737	55.2634324663085	49.3502765072021	42.7800504941406	39.7904851704102
634.45703125	501.071390686035	384.117524566651	283.595432891846	199.505115661621	131.846572875977	83.5917910461425	54.7407701721191	40.8355304870606	37.4180922241211	40.0304756164551	54.4438679809571	83.6302558288575	118.932858184814	151.694894073486	173.259582519531	182.420136352539	184.947742889404	182.652582885742	177.344837097168	170.834686279297	162.594265319824	151.41678704834	138.094049133301	123.417849243164	108.179985046387	89.9408142700195	68.1724718017578	46.5344210510253	28.6861254272461	18.2870483398438	18.3730274353027	26.5044204406738	38.1274708862305	48.6884223022461	53.6335182189941	50.8707223815918	43.4358724365234	34.4670227661132	27.1022277526855	24.4795417785645	28.6428364257813	37.5000754394531	47.9854514465332	57.0331570739746	61.5773849487305	58.3555874023437	49.4116360168457	39.6393522949218	33.9325577392578
629.895473144531	502.331872304687	390.224325681152	293.572833273926	212.377395083008	146.638011108399	98.9785069956058	69.3988827446292	53.9633998872073	48.7363199550784	49.7819044799807	62.7675271738283	90.3170136821291	123.929303437012	155.103335870606	175.338050415039	183.350032594726	184.806656121582	181.633042708984	175.754314070312	169.095591918945	161.34004069043	151.20424590918	139.163460921875	125.692939075195	111.26793371582	93.2075492919922	71.1949502392578	49.2514798852539	31.3984815576172	21.6572985839845	23.2862053862306	33.6043064125978	47.7241900302737	60.7584446064456	67.819658508301	67.2363150830081	62.2666887524417	55.4180544958499	49.1976872924809	46.1128621215824	47.4498301032719	51.5370745847171	56.4452188857423	60.2448863261719	61.00670022583	55.5254363806151	45.0873459106444	34.5002651220702	28.5720303210448
580.45361303711	473.0272496167	378.147035167237	295.812969688721	226.025053181152	168.783285644531	125.953719296142	97.5363541359861	80.7321118381345	72.74191407666	70.7666825256346	79.677590876953	101.3406913479	128.449223400635	153.696426497314	169.775540100098	175.645928926758	176.17876666919	172.935006250732	167.475600594727	161.361502624512	154.340345156006	145.371492906982	134.833496653564	123.104907171875	110.564275238037	94.7098587243652	75.2892904467773	56.0551835968017	40.7601513659667	33.1568069458007	36.2690324422606	47.595085727661	62.5991436430663	76.7453830295409	85.4979807281493	88.1477331524656	87.7185224084471	85.2741538757322	81.8784329339597	78.5951649627683	75.28616233374	71.242221460449	66.6706237855224	61.7786507515869	56.7735838012696	48.869754107666	37.9289740423584	28.1297468457031	23.6505757580567
508.72647973633	428.349262370607	356.679702296143	293.71779951294	239.463554020996	193.916965820312	157.958129051024	131.587043713134	113.483568596435	102.327562490722	96.7988841857903	100.721448842285	114.975350600341	133.824716718994	151.533674457275	162.366351074219	165.641107496582	165.18185888501	162.011063849366	157.151180999512	151.624668945313	145.129015134522	136.982580493897	127.639133851807	117.552444036621	107.176279876709	94.4304210131836	79.0123548937987	64.0424120568845	52.6409230407711	47.9282183837886	52.4682359067378	64.180755250732	79.2198696845699	93.7396724770503	103.894256896972	110.147691989745	115.063915576171	117.946824088134	118.100313957519	114.82828161621	106.342435869384	93.1068457624505	77.8039480876462	63.1161796372069	51.7259772033693	41.3862103979494	30.3085880261232	21.8638056701661	19.4225589123536
437.309102050782	383.489650314942	334.616376339112	290.689280123291	251.70836166748	217.673620971679	188.432437363525	163.984810843017	144.559672418701	130.385953099121	121.692583892822	121.446490821777	129.495053213623	141.3878820354	152.67458825415	158.904782836914	159.668850452148	157.933717121826	154.313805843262	149.42353961377	143.877341430664	137.239887043945	129.10156112207	120.115350040039	110.934240172852	102.211217895508	92.3519146044922	80.9210060498046	70.3100451367187	62.9105847705077	61.1141778564452	67.0305430830076	79.0653118466795	94.0539061147459	108.831747854492	120.234259033203	129.778906994629	139.575410427246	147.347568315429	150.819179643554	147.714043395996	134.809253462402	113.622277186523	88.9874737338866	65.7392022700194	48.7118219604492	36.0724750659179	24.5982554760743	17.0384497998047	16.1423446459961
388.796508789062	353.640153198242	320.751106567383	290.129368896484	261.774940185547	235.68782043457	210.817345336914	187.163514892578	166.302325561523	149.809773803711	139.261856079102	137.400106567383	143.173860961914	152.470817993164	161.178676391602	165.185134887695	164.062439941406	160.552125732422	155.295822570801	148.935160766602	142.111770629883	134.206797302246	124.792487243652	114.797122741699	105.148986083984	96.7763595581055	88.4570179443359	79.5721063842773	71.9549627075195	67.4389247436523	67.8573303222656	75.1026812744141	87.9527523803711	103.568790893555	119.112044067383	131.743759155273	143.584093566894	156.525549133301	167.38788973999	172.990879272461	170.154281616211	154.87721786499	129.279845428467	99.3634826660157	71.1294479370116	50.5790596008301	35.9262179260253	23.1700440063476	14.9896874389648	14.0642978210449
367.03083203125	342.177617646484	317.909841459961	294.22750347168	271.130603681641	248.619142089844	224.563590643555	198.963949342774	175.014510266602	155.909565494141	144.843407104492	145.527088513672	155.831081668946	170.188806446289	183.03368272168	188.799130371094	186.461888398926	179.733010221192	170.147387331299	159.239911222656	148.545473388672	137.1379960896	123.994218329834	110.503256718994	98.0542278666991	88.0362483825682	79.5157713774412	71.5667191115721	65.589411918701	62.9841701325682	65.151314086914	74.1017338183593	88.9018824377441	106.535424890137	123.986026120606	138.237351074219	151.448309516602	165.629791484375	177.543432329102	183.950867402344	181.613732055664	166.590995848145	141.04156854541	110.876995808838	82.0088232998048	60.3485966796877	43.5594721384278	27.7004192351075	16.2767036848144	12.7935912026367
356.948719238281	338.974217160645	320.229881502686	300.715712264404	280.431709445801	259.377873046875	234.0440392146	204.430207948975	175.801625029541	153.42353623584	142.561187347412	148.795843492676	168.617340818603	193.653781632568	215.533268241943	225.883902954101	222.645007726074	211.397847686279	195.23343989917	177.242801429199	160.51694934082	143.677592460693	124.66405274585	105.543766956299	88.3841718520508	75.2527041931153	65.5397226064454	57.8669359187013	53.1488061894532	52.2997954782716	56.2343658447266	67.2632158459473	84.7767041088868	105.308782797852	125.393404077148	141.564520111084	155.676411243896	170.039776032715	181.873193961182	188.395244512939	186.824507171631	173.8235189104	151.246560073486	124.099825201172	97.38950883374	76.1218055114745	56.973791160156	36.6080027529296	20.0088264011229	12.1606482160645
352.786972290039	338.964681801758	323.472303977051	306.309838815918	287.477286318359	266.974646484375	240.082584541504	206.801100489746	174.209196487793	149.385874694336	139.410137268066	151.789182852539	181.803676675293	218.192820770995	249.695817174316	265.051867919921	261.151779270995	245.502749871093	222.768570325439	197.613031239257	174.699923217773	152.163211145263	126.893701284912	101.690446310303	79.3524988950197	62.6789117126468	51.3738111142582	43.5711619841312	39.7147747956546	40.2484600222171	45.6160281372073	58.4615023510745	78.4890090148928	101.732513312988	124.225980429688	142.003375549316	156.440812033691	170.182313093262	181.163708685303	187.32082876709	186.589503295899	176.507786895264	158.451792927002	136.11443945581	113.188644546386	93.3673262634273	72.251125250976	47.378096132568	25.3472779421384	12.757709713623
348.782393066406	337.083741630859	323.398186164551	307.725726667481	290.066363139648	270.420095581055	243.503120115723	209.315436743652	175.782751278808	150.830769535156	142.38519732666	159.089917941406	195.661127503418	239.133001080566	276.539713740722	294.915440551757	290.522184381836	272.003828519043	244.967368661133	215.019800505859	187.768119750976	160.932476873047	130.774874740234	100.715087637695	74.1728898505859	54.5680556640625	41.8629763837891	33.7778024863282	30.3689470131837	31.6928230058595	37.8058435058594	51.5709683276368	72.9505887768556	97.6502651318361	121.375557670899	139.832026672363	153.913925170898	166.484212980957	176.201510550537	181.724438327637	181.711616760254	174.57679964624	161.214240020264	144.003307185547	125.323370445312	107.553799102783	85.473424670654	57.4960009467771	31.4532806621091	15.1770165476073
339.171783447266	328.266126708984	315.76860534668	301.679219360352	285.99796875	268.724853515625	245.129539428711	215.212026489258	186.067816040039	164.792409423828	158.481307983398	175.280860107422	210.460731567383	251.801399780273	287.083342163086	304.087036132812	299.296204406738	280.857195373535	254.044424957275	224.132309082031	196.395263671875	168.323014373779	136.399283905029	104.389483795166	76.0590255737304	55.1733207702637	41.8521578979492	33.5852626037598	30.1929521179199	31.4955436706543	37.3133544921875	50.4659887695313	71.0732350158692	94.9056869506837	117.733938293457	135.328582763672	148.26816394043	159.372286010742	167.773133605957	172.602891357422	172.993743896484	167.963557006836	158.090874267578	144.848897003174	129.710826538086	114.149864196777	92.7226396789549	64.4470187683105	37.488056915283	20.0108095703125
315.747165161132	303.510223813476	291.368027041015	279.32057484375	267.367867221679	255.509904174804	241.500361552734	225.339239355469	210.396023808594	200.040201137696	197.64125756836	208.186139499024	229.428522779297	253.887987811523	274.084114998047	282.53648474121	277.255850551757	263.229158828125	243.440279304199	220.873081713867	198.511435791016	173.964177160645	145.242059333496	115.93182887207	89.6202323388674	69.894016296387	56.7736111918948	47.8678526503909	43.1460950009768	42.5776925727541	46.1319996948244	56.2406026357423	72.9239318427735	92.534607913086	111.425251443848	125.948483032226	136.588970234863	145.778299320312	152.789468953613	156.895477799804	157.369324523926	153.498566045898	145.767869922363	135.245900773437	123.001323219238	110.102801879883	91.7138633676756	67.122064602539	43.5821156660156	28.3487266396486
282.350670288086	266.192879570313	253.022399726563	242.839230756836	235.643372661133	231.434825439453	232.066324160156	237.537868823242	245.070356826172	251.884685566406	255.201752441406	254.750548550781	252.38380896289	248.50804702832	243.529776097656	237.855509521485	232.041135251465	225.815644387207	218.345205001221	208.795985166016	196.334152954102	178.964215413818	157.242060496826	134.160927630615	112.714056242676	95.8946857604978	83.3973766103513	73.226635840576	65.8406228117674	61.6974968845213	61.2554174194335	66.3118932636718	76.5614848435059	89.3079288881837	101.854962126953	111.506321289063	118.761401864258	125.417712699707	130.726160560791	133.937652212891	134.303094421387	131.226493534424	125.207245041748	117.139339421143	107.916767150391	98.4335187072755	85.0591288969726	67.1976040676269	50.2946420114745	39.7959405207519
251.294266235352	229.816513813477	214.555025126954	205.509800175782	202.680838959962	206.068141479493	222.019648642578	250.535360449219	282.093365537108	307.171752543944	316.24861010742	303.237892040038	274.487539249999	239.126621018555	206.284206626954	185.089365356447	178.979041696779	181.86718946045	188.598391912843	194.017232319336	192.968293945313	183.879098863525	170.18659156372	154.249488936767	138.426507873534	125.076365264892	113.575070850585	102.350146703368	92.3375782136223	84.4733507717278	79.6934497680659	79.0388022148433	81.8854178518065	86.6719061606446	91.8368766230472	95.8189387207036	99.1572959897466	102.892875442383	106.216871774415	108.320479681641	108.394893859864	105.901578869141	101.379738245606	95.6371751491706	89.4816927397466	83.7210941772465	76.1857966291506	66.3372646555176	57.4298725051267	52.7179944267574
234.889920410156	207.883546376953	189.78920496582	180.606896176758	180.336620009766	188.978376464844	216.552556391602	263.059159790039	313.467600385742	352.747291904296	365.867648071288	341.91197474414	290.900662772461	229.208753370117	173.211287750977	139.283307128907	133.396553078614	144.63433145752	164.039029903565	182.653036054688	191.518737548828	189.26479723999	181.862956702881	171.370221656494	159.843597819824	149.340090911865	139.158310609863	127.926919767822	116.698003869873	106.523648400146	98.4559388427732	92.780271050781	88.7952547014159	86.0727960151367	84.1848012124024	82.703176513672	82.1484897724611	82.8061368417971	83.8952659414065	84.6350252910159	84.2445631103519	82.2780614467776	79.2560881538089	75.8473701604006	72.720634395508	70.5446077880861	68.5212269265137	66.2046738581543	64.7920437004393	65.4804315708006
245.449600219727	213.896397094727	192.548240966797	181.405131835938	180.467069702148	189.73405456543	220.857268798828	273.836712402344	331.195611816406	375.457193481445	389.144683837891	359.03660144043	296.784128662109	222.219487670898	155.174900634766	115.48258972168	110.620652587891	127.367607788086	154.506308837891	180.81960925293	195.090362548828	195.677280273438	190.058460083008	180.695834655762	170.051336669922	160.586898803711	151.998712585449	142.645489562988	132.982942443848	123.466783935547	114.552726745605	105.895241333008	97.1905192260742	88.9568547363281	81.712542175293	75.9758758544922	72.1068203735352	69.7598461914063	68.3950064086914	67.4723541259766	66.4519424438477	65.1101806640625	63.8070333862305	62.8778866577148	62.6581265258789	63.4831390380859	65.4927801513672	68.4634591674805	72.1853921508789	76.4487951660156
294.430583740235	260.180766250001	235.309018149415	219.815339438477	213.699730117188	216.962190185547	239.930434586914	282.604463321289	329.492703973633	365.103584128906	373.94553137207	343.949759923828	285.443984727539	216.531384452148	155.315137766602	119.898423339844	118.098050620117	137.845233828125	167.414758791504	195.081411337891	209.119977294922	206.662274240235	195.52511162207	180.010763073974	164.421502229492	153.059602722168	146.954944266357	143.239344439697	140.367983670654	136.796042387695	130.978701019287	121.950410743653	110.741051275147	98.7989458464357	87.5724176901857	78.5097900390626	71.6556925791016	66.0445764885254	61.6094972382812	58.2835102993163	55.999671142578	54.8321644008788	54.8256197602538	55.8687602714843	57.8503089853515	60.6589889526367	64.908241440918	70.6722510830078	77.0308559775391	83.0638942231446
373.624892700195	337.735040620117	308.856002031249	286.987776933593	272.130365327148	264.283767211914	270.310572828125	290.210782175781	313.690509894531	330.455870624024	330.212979003907	304.475580342774	260.106264880859	209.834414655273	166.389411703125	142.500638061523	145.610758381347	167.233517971191	196.204919854736	221.360967055664	231.537662597656	221.849132653564	199.738041874268	172.533201000488	147.563420772949	132.157511932373	129.459261187744	134.582794711914	142.812432441406	149.432494312744	149.727300262451	142.039818241699	129.513834959473	114.634898489013	99.8885569035643	87.7603582763671	77.8805482817383	68.5920948708496	60.4496295322265	54.0077837543945	49.8211890258789	48.2745197260743	48.9980215292969	51.4146828664551	54.947492168457	59.0194378662109	64.4827038869629	71.7219646101074	79.4589441447754	86.4153666000977
465.846609985349	428.070669780271	394.473865083005	365.056195893553	339.817662211912	318.758264038084	304.502710438476	297.051001413086	292.466073362305	286.810862686525	276.148305786134	256.607081004884	230.81189740918	204.569737483399	183.687583711914	173.972418579101	181.988710278319	203.865137153319	229.754996914062	249.811587270507	254.188205932617	235.919266098877	201.569235962646	161.586495726197	126.419425591797	106.516405761719	107.223662116089	121.575607853394	141.552904153443	159.136212196045	166.30619316101	160.813417303955	148.004110505004	131.252417380737	113.932482547729	99.4184506225583	86.8462803022459	73.9665418424071	62.0752971975096	52.4686083220215	46.4425371704102	44.7859048198243	46.6346699672852	50.8056009970703	56.1154662934569	61.3810342407225	67.5044897836913	75.2746539995116	83.3382494709471	90.3419987807616
553.909818481444	512.699103305663	473.44727977539	436.154347890624	400.820307651366	367.445159057616	335.011874333984	303.520453480469	274.496438160156	249.465370036133	229.952790771485	216.337280217774	207.60181059961	203.178512139648	202.499515060547	204.996949584961	216.061840717773	236.072768310547	256.943194855957	270.58658284668	268.91639477539	243.554085161621	199.890679010254	150.493994541992	107.931849977539	84.7720635375979	87.9601458178713	109.117551337891	137.826014204102	163.667268522949	176.223048400879	172.921161407226	160.707118137695	143.439207238281	124.97571735498	109.174937133789	94.6177814614257	78.7320579072265	63.6463941411132	51.4894178330078	44.389756652832	43.7149778623047	48.0459963481445	55.3314612177733	63.5200215786131	70.5603265380857	77.2619214252928	84.9923735019529	92.5373647744139	98.6825772490233
620.628601074219	573.131790771484	527.060918579102	482.41598449707	439.196988525391	397.403930664062	354.343091430664	310.014470825195	268.458648071289	233.716202392578	209.827713012695	199.659196289062	200.516932739258	208.101897827148	218.115067016602	226.257415771484	236.660084106445	252.189088378906	266.647718566895	273.839264648438	267.567016601562	239.435000427246	193.574356140137	142.579044738769	99.0430272216796	75.5602645874023	79.3807110595703	102.10839263916	132.868377990723	160.785735778809	174.985534667969	173.01300402832	162.118098083496	145.98297277832	128.289784057617	112.720687866211	97.2599445800782	79.4527835693359	62.3228142700194	48.893646118164	42.1888885498047	44.4103970336914	53.5424319458008	66.2822100830078	79.3269482421875	89.3738632202148	97.0433211059571	104.537177368164	110.924882873535	115.27588848877
665.120269531251	606.559990078125	551.288758261719	499.306574082031	450.613437539062	405.209348632812	361.370166610352	319.09589147168	280.972734346192	249.586906363282	227.524618652344	218.000252821778	219.289668118653	226.571292130371	235.023552444336	239.824876647949	243.329591691406	248.752079183105	252.560848697754	251.224409810058	241.211272094726	216.360032828857	179.025018962646	138.448334580444	103.872083766602	84.538370605469	85.9919349923097	102.071374204224	124.459578398315	144.839437731689	154.89384236145	152.99394117163	144.684474057495	132.408717692993	118.609948752075	105.731443908691	91.0405320322265	72.9083620067137	55.4339405280759	42.7162742922362	38.8543699951171	47.3542143408204	65.4831361987307	87.9821555126957	109.592292226563	125.05456628418	134.725362811036	142.110668511231	146.675905696534	147.886496678712
698.842101928711	625.309401508789	558.607683842774	498.736948930664	445.697196772461	399.488427368164	361.089748595703	330.501160455078	306.254001129394	286.879608801758	270.909321655273	260.698437610839	257.226064546386	256.959255580566	256.365063832031	251.910542419433	243.517073868164	233.539956099121	222.097115324219	209.306477755371	195.285969604493	177.874908642823	156.994677395752	135.886299206421	117.790797417969	105.949195373535	102.652485105102	105.739984383911	111.775205161987	117.321659391358	118.942859024048	116.430670519287	112.076085909058	106.191305504517	99.0885296168214	91.079958557129	78.5829486040041	61.3893662166749	44.8731769772949	34.4083464680176	35.3688402709961	52.9806576635743	83.6611549243163	119.571333137207	152.87219338623	175.724736755371	188.115831677734	195.271477430664	197.211371364502	193.955210829589
723.118130615234	633.593138212891	555.056730170899	487.508906489258	430.949667167969	385.379012207032	355.191130063965	340.386020738769	334.372401545165	330.558989796874	322.354502807616	310.612615251708	299.727515586669	288.418691801025	275.4056318833	259.407823822021	237.903303766114	211.745746389893	184.718097469972	160.60330278296	143.18430810547	134.782596469484	132.876204023926	133.982906220825	134.620478512207	131.306696350097	122.602495671264	110.82935950769	98.145883954224	86.7106651057137	78.6822990570079	75.4656980646984	75.6217980655528	77.0432306746834	77.6226275072027	75.2526201782231	65.4855507343754	49.7263314322512	34.6464492019045	26.9173909733888	33.2106436767578	60.5666489916992	104.537748964843	154.563281076659	200.082582807616	230.534991638182	245.399716728026	251.717199756834	250.268626985106	241.835184673339
739.272387939453	635.624313339844	546.674932094727	472.424244204102	412.872249667969	368.018948486328	345.363603692383	344.906215286133	355.397888717773	365.5897294375	364.232842895507	350.601650339843	332.195414803711	310.102504415039	285.411287301758	259.210131591797	227.169054514649	188.56247731836	149.885374158692	117.632719191407	98.2994865722661	97.8860649091801	112.062471431641	131.828123227783	148.182437385742	152.124830993652	139.082100964111	115.054635905029	86.9022404475098	61.4847192226565	45.6618768615726	42.2415298012699	46.650474954346	54.6769876652834	62.1093432785646	64.7358171386719	57.3466948623048	42.7497928864746	28.7596827861328	23.1909361362305	33.8581245117187	69.3891103149415	124.574179162597	186.471537451171	242.139391577148	278.635947937011	294.762006983886	299.145431120117	293.585019666015	279.879571941894
748.62890625	635.616040039063	539.501324462891	460.284759521484	397.966345214844	352.546081542969	333.296462158203	340.217487060547	359.400415771485	376.9365078125	378.917022705078	363.524407470703	340.031155761719	311.163597045898	279.648060791016	248.210876464844	211.995099243164	169.183176147461	127.060524414063	92.9125612792968	74.0247039794922	77.9882825622559	99.9463522033692	128.511917831421	152.297984375	159.917556762695	145.331435256958	116.130949905395	81.374900314331	50.1220860900878	31.4313068389893	28.9006717224121	36.4909810028076	48.8050709381104	60.4457777862549	66.0159378051758	59.7647374267578	45.2902858123779	31.2188033142089	26.1765102844238	38.7896270751953	78.7249636230472	140.231706359863	208.809640380859	269.95855078125	309.17822265625	324.387691467285	325.253767150879	314.897896514892	296.441526367187
751.174939453125	634.536835683594	535.020024570313	452.624506113281	387.3502803125	339.197347167969	317.51624066748	322.306960811035	339.543706616943	355.200677103515	355.252071289062	337.227096930908	310.476288016845	278.705832910888	245.62191997705	214.930737579345	183.099965245605	147.658810733154	113.905754750244	87.1392780051269	72.6578612060548	76.9114492456056	96.3677216516114	121.351761085205	142.188650207519	149.203471679687	137.008620872314	112.054042677978	82.4211440407715	56.1913319047853	41.4460132141116	41.9171111665042	52.2170211325688	66.7478583156743	79.9117379191899	86.1107751464848	79.1948396464848	62.8958546169437	46.4390155844729	39.0495180756838	49.9525576171877	89.253068750977	150.800921125977	219.438712929199	280.009042347656	317.354507568359	327.95985376709	321.93001548584	304.537874960937	281.05631442871
746.027799316406	629.577958173828	529.205009184571	444.908952348633	376.689787666016	324.547515136719	296.896744102051	293.737474562012	302.447792504639	310.405783917969	304.989534790039	283.137142323487	253.26321585962	219.960609594483	187.822177724122	161.44077444458	140.029803769043	120.527362900147	104.113345818115	91.9676465031737	85.2701589355467	87.4535858923339	97.7313313867187	110.954341253052	121.973561325684	125.639937438965	118.620234961304	104.3471566698	87.8205545118407	74.0402804348142	68.0061863861082	73.1958441379392	86.2760190587156	102.030353490112	115.242489773803	120.696070251465	111.904763895508	92.3461424781491	71.7497025407711	59.8449406247557	66.3613532714842	101.455477705567	158.640982899414	222.683063016113	278.34691221875	310.39772467041	313.355167868652	297.375779038086	270.680056932373	241.488500305176
733.206604980469	619.286631450196	519.830102363282	434.837017719727	364.307377519532	308.241181762696	273.648169652833	260.528341189942	258.367087568605	256.6497999834	244.861869628908	219.485228218508	187.529614955812	154.272132270754	124.989882593263	104.959968353273	96.7068238725597	96.7123808645025	101.189987846436	106.352993335693	108.414745849609	106.881392777099	104.277368439941	101.343451754761	98.8204216381842	97.4490570068367	96.6790940401618	96.0166801270754	96.2872109984128	98.3160823850091	102.928690017699	113.025889629149	128.057417398803	143.67198972766	155.518323016723	159.245133666991	148.211768345702	125.319082785522	100.528056985595	83.7996709450677	85.0949046630854	114.313900734375	164.816005826172	221.751006046387	270.26868750293	295.518836303711	290.049008388672	263.75934635254	227.828516285401	193.435184277345
712.730475585938	602.210079453125	504.669128164063	420.10762171875	348.525560117188	289.922943359375	249.980714510742	228.698873571289	217.556005942872	208.030697027344	191.601532226563	164.502039186036	132.413160971192	100.98460611377	75.8660831455083	62.7073005981449	67.0532346152346	85.1374128422852	108.642371063965	129.250645064941	138.644770629882	132.46157017456	116.246019842529	96.5428860101318	79.8969350537111	72.8529333496096	77.6980146251223	90.0690012960206	106.535192771362	123.665888460205	138.030387771606	151.696266632568	166.950658770385	180.692200294555	189.819527314575	191.231275939941	178.433111168945	153.492608928588	126.151271721435	106.150602050048	103.232102416992	126.810048084961	170.390104052246	219.850857424805	261.070895308594	279.92880480957	267.516749943848	233.249005974121	190.487326876221	152.593466625977
684.618530273438	576.895526123047	481.495910644531	398.419683837891	327.666845703125	269.237396240234	228.104575866699	204.26838458252	190.268961761475	178.646446777344	161.940979003906	136.418259796143	107.051529571533	79.4422362976074	59.1918279418945	51.9017524719238	64.9912450561524	94.7260070495606	129.977185699463	159.615928253174	172.513381958008	161.460818359375	133.877472625732	100.576437438965	72.370805480957	60.0736694335938	68.1898132324219	89.5105084228516	117.278579101563	144.736849365234	165.128143310547	179.495994140625	192.345185791016	202.110418457031	207.226392333984	206.127807617188	192.886050537109	168.544654296875	141.996539550781	122.134626953125	117.851837158203	137.925630004883	176.427391723633	220.190932556152	256.050062744141	270.838592529297	255.233767150879	218.013046447754	173.160562561035	134.660447631836
645.946783691406	539.553452963867	446.119148891601	365.643871474609	298.12762071289	243.570396606445	207.128593162109	188.802210379883	180.856657249512	175.557342760742	165.169675903321	146.353817495606	124.266161544434	103.916466822266	90.3144921015632	88.469996154786	106.434281552247	140.867509112306	179.692724979493	210.832975298341	222.21130621338	204.622495984376	166.117847181641	120.505192415528	81.5923642963868	63.1871954345704	71.5951319121095	97.6109519887698	131.776486541504	164.633566447266	186.724022583008	197.567883814942	203.470596225098	205.15211651416	203.332401382812	198.731407531738	186.645293963867	166.59408954541	145.633555771972	130.81945413916	129.207546142578	148.723983339844	184.664924733887	225.141142988281	258.263410766602	272.142500732422	258.481378763672	225.206196417969	184.762504878418	149.595855328125
596.702489746094	491.152377348633	400.022960200196	323.314238300782	261.026211650391	213.158880249024	185.579301603027	178.287475712402	182.482816317627	189.36473715918	190.132651977539	182.154922571045	171.298606446044	161.511160905029	156.740043250488	160.932710784912	182.10087139746	217.612886886474	255.451195418212	283.598235158935	290.036444274902	263.768802866455	212.807018822753	153.646621993286	102.783142227539	76.7121093749999	83.5720929866942	112.366073162964	150.886195577271	186.924605903076	208.273449813843	212.385922993896	207.400594994263	197.137672288452	185.417361349976	176.059868652344	166.166002667969	153.188959081177	141.47752518335	135.380488265869	139.246635620117	159.883967924805	194.393293652344	232.562611784668	264.179921303711	279.033221191406	270.942668371094	246.716263521484	215.623771257568	186.934956194336
541.271626464845	437.376577021486	349.494295939943	277.624783220216	221.768038862306	181.924062866212	164.793442027344	170.376176345703	188.621385628174	209.47818968164	222.895708312987	227.141683852294	228.916703094969	230.819152545897	235.447418709959	245.399888092039	268.120875056394	301.878121933103	335.505157175779	357.835509238035	357.702706573485	322.784701026366	260.525806960936	189.409096610839	127.917642209716	94.5345159912104	98.9597333811031	128.871246223632	169.719031380127	206.953065711914	226.023326080322	222.235894185058	205.290785451904	182.228877331299	160.091047273682	145.918172729493	138.836115378907	134.150956921631	133.173904837403	137.216166605957	147.588949707031	169.810578491211	203.006914638672	238.900471623535	269.213762919922	285.669302001953	284.695657842285	271.811154791503	252.372939390624	231.738158180663
484.040171875001	383.910329726563	300.820107480469	234.769505136719	185.758522695313	153.78716015625	146.107755272949	162.72030804541	192.746311843506	225.307260037109	249.524645996093	264.634210169189	277.888290309814	290.433275744872	303.415555801269	317.981519805907	340.624152993652	370.579195813232	398.107170412353	413.46859893872	406.924003540039	365.555152484863	295.855031008056	217.200986706787	148.970367178222	110.540520019531	112.597090020264	142.221845448975	183.386319121338	220.062043853027	236.220552459717	225.403579895996	198.296770951416	164.587523194092	133.963234192139	116.111301513672	112.043570826172	115.301777084229	124.368151786621	137.724926432129	153.854332519531	176.908809770508	207.900203852539	240.599855183105	268.779104179688	286.209291259766	291.818369046387	289.75877726123	281.638586969726	269.065869237304
429.394104003906	336.437913208008	260.287346191406	200.942402954102	158.403083496094	132.669387817383	130.858982177734	152.971866577148	188.331541625977	226.26150793457	256.085266113281	277.952610351562	298.98120690918	318.946364501953	337.623391845703	354.78759765625	375.740565673828	400.632090087891	421.509795288086	430.421305664063	419.414245605469	375.965119262695	305.375510375976	226.430662719726	157.915820068359	118.616226196289	119.323199829102	147.513245117188	186.999383972168	221.594638305664	235.112030029297	220.174762634277	187.574154846191	148.375401428223	113.643697143555	94.4442367553711	93.1763077392578	102.463113586426	118.705723083496	138.30520501709	157.662628173828	179.583656494141	206.467577453613	234.105895141602	258.290113647461	274.811737060547	284.388823852539	289.827037963867	290.049291687012	283.978497314453
371.24743408203	291.744874384765	226.866322087402	176.611777189941	140.981239692383	119.974709594726	119.51264616748	139.595049410644	171.341230418457	205.870500285156	234.30217010498	257.775031094238	282.209542523437	305.897517568115	327.130769403808	344.201111206054	360.691046156005	377.73936546997	389.97231437622	392.016138103026	378.497081878661	338.850217091308	276.658046922118	207.767964288818	148.02736210913	113.283633300781	112.921825956055	136.377011463135	169.571617683593	198.428072479003	208.868803710937	193.901213060546	162.910348620117	126.385107867919	94.8143882822262	78.6870873413084	81.3242573591307	95.7333000168457	116.932636843506	139.940689368164	159.775879119873	177.633690948731	196.835177168701	215.587110504638	232.096263681396	244.569409423828	254.782968697265	263.932426351806	269.353150939453	268.380511012207
306.676176757813	246.041694760742	196.365734255371	157.648295241699	129.889377719727	113.088981689453	111.177586683594	124.155192702149	146.126080446045	171.194530616211	193.464823913575	215.221399843995	240.394737940186	265.55817894336	287.285063594727	302.148732635498	311.38902079712	317.29036758545	317.993020903321	311.637228653565	296.363238739014	264.953804623536	218.648761038575	168.27397778833	124.655324677002	98.6186715087892	96.833610451172	112.082894968018	134.362136808106	153.666947720215	159.992939453125	147.725742836426	123.534950037598	95.842114812256	73.0687909160157	63.6365321044923	71.5621271994629	91.2312070305177	116.61858836499	141.699087970215	160.447522613525	172.122249979981	180.740058891358	187.413412820069	193.254775238526	199.376609619141	208.282122334473	219.22967106958	228.464446265625	232.23163836377
244.809315185546	204.150053957519	170.33011767334	143.349506333008	123.208219936523	109.906258483887	105.155518587402	108.95600024707	118.739858544433	131.939248561035	145.986325378418	164.274496558593	188.515658713867	213.61970050122	234.496510577636	246.055977600097	247.003090008544	240.73125536499	229.182991009521	214.300814282226	198.027242523193	177.022458262206	149.991449939209	121.943943759521	97.8896659284665	82.8383426513671	80.3829085917968	87.1835462795409	97.8508537192381	106.995428915527	109.227869873047	100.620695970947	84.7668418728024	67.5575285098875	54.8839768134764	52.6374077148437	65.2550203988036	88.8093342445069	116.644550474732	142.104870312256	158.534494979858	163.351475157959	160.993010031372	155.332023579468	150.241439781616	149.594182617187	156.322365109375	167.844037938598	179.761031570068	187.675176468994
194.775832519532	170.89163159668	150.304007319336	133.0129596875	119.018488701172	108.320594360352	100.748156740234	96.3011758408204	95.2363315493167	97.8103037529301	104.279772338868	118.917101195801	141.551170398926	165.773434115235	185.175346511719	193.348361755372	186.701854201661	169.508187739259	147.153300834962	125.023131955567	108.503619567872	97.8027544101572	89.3299108378913	82.7731027436528	77.8203440200197	74.1596485595703	72.8940756552734	74.2316160454102	76.5176807905275	78.0976809511721	77.3170275878908	71.5584164731447	61.9249068999024	52.3424552094727	46.7370177431641	49.0345508422851	63.768040095703	88.3201812758789	115.891495999512	139.682505883301	152.893732543945	151.623508052735	140.404817998535	125.090164274414	111.532048773438	105.582973388672	110.339777367188	121.900792780274	135.620760757325	146.854422427735
165.704711914062	151.088107299805	137.831938171387	125.936204528809	115.40090637207	106.226043701172	97.257216003418	88.4944232788086	81.6692662963867	78.5133458251953	80.7582626342773	93.1319937133789	114.480138549805	137.710731658936	155.731807556152	161.451400756836	149.653913787842	125.067323638916	95.5150265197755	68.8204186401367	52.8068962097168	50.0412694702148	55.3079409484863	64.7566952819824	74.5373171081543	80.7995910644531	83.6914669189453	85.7797549133301	86.8425303955078	86.6578687133789	85.0038452148438	79.5112483520508	70.3280278930664	61.008001159668	55.1049854736328	56.1727981567383	68.4662894287109	89.6162477416993	113.240397766113	132.956464172363	142.382171630859	137.240490234375	121.786270202637	102.435056396484	85.6023936767578	77.7038269042969	81.7704394531251	93.5252014160157	108.421487731934	121.912673339844
167.0019296875	150.937668601074	136.516773964844	123.739245778809	112.605084042969	103.114288757324	94.3543675283203	86.325320355957	80.3958858305665	77.9348025424806	80.3108090820314	92.1903107197267	112.660815062012	134.722714203125	151.376400237305	155.622265258789	141.27597146875	113.003924137695	80.0826299638672	51.7885956455077	37.3983278808593	40.5258266757813	54.9867542314455	75.3601105390629	96.2248955898443	112.160109375001	124.482825957032	136.807045341798	147.157156435548	153.557548144533	154.032609375001	144.892435489015	127.454100549073	107.252461512086	89.8223753349616	80.6986989746099	83.2281711173098	93.7208871251222	107.156738968628	118.515618618408	122.777418045044	116.711770730224	103.665415360229	88.4839017125243	76.0127795645751	71.0975986938477	76.2945811708986	88.3733604774171	103.499603507568	117.838977155518
192.581497070312	167.225862419433	145.328824714355	126.890383955078	111.910540141602	100.389293273926	92.5051347407226	88.2580645419922	87.3803455947265	89.6042408159179	94.6620131225584	106.770198909668	126.107289565918	146.348480498779	161.168967115723	164.243944824219	148.788960303467	119.020549948486	85.1153937404785	57.2501716606444	45.6015636901854	54.0920417583006	75.9371525441893	105.253188154053	136.156440694092	162.763202270507	189.051915917968	218.945053565673	246.47495066162	265.673942653808	270.574364990233	255.053748544677	223.090536351806	183.868432100951	146.571139481445	120.382362182617	107.143616402466	100.73243301477	98.3865377225342	97.3436562287599	94.8415142364504	89.8359218269045	84.1683951981202	79.4052192281495	77.1126787950439	78.8570587768554	86.2881489570312	98.36175941687	112.603205481201	126.537802474853
228.334449584961	190.655407453613	158.863794816895	132.959611674805	112.942858027344	98.8135338745117	92.2020109135742	93.1082891445313	99.0868110214845	107.692018998535	116.478355529785	128.964953370606	146.782184218262	164.651348939697	177.293748401856	179.43068347168	164.067826239502	134.724309460693	101.891624999756	76.0612647211915	67.7247204895021	80.558179867676	107.567314946045	143.237844380127	182.05548682544	218.5059609375	259.83712144043	309.725155897217	357.29828222168	391.684718327638	402.012682128907	379.375321697022	331.020491756104	270.308470198853	210.599534917969	165.253963806153	134.395021204956	109.115855185913	89.2315692366942	74.5572668449705	64.9080514984129	61.8489199833983	65.5031366414794	73.5232062930908	83.5616337586671	93.2709238586427	103.230798105957	115.006253286987	127.727707132324	140.525577372559
260.151822753906	211.929022402343	171.717388669433	139.516921555176	115.32762105957	99.1494871826172	93.9374893198242	99.6916274711913	111.979447543457	126.368495443359	138.426317077636	150.867869189941	166.648121175781	181.694637919678	191.934984306152	193.296725219726	178.987515224365	151.72231106372	121.689630891845	99.0779928627926	94.0759151306149	109.742506153808	139.285420496338	178.115995470459	221.645568388427	265.285476562499	319.276827163085	386.678728648681	452.129520263671	500.26754125244	515.731130859374	487.237289124022	425.027123216796	346.025133078368	267.155818649413	205.343679870605	159.164781445556	117.336123413818	81.9936087199706	55.2731403085939	39.3106211242679	37.9867416586917	49.8775666154787	69.1620602570801	90.0191868459473	106.627910644531	118.602183912109	129.822697140381	140.86852194043	152.31872992334
273.924652099609	221.749425964355	178.485310668945	144.132306213379	118.690412597656	102.159629821777	98.2040632324219	106.82371282959	122.522420593262	139.804028503418	153.172378540039	164.572241455078	177.667722595215	189.54166583252	197.276915039063	197.956314086914	185.422973205566	161.621663146973	135.787718566895	117.156474121094	114.963264465332	131.463285766602	160.499648254395	198.689557678223	242.650219787598	288.998840332031	349.809417724609	427.337148132324	503.471033935547	560.100077514649	579.11328125	548.019785003662	478.893587188721	390.470978012085	301.488247680664	230.681686401367	175.635293045044	123.858207473755	78.9744313812253	44.6079664611816	24.3828144073486	23.4853633117676	39.4996120452881	64.6459784698486	91.1448804473878	111.216735839844	123.881961669922	134.326946029663	144.02106338501	154.433688201904
262.081633178711	215.604063637695	177.210982895508	146.902390952148	124.678287807617	110.538673461914	108.03924290332	117.179996131836	132.627390665039	149.047884020508	161.10793371582	169.917262120117	179.03156422168	186.786256466797	191.516755301758	191.558477172851	182.122508566406	164.318571851562	145.330037298828	132.340275178711	132.532655761719	146.929780180664	170.742734921875	202.437618286133	240.480528574219	283.337564086914	343.552980769531	422.149379754883	500.310377125	559.219588961914	580.060631347656	550.61191288916	483.417689531738	396.81034836499	309.122276478515	238.685860961914	182.768363752686	129.148193457764	81.9244571708982	45.1962619858398	23.0627149963379	20.7444105998536	35.5086107338867	59.524423802246	84.9609582087402	103.987322357178	115.48019382959	124.660167023437	133.212225565674	142.821353083252
234.028742309571	199.691122956543	171.497269084473	149.447180693359	133.540857783203	123.778300354004	123.114699483887	131.550055172851	144.651580803711	157.986489759277	167.121995422363	172.174067793457	176.097897950684	178.719530893311	179.865011620606	179.360385131836	174.502824008545	165.408298251221	156.131048987549	150.725317345215	153.245344451904	162.929812629394	177.075894459229	196.82556645874	223.320805145264	257.703587036133	312.215259872071	386.094505974854	460.979303733399	518.507631536622	540.317467773438	515.426916661866	456.077325942627	378.741539288696	299.892400373047	236.002752868652	184.442396287964	134.229434848999	89.3091692830807	53.626900321533	31.1279286956786	26.2732325502929	36.4326113978272	54.9145980211182	75.0277252030031	90.0805257263185	99.0771101948244	106.478456753296	113.778399496094	122.470772517578
201.122936157226	180.779435673828	164.279036115723	151.62173748291	142.807539775391	137.836442993164	138.874167596192	145.920713584473	155.727500268066	165.045946957031	170.627472961426	171.583870543945	170.080860164551	167.450753429199	165.025861943848	164.138497314453	164.441456957031	165.046533134277	166.474529722168	169.24625059668	173.882499633789	177.649490900879	180.200021813965	185.634771271973	198.054418173828	221.559641418457	267.619123565429	333.499078682129	401.996482929199	455.908312467285	478.031543457031	459.131140991943	410.675787631591	346.518035735717	280.510437664062	226.505545776367	182.214679026978	138.402802509399	98.5029377921141	65.9481064436035	44.1713300323487	36.4723906772462	40.5626073326416	51.4923068201904	64.3118159615478	74.071461578369	80.0576170903319	85.5700646163329	91.6792440268554	99.4555951923827
174.721171386719	165.637833542481	158.491150869141	153.281123366699	150.007751035156	148.671033874512	150.761381862305	156.278794998535	162.987658316894	168.652356851074	171.037275634766	168.38788244043	162.194587245606	155.089188391602	149.703484219727	148.669273071289	153.815944836914	163.388967289063	174.644255591797	184.83772490918	191.225290405273	189.274922783203	180.816011933594	172.646601801758	171.564736333008	184.368459472657	221.587440382813	278.689649766602	339.88058388086	389.365738982423	411.350611328126	398.390930549561	361.016365808838	310.39332265857	257.688206651367	214.067423339844	177.642500345825	140.969167300903	106.880132772339	78.2081053273923	57.785793533325	47.7424464948729	46.1895918338622	49.9333558931885	55.7798650157472	60.5352455444337	63.8066208408205	67.7232400096438	72.8744180085452	79.8494697951663
166.180404663086	161.03514831543	157.068480224609	154.280400390625	152.670908813477	152.240005493164	154.220076904297	158.611123046875	163.564564208984	167.231820678711	167.764312744141	162.827315551758	153.653215576172	143.744100097656	136.602056396484	135.72917175293	144.503825073242	160.591291503906	178.924002685547	194.434390258789	202.054885864258	195.992216064453	179.624759765625	161.642427124023	150.735128295898	155.5927734375	185.943078857422	235.992771118164	291.150275756836	336.824018310547	358.422424316406	349.872630004883	320.90235168457	280.620885009766	238.137525634765	202.561569213867	172.283148620606	141.229400085449	111.815124298096	86.4551219482421	67.5641937255859	56.4839615173339	51.6045581970215	50.9135509338379	52.3985068969727	54.0469932556152	55.7090277709961	58.7262323303223	63.3235802917481	69.7260450134278
183.419213378907	171.061363312989	160.905343791504	152.951154814453	147.198796381836	143.648268493652	143.95591863623	148.12174680957	153.66123178418	158.089852330566	158.923087219238	153.571460483398	143.691319609375	133.166878547363	125.882351247558	125.721951660156	136.928453955078	156.912382165527	179.309575036621	197.755871313477	205.887109741211	197.195934102051	175.925118565918	151.835697459472	134.688705109375	134.245175842285	159.575025446289	204.170897703613	254.427918932128	296.741215449707	317.505913574218	311.501512970702	287.797929427245	254.225913446289	218.616215530273	188.79958618164	163.458609290039	137.372784520508	112.518236038574	90.8710880097656	74.4074645996095	64.0086121938477	58.357114682129	56.13110248584	56.0087060263673	56.6680557250977	58.216856897461	61.5363559291993	66.4649948471681	72.8412156782228
218.86629309082	191.203924033203	168.045163649902	149.390011940918	135.23846890625	125.590534545899	123.006417310059	127.486117198731	135.189321536621	142.275717648438	144.904992858887	140.459509189453	131.499475090332	121.951347529297	115.741583474121	116.796639892578	129.838139865723	152.248445415039	176.945121918945	196.845734755859	204.867849304199	194.095338370605	169.249825036133	140.70550009082	118.836554324707	114.017178527832	134.601367793945	173.672994929688	218.701067294434	257.154592247559	276.502577148438	272.166683000244	252.500904896729	224.37275133313	194.649730804688	170.199351806641	150.130690103394	129.86540669812	110.739887944214	94.0905201950683	81.2536898040771	72.7160241816405	67.586599092163	65.1354734200439	64.6327060496826	65.3483558654784	67.7401706704101	72.2947778748779	78.325555774414	85.1458826645507
260.643777709961	215.327855495606	177.146460385742	146.099592380371	122.187251479492	105.409437683105	99.3130740546873	103.898160594238	113.844312706543	123.831145796387	128.538275268555	125.487525761719	118.225820339355	110.470422043457	105.938593916016	108.347598999023	122.597848371582	146.211166672363	171.836937282715	192.124543583984	199.723368957519	187.598583833984	160.65059929248	129.431659687012	104.494009371582	96.3898927001952	112.688626214844	146.355380346191	186.03618028125	220.377051207031	238.024018310547	234.980229674316	218.815001840332	195.523612684814	171.101340083984	151.543461914062	136.316412902588	121.42334113208	107.66459451123	95.8405209487305	86.7514683532715	80.6386828068848	76.9685990371094	75.3793479208985	75.5090603352051	76.9958671569825	80.6009405649415	86.5655266411134	93.7478671174318	101.00620372583
296.87380114746	237.298182719726	186.867754584961	145.582516743164	113.442469194336	90.4476119384767	80.8173899990236	84.5518033759768	95.3216845341799	106.797865938477	112.651180053711	110.651574291992	105.018493676758	99.0970170898439	96.2322234130861	99.7691915283204	114.572545039063	138.412231357422	163.991315078125	184.012860795899	191.179933105469	178.613825456055	151.179161451172	119.194000916992	92.9764036796876	82.8444295654298	95.5033210234377	124.07437150293	158.499717330079	188.721494831055	204.681840332032	203.054242573731	190.543944005371	172.140711515869	152.834311994141	137.614512329102	126.032799529541	114.762662336182	104.47687023584	95.848192715332	89.5493992614746	85.8090733957519	84.178702126953	84.3154101728514	85.8763222512206	88.5185630798338	93.1211380561522	99.91263070166	107.574532920166	114.788336615478
315.678497314453	250.979930725098	195.867566833496	150.341405639648	114.401447143555	88.0476913452148	75.4608662719727	76.6409719238281	85.3169162597656	95.2176072387695	100.071952819824	97.9477188720703	93.0256334228516	88.204047668457	86.3813128051758	90.4557800292969	105.12719543457	128.463324890137	153.414549255371	172.931249389648	179.963806152344	168.049218200684	141.887231628418	111.172348449707	85.5990706787109	74.8619003295898	84.7119725341797	108.686285949707	138.158137878418	164.500825622559	179.087646484375	179.500811279297	171.49145513916	158.68626184082	144.711915161133	133.195098876953	123.296871826172	112.599444824219	102.361229614258	93.8406379394531	88.2960815429688	86.2596812744141	86.8924959716797	89.3963443603515	92.9730451660157	96.8244171142578	101.622734619141	107.900118530273	114.648157226563	120.858439086914
307.189187255859	250.707402553711	201.947241477051	160.908704025879	127.591790200196	101.9965	87.2046600668948	83.2162704008791	85.4085910395509	89.1588820205078	89.8444033813475	85.9320337802732	80.5035998588865	75.8587836298826	74.2972671059568	78.1187322998045	91.624853866699	113.282510464844	136.639190111328	155.242380823242	162.639570617676	153.22194973291	131.291192824219	105.26051453418	83.5431295053711	74.5522523803711	82.9014999677735	102.982062505859	127.873514781738	150.655431582519	164.407387695312	168.069464143555	166.25527773584	160.554706937012	152.557630211914	143.853926025391	132.325305078614	116.91184839502	100.790989922851	87.1401636103514	79.1368034057615	78.2767640288084	82.441756180664	89.3879977817382	96.8717067524415	102.649101013184	106.626019908692	110.298318158691	113.807236746094	117.294016653808
279.324448364257	240.570581525879	206.001098125	175.615998161622	149.415281635743	127.398948547364	110.754437297852	99.4817478872076	91.7997227133792	85.9272041743164	80.0830346679685	73.27380962207	66.6869674379879	61.8126149741207	60.1408590888668	63.1618066406246	74.4888766245112	93.1286644682611	113.661041679198	130.665879764648	138.723050231933	133.526583410156	118.689898294433	100.671949391113	85.9316912065431	80.9280782470705	88.9608897812502	105.724156138184	126.268208415039	145.643377708984	158.899995117187	166.685474779297	172.299595963867	174.771237461426	173.129278062501	166.402596557618	150.440084725587	125.889156706055	98.9764748308103	75.9287014316402	62.9724988403315	63.1719981081538	72.3760910139157	85.9885809807127	99.4132714316407	108.053965789795	110.583012941406	110.064543937744	108.490035449463	107.850964147216
246.887299072267	229.068013078614	211.327120258789	193.664620612792	176.080514140624	158.574800842284	140.168462174804	120.861498138183	102.122436546875	85.419805215332	72.222131958008	62.1389349799807	54.1911957382816	48.9646369252933	47.0449812333988	49.0179513549808	57.6746822451176	72.6246921088873	89.6812785136725	104.657739026856	113.367371215821	112.987337734864	106.308773539063	97.5659346469727	90.9930770771483	90.8244568481442	99.0097631435544	112.726158617676	129.049109495117	145.054082000488	157.816542358398	169.724550657715	182.727796082031	193.244188498046	197.69163777246	192.488053771972	171.31619783789	136.564130059082	97.7077084235837	64.2227909194338	45.5852355346684	46.5159971335454	60.6978370573734	81.0493230097657	100.489022694336	111.935503814697	112.713279235107	107.543303819824	100.438808272461	95.4130232966312
224.6807578125	224.698242648926	221.223291359863	214.255903945312	203.796080405273	189.843820739746	169.504998907714	142.779614909179	114.008857805664	87.5339166586914	67.6959805297852	54.6932984365235	45.6317443378907	40.2139447075196	38.142526019043	39.1201147460938	45.1376892656251	56.393498595215	69.9010751694338	82.6739514228518	91.7256597900393	95.6284312094728	96.3732440581056	96.1017519282227	96.9556084121093	101.076467102051	109.167741223633	119.801661715332	131.92310873877	144.476962455566	156.408103027344	171.56239925	190.643264349121	207.881895130859	217.509488401367	213.757240966797	188.628631486328	145.969528755859	97.7747147866207	56.0389715898437	32.7570811767579	33.8793747260744	51.4093308969728	76.4214529213867	99.9902440312501	113.190207458496	112.236384307617	103.079105757324	91.3958101508789	82.8639358315431
227.507843017578	235.959815673828	238.987594909668	236.591180725098	228.770573120117	215.525772094727	192.822311706543	160.660191955566	125.091111755371	92.1667700195313	67.9388656616211	53.1027885742187	43.6240728149414	38.4596335449219	36.566385925293	36.9012451171875	40.8333162231445	49.0579891357422	59.5216062011718	70.170509765625	78.951042175293	85.4740823364258	91.1087353515625	96.4386828613281	102.047606506348	108.519187927246	115.55444519043	122.764257202148	130.597096862793	139.501437072754	149.925750732422	166.574728027344	189.149387023926	210.592692443848	223.847609008789	221.85710144043	196.052372741699	151.138113098144	99.9675180053707	55.3937829589843	30.2701034545898	30.832744506836	48.5129091186524	73.9561997680663	97.8082189331055	110.714569091797	108.371893676758	97.0164577026367	83.1032960205077	73.0874434814453
266.899729492188	272.081458496094	271.825997314454	266.133345947266	255.003504394532	238.43647265625	212.071726549805	175.909266075195	136.489877506348	100.354347117188	74.0434611816408	58.771173513672	50.1769599306642	46.4398897116701	45.7390321357424	46.2534564819338	48.9257506452639	54.9698684396974	62.9719280227052	71.518047551758	79.1943451843263	86.2364980976563	93.5870941867677	100.892617685791	107.799552828858	113.954383850098	118.261443556641	120.956409125732	123.68278134668	128.084061008789	135.803748901367	151.752565890625	174.834844783691	197.68450428125	212.935463083984	213.221639892578	190.747657921387	150.424238036621	103.944445416748	63.0013452402344	39.2880026855471	38.1472188171389	51.7836168493653	72.1829951855468	91.3311522290038	101.213886383056	97.6605125783689	86.0138318793943	72.5298718901364	63.4646602145995
332.987738281252	327.397474157717	317.539842919923	303.414844567872	285.022479101563	262.362746520997	231.21440063086	191.577441431153	149.783738214844	112.165160274903	85.0535769042972	70.2545275332035	63.546765966309	62.2219830583501	63.5718696640631	64.8881166381842	66.7780468405767	71.0471997014166	76.7845909309086	83.0792362392583	89.0201513366703	95.2328661582034	102.324703563721	109.357368650635	115.392566516358	119.492002258301	119.875655542969	117.16905630542	114.042235045898	113.165222264648	117.208048461914	130.845441192382	152.297380122558	174.551773920409	190.596531253906	193.419560791015	176.931162311523	145.806063370117	109.178814297119	76.1839654228519	55.9560670776373	52.1090552429204	58.5532296984866	69.8676864721679	80.6315215917966	85.4238310852046	80.6225306672358	69.8415563193354	58.5140344692378	52.0730915446774
408.475107177732	388.06477314453	365.320182116698	340.241334094237	312.828229077148	283.080867065429	247.323344981933	205.55566282666	163.291675215332	126.045236763672	99.3302020874019	85.4471984519038	80.7203227800288	81.6986341737055	84.9311917348627	86.9670545654291	88.1439235176996	90.7624258570551	94.3160103050532	98.2981255832516	102.202220413208	106.894876045166	112.713793331421	118.359100396606	122.530925365356	123.929396362305	120.259728380371	112.3885026698	103.757896741211	97.810088105225	97.9872542724615	108.366810581299	126.653972024659	146.732615594972	162.486618284669	167.799857086182	158.862531436036	139.752056672608	116.183133641113	93.870463186767	78.5287461547844	71.5615852722161	69.1591799755856	69.2161261743164	69.6270197778323	68.2864566955571	62.4468900896001	53.5119226870121	45.6028747446292	42.8410665192873
476.065073974609	440.240265942382	404.35806529541	368.418472033691	332.421486157226	296.367107666015	257.471570635254	215.734875064941	175.332669842285	140.440603854492	115.234325988769	102.243534088867	98.6844622299802	100.762563646484	104.683291572754	106.652099243164	106.777099385254	107.587989842773	108.922601524414	110.618765338867	112.514312194824	115.654217285644	120.146593338867	124.423977564453	126.918907172363	126.063919372559	119.276309299805	107.601052147461	94.912205213379	85.0838257954103	81.9899711914064	88.8301307060549	103.021599474121	119.765143538575	134.261528942383	141.711521728516	140.801410818848	134.730685518066	125.469912443359	114.989658211914	105.260489440918	95.348140393066	83.9388999902341	72.4341668383788	62.2353395434571	54.7438167114259	48.3225329916993	42.0372226469728	38.343483703125	39.6969141860352
518.460876464844	470.080863037109	423.84454284668	379.751915893555	337.802982177734	297.997741699219	258.732088623047	220.006022949219	184.225703430176	153.797288818359	131.126937866211	118.537882263184	114.426016174316	115.30649206543	117.694462402344	118.105079650879	116.431293151855	114.996334594727	113.960779968262	113.48520526123	113.730186462402	115.942579406738	120.015333435059	124.078164794922	126.260789733887	124.692924499512	116.788045532227	103.793008666992	89.587599243164	78.0516026000976	73.0648040771484	76.748858215332	86.5172414550781	99.1874719848633	111.577067993164	120.503547668457	127.007445983887	133.210417480469	137.551659698486	138.470370178223	134.405746459961	122.312052093506	103.229822052002	81.7276610107422	62.3741736450195	49.737964630127	43.4384015197754	40.4297478637695	41.282952331543	46.5689635925293
534.641793212891	474.706783291016	419.555975375976	369.189369467773	323.606965566406	282.808763671875	247.098311972656	216.47561046875	190.485336877442	168.672168916016	150.580784301758	137.59602586792	130.021441802979	125.779767857056	122.793739780273	118.986093322754	114.035327723999	109.326285817261	105.341218743286	102.562377642822	101.472013656616	103.619624398681	108.68370910852	114.340021365112	118.264314747436	118.132342834473	111.719730737793	100.575976071411	88.0376411679687	77.4412883601074	72.1234799804688	72.6286090910644	76.7323008034667	83.617965524658	92.4690136616209	102.468855621338	117.348906108398	137.653558184815	157.785689793702	172.148178878174	175.143903381348	161.483675512696	134.898909976807	103.323388459473	74.6908926464846	56.935204223633	51.3179780922853	52.5500264619143	58.7388669804691	67.9920172958989
536.138999023437	463.346753046874	398.69832928955	342.193727751464	293.832948432616	253.615991333007	224.521566662597	206.549674421386	195.232249294434	186.101225966797	174.688539123536	160.821733023682	147.479517877198	134.920577295532	123.403594890137	113.187254272461	103.753390629272	94.929548219604	87.4929742633051	82.220915980224	79.8906205902093	82.3975592434075	89.2235671265863	97.5254375145258	104.459963682006	107.183938903808	104.162933429199	97.2924184083251	88.8740384672852	81.2094382321779	76.6002623291018	73.460412234131	70.2554581965331	69.3645480021969	73.1668294370112	84.0414502868647	108.986027509765	146.414462581787	185.830330065919	216.737204525148	228.638660522463	213.634122991945	178.721208891603	135.750780820314	96.5737013769537	73.0408331604009	68.5019679450689	75.0565306650398	87.6798336586924	101.347189264405
524.483576049805	440.320444011231	367.6070636792	306.343435053712	256.529558134767	218.165432922364	197.011733151856	193.068458823243	197.694599333496	202.249144079589	198.091082458496	183.316329390869	163.68555861206	142.054897741089	121.280474396973	104.218416198731	90.192247507935	77.2978832452397	66.5500368682867	58.9634218347174	55.5527516021735	58.4868909555671	67.0893642564704	78.1068743275152	88.2861239913335	94.373816070557	95.7304631162112	94.5249299132081	91.7164476350097	88.2642474550779	85.1275605468747	78.4858436716307	67.6996093803711	58.4996725312502	56.6168479824223	67.7819505920414	102.116406422119	155.799672233887	213.649608934326	260.484077430419	281.120938629149	265.217861822508	222.896273072509	169.669668441161	121.051543990478	92.5553957824702	89.7051474504389	102.158468286376	121.629472840331	139.832275662352
501.206606445313	409.947527890625	332.617637636719	269.216935683594	219.74542203125	184.203096679688	170.578691899414	178.87220769043	197.100545646973	213.280607363281	215.429294433594	200.181140629883	175.524878222656	146.508706553955	118.18082496582	95.5894328002931	77.9586640002443	61.9230523376466	48.6463968981936	39.2924967675783	35.0251510314944	38.0981265498049	47.7355572653811	60.556792888428	73.1811831291506	82.228077697754	88.0351293085938	92.8561048215332	96.184525165039	97.513911267578	96.337784057617	86.9464794306639	69.6776501010741	53.0957922255859	45.7654019609376	56.2509754638673	96.9376390795897	162.115728703613	233.207554818115	291.635427905273	318.821658447265	302.689359295654	255.623656795654	195.739881669922	141.153364641113	109.979436431885	109.642292980713	128.06504713916	154.111404999511	176.645072654052
467.839172363281	376.547676391602	300.065510253906	238.392673950195	191.529167480469	159.474990844727	151.232323364258	166.801165039063	192.678246887207	215.360299926758	221.344055175781	206.517492401123	179.882790924072	147.60798109436	115.861093261719	90.8101577758789	71.65940574646	54.2968169403076	39.9160446929932	29.7107423400879	24.8745632171631	27.4417730407715	36.6166029205322	49.3476542816163	62.5835285491944	73.2728271484375	82.6897415161133	92.8685373687744	101.89792755127	107.866624908447	108.863342285156	98.0838955383301	76.8024761047363	55.2253601989746	43.5588240356445	52.0091438293457	93.6473217163084	161.669173553467	236.468196136475	298.437886260987	327.971740722656	312.503082702637	265.102914337158	204.621250854492	149.90810748291	119.813499450684	123.028180908203	146.985475036621	178.649250610352	204.983376403809
414.681469848632	333.636140612792	266.054945861816	211.937885595703	171.284959814453	144.096168518066	138.715903539551	155.144164878906	180.864364786621	203.359915513183	210.114229309082	197.278133166015	173.196018916992	143.641646074463	114.388774150879	91.2111626586914	73.3713053498536	57.0200292160645	43.2635936293947	33.2082579619142	27.9602815856935	28.8456518952638	35.1268626425782	44.8149327358398	55.9208810832519	66.4557265930175	78.7111405083007	94.0131102236329	108.924128874268	120.006689595459	123.823285522461	113.525351262696	91.4045580593264	67.7337540012209	52.7857871772463	56.8335056762697	91.3038976804197	149.348397797119	213.826523753174	267.59779327539	293.521724090575	280.401418092773	239.663863464111	188.104407363525	142.518396949951	119.701179382324	128.846770601563	158.758272501709	195.644661171387	225.714912699219
340.712777465818	278.333139416502	226.362305065917	184.800274414062	153.647047460937	132.902624206543	129.022845452636	142.007711199218	162.173460243652	179.8363313833	185.312563415527	175.728845817626	157.541019391357	135.059049920776	112.592903189941	94.4525449829103	80.0231857169192	66.431514869263	54.5997168140873	45.4499759255375	39.9044765777592	38.169425103516	39.6300319200441	43.9769875281983	50.9009824288329	60.0927071228026	75.0241199453124	95.9014272291261	117.516691471436	134.661975169434	142.129340820313	133.776462585694	113.075298800782	89.2393382231452	71.4820696103521	69.0169817199711	89.7756361491698	127.61570705957	170.639852055419	206.950728740965	224.650994720457	215.414720605222	187.17346799243	152.416130965087	123.6316036062	113.308779998779	130.621544479248	167.243967658936	209.415223033204	243.374484097413
260.482801147463	220.365796154787	186.83119136963	159.878986791993	139.509182421875	125.721778259278	122.53823511377	129.958552985352	141.950540659669	152.482006922364	155.520760559083	149.440507663819	138.262709046143	124.426805565064	110.37223807959	98.5384474487304	88.4997979427488	78.6299956556393	69.5674941820064	61.9507471164546	56.4182080535884	51.9213604653316	48.034568621948	46.3306073155517	48.3822513382569	55.7622754821778	73.1034186728516	99.3571643822021	127.574404221924	150.806029803711	162.102932739257	156.396340605224	138.318992327148	115.474046540038	95.4646618789055	85.8939969787592	90.4748721003417	104.138514820313	121.31569474756	136.437181490969	143.933744659426	138.929411166018	125.137001271486	109.870474606202	100.443790800538	104.170909484864	129.876563488282	172.684779723877	219.358458947998	256.660501916992
188.541246826173	169.461234179688	153.305208276368	140.073169116211	129.765116699219	122.381051025391	119.647158533203	121.563439222656	125.540613436035	128.989401515625	129.320523803711	125.983996012451	120.706004580322	114.311525939087	107.625536520508	101.473012756348	95.6858931224364	89.7141933309325	83.8100056680906	78.2254224201658	73.2125358734128	66.6097257805174	58.2489306173094	51.3725807547606	49.2231065638427	55.0429384155273	74.423775536621	105.20399767981	138.996056004883	167.412401671631	182.065485839843	178.944096419189	163.639932636474	142.169812627197	120.550554526855	104.798976470947	94.8139405117187	86.584234558838	80.2615655339359	75.9976403586433	73.9441659545906	72.3319107011726	71.0597366506354	72.7814912338871	80.1510218818362	95.8221760253907	128.135888575684	175.322927912109	224.871891667969	264.271377476563
139.43782043457	135.346576843262	131.627959289551	128.281967773438	125.308602294922	122.707862854004	120.734701721191	119.389118896484	118.288685974121	117.05097454834	115.293556213379	112.930188171387	110.215822692871	107.279823974609	104.251556213379	101.260383605957	98.4662223510742	95.7828296508789	92.9703312072754	89.788852722168	85.9985198974609	78.7427888488769	68.1815757751465	58.5996965026855	54.2819668579102	59.5132026672363	80.4599293823242	114.265603118897	151.680435699463	183.454638946533	200.338424682617	198.978841125488	185.542413726807	165.058570159912	142.556738098144	123.066345214844	104.205176361084	82.6202797546386	61.8849781188963	45.5725941772461	37.2564506530762	37.0086401367188	42.4469474792481	53.463233795166	69.9493601989747	91.7971878051758	126.923580688477	175.400631439209	225.353043945313	264.905522094727
114.983971435547	120.066015214844	124.098410688477	127.081157856445	129.01425671875	129.897707275391	129.494983382813	127.806085041016	125.185801465332	121.988921871094	118.570235473633	114.392481253418	109.219133066895	103.856082443359	99.1092209121093	95.7844400024413	94.5714863852538	94.9330990410156	95.8346579633789	96.2415431459962	95.1191345825197	89.436726510254	79.8840656000978	71.007210496094	67.3522198422854	73.4651522827151	95.602128456055	130.73244259961	169.471913755372	202.436360965332	220.241603271485	219.6762934917	206.996552264649	187.019400363526	164.561858561524	144.440947631836	123.990681260499	99.9997122653812	76.4670201174319	57.391584287598	46.7723842468266	44.8368874790043	48.9191076701663	58.6778435944826	73.7718940261232	93.8600577392579	126.513102882324	171.958496939209	218.840087687256	255.801722903808
105.479895874023	117.134800393066	126.820826804199	134.537975107422	140.286245302735	144.065637390137	145.671279511231	145.103171666016	142.66862164209	138.674937227051	133.429426208497	125.323623719971	114.152657903076	102.329226057495	92.2660254829099	86.3757534790036	86.0785178282468	89.7658536641844	95.3075993131103	100.573593101318	103.433673355103	101.019360231446	94.7507615128178	88.9305969637457	87.8615863487555	95.8464494323737	118.867213527344	154.05539879065	192.437964253175	225.041868945801	242.894071899415	242.663712785889	230.332818917969	210.897680787842	189.354588887696	170.699833709718	153.228898558106	133.610923104737	114.402682393312	98.1609514675307	87.4425053710952	81.559038777345	78.8060349904796	80.215952000489	86.8212477973638	99.6543803710939	125.888414525879	164.835044935058	205.734674392334	237.827705691406
108.208419555664	123.486645773926	136.346758217773	146.788756887207	154.812641782226	160.418412902832	163.722412048828	164.724639220214	163.250581717285	159.125726840332	152.175561889648	139.553519901855	121.375942676758	101.912680659424	85.433584294922	76.2085040283206	76.3912655451663	83.1353018820803	93.2098745107423	103.384244902832	110.427674530029	111.816424752685	109.704321256347	107.876972000488	110.119984944579	120.218968048095	143.66981222705	177.948778841796	214.81203151831	246.015733882568	263.316049560546	263.177520856689	251.096038687011	232.374789594848	212.316960123535	196.225736816406	183.906675835815	171.824319486205	160.270333524046	149.536383705809	139.914135787962	129.359162022215	117.677018570922	107.934347056518	103.19778910144	106.533986328125	124.639321035645	155.469365475708	188.979546199708	215.125289759034
120.452368286133	136.055264753418	149.227755510254	159.96984055664	168.281519892578	174.162793518066	178.107202937988	180.114748152344	179.445116903808	175.357996935058	167.113075988769	150.912074129883	127.248532863281	101.819872091553	80.3235117172852	68.4568716430665	68.9136784011231	77.8956520563965	91.3622028105469	105.272740865234	115.586676422119	120.153654814209	121.66740257373	123.353451701172	128.437334197021	140.144582061767	163.424552186035	196.126889902832	230.827559876221	260.102526770264	276.527755249023	276.454139552734	264.831036572021	247.132104946533	228.831003315918	215.401390319824	208.010860675537	203.010308623291	198.648342087158	193.17356899121	184.834597259521	170.421325204101	151.101347542236	131.689816805908	117.001885527099	111.852706237793	122.355627828125	145.300548610108	171.517445248536	191.836294408203
139.494567871094	151.774370727539	162.015369262695	170.217563476563	176.380953369141	180.50553894043	183.284474121094	184.717758911133	183.765662414551	179.388453735352	170.546401977539	153.229190734863	128.129973937988	101.264226196289	78.6474221191406	66.295036315918	67.0497052612305	76.9011125488282	91.5853034667969	106.838323303223	118.396217346191	124.35678515625	127.562663208008	130.867152160645	137.12355267334	149.185165405273	171.546061035156	202.304039123535	234.717993652344	262.046818603516	277.549407958984	277.729990722656	267.082637573242	250.851005004883	234.278749511719	222.609527587891	217.52830065918	215.539297729492	214.115076660156	210.7281953125	202.851211547852	186.929596313476	164.648311035156	141.339149291992	122.333904663086	112.964370727539	118.627140319824	135.767684387207	156.291113677979	172.10253894043
173.149627929688	174.823380996094	175.772965671387	175.998381955566	175.499629848633	174.276709350586	173.107531041015	171.992094919922	169.76353511792	165.254985765625	157.299580993652	142.776510214599	122.463684008057	101.042318255127	83.1936288369141	73.5988316345216	74.6127219404299	83.1144891672365	95.5719403762208	108.452882628662	118.22512298584	123.115574373047	125.479032082764	127.975126727051	133.263488917969	144.003749267578	164.315606666504	192.425974040039	222.155303052246	247.324045367187	261.752652648925	262.525421301025	253.762050214111	239.836094782837	225.121110401855	213.99065246582	207.453802098999	202.594855704956	197.90019159729	191.856188089599	182.949223495483	168.361305002197	149.101513734008	129.396838910034	113.474269749389	105.560795471191	110.206272112305	124.592706859985	141.895315658935	155.289314453857
223.228997924806	207.246486628419	192.799511015626	179.888071086426	168.51216684082	158.671798278808	151.270492402831	146.30824921289	142.429778205321	138.279788876464	132.502990722655	123.667429681884	112.676632756591	101.678531039795	92.821055624512	88.2521376037602	89.333429195313	94.6329763371586	102.108300702637	109.716923965088	115.416367797851	117.546199304443	117.468070702636	117.672631337158	120.650530552734	128.892417694091	146.123437326171	170.68315655249	196.983858525634	219.437826398193	232.457343322753	234.016150055419	227.839391161132	216.966455505736	204.436731955077	193.289609374999	183.129466607055	171.930044407348	160.284774513548	148.787088663329	138.030418594359	126.59373927661	114.081429551635	102.625026964477	94.35606906018	91.4060933837886	97.3664862612302	110.816222662475	126.368223098632	138.63540808081
278.010763427733	242.774561674804	211.499956000976	184.18694640625	160.835532890625	141.445715454102	126.993400042237	117.47858665503	111.437416374146	107.406030281251	103.920569458009	101.494488390015	101.103693022827	101.978001628052	103.347232477295	104.441203842163	105.491763303466	107.012365346801	108.655238600952	110.072611694702	110.916713256836	109.614022059082	106.396385682251	103.62408596875	103.657404760987	108.856623901368	122.547651176026	143.15696535669	165.695704764161	185.175007719239	196.606012542726	198.921656583985	195.447847629151	187.785179654176	177.534246635011	166.295642547608	152.063084714967	133.769510486451	114.424343877565	97.03700890381	84.61692958069	77.4109046589369	73.412651461549	72.2519718624276	73.5586677354742	76.9625409545902	84.9791623642582	97.8553307152103	111.817689740723	123.092883174073
325.773010009765	275.138480185546	230.279251333008	191.195323452148	157.886696542969	130.353370605469	109.496295794922	95.3154721113283	86.4594743217776	81.5768771933597	79.3162554931643	81.8502255922854	90.0797376459962	100.745867097656	110.589689390625	116.352279968262	117.36766054248	115.808447484375	112.673608226074	108.962110199707	105.672920837402	101.284404745606	95.1305836362306	89.4939105996095	86.6568387260744	88.9018211059573	99.16634637793	115.928779148438	134.782886459473	151.322435353028	161.141192871094	163.961420484864	162.720606833008	157.835359708741	149.722286905274	138.797996215821	121.762446954346	98.3379005920414	73.4744181579593	52.1220606811528	39.2308891906743	36.5968066713872	40.9197724372562	49.5059320109865	59.6614309152833	68.6924146728516	77.9156800190431	89.1271299387208	100.351569328858	109.613803086426
354.793823242188	298.069116210937	247.542347717285	203.21351776123	165.082626342773	133.149673461914	107.999221496582	89.6312704467773	77.1689767456055	69.7354968261719	66.453987121582	70.3271805419922	81.9396394653321	96.7872645263672	110.365956359863	118.171615600586	119.241057189941	116.577014038086	111.62426373291	105.827583862305	100.63175201416	94.5227094726562	86.5372711791992	78.9465252075195	74.0215596313477	74.0334625244141	81.55762109375	95.0799766235352	110.737448303223	124.666955322266	133.005416870117	135.854921356201	135.790855987549	132.660088150024	126.309485229492	116.585914611816	99.7353438568116	75.8598613739013	50.5905158233641	29.5583558654785	18.3944301605225	19.9354508361817	30.4273854522705	45.6151658172607	61.2437237396241	73.057991027832	81.0474188232422	88.0487192535401	94.0777156066895	99.1502311706543
356.642545410156	307.85753465332	263.542052907715	223.69610017334	188.319676450196	157.412781738282	130.795489466065	108.467799633545	90.6996020980228	77.7607867167971	69.9212433471681	69.872593713501	77.4349112442627	88.5707633529051	99.2427174528807	105.413340957641	106.707330579345	105.816308042358	103.303228278442	99.7310462193602	95.6627167968749	89.5050074531249	80.8826149002685	72.1853879750976	65.8031755144042	64.1258263549803	69.3294079060057	79.820687609619	92.3355643520506	103.609937019531	110.379704498291	112.641379986084	112.571030892089	110.173887419677	105.455179772216	98.4201381530759	85.9684616135253	68.0966633513183	49.4551947895508	34.6945073513185	28.4650524597171	34.0702664077153	48.4098482465825	66.5286435368656	83.4714978391118	94.2832567138676	97.1936880268558	95.5062280710451	91.8762250478515	88.9590271586912
339.133786132812	308.6831528125	279.341733100586	251.109526997071	223.986534501954	197.972755615236	171.738405146241	145.283483094972	120.602667247438	99.6906353896492	84.5420653076177	76.7581056046145	75.0089710899658	76.8929388587643	80.0082860061029	81.9532896270745	83.579856525634	86.4891353050531	89.4032657593989	91.044387682739	90.1346408691405	84.9210572812499	76.2555437230223	66.7675522504881	59.0865349196776	55.8419437866209	58.7629747067868	66.0966596428219	75.249204811523	83.626816429687	88.6357007141108	89.8411433090814	88.9723400700677	86.681362530639	83.6202822243646	80.441170684814	75.4566065367429	68.2318754244385	61.298109410767	57.1864405585946	58.4280009307872	68.478583037843	85.6507655045179	104.760859565065	120.625176453737	128.060027404786	123.106901231446	109.221590444214	92.3418618232421	78.4054821486813
314.913531982423	306.109373334961	294.562176665039	280.271941972655	263.238669257811	243.462358520507	218.388000058837	188.015593872802	156.177654515258	126.706696539062	103.43523449707	86.5628555037839	73.5345498572998	64.0509368858646	57.8126359177252	54.5202662811287	56.4655690285652	63.8481312745368	73.2303414403081	81.1745879471439	84.2432592163088	80.5067521376954	72.256807763794	62.3878307597657	53.7942257907716	49.3703975219728	50.4464226223147	55.0926979816897	61.3141085966801	67.1155394638676	70.5018755798344	70.3953801430669	68.1261298225103	65.3107298204351	63.5657853391119	64.507901580811	68.2197493397218	73.6235918143309	80.595422813354	89.0112361455069	98.7470256195056	113.195256844969	132.438600616088	151.388358518431	164.955832137572	168.052323059081	154.558094562011	127.865612255981	97.1544812224117	71.6043065427247
296.62776953125	305.699598867187	308.824171970215	306.001488840332	297.231549477539	282.514353881835	258.304305725585	224.601405008789	186.7240462229	149.990623859375	119.719532409668	94.8659826994628	71.884378401123	52.3419032761232	37.8057410859377	29.8430755920413	31.9714020878909	43.1459313991702	58.0904205856935	71.5286267072755	78.1843068237305	75.9979852031251	68.487157138916	58.7410362290039	49.8488360712891	44.8997702636719	44.9678527788086	47.9936078847657	52.3660146225587	56.4740520332032	58.7066991577149	57.2452593059083	53.1637464504396	49.1902056265871	48.0526818696291	52.4792202148439	64.2778607357177	81.6299067420653	101.823298123657	122.145974770263	139.885876571655	158.255143947509	179.061816971313	197.487685013549	208.714537444702	207.924163635253	187.318304143554	150.109099389282	107.993938534912	72.6702107429197
296.922485351562	313.017232055664	321.748507385254	323.116311340332	317.120643920898	303.761505126953	279.047353668213	242.978189544678	201.541324691772	160.724071044922	126.513740539551	97.2466264801025	68.9311875762939	44.06298387146	25.1375754089355	14.6505222320557	16.7042897033691	29.6351711273194	47.289468460083	63.513483657837	72.1535186767578	71.1306496582031	64.5473419647217	55.5219813842773	47.172953704834	42.6186447143555	42.9153663024902	45.9841946105957	50.2406618041992	54.1003000488281	55.9786415100098	53.3319496154785	47.2165362548828	41.4480062866211	39.8419645690918	46.2140159606934	63.6509114379882	89.608914428711	119.457898468018	148.567737091065	172.308303833008	193.693100463867	215.808877960205	234.135383666992	244.152364929199	241.339569091797	217.158566101074	174.622857727051	126.540089050293	85.7179051513671
328.823826660157	336.414744057618	337.698418491211	332.674849960938	321.344038466797	303.705984008789	276.090055590332	238.496253211426	196.430523366943	155.398812551758	120.907067260742	91.4708253645018	63.4194558664549	38.9796519606933	20.3781068413085	9.84151370239255	11.1768408256836	22.8996260817871	39.2994170480956	54.6657613020019	63.2882064208983	63.2846471796874	58.4620518601073	51.6435782998046	45.6523843364258	43.3116278076172	46.0443763422852	51.9685247153322	58.9494714833987	64.8526152031253	67.5433544311526	63.5661919663088	54.3441954375002	45.0606106464845	40.8986833950196	47.0416594848633	67.4961763945312	98.8067369228518	134.963384852051	169.956163964356	197.775118041993	221.118205300782	243.992063219239	262.349754473633	272.144341740235	269.328887695313	245.865903773438	204.45334819043	157.147453794434	116.004453433594
383.901135742189	372.183199775392	356.926713041993	338.131675541992	315.79808727539	289.925948242187	257.72572381079	219.1974139812	178.525320700805	139.893745916992	107.486991577148	80.485819827026	56.1006960350339	35.5604769825439	20.0940194509278	10.9301802215577	10.9844327883301	19.437539296997	31.9162895067137	44.0474731766355	51.4578800659176	52.6360489804684	50.4974534141843	47.309285158203	45.3387360036621	46.8529977416993	53.9628154807132	65.1567280266118	77.2686177167975	87.1323668886726	91.5818578796395	85.9872071464851	72.459159797608	57.9425411478276	49.3821765119632	53.7228912048342	75.800341796509	110.984644743775	152.022315191529	191.659868284669	222.643819168091	247.173887712647	270.085730488404	288.079767689088	297.856419508424	296.116106140137	276.259626410645	240.486700190797	198.696129240968	160.786715321535
442.615191772459	407.793892473144	372.888537666015	337.899127351074	302.825661528321	267.668140197755	230.744990774171	192.056213257569	154.124166525758	119.471209456544	90.6197009277349	67.6425520894779	48.8581903565675	34.1572490037842	23.430361305908	16.5681605377195	15.358152165283	19.8732473387451	27.4321878590088	35.3537155269778	40.9565721435549	43.1150025454104	43.6165121986086	44.1497338481446	46.4033002390136	52.0658441162108	64.0375639943845	81.1927047102046	99.1809684916987	113.652057566894	120.255674163818	113.228883814208	95.4718850327141	75.6290795217279	62.3448689836422	64.2636551208493	86.8274952219234	124.273454818603	168.438447978027	211.159388767334	244.273191253662	269.446529339355	292.121460312988	309.797973321044	319.976057510009	320.155702026367	305.659199004394	278.153222346434	244.654333851073	212.179095316893
485.426773925781	430.718115415039	379.039038991699	330.389544655762	284.769632407227	242.179302246094	201.938488925049	164.047192444092	129.525510674195	99.3935414863284	74.671382751465	56.2919643736573	43.5752211055908	35.1217580911865	29.5321804743651	25.4070933990477	23.5290855305174	24.831086772827	28.1392141280517	32.2795845982666	36.0783151855469	38.651655359375	40.7821937850342	43.7955562583008	49.0173685749511	57.7732565307616	73.635502159912	95.7203549318846	118.66939179541	137.124189699219	145.726325592041	137.925110627685	117.292826840332	93.6555074992673	76.8391858737791	76.6698952331541	98.841724248779	136.803984074463	182.015541703125	225.935264127685	260.022018341064	285.522511820801	308.130833238281	325.976921377197	337.19071502124	339.902152954101	331.384086546386	312.883223275634	288.490286085937	262.295997921386
492.796661376953	428.427161865234	368.833363647461	314.015266723633	263.97287109375	218.706176757812	178.096850708008	142.144892944336	111.027802978516	84.9230803222657	64.0082244873047	49.7849989013672	42.1350705566406	38.8057943115234	37.5445250244141	36.0986175537109	34.7283194580078	34.9353941650391	36.3294703369141	38.5201766357422	41.1171417236328	43.1761549072266	44.9574637451172	47.8773842773438	53.3522325439453	62.7983245849609	80.1235102539063	104.383578857422	129.716755615234	150.26126574707	160.155334472656	152.709776245117	131.832440917969	107.557106811523	89.9175522460937	88.9475555419922	110.107116455078	146.707049438477	190.557354858399	233.468033081055	267.249084472656	292.988216796875	316.14542980957	335.089161865234	348.187851318359	353.809936523438	350.75375402832	340.10701159668	323.672204406738	303.251827636719
449.713809692382	389.315677653808	333.632247297363	282.663518623046	236.409491630859	194.8701663208	157.852053905761	125.355154385742	97.6697009414061	75.0859267534179	57.8940650024413	47.8805267412109	44.8518231826172	46.1283377475587	49.0304538569338	50.8785549316409	52.065814112305	54.3786424516605	57.2272802387699	60.0219677626958	62.1729453125004	62.1890554760746	60.4634713940433	59.2329291845705	60.7341649658205	67.2039148559571	82.4127947729493	104.869647304687	128.918548574219	148.90357470459	159.168801818848	153.867731598633	136.770979961914	116.648294386231	102.269422349121	102.404111328125	121.459625011719	153.589465081543	192.182736004883	230.628542249023	262.31598828125	288.597505585937	313.880357851563	336.135897851562	353.335478359375	363.450452148438	366.476949691407	363.767402472657	355.327614783204	341.163390914063
369.204366088865	321.736133937986	277.798925522459	237.392740842284	200.51757989746	167.173442687987	136.677010221923	109.028282499267	85.2522380079343	66.3738552358397	53.4181126708983	48.3445864119873	50.4699574671633	56.8548616881107	64.5599349265141	70.6458130340582	76.0541784440925	82.744607255494	89.3045758182383	94.3215604823009	96.3830375976573	93.0702587426767	85.3249063507088	76.7751030541997	71.048971485596	71.7746342773439	82.2587688659668	100.082626829834	120.28619201416	137.90944826416	147.992379425048	146.309717582763	136.168140173828	123.905549069336	115.859846140381	118.368933258057	134.0565248667	158.697353052246	188.355846148193	219.096432488037	246.983540405273	273.959457094726	302.647897000732	330.135429331054	353.508623293457	369.854048095703	380.340696874512	386.910856824708	387.811038241212	381.287751418946
273.7848972168	243.096561972659	214.292294826662	187.37209577881	162.335964829103	139.18390197754	116.623752982422	94.6555178437503	75.2174279240725	60.2477145859377	51.6846091918945	51.5388713107909	58.5183467009275	69.6068960090329	81.7883798818355	92.0466589660639	102.028472206542	113.744579172118	124.724871445556	132.499240609618	134.597578247069	127.568933276366	113.060044642333	96.2473389672846	82.3072428735348	76.4161829833983	81.294622788086	93.4916112060549	108.926453000489	123.518452934571	133.186915771485	135.608457799317	133.503542509277	130.357245469238	129.65464224707	134.880808410644	146.643886263672	162.620492094238	181.898412446778	203.565433865723	226.709342895508	253.943279345704	285.87538552002	318.585951704102	348.155268183594	370.663625244141	388.28187321582	403.623151908203	413.431185826171	414.449699474609
185.971969726564	170.804993012696	156.071251713868	141.770745830079	127.903475361329	114.469440307617	99.7443155131838	83.7281009780274	69.0072844357911	58.1683536201172	53.7977962646484	57.8250748347167	68.5258641745604	83.0059705861815	98.3712003715818	111.727359832763	125.323755152832	141.089848797119	155.651681490966	165.635293959716	167.666726928711	157.434247646484	137.187162296142	113.393070004883	92.5195698999022	81.0342611083984	81.1535467944336	88.565694206543	99.9460985986329	111.97015522461	121.313259338379	127.336675850098	132.256807923828	137.031758194336	142.619629296387	149.978523864746	157.967779446289	165.948660951172	175.632162059082	188.729276449707	206.950997802735	233.418180361329	266.990161672364	302.985660371094	336.723395092774	363.522084472656	386.237356353516	407.990064978516	424.496768583496	431.474025404297
128.282150268555	122.269458312988	116.094692687988	109.757853393555	103.258940429687	96.5979537963867	88.0907311401367	77.7372724609375	68.0638212890625	61.5966211547852	60.8619155883789	67.5648903808594	80.0213831787109	95.6736152954102	111.963808044434	126.334182739258	141.275087036133	158.491706726074	174.248520324707	184.810006347656	186.440643310547	174.415370422363	151.224535339355	123.955729248047	99.6965433349609	85.5345687866211	83.4687311401367	88.7739696044922	98.4518958740235	109.504121643066	118.932258605957	127.067095336914	135.907557373047	144.957461853027	153.720625915527	161.700866699219	166.774274658203	169.271638366699	172.378822143555	179.281690307617	193.166107177734	217.253368164063	249.419563720703	284.832750732422	318.660986083984	346.072326660156	370.144023925781	394.097373291016	413.316497558594	423.18551953125
107.047914428711	102.359917805176	98.0480006640624	94.1121630053709	90.5524048291014	87.3687261352538	83.6359708330078	79.3541389223633	75.910964539551	74.694181820801	77.091524902344	84.2494008632815	95.2426536127932	108.351672532227	121.85684700293	134.03856640625	147.22588565918	162.56521184082	176.562962575684	185.725555488281	186.559408203125	174.497501873535	151.868891416504	125.524105102051	102.313671200195	89.0881179809571	87.9259681972657	94.2602030024415	104.97303826709	116.946689861817	127.063373657227	135.86457600586	145.428819660645	154.943875092774	163.597512773438	170.577503173828	173.731922825195	173.602258080078	173.416394141602	176.402216212891	185.78760949707	204.196625273437	229.477340073242	257.693676977539	284.909559067382	307.188909423827	327.219957418945	347.62675433203	364.37695610498	373.438218679687
107.258217773438	99.471017319336	93.2919113061524	88.7208997338867	85.757982602539	84.4031599121093	85.0120123745118	87.5845399897464	91.5873716899419	96.4871364072272	101.750463073731	107.637477350587	114.503759949708	121.959122379395	129.613376147949	137.076332763672	146.286111186523	157.502837077637	167.81933199707	174.328417504882	174.122915161132	163.181196287109	143.441379842773	120.935908846191	101.69722631543	91.7577752685548	93.4364644624025	102.711665218262	116.105014400879	130.138148875001	141.332705505372	150.013968789063	158.500847482911	166.305414841309	172.939744118653	177.915908569336	179.676677118164	178.547334262207	176.863726614258	176.961700787109	181.177103393555	191.001813007812	204.878598554687	220.56964217285	235.837126000975	248.443232177733	260.173905074217	272.521023264646	282.80567019238	288.348929300779
119.414346923828	106.297816958008	96.2983502416991	89.4159467749023	85.6506065576171	85.0023295898437	89.2593993100585	98.4218157182614	109.807153656738	120.732987967773	128.516893493652	132.492495471679	134.448077340332	135.383201243652	136.297429325683	138.190323730469	142.440636914063	148.38199411377	153.946266645508	157.065325825196	155.671042968751	146.48865325879	130.896909151368	113.807957872559	100.133946648438	94.787022705078	100.471531377441	113.912707848144	131.054034114746	147.838992174804	160.211064025878	167.917984067382	173.664097634277	177.827803127441	180.787498947754	182.921583496094	183.605711148437	182.587616304199	180.803817399414	179.190832870117	178.685181152344	179.547257587891	181.152716552735	183.110965034181	185.031410019533	186.523458496095	188.178744662111	190.257663859377	191.87276479053	192.136596158206
134.017588500976	115.53537682373	101.539243098144	92.0291873242187	87.0052095019531	86.4673096313476	93.4186751850585	107.859306163086	125.284421356445	141.189239556152	151.068979553222	153.577830855469	151.718980935547	147.511145531738	142.973040382324	140.123381225586	139.674336137695	140.280094626465	140.872404577637	140.383013876953	137.743670410156	130.442072384278	119.190387875488	107.757069573242	99.9105701669921	99.4193423461913	109.502480384277	127.647682488281	149.026307248047	168.809713253418	182.169259094238	187.979332221679	189.459026909179	188.29676197998	186.180956257324	184.800028564453	184.516198527344	184.203853597168	183.319664334961	181.320301301758	177.662435058594	171.711285234375	163.829071455078	154.967964277344	146.080134257813	138.117751953125	130.407353953126	122.314159886719	114.848364869141	109.020164015626
141.569229125977	119.878757019043	103.48651550293	92.3925045776367	86.596724243164	86.0991744995117	94.5303835449219	111.890351379395	132.733285705566	151.613394226074	163.084884643555	165.656859130859	162.95984588623	157.230191650391	150.704243164062	145.618347167969	141.97208215332	138.274550292969	134.526383850098	130.728215087891	126.880676269531	121.063653259277	113.27672454834	106.400061340332	103.313834838867	106.898216247559	121.000622924805	143.700940734863	169.228043640137	191.810805603027	205.678100585938	208.600723632813	204.426092102051	196.498013427734	188.160295043945	182.756744384766	181.405312866211	181.876795532227	182.494265258789	181.580794921875	177.459457397461	169.372222167969	158.437040649414	145.790958618164	132.571021850586	119.914276123047	106.032610717773	90.1679951171875	75.0025953979491	63.2185776367187
141.166812011719	118.539835698242	101.376331513672	89.6762994580078	83.4397395312499	82.6666517333984	90.8437434550781	107.971014696289	128.818404371094	148.155851393555	160.753294677734	165.799623665039	166.781545746094	164.915726758789	161.418832541016	157.507528930664	152.219172267578	144.742651993164	136.521933597656	129.000982571289	123.623764404297	118.926304709961	113.945959828125	110.878691338867	111.920460822266	119.267229858399	137.819675125	166.113822235352	196.798656172852	222.523161920899	235.936324462891	232.800010650391	218.014897161133	197.938183717773	178.927070042968	167.338755859375	165.11580430957	168.020082245117	173.137744952148	177.554947716797	178.357845825195	175.849039382813	171.971091532227	166.270102115235	158.292170973633	147.583397949219	131.181701495118	109.389681716797	86.6504609345706	67.4071614687503
139.142812744141	116.388572792969	98.8940740454101	86.6593165014648	79.6843001611327	77.9690250244139	84.3317258852537	98.7724027436521	117.063703408691	134.978275689453	148.288767395019	157.49720737207	165.421830414551	171.309593252442	174.407452615723	173.962365234376	167.759024283204	156.299458608887	142.906628449219	130.903494041992	123.613015625	120.015227005859	117.894821359375	118.781747974121	124.205956138672	135.697395141602	159.645429356934	195.030092592286	232.267338286622	261.773119878907	273.963390808107	261.642053020509	231.198470890137	193.426791497558	159.121161923339	139.075729248046	136.316223783202	143.646547475097	156.528104856445	170.422300459961	180.790538818359	189.889519398438	200.74497251172	209.971848958009	214.185099537111	209.99967504883	193.072707771486	165.660897171877	134.278544832521	105.439952335939
136.850916503906	114.607151071777	97.1854970117188	84.5859543237305	76.8085230078126	73.8532030639649	77.6205022373049	88.1104205278324	102.472196317872	117.855067989747	131.408273925782	145.144545201172	160.964389561035	175.848710392578	186.778411083008	190.734395019531	184.263692240234	169.379033820312	151.259874702637	135.085669830078	126.035874145508	123.471056907715	123.938248154785	128.396593998535	137.805240550781	153.123333923339	182.19731143164	224.387742334472	267.924970658691	301.039340431151	311.96119567871	290.600072218749	244.802407366699	189.703897396484	140.440238582032	112.147127197266	108.742446070313	120.135731018555	140.450157799805	163.808902171875	184.335139892578	206.515205723633	234.266982493163	260.860968058592	279.567660277342	283.657557006834	267.514849738279	235.625873233396	196.414340255369	158.303963567381
135.64480847168	114.377753303223	97.3963543261719	84.7006115405273	76.290524946289	72.166094543457	73.336243913086	79.8009730551759	90.0468965981447	102.56062917041	115.828785400391	133.136572101563	155.492912854981	177.96999744043	195.640015637695	203.575157226562	197.405230178711	180.415441307617	159.161078655762	140.197430265625	130.079784179687	128.434431176269	130.891179227051	138.010592164551	150.353233821289	168.479668029785	201.194747160156	248.124761990722	296.062433966308	331.800484531738	342.131635131836	315.147289720703	259.652300668457	193.509562043945	134.581967916015	100.732412353516	96.1303459541015	108.867172671875	132.688716610352	161.340801873047	188.569252563476	220.747641867188	262.045420381836	302.902228329101	333.757705930664	345.051493408202	330.317347586913	295.928841652343	251.585340366698	206.986208492187
136.878173828125	116.882562255859	100.672399902344	88.2476867675781	79.6084228515625	74.7546081542969	74.1051223144531	77.6599653320312	84.7908177490235	94.8693601074219	107.267272949219	125.868223022461	151.09108996582	177.110373657227	198.100573974609	208.236190795898	202.855692138672	185.842744750977	164.189646606445	144.888695678711	134.932189941406	134.045986572266	137.568553588867	145.911105224609	159.484855712891	178.701019287109	212.357162353516	260.179142089844	308.970608886719	345.535213134766	356.676605224609	330.756927001953	276.573744873047	211.583846069336	153.244017822265	119.011047363281	112.215798217773	121.220412231445	141.028594116211	166.644048583984	193.07048034668	227.608371337891	273.588585083008	320.060398681641	356.073089233399	370.675933837891	357.289421508789	323.214034179687	278.319038330078	232.473700439453
140.551012573242	122.121577929688	107.013633740234	95.227180004883	86.7622167236329	81.6187438964845	79.9271374414064	81.6873973583985	86.7039597705079	94.7812608007813	105.723736572266	123.339497963867	147.758920893555	173.269839042969	194.16008609375	204.717495727539	200.615078120117	185.660944150391	166.345578554688	149.159466069336	140.593091430664	140.305723095703	143.970371240235	152.098133178711	165.200106225586	183.787387695313	215.684557011719	260.550882631836	306.649495419922	342.243526240234	355.596105957031	337.4289840625	295.566739980469	243.926749472657	196.426388300782	166.983032226563	156.998802861329	157.195449697266	165.469790317383	179.718642304688	197.838823242188	227.097394135742	268.89647659668	312.335479116211	346.513810185547	360.530878295898	348.431071503906	317.481450815429	276.615434145507	234.76643940918
145.760867919922	129.306678479004	115.656219897461	104.809492175293	96.7664953125003	91.5272293090824	89.0515083593753	89.3393324633792	92.4509803295901	98.4467306665041	107.386862182617	122.620440292969	144.107279191894	166.823780756836	185.746346865234	195.851379394531	193.568685429687	182.247330385742	167.242603635254	153.909794550781	147.604192504883	147.786549572754	150.886672839356	157.713434191895	169.075705517578	185.782358703613	214.030647260742	253.28132326416	294.238506447754	327.60631654541	344.088873291015	338.181313251953	316.080889938965	286.044898500978	256.330634086916	235.195391845705	221.322110029299	209.20592520508	200.822429995118	198.147217021485	203.15587890625	222.533681254883	254.963562319335	290.417623691405	318.86796696289	330.286693725585	319.869484111327	294.301603725585	260.789532370605	226.539749848632
152.507739868164	138.437863903808	126.600158374023	116.994623278808	109.621258618164	104.480064392089	101.478235068359	100.615770646972	102.031879426269	105.86576970459	112.256649780273	123.711050009766	140.13616486084	157.772198798828	172.859356289063	181.637841796876	181.716514067383	175.601903457031	166.880721848145	159.139681123047	155.965493164062	156.488466003418	158.31745838623	162.75700826416	171.111653588867	184.685932312012	207.395433100586	238.370463986817	271.737641970216	301.623584050294	322.154907226563	333.013914570313	338.116194748534	337.938293154295	332.956755180662	323.6481262207	305.185719721677	277.251838754881	247.086513149412	221.929772734374	209.021647338867	213.917232695313	231.789842250977	254.306832407228	273.135559565431	279.943380126955	271.604659331056	253.674492910158	230.841333005372	207.793631757813
160.791628417969	149.515134204101	139.845449169922	131.782573315429	125.326506640625	120.477249145508	117.207317568359	115.516711909179	115.446657060547	117.038377915039	120.333099365234	126.611327114258	135.845577900391	146.115093168945	155.499114365235	162.076882934571	165.058564033203	165.724663364258	165.259933193359	164.849125786133	165.676993408203	166.411472387695	166.262727880859	167.228855395508	171.307950439453	180.498108520508	195.77891453125	215.818304799805	239.146901987305	264.295328754883	289.794207763672	321.926788017578	361.672654409179	399.606933432616	426.30475158203	432.341235351561	408.589631938475	361.333190346678	304.262039780272	251.066309443359	215.436128540039	201.248048457031	199.375316391602	204.003105263673	209.316587993165	209.500937500001	203.636597163087	195.600118369142	186.770836049805	178.528085136719
170.612533569336	162.538489379883	155.392092285156	149.173342285156	143.882239379883	139.518783569336	136.238755859375	134.04215625	132.695313232422	131.964555297852	131.6162109375	131.321271606445	131.235518310547	131.852463867188	133.66562109375	137.168502807617	143.594835327148	152.615610107422	162.380237670898	171.038128540039	176.738693237305	177.555568725586	174.722481323242	171.128975585938	169.664596069336	173.218887329102	179.181091552734	185.624845703125	196.466286499024	215.62155065918	247.006774902344	304.91993359375	386.750268920899	471.050819335938	536.374623291016	561.274719238281	531.533846679688	461.449979980469	372.349009887695	285.556827148437	222.399322509766	184.526128540039	157.719984741211	139.506442260742	127.411052246094	118.959365844727	115.965297607422	120.078480102539	128.578041503906	138.743109985352
[truncated: 401 more columns]
