# Supplementary material for: Laminin-defined mechanical status modulates retinal pigment epithelium phagocytosis
Source: EMBO Rep. 2025 May 19;26(13):3357–83. doi: 10.1038/s44319-025-00475-9 (PMC12238246; doi:10.1038/s44319-025-00475-9)
Supplement: Supplementary file 4 — Source data Fig. 2 [file 44319_2025_475_MOESM4_ESM.zip › Figure2/2H/SressValues_LN332_20.csv]

0.630607976957153	0.102396451273407	0.0154022398700474	-0.757827010461907	-0.0783257330699552	-0.326770266146153	0.539394275156095	0.824627333989559	0.0190979501488985	0.966991636093401	0.852903588619149	1.04985593884385	1.2567972424502	1.20679251527189	0.919129739097507	0.826726702281958	0.511064940026994	0.675515051512544	-0.0979995571199583	-0.00349050746971158	0.288751587892984	1.06441293833366	0.999381648553002	0.178051983917982	0.861307499785976	1.02819006462738	0.672888507673551	-0.263676018567542	-0.850880719972615	0.28635858326556	-0.102369718824403	0.0408202209924795	-0.673615539579053	-0.455485993082877	0.13132852775682	1.52454321068558	1.61143587821162	2.06349980493977	2.36108442307548	2.00724836194099	1.6687349470751	1.44326384261248	1.39821464983062	1.51549782246319	2.70997112569332	1.53593974240583	1.2455502828659	1.43858078999658	0.0294300394928459	1.46880396769766
0.325133512309534	0.450510598551931	0.188482033401816	0.138184274413337	-0.480486383271371	0.119460851366882	0.0684607881622303	0.479511019463527	0.600445504130127	0.716012512037394	-0.213663684749453	0.269334723293644	0.952691345263019	1.03760730954081	1.95504450675583	1.95372690170892	0.806676148166769	0.924171716151543	0.451751971917222	0.870939122911429	1.14088460685549	1.63346427880767	0.939301791518223	0.973153792904768	1.26609981957771	1.0606997561454	0.805833824890945	0.589677008131724	0.457473307032724	-0.0810545224638708	0.396226433023322	0.187758890016378	-0.21579446515066	0.355838656453033	0.687110988037053	0.997392333836416	1.39568328112997	1.60962023109196	1.88455736878774	2.8023519964604	2.29601131644488	2.71050535334192	1.90299008128082	0.444193201550346	1.52405489361051	2.25543484517449	1.43800717256158	1.14274011230156	0.87424840648761	0.998380679932215
0.209036031922957	0.50219887784101	-0.215589003101106	0.134367158371122	0.0700000933474068	0.17530906699967	0.981130994725365	-0.00810146264659339	0.195666519007715	-0.188428957985342	-1.32716350497532	0.471741897907178	0.290421678078058	0.775792164431989	0.555276321652278	0.84003025195281	0.0660120962034456	1.10716704208369	0.31201510109751	2.13986683672396	1.86098730477552	1.30333019788008	0.588564093242353	2.09215023280384	1.74821304175478	1.45709537943045	1.31425216417727	1.05691414231055	1.25640945096174	0.411985754112267	0.254551362967431	0.147095164184175	-0.085616717494621	0.66593663803054	0.183520990121589	0.731935626028659	1.14772319254773	1.66703964835164	2.58503863231086	2.7680836878545	2.31666808806589	2.81064523938391	2.63204572373237	3.02437369244889	1.8491675983118	1.60736843021915	1.64695980721939	1.8858048316176	1.39626586819607	1.77799369585608
0.346201686449083	0.857709662642956	0.34667999647658	0.328279080647152	0.0132895203503142	-0.0143405914735354	0.368710829332065	0.437320202203218	1.33642187431772	0.00149109850099516	-0.48504082262979	0.0484227642150451	-0.598027861734339	0.394115634132283	-0.66544152096	0.270238731311795	0.0931717824644848	0.17580890863829	0.103222057502173	0.214137633520398	0.711515402944581	0.654846298083457	0.751326227796141	1.01837389015777	2.85059956823242	1.80693928075782	0.853538242053772	1.29157175414789	1.02904058125842	0.361485680569289	0.601713004905198	-0.0445890797626938	0.316563029366277	0.196476055445785	0.228802454978142	0.994699967655093	1.1468378459329	1.39844640078844	2.28649886153901	2.03169141470478	2.50440801003777	2.93864703915492	2.16642616597451	2.06331703316785	1.88213772561772	1.46097508173985	1.64508345022787	1.72464264884616	1.34687272284689	1.96094743303932
0.724452895342809	-0.0513261251054421	-0.891168184245559	-0.374897649783764	-0.290547764636223	0.101529739075584	0.514075577306832	0.796676513047094	0.363223352738115	-1.21692456658046	-0.361692856348587	0.436874996727982	0.387958724215697	0.748088936293319	1.25781967898687	0.0280006094748128	-0.176807746750611	0.493179921186845	-0.0277920359471151	-1.1217293972271	-0.0379476290419882	-0.942892471666468	0.553059416789017	0.882362938484337	1.03078116286246	-0.338274365650453	0.831343416299547	0.916378332722942	1.03968848419385	2.0250294728066	0.377788799475981	-0.108875240894021	0.697246304467411	0.927329470448906	1.31866430806649	1.67337403945794	1.50563273209352	1.98286317254036	1.8983414984523	1.92093894856408	2.54369033054083	2.52838179500738	2.11076572331991	2.00649994294038	1.73446283655468	1.41332012117208	1.84077358394404	1.31067486845886	2.37175784794561	2.27713007646375
0.0668829365472714	-0.0241242614579357	0.0652383720165169	-0.0253289876412324	-0.110699946168447	0.0195672369524046	-0.0995132029255947	-0.660164667499628	-1.18187830209725	-1.01789791567264	-0.194548203209395	-0.180648082794113	0.19727181553718	0.00404873685904605	0.606498988265241	0.20424850125606	0.27902123236022	-0.195183009164704	0.178303608297809	-0.119688629852482	-0.129662049583924	-0.866406604230832	-0.0331221073656972	0.172506765147218	-0.230815252659101	-0.859414185086321	0.0473275664741512	0.720061662280666	1.0608664219846	1.22589862362914	-1.10001098206433	0.102660280563175	0.928111856884306	1.65509262624307	2.54260320496129	1.33975875106808	1.07914372709038	1.26440410013222	1.46744594809713	1.87606745264721	2.03713310644214	2.78864819142862	2.48862583546848	1.9973318898264	1.97012918934539	1.98741211799472	1.99424146662853	1.8316564526815	2.19070493578353	2.49082789715228
-0.128060305969236	-0.378450316187732	-0.472297526104494	-0.951154085730163	-0.621964318945281	-0.189618400699316	0.0958180506945906	0.405823082231678	0.48344111355821	0.48823782047329	0.500067139205375	1.22998639572136	1.47887611992882	1.05102703044214	0.351392335724888	0.469990741558463	0.642639924411596	-0.232148013154133	0.0230671160339496	-0.241454148053976	-0.270505503142685	-0.635076747851249	-0.225559877800207	-0.0997968958359828	0.0185060811686835	-0.087615975920255	0.186057088119798	0.272912593081575	1.14416607727955	0.166673515602704	-0.538827718245897	0.851024615641609	1.34822745718177	1.808324205896	1.17875957302153	0.591063203751889	1.31505514248164	1.19206455962053	0.875876142081845	2.14291589416326	2.99883825612847	1.84883331398318	1.64946959606183	2.12974518479049	2.63893600183535	2.60580253324988	2.30999672218934	2.17189076786666	2.27307266907717	2.36274556249295
-0.414336132909002	-0.727745908754842	-0.276918197607494	-0.929845452854191	-0.58709557397392	-0.615981935568531	0.798808529139561	0.679756461490058	0.589415437778624	0.692866799775522	1.53495149810366	1.64761640762451	0.737326079007721	0.548443582884994	0.276275059952812	0.612332591098573	0.22937301637219	-0.0106684850221451	0.243585201480657	-0.119862730064777	-0.223594364823181	-0.377517756650887	-0.333275115410218	0.179055315609201	0.374673208241463	0.229186154411146	-0.0609621327808875	0.116139347412161	-0.708270310856267	-0.634595389652905	1.30455399279632	1.21461838392524	1.55962340035268	1.36318949144577	0.752750221517533	1.97093224834627	1.49651273425171	0.941003996958291	0.624905298424943	-0.496048509996136	1.67547088465616	1.6993453680397	1.62883624035843	1.76600365064882	3.62365119874977	3.89168718029172	2.24788342620386	2.16948885556963	2.31488729976718	2.67766533327679
-0.705056629095339	-0.813837875116446	-0.74017170057327	-0.624003696948337	-1.12956926363065	-0.905182852771474	1.39979782895349	0.500869832240085	0.445158534108727	0.664395060779522	1.33998318566453	1.5116512380854	1.28600021317299	0.892264128604712	0.600071415565472	0.672810230129196	0.45790018114351	0.138568254087048	-0.0145269878327886	-0.304518518046907	-0.73226160885467	-0.284172239406836	-0.105052526511977	-0.268091932654755	-0.196862087581164	0.318765061484191	0.143672800857387	0.224278701853405	0.00240336690675591	0.990382331176445	1.76507717802844	1.29257144264999	1.26023098445872	1.66928664311941	1.63655002341025	2.20311886161944	1.13819108634117	0.317500131457292	1.04556745558741	-0.379396994425053	0.932327219323964	1.14835818674415	1.32315808729428	1.07322613688731	-0.759419604366946	1.41934102068446	1.46781871139147	1.81330512407121	1.60321484441872	4.17620703389296
-1.13409607390173	-0.851237797886205	-0.360240465805741	-0.591533558543325	-1.05541612569846	-0.742560385962177	0.882230470339933	0.96373357627067	0.986624192895132	0.920645424948483	0.97041857721454	1.06286006901199	1.14593300086172	0.588655264942151	0.368501597083151	0.373023497726702	0.548554127369848	0.513514090212228	-0.0241717100641678	-0.277897371100998	-0.282611130760536	-0.480990292982803	-0.516705407807083	-0.649647035304793	0.192355138026905	0.965225388901706	0.744042562286846	1.52760575703448	1.17459830812868	1.49377089805796	1.99964739574724	1.85788965757234	1.73124386360566	1.68295271715616	1.88834984858568	1.99273210253815	1.1497784725023	0.80993863159693	0.84843201062168	0.269833269398275	0.632043434637234	0.764204194683803	0.830519546835784	0.993761548060728	-1.43256244509951	0.195751178083243	0.83756638957483	1.18993182606138	1.07283848115206	0.8413255414592
-0.96648412627056	-0.702471827604426	-0.671173543127296	-0.205802506738008	-0.0650528589936653	0.16105853960607	0.211383733864631	1.36840082065708	0.780105528561502	1.03106925665832	1.32259083378452	0.834683902245217	0.80735107404001	0.814745679791581	0.658479598840449	-0.0302865373869321	0.571189644003974	0.22231870451592	0.0655100273020584	-0.233074138772145	-0.220300921630086	-0.202771908679527	-0.533122680008999	0.0446872646696174	0.487274702335163	1.392386529219	1.44567575456395	1.20463992675279	1.85510787103307	1.66026919425016	2.12085436563792	1.82332655113437	3.01602120485844	1.81856499575932	2.05667026064741	3.40082952114287	2.04481950162428	1.00941673096035	0.484812512224164	0.421576869327404	0.0551041961443497	0.687326806163653	0.705392688461024	0.757872552101639	0.34974354880877	0.31540310291446	0.357192270117315	0.740162658902621	0.0745718428780722	-0.57978783499442
-1.12230863500156	-0.645340322779196	-0.615349023954426	-0.0446399613769823	-0.446423854305795	-0.0676331594014036	0.155245324642205	0.49140831544662	-0.307780799624958	1.12597854769472	1.44410299630934	0.906961348844985	1.0470776126045	0.847029711378498	1.10906547004296	0.57954451179917	0.348731163706354	-0.121938446524011	0.260574684151769	-0.0921582196971875	-0.202152280794468	-0.103497817576832	-0.911639736616302	-0.527919128684989	-0.179773532161822	0.085771924769002	1.8932800407929	2.36780681550276	3.05727514365881	3.45610837704036	2.58359270793349	1.7683586014217	2.87390622131262	2.88737640888641	1.92384640799301	2.25362403771115	1.51234408818043	0.851087240964283	0.0727316678800488	-0.237317678365971	-0.0296544767689693	0.617694937339881	0.876024454751867	0.708370978948959	0.5926508309185	1.2674780130288	0.689525803398386	0.387402636822671	0.251687324852676	0.725369436040672
-0.891894560909931	-0.490294923940394	-0.604273665213402	-0.196057948936202	0.0690054513353558	-0.0691885610824673	0.185486795681361	0.175877039336538	0.544872768247997	0.74861141606872	2.19427231723322	1.1998544864747	1.42539743939778	1.43286521296843	0.79988528373761	0.541359557907276	0.277947599909436	0.464354955997918	0.562234426446531	0.017716611575785	-0.34724585435812	-0.664690546317294	-1.00087124509211	-1.03233220624677	-1.08167354304795	0.983284044334383	1.09868440289083	1.06021241743275	2.80597479845925	1.78717329280977	2.12891958155624	2.37959845160409	2.00024335241924	1.58821857474973	1.71627096956241	1.70230873412446	1.18075887665028	1.20610746192756	0.217563412395361	-0.356358288873185	-0.0056610721999647	0.646316135272361	0.890499934731706	0.707753772996684	0.877027813121629	1.6261924297123	0.577825360081675	-0.59305825166797	0.818521805469032	0.524852419152676
-0.738336662556225	-0.477324263597384	0.0610742010639814	0.0117466356812037	-0.0746678197102505	-0.0407511580555913	-0.0541732909252279	-0.620387955878693	-0.0722249941838064	0.166975444150505	2.02703082601817	1.96547345636678	2.12958479274328	1.74243527634034	1.0117627186598	0.595244560776694	0.402783335652565	0.291719111261317	0.215477497003408	0.0807730011707896	0.077902800652179	-0.74272796946554	-1.00163945466574	-0.755182223682134	-1.0421106478652	0.24603365382127	0.55191537173774	1.69806579270413	2.13138193082599	1.13253893153221	1.63332779545818	1.94164317427682	2.11483942470042	1.91318685186124	1.34361978404353	1.44288460618105	0.589264189579097	0.562019376303306	-0.285340437784519	0.253844850614219	0.416535157242096	0.820521767563031	0.418445013966232	0.72612951471134	1.178256421738	1.28181341295927	0.760176466902776	-0.307835308565418	0.129997670272635	0.0976759561419229
-0.488638491621669	-0.0517132814485797	0.101535455123422	0.54550352215103	0.312467911055	0.0392705682341061	-0.0625372093794984	-0.177133149553574	0.279146798654122	-0.197595828889997	0.944452799870807	2.3162135234449	2.12624023480233	1.0899067041463	0.937906146566845	0.621175415924538	0.289994548135948	0.599314531186062	0.785943774131045	-0.0847712457731215	-0.0244070994160192	-0.863257589145451	-1.09670946837186	-0.648586995452503	-0.669281069089719	-0.92028544045542	-0.0847481702875207	-0.441344573445105	-0.0583194155910665	1.34196872253911	1.10003937410103	0.453770096984724	0.379803239077827	1.25726573277575	0.546325927164301	0.587167580300233	0.113447697630394	0.000114682014573653	-0.466965802543458	0.41475233971513	0.790944477248808	0.618030749272748	0.525563105744011	0.950083836439062	0.891149456407785	0.779999411917274	0.215083009538382	0.321662012340465	-0.000826090087677478	-0.317378740745031
-0.978731794286088	0.403202152549517	0.86917079611906	1.40845421837855	0.1641902985875	0.399510788969834	-0.0660346229445541	0.0847924289865501	0.222628162314993	-0.730520785463594	0.000587330914536777	1.30728797780946	1.78400501085227	1.08266644724635	0.827601602976163	0.773955737452302	-0.0358101567725557	0.478356125795956	0.653635111455681	0.132317482458822	0.013379259349232	-0.310114973850184	-0.534427184105003	-0.717444979613055	-0.206215402095854	-0.940675038254237	-0.753902121538744	0.290325390005319	1.69032239560196	0.230510584189121	0.472741135529637	-1.46518765157404	-1.05192150524587	-1.34686519922843	0.370499513746066	0.269796787348121	0.205229351147265	0.527947950050927	0.203416206716802	0.254461890266353	0.332803389373216	0.61321355822047	1.10745453037524	1.27184664785516	0.452477661382386	0.419182620391587	0.393377945430999	0.183865316455049	0.214047021849957	-0.231501309291456
-1.30866269288215	-0.399911459235431	0.194974554936696	1.38492487730342	0.492145781737431	0.589197115699101	0.643844789604468	-0.110105356718055	0.679842418043458	0.416510038180616	0.436964985550776	1.11639236089427	1.36466090197338	0.579044668684596	1.22503793637242	0.902651252514033	0.271508741823615	0.952220640842661	0.785029048176227	-0.162249535785626	0.273022860521021	-0.147826148953352	-0.668720299819918	0.0728059102825713	0.143686583724824	-0.0278089091846502	0.186734014444997	0.74180222432795	0.717573898544166	-0.355892004263994	-0.310741193190276	-0.905996984141193	-0.247322900406098	0.211970459669785	1.80598672048054	0.0786212419602813	0.253716818700465	0.34945708471857	0.442088036423643	0.256527131189592	0.540755021636988	0.583218355981685	0.594866499075573	0.525790640322749	1.16514563352086	0.802008043719397	0.524936672978121	0.238838741527138	0.44641125780047	-0.13647656239875
-0.956831627905492	-0.311271765299027	0.50535546024281	1.38294970468799	1.59749423134279	0.180251708058681	0.948890681519857	0.249973777323477	0.463921580700495	-0.0770867874620097	0.377203913801305	0.395827135640424	1.15741551176869	0.295412731799975	0.982068581578927	1.01257458663111	0.92179528465514	0.820143980785069	0.183667802523876	-0.186882581806741	0.165258975446566	0.41495227147258	-0.173108759131152	-0.236078287060195	-0.110202226863182	-0.268466909557613	-0.243185586334656	0.323674110198658	0.447036054749472	0.313931657099062	-0.31147553030269	-0.872038475625716	-0.169502762964917	0.0853387562131377	-0.011357861331427	0.391726854930516	0.745585738112739	0.517133393981478	0.824091700340342	0.624132543425443	0.539451415770863	0.560260422427142	0.451695862196235	1.02204784431485	0.493435484936771	-0.357070620807359	0.152829731530103	0.12758116128265	-0.0128612671390815	-0.408611480547245
-0.944274381493571	-0.842734667534237	-0.447038140744434	-0.000259386701184611	1.17403178252009	1.05776925532845	0.774752121786472	1.18619548076646	0.334823659342245	0.450398870730797	0.00716682188563167	-0.133270161480814	0.394009788370298	0.74371718383807	1.11403240028005	0.83193982762438	0.694075679897862	0.729634580070847	-0.227656576050158	0.240582521853528	0.411614797597192	0.488061089648903	0.533598149572022	-0.139331138378893	-0.618281677765916	-0.199347978725785	-0.0611640903386838	0.714370067952895	-0.453713209484869	0.177677042301454	-0.351293400349388	-0.720540067475294	-0.475236948730475	-0.316490443379184	0.00054145879295675	0.438715561624602	0.91450538909602	0.905257571196559	0.73542705542665	0.729884590551255	0.799921448277507	0.498757871754203	0.245423238892194	-0.0740024620993983	-0.76276177780929	-0.396663677406128	0.018977741878027	-0.163102702974312	-0.45495520857134	-0.546137289613509
-0.977475431628004	-0.431548298985121	0.106726066052492	0.259251482070877	-0.123928074181872	0.522462001328365	0.653117604050331	1.36896905064528	0.295103896577186	-0.0162142919336048	-0.442493606086419	-0.181199599737806	-0.490103803953364	0.655304572220248	1.14642017942695	1.04206428969895	1.21920402770473	1.47497563815068	1.54602126492118	1.01426257773382	0.363860699458933	0.556299051720708	0.109794483028553	0.606313396948221	-0.663475269873163	0.57004002585983	1.04532631860694	1.14820273683014	0.176417194835189	0.0569947686350516	-0.122039728182411	-0.778892052282678	-0.298366556291246	-0.4819107686671	-0.105391603597222	0.324049437781765	0.36977534322171	0.850320063287722	0.98708291632882	0.576115460705972	0.255947792452535	-0.0675047491275574	-0.10902296589557	-0.247067866500394	-0.0712329671629561	-0.213535689082946	-0.264184736606098	-0.384025703755593	-0.386994667755168	-0.0996762242118429
-0.584944125314224	-0.301944044443782	-0.222218303238948	-0.221823976347189	0.763083899459121	1.05908789450894	0.673083871787667	1.59522854963045	0.327911255323477	0.723941190081175	-0.0813566829542587	0.0405931987335583	-0.238154044070102	0.28365607059801	0.86508782548053	0.316109166888559	0.556981071786465	0.520720482241387	0.485680861182153	0.553892434413755	0.328730721327462	0.374584813787676	-0.261027293878479	0.557428404224217	0.281406320004892	0.311271852922153	-0.0401105528217313	0.147177418849971	0.867225758686762	-0.0600130848584817	-0.448217019375393	-0.791948953134689	-0.105773324115561	-0.231799965495135	-0.564582579431651	-0.153562579026235	-0.07307812880481	0.523488984138768	0.282347173071748	0.178495287002943	-0.112279858984061	-0.276188144931806	-0.442665566398997	-0.766349347014864	-0.595602978186982	-0.113641500233748	-0.352905546415563	-0.304737544996936	-0.463217832958696	-0.0640701130129507
-1.00755226886555	-0.86590083270432	-0.685796965655009	-0.98705029906796	0.303638417708676	1.25664349531624	0.746003557466122	1.37428746001191	0.951401090390062	1.08022598831671	0.454569992651448	-0.291728559295179	-0.341889363019675	0.371300094849913	0.562204064587293	0.673734063634137	0.425368977716919	0.348149898186628	0.0698608514979096	-0.140057775479479	0.545653967945377	0.417195363142788	0.149820532481933	0.792066379656656	0.584764000359724	-0.103321511124012	-0.261455391834562	0.343028500524124	1.46541906635691	1.66589386285842	0.275685980434382	0.18218984280414	-0.366573856496847	-0.173907929064046	-0.418539868065728	-0.14665794641039	0.0460458402204299	0.592608637154614	0.260692099875815	0.337892295665256	0.00088800410725054	-0.600063356718608	-0.427628153134145	-0.707309440100046	-0.575217781805515	-0.355376201355902	-0.126888823365977	-0.396506461987809	-0.217673507105581	1.24622275671907
-0.565942960208074	-0.956298490141363	-0.663365515432449	-0.9959023279243	-0.0940480776742462	0.688517312874086	0.780257553456207	0.734938348763298	0.669394413740605	0.907574709596527	0.488132780387337	-0.218594622826427	-0.744023077271106	0.201616285780697	0.0543684157056896	0.310663603998556	0.131840020337623	0.127995325153492	0.0529109851099915	0.261154448435412	-0.225330444138668	0.00957357713212625	0.249803929946434	-0.439938425696801	0.407363307709347	0.363056444873131	-0.326170276422868	-0.145907931335084	0.0129576359771875	-0.785468739192539	-0.812793476029184	-0.532871508264071	-0.651627607507164	-0.0987362446167897	-0.475988587602465	-0.464770703022302	-0.185859900233051	-0.0590241848675721	0.196495738198948	-0.0462626318193938	-0.202761794837874	-0.403900749617475	-1.02952902842037	-0.762234170729138	-0.776154233229214	-0.496650072027372	-0.110385373560154	-0.221490727752354	-0.47260794224602	0.0459223287710013
-0.51607020969208	-0.869297631852924	-0.752799717779152	-0.897510786444532	-0.102967820600671	0.887544529101053	0.542441503449478	0.664951019884653	0.764752827955724	0.94332834237601	0.205601219712142	0.192512351304505	-0.0100606967902178	-0.242488929663707	0.282961815978936	0.315855063604706	-0.00473108375470027	-0.0616542566123153	-0.454113582906669	0.0258321218710945	-0.81268153099353	-0.508875335424276	-0.707649260426652	0.0936150907567081	0.502338817736136	0.440879801533815	0.226982283609752	0.234980138168975	0.0982436551609427	-0.245114812645817	-0.405517289376798	-1.08250235912397	-1.72562300255363	-0.8166694573994	-0.425989296808699	-0.398965696403453	-0.219875068865396	-0.171828024548319	-0.41115873119426	-0.124801180248428	-0.400927654165334	-0.965062827875377	-1.06163809154057	-0.752036242817744	-0.414541117879898	-0.71024852421321	-0.30709039093899	-0.141501359453903	0.0816850772146137	0.166436013527702
-0.591847661079477	-0.588702035943796	-1.11971106257458	-0.583984824594449	-0.306162443520774	0.796187819265291	0.888385255188779	0.979165657526896	0.814050078666664	0.519817571794986	0.259115691415019	-0.123130517851754	-0.357365114800694	-0.451804483094079	-0.363463959875191	-0.154009833144453	-0.347108745097382	-0.571167649024565	-0.617337348380962	-0.840802053561232	-1.01143122784105	-0.734854373055079	-0.636941058942548	0.648020322344807	-0.00598790045092995	0.0845663725261228	-0.280593269519271	-0.403221507061636	-0.475578840854792	-1.01651956064372	-0.873273488124102	-0.859829502494747	-1.56781791376037	-0.80414009356908	-0.267706523728105	-1.04714551801371	-0.755754086820528	-0.492076150509147	-0.594469231527562	-0.30082066006004	-0.543208226038557	-0.979522292397128	-0.345609838378908	-0.711962760898497	-0.261724691223309	-0.333284752171746	-0.328247036222233	-0.0456803099286908	0.177244698561974	-0.0289761103691752
-1.20985413995463	-1.86934443386434	-1.69903007862476	-0.848869862705846	-0.697097998793891	-0.0388422419272094	0.648222227290433	0.427235897758703	0.624618286391035	0.19628953169388	0.0411237344124673	-0.124685628233848	-0.306101878393734	0.0216218648869271	-0.605407020274646	-0.227215671585422	-0.799093263531745	-0.800481043643423	-0.842837303548414	-0.474192392757711	-1.2714535542235	-0.210759792395469	0.112378285806092	-0.332345300172172	-0.273917236082877	-0.0719011850581381	-0.014284399412113	-0.152492920486859	-0.305773363206186	-0.264994588205242	-0.29307240949622	-0.503958826506727	-0.826912325911581	-0.771375679302359	-0.546037068158292	-0.921989776842245	-0.786082590225988	-0.651220769987914	-0.541311500077476	-0.685967745078907	-1.04382736116155	-0.80595514791022	-0.699677151490318	-0.645684443366712	-0.394764922479074	-0.185562617250372	0.00492217907754298	-0.424794330327953	-0.37200444290779	-0.197280585977529
-1.14805383199607	-1.28286165277875	-1.04737982276541	-0.2159700284071	0.291871914544458	0.88381464446128	1.39379060082204	0.167674053356844	-0.0865310127726776	-0.0964252460115571	0.229793365458971	-0.179015989678856	-0.28723272970955	-0.48219040761211	-0.27084437325805	-0.712832726204178	-2.07824294710131	-1.11371658813772	-0.39210817390641	-0.262120472122567	-0.0897502440587412	-0.101140194748604	-0.259825353763257	-0.128296484244666	-0.481372496228833	-0.381512758130091	-0.323167035036833	-0.150282099295577	-0.243962223989457	-0.441031904754946	-0.417308143020746	-0.43942966164063	-0.553750070857943	-0.519147975042749	-0.516432358343629	-0.532120646074801	-1.01643736000016	-1.45435611494694	-1.43199029280092	-0.994275700115586	-1.14608024768068	-0.799239033909585	-0.490191834082108	-0.251899817833573	-0.460217279079082	-0.341740722553548	-0.429560100408509	-0.841106112343375	-0.415464673255738	-0.436397987636621
-1.22872707397874	-1.09607639278259	-0.837775198889382	-0.453225601349859	0.211822003293342	0.779800754693049	0.812558153587848	0.354060100568091	0.416172412095608	0.0382419997045752	-0.221508206106798	-0.260344496958362	-0.20589918386658	-0.468385044824425	-0.496244131422485	-0.685962808260843	0.135310923367725	-0.71124624797018	-0.325305227213961	-0.0881557597477484	-0.385333721412253	-0.752082362211667	-0.466970934629165	-0.481002322895266	-0.555009228380912	-0.0903862237345968	-0.0368765144117185	-0.203920138797976	-0.0982538144237542	-0.345260675546614	-0.213326679557302	-0.236634802443741	-0.309774757773048	-0.290665174396104	-0.27514359343759	-0.482651344925169	-1.09585679389357	-0.572955429151263	-1.20362353088374	-0.877823447918885	-0.547759238424173	-0.539816445620253	-0.566321525655334	0.0235428677546892	0.180473132565534	-0.194454101756304	-0.185901871702252	-0.39559915755516	-0.603907416514559	-0.466616127247485
-0.818442773703868	-0.822188368056535	0.0915433237449664	-0.198700306598641	-0.228661716048375	0.31431832085846	0.638624086336176	0.262644813974063	-0.0692115019307173	0.0881641877669708	-0.219705562716088	-0.359214142677544	-0.186855345242629	-0.24144772741622	-0.38219617629085	-0.41266176344815	-0.174094560286	-0.489776119684517	-0.584042256649475	-0.644731676405689	-0.511564096443967	-0.746412467848669	0.0388602390683396	-0.351833396964244	-0.0594652268450266	-0.0860482291023011	-0.250645077992904	-0.140429955272339	-0.146711986264499	-0.191618486853345	-0.143131277300666	-0.0983582926414519	-0.0497602086614878	0.0350367299379331	-0.216631098663651	0.067080074167461	-0.657394473396484	-0.77322852993195	-0.935685191290124	-0.231957645252182	-0.211917052163398	-0.230698078911971	-0.0574987776292011	-0.519520351726248	-0.361286808507387	-0.118597733060708	-0.0515106874863815	-0.0979416360196564	-0.109873406767807	-0.222220517588088
-0.751949296789212	-0.923422354464032	-0.239936158103033	-0.31336244278723	-1.12438025329569	-1.22971219113012	-0.221523986588151	0.264662267765655	0.00221054540931712	-0.0509356215001031	-0.322289574281089	-0.182748320872169	-0.234673935831243	-0.154382547313796	-0.289420578159431	-0.185575894217104	0.0597278041131635	0.105235008778912	0.107137670812285	-0.250329535507955	-0.654768532357796	-0.896153380342315	-0.33173914224274	0.0400099721045969	-0.268215039980637	-0.12205584817475	-0.143547273075068	-0.147171040449283	-0.0627795515141483	-0.066387124406708	-0.0176520617915116	0.0322700391077387	0.165407910829268	0.0294951853014295	0.552565416175353	0.577009273658724	1.34875012127836	0.917148186666442	0.388559278200467	0.329245753185947	0.279798168443725	0.226458816870156	-0.131146881997776	-0.15473045621291	0.0527038058895874	0.043194843611101	0.00178102575847889	-0.0356924174985176	-0.0877799712145164	-0.0712581378636791
-1.48265718735876	-1.70856147638318	-0.485825481672179	-0.833312203078737	-0.564429273323638	-0.611779989539199	-0.335176316893699	-0.526099920834959	-0.0154656862071747	-0.208389980440973	-0.709399410527447	-0.277394399192448	-0.605638515553278	-0.143232213190922	0.0737601800131655	0.10574635726589	-0.00343822647377912	-0.0307810693569305	0.0795918858945959	-0.130779739737755	-0.60721195737763	-0.638761264056758	-1.0762086125254	-0.166773945838978	-0.116893965075402	-0.202237465998965	-0.0442836533128481	-0.183833969666331	-0.0777662455769858	-0.0104767990439151	0.0227092728490885	0.126591377028787	0.265779559603465	0.117062526956686	0.368471185422157	-0.105956718494631	0.287083037090217	0.013419812956777	0.779956087954653	0.0267063505208504	0.140204031319117	0.0229101572617451	-0.0248618796867928	-0.320654119861361	-0.376964767068611	-0.209301527175677	-0.0837706495330674	0.00158700977158473	0.0413353966814412	0.0736178403763796
-1.59600884230405	-1.97990752496608	-2.0541441727667	-1.58494145707962	0.137769729607552	0.548606546697453	0.0927316627656272	0.143267877335383	-0.468484292984026	-0.596528903404425	-0.516277585916232	0.0825366368826193	-0.369193396092381	-0.571648457443994	-0.535401234055107	-0.140942510453477	0.090183333055583	-0.111043681866276	0.0248881630152463	0.331645256319676	0.139626196174098	-0.476167147259521	-0.0220157674338616	-0.0942604091824334	0.0168476672915989	-0.00257101246541444	-0.0222301916117423	0.0204084634398987	-0.0380137656209129	0.0228626141462089	0.0716799089980596	0.214891878624264	0.274181778654627	0.0557598335281297	0.238399068471265	-0.140330814462369	0.360548561115161	0.0799274292586361	0.102968395537697	0.197326933550837	0.0682143394916987	-0.194092071228973	-0.213568009423252	-0.00787743715213493	0.0628118701101373	-0.0233863062703334	0.0739145346935715	0.145504886024787	0.189255953080546	0.258835901082865
-1.96661495825656	-2.27394375165686	-0.615538382807242	0.71791621941854	0.132966735136805	0.741933286777	0.341327790400532	0.317880360622279	-0.271071276649414	-0.133632338361004	-0.145365436449455	-0.30121221520682	0.280166892881631	-0.790729296980583	-0.352220982163262	0.027466406612051	0.1166837541323	0.184579338046778	-0.153424038811909	-0.905358231895163	-0.190339086797044	-0.0774740402834088	0.163838509690579	0.187901516078969	0.165885513419668	0.100735391474408	0.0391737680745565	0.100097049496426	-0.00431060163388733	0.0797370624645415	0.0521910249755949	0.0994984425654721	0.0482435549443038	0.000742243518283447	0.111548083899681	-0.121758344208224	0.428613900449077	-0.40032468772691	0.143512974987027	0.114091960751565	0.175620604601606	0.166115974995787	0.135595353464105	0.202806573493458	0.230444431983355	0.105321214422919	0.029038932334016	0.0241066950063026	0.0983844831761119	0.227118026470661
-1.33108805495295	-1.55487169770927	0.538028583393513	0.464808646084828	1.14020988932126	1.71212782132153	1.07293231955663	0.388545234320738	0.0326745077118852	-0.424328992537615	-0.271165428253404	-0.374865652915468	-0.316132166811405	-0.745461878810213	-0.483598373423084	0.153714150813707	0.326237157971611	1.12832948938161	0.199659635323529	-0.433043637664777	-0.110712059353172	0.0264431539399951	0.114944250527675	0.836957172875276	0.311709219982816	0.119458696250487	0.00048219320851059	0.159027546552262	0.11908766869629	0.138030202608619	0.0257520031913519	0.0636867373600253	-0.0224250718135937	0.00297085242270428	0.0647345955027516	0.253595511364448	0.00696854099056698	-0.10009869760509	-0.276999654927716	0.428829719156687	0.0534231119945006	-0.0912790809698008	0.0518157046459065	0.214682770245132	0.34818753598202	0.233979735567008	0.322676849518808	0.167134095918703	0.197681222979399	0.181928098506115
-0.796939125400421	-0.752784421625502	0.689967330848827	0.402935391625739	1.15052253734754	1.13786166020264	0.545331984547692	0.0180804500973661	-0.695480836500951	-0.46125549274772	-0.557015176436597	-0.532104845511836	-0.470829747816989	0.124217497194909	-0.134930789086053	0.571229072372171	1.15574469294866	0.686299585350849	0.0831139208373181	0.412737240495909	-0.0152738570765926	0.254220137466221	-0.178034483972698	0.456350817473107	0.365171893135682	0.0699961495829415	-0.0039051303388398	0.00898796052488854	0.446497183508567	0.163295854809719	0.0375026968133823	-0.0105607022247108	0.0461315767694212	0.0811352146034136	0.121161213419438	0.085575065466111	-0.143195157294702	0.102901272373414	-1.04536538737026	-0.0171084377856733	0.155534386028047	0.00491780854118064	0.179019868404753	0.159415715897605	0.304515500193491	0.0742169253048449	0.157254537086141	0.0751444349334957	0.197460627145116	0.252701462362046
-0.590118312070382	-0.352077125469537	-0.0396590132517822	-0.0061475980267941	-0.604328794855868	-0.246758242619518	-0.167188530920147	-0.994555787920068	-0.940259606453916	-0.779358903957311	-0.70965964414898	-0.524811601510297	-0.16959122972787	-0.124161333265795	0.824279341060428	0.746171629560298	1.30087270309157	1.05425537083577	0.819751700076769	0.73629929025082	0.489659438782993	0.243865895805845	0.152117998365871	0.284720770085248	0.294621757214812	0.103034906463573	-0.0473612891970112	-0.339400208403911	0.420057876200744	0.125957168976178	0.0234376305243178	-0.0663748213832236	-0.0125620971615157	0.36897959790014	0.122531854048711	0.0284918361687337	0.0749396767204797	-0.140877506258137	0.275492267222367	0.208384419357673	0.31031118313989	0.323421829871964	0.292850320639248	0.2327761800617	0.428480744179747	0.404862483496721	0.326287434029198	0.0360974051766022	0.164222231895966	0.421293001603524
-0.667651584077623	-0.0738289522677999	0.125577898011334	0.0938299693509064	-0.534338153008366	-0.871801686421052	-0.20617725000854	-0.755647932247658	-0.921675243050798	-0.30078747284178	-0.139247268878118	-0.0444961968528453	-0.299919705239979	0.429939166988504	1.10134593064129	0.812245883172964	1.25157765301818	1.1009216441263	0.623704293131074	0.518625174311887	0.576232296734556	0.430674172072959	0.318125061728053	0.320923369261931	0.23295244849602	0.0902907337992736	-0.022088273274394	-0.31693259261272	-0.103686204129104	-0.00362642856010668	0.00535203953056252	-0.130078042371585	-0.367893883661836	0.16578607643882	0.0557612583554516	0.127120962445858	0.0331593801194238	0.184400971163566	0.213883452777372	0.172214412387106	0.149865352004696	0.257740688916764	0.370725401919338	0.227332496241363	0.196132507853775	0.210832221480169	0.270641572057963	0.291248809348259	0.268849551915685	0.491918836989231
-0.798974240902562	-0.0924250128668144	-0.178969059137316	-0.654607331659998	-0.345611756066515	-0.618325301356788	-0.769214022005943	-0.325986267822525	-0.33042518581569	-0.0622443206475064	-0.0578670100194277	-0.0588004791700365	-0.127237035747175	0.3829905504394	0.55400247167143	1.10960910407722	1.1770613759522	1.17906551439539	0.930643461528449	0.67228728475339	0.627104300501796	0.632429990472797	0.67111134650669	0.348294563877502	0.264104877247101	0.139413264359175	-0.00766670534336029	-0.0168471253849188	-0.123348521842847	-0.00443910218535179	-0.00917440628774391	-0.156018932669339	-0.403176250196108	-0.0703932313070433	-0.0197426280364103	0.0235554419983529	0.108317279029814	-0.00640942611934389	0.163902183044964	0.222112139836955	0.341516313067817	0.25871641268229	0.478048412022352	0.556103134953317	0.614632566540968	0.52336014179167	0.229577818418576	0.382110342828792	0.378674497649309	0.511329654420295
-0.671345538132212	-0.464910799878393	-0.221678372410901	-0.34321192803375	0.0112089715154818	0.0582610205090732	0.38646545172078	-0.0855398289549926	-0.00286164819878593	0.138085452625976	0.0575814850150496	0.016600327271183	0.115268850405551	0.179120409470803	0.455133445461729	0.917130427415132	1.24069895495087	0.928007406864708	0.875162892220317	0.53683135522806	0.641192061856203	0.580893912920709	0.410952166364194	0.384888247969167	0.204004752008442	0.14590135405357	-0.0111439695274726	0.0072004083870971	-0.0144143755956296	0.00125391064143254	-0.0738306272568228	-0.120462592088392	-0.163412679921619	-0.11464309269613	-0.0743902432535143	-0.0785396216079238	-0.041817130577334	-0.20906922485251	-0.0391571535829276	0.209606338855342	0.486611263029819	0.321064255756571	-0.086621918068075	0.346383958443718	0.0791958844416091	0.174207277398973	0.348467749491191	0.253446765183543	0.739572432196945	0.360968765287782
-0.200570365498289	-0.415627664004462	-0.263204097764201	0.471397421388619	0.23792602196404	0.218475613994532	0.376348434254732	-0.0663058400610241	-0.195010727168068	-0.0699591808929206	-0.0672703916024114	0.0997824512394576	0.14107687512632	0.180064139356219	0.44173926192715	0.199457262221736	0.801792090327874	0.941830887989411	1.04619523170283	0.631084070479654	0.480493826350413	0.728905574794724	0.435886587842841	0.406411063091942	0.218516027804087	0.0946206150201882	-0.00494762071462301	0.0228735355763677	-0.0553196296003976	0.00836153732576549	-0.0318277443954057	-0.0740206288878122	-0.0981131607055773	-0.0382703295178878	-0.0519937176612503	-0.0576978659610985	-0.0999490915274306	0.00238216898150748	0.0820383840578359	0.10233971595606	0.555229798633196	0.342071555454132	0.200607618392209	0.112001674510244	0.185605456237502	0.429889380345762	-0.00723223534852861	-0.563340467484585	0.931153553070498	0.369470164544182
-0.489420672240831	-0.336084346660775	-0.509246235642036	0.00454689727585056	0.31833374931321	0.692241311148438	0.237098742381213	0.00695919381000876	-0.515192905934056	-0.243386732973225	0.045331175865803	0.0391690585549927	0.125240630126772	0.223842653333612	0.38230266824504	0.261784137085699	0.620256403418293	0.431000246282221	0.771535386878976	0.575195687809136	0.610213965664601	0.615101456058478	0.593873000704783	0.412374342311015	0.29123724684309	0.124294830279733	-0.0664200256390795	0.0972007456799971	-0.0788026290737047	0.139855061239278	-0.0266683129745484	-0.0364942574792509	-0.0406768950758559	-0.0239892231793022	-0.0606336286588489	0.00945101708616977	0.0170959078261723	0.10790079208189	0.156773893883621	0.152151368251536	0.519462803736829	0.612323433735425	0.243889409621285	-0.293357250470819	-0.613949428503568	0.55682544591756	0.5695551351081	-0.470117362865201	0.507347051388872	0.456325626173294
-0.654978193775525	-0.606295056865141	-0.801976198145245	-0.635917067699579	-0.108711851682927	0.156948135419574	0.243318946581044	-0.075999741796728	-0.119518362487209	-0.208023899736064	0.114588770534593	0.0273334450226111	0.261193821129273	0.152646206417832	-0.202634364811133	-0.0551172944277913	0.411816927223192	0.407577357392105	0.788431989103947	0.856741397495675	0.50336987286565	0.695937908718447	0.510290827467363	0.471406764052608	0.295005748653036	0.141727265462981	0.0257656977997198	0.0911877045888287	-0.0629248657276617	0.107928329058588	0.0315952462978729	-0.0129351391576462	0.0338550239308032	0.00889337460972398	0.0824460578382949	0.11926638162071	0.154219760560012	0.102706818623038	0.293751159649821	0.365294971325418	0.236660460642054	0.643781588327455	0.230550577156954	-0.211443452333535	-1.14464114617428	1.06132619597862	0.492273956906567	0.103987953235721	0.137777333533911	0.262876767641779
-0.697120787427591	-0.536233981681906	-0.305452669409295	-0.865416349831506	-0.232681238700286	-0.631408858761987	-0.221995248428109	-0.0705448819299928	-0.297663859882658	0.0101263748837311	0.263855205424759	0.305542350075886	-0.11975899535771	0.173369203041163	-0.701322555651978	0.278662026911731	0.38330402331609	0.544480777002683	0.679195615147353	0.842854290348387	0.983305275502335	1.05529650184158	0.527182084547353	0.524191034024092	0.247401512969582	0.145776410101464	0.129277197677884	0.0803711603368234	-0.0049431242383263	0.148584532171696	0.0638359174942388	0.0412395374452247	0.0288563409888467	0.110246893737566	0.314799269221496	0.120378626532074	0.196242290882703	0.260224472186204	0.493976106986001	0.466929871887455	0.431344595319303	0.432967841002912	0.42703028314663	-0.124731761173827	-0.601110556854789	0.649724022758606	0.29306214818625	0.262091277002238	0.110861872600863	0.402978432131561
-1.17576278903646	-0.723495349604989	0.134898812359748	-1.31687530032232	-0.742088675449351	-0.548861503533695	-0.486166095836631	-0.179991978032097	-0.0239846554270277	0.0631244656455251	0.17830401154144	0.637169843020899	-0.305344773631194	-0.0146096038508181	-0.648640104298488	0.349164088075322	0.248927488634364	0.434629418359714	0.852596766500187	0.694939494608015	0.732360347485463	0.607844607927526	0.638709204261808	0.468016631968269	0.240274386845518	0.147073109536505	0.130760041890159	0.11297261796216	0.0150027134166425	0.095838335550211	-0.0137829333231105	0.196073687707904	-0.00489460696774854	0.123202573661595	0.139934896226605	0.213460195509181	0.25049000245712	0.362954904556847	0.469221259026033	0.491262693472668	0.526036416075477	0.523709185429912	0.626675031252005	-0.13477252502463	-0.0438858209208209	-0.104693844076198	0.0945291003239261	0.232025031479649	0.34691338029533	0.0969630300247786
-0.804864711616751	-0.889725883751899	-0.514997337285912	-0.402181767738006	-0.483332444242962	-0.452731126095165	-0.761627886442054	-0.563617987199642	-0.39889189346914	0.0633242145109947	-0.117766522613445	-0.417038813053759	0.18347434292887	-0.0220581828399976	-0.309302204893757	0.0980683391847773	0.298760787299424	1.12458922045942	0.740372018277086	0.519265843378355	0.516671979641567	0.244087753291692	0.413358957401294	0.298623265595746	0.169454795389122	0.113043071466958	0.201463117523832	0.0926368389580334	0.107511258869466	0.149190235252127	0.0431792433083454	0.192674084700916	0.100199377690401	0.144921473163622	0.222220443723437	0.308779402213896	0.285315247010356	0.45066960227317	0.59668339712567	0.513174079806496	0.83815979434905	0.63483500916114	0.298454530448865	0.206171160039747	0.17953132272878	0.36162597954707	0.0120271347990367	-0.0954046996790467	-0.0152763085510984	0.131609701726315
-0.360966147924596	-0.167002141707687	-0.713749880376066	-0.446960438467386	-0.281275496007339	-0.29492303802952	-0.0848639187846519	-0.157663426881267	0.0560198266312287	0.0934756119719273	-0.0826852356208714	-0.926516927419409	-0.172921790070748	-0.0859582508223651	-0.517312204791105	-0.717996950473631	0.313162270539113	1.28086183184527	0.13985962184787	0.29203530931254	0.241578883905252	0.0165624510191265	-0.0254790897364857	0.0547443001344512	0.175660018354785	0.215378079366631	0.130944029231945	0.0799119068547778	0.180651142431472	0.157349114008911	0.179337801633226	0.17341681430012	0.126253745394876	0.140155781600703	0.0953581873668627	0.378708351966551	0.298594933865253	0.616313317763324	0.740453503271579	0.391384476615034	0.59775341890884	0.445809113334104	0.177470732643013	0.36152395118071	0.136238647964156	0.109448498126087	-0.127548008152331	0.0178521637202579	-0.222382499070711	-0.243946764099102
-0.438030973339376	-0.590333229216648	-0.42730320283401	-0.240711621836528	-0.151091281478142	0.0616769319839922	0.0907157714999386	0.16314886127405	0.627873396611091	0.0110177465800114	-0.373188512083019	-0.849955500897522	-0.871817802010252	-0.423079527422519	0.0776597678184511	0.436398675810418	0.758109365433679	0.497491835123879	0.154074174178814	-0.303561905813065	0.0723805568495226	0.194311848538916	0.0301272612884095	0.346674518436934	0.263453673646587	0.327211361463635	0.0431675268755859	0.138262989368004	0.0240428168586027	0.287642130764947	0.180205339234383	0.23646478985794	0.209106198207084	0.25592974266742	0.277310362831023	0.281106232595392	0.60594829607491	0.632162388560406	0.722549214591957	0.501745397697522	0.615730832348212	0.450484215202695	0.0414947409586976	0.0627049636355127	0.265893780925012	0.223375717940296	0.104026126649187	-0.0750941479650482	0.0682833335548408	-0.241116658979066
-0.349313090472478	-0.697618495948598	-0.423846271745737	-0.0862636044497557	0.010501772946756	-0.0611845974437222	0.15303689548926	-0.150491851485547	0.125908973914706	0.265083934221219	-1.0035004094449	-0.642862667431467	-0.933893458099093	-1.0816442172409	0.287161270759969	1.15497412352536	1.73687798832878	0.431288175789995	-0.111616376875583	-0.19613014557841	-0.171478261494781	0.190108203192976	0.628351330519826	0.520230348829299	0.26886939294241	0.217130170854305	0.11780300873876	0.110929530255069	-0.0246289267241851	0.28669996526551	0.108136231359052	0.151890849016973	0.152006334637084	0.226817941559264	0.215477854452087	0.129875068453641	0.571724128865566	0.491869649714058	0.597889931458097	0.299095331194992	0.218561559940095	0.156954402857951	0.17944089314258	0.0452237394422607	-0.0392287802262062	-0.0375056569524629	0.142211172261829	-0.0048524598485476	0.130128712425382	0.221743245817217
-0.29808511884848	-0.554778185849028	-0.649909162435427	-0.0966127132121811	0.147244594521099	-0.0368020087009505	-0.0675220355318915	-0.136497874436746	-0.225134875363906	-1.20113208013955	-1.16136502546401	-0.407304976044043	-0.767449042144979	-0.830987927209318	0.251218126980555	1.06621775125905	1.68094530161903	-0.310450613961365	0.265142908895698	0.51000217695287	0.251116256915809	1.10611495265788	1.00166450207025	0.512384036001472	0.381879739665742	0.169522753386195	0.237238785681757	0.126576427820431	0.221661440448842	0.16641991670404	0.272871925758637	0.235209930040967	0.340783620026919	0.342407463477813	0.635899915583686	0.840339826844059	0.857947985530892	0.679228375523886	0.448558081020145	0.372562192593906	0.209963364210893	-0.0203207429575299	0.00622614723826011	-0.131479784581224	0.0107589387056051	-0.221018533985312	0.11972408032671	0.229355578202767	-0.00112020634764644	0.446748174034434
-0.279008440659589	-0.42684805068254	-0.406608822210824	-0.091711460061558	0.0892180001611476	-0.0153782159729541	-0.0870076698382848	0.0631691177456056	-0.247830565560935	-0.499823511300767	-0.440582950525261	-0.699638912299188	-0.700384758953265	-0.299200882115625	-0.112309091568738	0.162475326755457	1.80654039575543	0.0917725866198913	0.167857148821831	0.569928372872779	0.374121273557821	0.681150283349265	0.406233416914291	0.535678235386066	0.261292035557832	0.0806566615276442	0.127573879615072	0.398875214692685	0.228424990429266	0.114898770111675	0.0790971949378986	0.204449536605189	0.401640434139953	0.812491693535276	0.819438560852168	0.588665550843004	0.814471622299529	0.607974342819941	0.34273836886827	0.28752028111947	0.0136786983883802	0.286497321087521	0.0767912038625667	-0.0951277769371605	0.129412197679076	-0.0123224765950389	0.288401912978634	0.0782522141304731	0.23225262566553	-0.0365806174106643
-0.332829245902834	-0.217650550368234	-0.16867207209364	0.00345603627436529	0.0622298190798499	-0.0185907552458484	-0.269091634929575	0.13398602065689	-0.312684267505	-0.371788378593929	-0.286090387647466	-0.632188918681379	-0.516930504943196	-0.314788016718149	-0.198539856048226	0.057464084901453	0.843761900112118	0.17969396077423	0.17376979829997	0.643303377803564	0.568104110461227	0.425565770599298	0.215296646905125	0.202847079085349	0.100138345189461	0.0260625066887836	-0.208158413973337	0.33320032409503	0.157183503298154	0.135511787184112	0.135653921632347	0.363183400236457	0.582265712938695	0.879419654411922	0.74003680944575	0.66589911896146	0.555713613449428	0.179882492263042	0.277815010052754	0.623657537353353	0.0707829667243437	-0.109854577196142	-0.0667145687572078	-0.26590178785237	-0.0907101140523677	-0.126119021404545	0.211493883301917	-0.0421685484273766	0.085575305049867	-0.136387622908154
-0.236255768293363	-0.181416834819598	-0.166922720599933	-0.201186737252047	0.0937040474866093	-0.238149403889856	-0.330664659831353	0.076773083543486	-0.388724153520478	-0.276992147505692	-0.34765122616433	-0.273927336341199	-0.570437238728976	-0.195346013744158	-0.0450236951324453	0.203222665594855	0.299820437764858	0.993343407776303	0.373967509298001	0.0571706511230936	0.39486923607996	0.293010109510286	0.672329437616717	0.148323110768967	0.115203239630035	-0.0297197173169215	-0.249405023993018	-0.0143559511068669	0.0994639747422366	0.0942720913181462	0.185812007573604	-0.107602578370422	0.709816648972221	0.870950865089481	0.823321707070742	0.859115065728207	-0.0630936009912038	0.242847876947242	0.234472618193059	-0.124177915679411	-0.0753697725049883	-0.300471479479077	-0.413161891846679	-0.443895358686171	-0.16159723095408	-0.2126134894344	0.133374159948596	0.510603223769087	-0.204064061833188	-0.175950459289747
-0.379310966087115	-0.214946760848432	-0.308138658824817	-0.237915299364395	-0.121133337348185	-0.54346549538889	-0.290842659839824	-1.11997169449245	-1.39413346583819	-0.463565183170745	-0.524483012347352	-0.0286966517104672	-0.716153154590836	-0.17741940762531	0.576495076083597	0.0400945817544242	0.0175797998287886	1.9954671486693	-0.422795557028281	0.0102480850179275	0.40719757061645	0.456823912921886	0.528365247669985	0.260715910924111	0.113614209892815	-0.0509140667206708	-0.0229145717765914	0.0332998792021986	0.0762288890314377	0.146479586690867	0.0823298963478795	0.372765007487776	0.608312345441536	0.44285690228952	0.211939388130184	0.482408532629868	-0.413038975923167	0.284761701905812	0.268440362612439	0.03396950294083	-0.00991201290232074	-0.690764988711507	-0.992586061280649	-0.564155207947175	-0.3970418462508	0.0893877839797604	0.00713575551940687	0.149730702677863	0.0291642387449401	-0.313323682270537
-0.574107468121456	-0.485702131759567	-0.461319722124965	-0.262854592941894	-0.312895923440877	-0.306766547521783	-0.503613070579662	-0.469036808043631	-0.536508447170711	-0.594115883937929	-0.865496704827079	-0.89981852596683	-0.686391634234783	-0.321252775010574	-0.168512456284536	0.0546402545597638	-0.0799410720192973	0.283330514912872	-0.432326790674546	0.120594260293536	0.410723794523312	0.818540846625256	0.520904539231364	0.0466758904607763	-0.0622316478218364	-0.0394905516913346	-0.0444369200060063	-0.0537389517148155	-0.0101122154156434	0.052581075281734	0.0024499400216389	0.192575962558167	0.399747135173462	-0.324062315788307	0.307983103581357	0.70761063988404	0.792011613009244	0.764093247875	0.173735154913038	-0.0553152324572021	-0.127533532388402	-0.152463015784896	0.244307453230321	0.223073103770685	-0.191460064808932	-0.159527144781415	-0.232704041081162	0.145025164194515	0.0126222380113359	-0.133095109370861
-0.576367520714941	-0.222946775428221	-0.114750103962713	-0.244361719995752	-0.251580585300188	-0.372954097457973	-0.47844793095369	-0.459170407289748	-0.607759172350956	-0.622220581853165	-0.614337984516395	-0.582677329362779	-0.483241247759549	-0.468691905794948	-0.45436114981736	-0.250143927869873	0.0852760908841387	-0.325495077699185	0.208495312237376	0.21276432599723	0.245494292505841	0.431849818973698	0.233290336943452	0.241667312766777	0.156905469375593	0.0844884494445031	0.00684042534087759	0.0575278796800011	0.103815129993176	0.0774056183804557	0.299908278969181	0.193333275094988	1.03068773527839	1.33261258621866	1.73640242449755	0.691075703437967	0.455712872496604	0.223025311392499	0.181977202027821	0.062150074569115	-0.0286250130511225	0.246752331283055	0.316827993958114	0.0798449044822864	0.0407415457503044	-0.330199081631546	-0.227155608251565	0.450589612282232	-0.00294606149882806	-0.28783736091976
-0.740137142707826	0.388949869658472	0.0554840948988831	-0.103512260897318	-0.285718229660312	-0.374939055096453	-0.384012723754853	-0.41877344988414	-0.42707553054184	-0.507825579093338	-0.846348961077511	-0.98512431754863	-0.482120243193122	-0.282255805842473	-0.450633144846692	-0.929976731874107	-0.38954745336668	-0.98136094769876	-1.07833000285241	-0.53920025754017	0.0155335969676923	0.146550412696483	0.456873819130281	0.604327298586548	0.223226225419324	-0.023833008876256	-0.00838893915252439	0.131148637039959	0.383913894966587	0.135067742413542	0.295081825281425	0.244649377687278	0.431795055986891	0.46595224274586	0.3240946048714	0.407248293179092	0.125363747719444	0.0114455380732651	0.172462457864568	-0.0834121156176042	-0.0434992256527983	0.07318852577927	0.175974967581543	0.120073010521263	-0.0464074885141075	-0.176465096352404	-0.101311831318	0.136365372682329	-0.0489203831390963	-0.163929252627906
-0.256939379327122	0.346619668585405	-0.316432670370746	-0.072338100792742	-0.123378149652483	-0.369944362729721	-0.289191692742688	-0.357474239100503	-0.721569555439504	-0.591998794258751	-0.311189198596383	-0.987811088566729	-0.72607234867731	-0.548287530365473	-0.3707952515747	-0.476372680334911	-1.26399481453548	-0.98133710878083	0.0213429978671339	0.873226992531068	0.235902215853729	0.298251429155614	0.473471163054003	0.264902372330531	0.314748729468237	0.0564517999974647	-0.227057677512289	-0.511763482646171	0.0452045351599941	0.238949908953166	0.395864304753779	0.255609211054492	0.34187614706753	0.184567092605134	0.053320074447694	0.23562918835043	0.461707057901699	0.285578848719353	-0.0877702164616407	-0.0268731504085891	-0.0151064152381161	-0.0606693085950306	0.0257165686198397	0.0214363906677121	-0.31736402950804	-0.398088095701637	-0.240500480835912	-0.149775346890429	-0.262419921551752	-0.258889588837699
-0.248641026441668	0.0592508429848314	-0.0164700780884336	-0.0526823211277496	-0.0686588853491309	-0.196514716361087	-0.291049925939917	-0.326459494214973	-0.973466585981775	-0.539123451232236	-0.618288116628537	-0.991756290402743	-0.618058468976085	-0.407511404999337	-0.724449945712403	-1.0165318113025	-0.687159295081392	-0.463619195277898	0.14921734318749	1.1120252920727	1.03523860002145	0.955211615555792	0.412420709268751	0.226130305166999	0.246851512112255	-0.0723407339827415	-0.111047802858901	-0.216095821078236	-0.312405311777831	-0.122701907158176	-0.039450295036264	0.347859722328437	0.0474784036666949	-0.0397908075655135	-0.0530929165943744	0.118593282503579	0.156374558459292	-0.0258455461107028	-0.152748389727922	-0.126957808581243	-0.257989485325247	-0.260163931828829	-0.15223802040571	-0.230370317089101	-0.363576330215809	-0.052001663217849	-0.16670690985813	-0.39783735375501	-0.148443718613613	0.00706779263245086
-0.198772534764731	0.0191305779732313	-0.0545713240351977	0.0538416736731988	-0.183558983386991	-0.114091245268716	-0.184824102639614	-0.27505540682051	-0.704324531511043	-0.435979001847894	-0.743958773426492	-0.441303444397753	-0.198547972592718	-0.74081135820691	-1.0137198373381	-0.574190097605176	0.0525764963530621	-0.23150011161976	0.777816165991653	0.0810081064250383	0.479310665083264	0.615341788552771	0.455581217426131	0.272246596153812	0.523569755387139	0.235123163366982	-0.129765603541361	-0.306144325771202	-0.150012598491434	-0.281270696299315	-0.118750710908366	0.0904023477810268	-0.430426102796452	0.0214937240829449	-0.114464195167316	0.111295772058314	-0.00489562708645808	-0.189464668269551	0.00467055120003229	0.0558982216589787	-0.0186259487933166	-0.227042176915348	-0.163580480238032	0.0650245904816634	-0.103145020578363	-0.13694298252173	-0.259738992019018	-0.162045480479437	-0.537237723702593	-0.610727313999917
0.0232905319366883	-0.125231448423704	-0.29121862999014	0.142385691520494	0.0650445153252036	0.0044516259187396	-0.0969171581456826	-0.175182630977293	-0.626101163894994	-0.377285735344016	-0.388606465548883	-0.372835675808744	0.171558132026699	-0.210476787412841	-0.332854866815879	-0.0434539481969373	0.0295037280515094	-0.147708391577564	-0.221012773977546	-0.0119387296418063	-0.0356611306684761	0.450515886085124	0.7146140253708	0.72239472305784	0.605706833168226	0.331264571700101	-0.00711796748525828	-0.414731715198966	-0.327377362635461	-0.151951677460375	-0.127820293503181	-0.117600261339982	-0.413539998137608	-0.229022078389467	-0.0828093850220822	-0.0965653443421761	-0.0978559795965593	0.0156019602715536	0.215141178554703	0.044342136033458	0.00295871304729581	0.111744775351808	0.180696286509205	0.197787609994032	0.0792929328402533	-0.00010467743280123	-0.125770051074138	-0.330060290491537	-0.558989061244116	-0.361489486483019
-0	-0.346533938425419	-0.376780257702351	0.0109694946672957	-0.019268707122099	0.133435467996688	-0.130713978378657	-0.358155250143878	-0.267566659210213	-0.485332912332556	-0.199058530109336	-0.378744655670837	-0.430430361322983	-0.202067823423284	-0.100587938100765	0.0512287170701256	-0.137660249451996	-0.145646713262685	0.278996435103164	0.501443206161741	0.250287017880343	0.250050322849859	0.944022466279914	0.973346926733275	0.786830063500551	0.646003838241596	-0.294205625414197	-0.114176977639683	-0.614598351957451	-0.323694591963359	-0.130383259926608	-0.199858168104835	-0.0956000747285729	-0.31412086579987	-0.499535067801994	-0.264588219317645	-0.189726214948381	-0.0851286524085598	0.0149460488664234	0.204965770182018	0.289092720998628	-0.179257914644465	0.407685062713342	0.230931256600587	0.139020170024052	0.0192590806600374	-0.147795817274126	-0.395628150317585	-0.618834385875593	-0.650271349341165
-0.341663028011472	-0.608348103087864	0.183840829797032	-0.360068914378141	0.0294108905243343	0.116491354397573	-0.411358963936822	-0.394623544215544	-0.0456662608543807	-0.120077397457655	0.00460220817640683	-0.53090713275848	-0.829150482716984	-0.052384422180987	0.984265114163	0.102933994367502	0.21248055489801	0.390806139311578	0.51892905888934	0.631730655435367	0.186003295271605	0.586348189946234	1.02455556225127	1.05167288012777	0.613527422801594	0.987653377582883	-0.00090894142971254	0.101789193547932	-0.941769148654056	-0.729965992981769	-0.297376436795054	-0.229539533364399	-0.00124174375883918	-0.369431896424761	-0.259529209062235	-0.388822950995458	-0.078502561029182	0.22878960798581	-0.0194373696414405	0.00926510941710512	0.28405197978572	0.013378294481299	0.640931154051492	0.40188516781015	0.277652442138142	-0.0342316198070715	-0.141261873050165	0.0194420533362653	-0.0835050001267542	-0.572004793140205
-0.384857664570193	-0.613815011683815	0.0887263886309107	-0.477650708673864	0.146288266198812	-0.0776393451817741	-0.627297607172163	-0.22737954418537	-0.329576226618287	0.112650164104038	0.287812796404281	-0.721730713927407	-0.3787265820395	0.569170941751683	1.02577799962593	1.6771806421527	1.31864719527428	0.660769792369454	0.726027491025292	0.694669364144653	-0.423377674028226	0.842271086120229	0.913608835956985	1.18984896385883	1.20691739926928	0.792924652974633	0.20266008145633	-0.416922870378644	-1.24748460091558	-0.851092420311976	-0.351820547701173	-0.28399596008553	-0.129950151441383	-0.279990521336334	-0.406329008348518	-0.391004254998003	-0.401409299973646	-0.143454210367588	0.0919124647035074	0.342362131271048	0.344537066464976	0.391981760601353	0.405745434134362	0.198439420507816	0.299927537370494	-0.160731073722647	0.019185021442992	-0.197354948631556	-0.155001280837643	-0.0913423704287215
-0.442646569891914	-0.231533652900428	-0.224779944440926	-0.495760944713646	0.17937432969324	-0.014542907320512	-0.440221523447202	-0.0432228262622165	-0.197316629685925	0.143016822793843	-0.0993314899639092	-0.479337741490979	-0.400666894995834	0.313869489891816	0.809444239482459	0.998836534757979	-0.857071918073993	-0.105221021958602	0.969672433497486	0.790012463181999	1.05425579685239	1.18396188212589	0.895355361747582	0.597414881656191	1.043028992521	0.228115128227317	0.213460747732972	-0.425408618370487	-0.525709126245354	-1.21851768512684	-0.500905881378267	0.535034646700829	-0.583385407228376	-0.192165224097139	-0.614364619124765	-0.452711158736135	-0.474821684167286	-0.192450564949452	0.212298123067998	0.398243793519938	0.832766817651466	0.476988249586471	0.18082587269208	-0.00211918381421067	0.492112165538056	-0.0687431565779485	-0.0585724453253078	0.00985488991896977	-0.0961986848037814	0.00822913571406839
-0.617809779876138	-0.340809098363974	-0.22362702212332	0.20892780969415	-0.030000077987518	-0.268147833516718	-0.488539662781846	-0.150646225337023	-0.111759994301516	0.195129358719981	-0.348457445304808	-0.659287313123426	-1.08680681929361	-0.853728689786895	-0.0671216338531648	0.306688699840817	-0.742591897392673	0.181103593665835	0.219490070927134	-0.366013792168128	0.50926584959907	-0.0284136567596143	0.352471631953086	0.498234397949519	0.781909636699938	0.258601743078426	-0.306965802699931	-0.166099151257526	0.0467915961570453	-0.490144138330143	-0.471269360610011	0.606589057788276	-0.456613613281509	-0.209757654723145	-0.39194404433912	-0.111348080944679	-0.496936976171874	0.047886928062911	0.168680043830436	0.506596058614134	0.953744231325454	0.682373839103068	0.389184239391875	0.350315161475376	0.235782465918152	-0.176089713475501	-0.03045410924599	-0.319824261929318	-0.240401839491814	-0.139928823930324
-0.785691456949722	-0.397244134955317	-0.440563485097223	0.0819355528717306	-0.188978916190102	0.0766906714418258	0.0507085955450758	-0.336108967404207	-0.189558122778851	-0.186755224489687	-0.258116957143698	-0.62080215475332	-0.448469926944231	-0.385246392904517	-0.0415691599252118	-0.250215719981018	0.161749657110859	-0.4087523936926	1.13384087211868	1.33635152934106	0.844628525370409	-0.60630861689691	0.308263008027465	0.609149539260281	0.888819488811706	-0.40629614067448	-0.630546741126243	-0.181158197955306	-0.175302983195921	0.0506078906413256	-0.597102303117168	-0.300519182569285	-0.214565834883758	0.230290696240021	-0.537621910720822	0.151609182700637	0.238037101298098	0.376677982685979	0.485356650279512	0.781915158031818	0.457194816168459	0.45244387055219	0.379139002191733	0.257373437132625	-0.112845487258152	-0.445156878193546	-0.0305877653280671	-0.151066484114991	0.17405677227057	0.080635880822586
-0.762708568143102	-0.543574784147214	-0.46542449266707	-0.359422161284828	-0.243302425693523	-0.240623042330892	-0.171656217149303	-0.120804702059362	-0.176157912273445	-0.294396681714914	-0.310793289864186	-0.133238858111523	0.724000158617306	0.851577959978821	0.185082159747382	-0.4634720028626	-1.04172339555774	-0.973037811473613	1.968170325069	0.964151082488963	2.07476751247062	-0.491903538620754	-0.536986137714124	0.254028258283922	0.490331013594254	-0.621938161986574	-0.0391926173342698	-0.147505375550849	-0.10407066249568	0.952573334187799	0.482323825841907	-0.275160225113622	-0.182424027467637	0.208021094593718	0.151027594307172	0.284108106347306	0.302399869051738	0.458138822007072	0.659159324454244	0.501628055839384	0.369224348160026	0.21095411808472	0.365486804368129	-0.0137959637030762	-0.0236650690684778	-0.254741581511127	-0.121317982963046	0.705867060294677	0.130553554427554	0.0156263499531614
-0.665500425714642	-0.421139405878184	-0.393960640940517	-0.194284557662235	-0.21123804547038	-0.275044542051615	-0.0879758988948648	-0.290874548129166	-0.410124675146042	-0.758324597035924	-0.458303574033703	-0.126721815259947	-1.02647172635519	-0.30306710681198	-0.0501908277950825	-0.296898628523559	0.0328390723472069	0.346189761424502	1.80704104050582	1.30447567773863	1.89505375514795	1.21238521777352	0.204716375241902	0.307549385538904	0.208577592745275	-0.162023872825923	-0.102309205989793	0.158346001410911	-0.201407656757293	0.0176157666648577	0.427198156839343	-0.0424402054403224	0.314533083501439	0.0411984639061389	0.688505885200293	0.2843952698886	0.296085867444959	0.188158670347152	0.23537077561644	0.0583543126691885	-0.0731967466468877	0.588521303029691	0.156872054232575	-0.334257905436208	-0.0811071433421315	-0.116171823841167	-0.502033609182749	0.165162836046195	0.176776998995418	0.325475617547764
-0.629937672908106	-0.520136711032624	-0.103005178364261	-0.156787014512834	-0.692085535616331	-0.137110062896393	0.174476586759004	-0.343673142215063	0.26972171142894	-0.376654476026423	-0.199615845893413	0.0415873948109866	-1.34181038817131	-1.90202666223853	-1.25638284938877	-0.27234477547986	-0.288297980328666	0.716156154609907	2.0922688494736	1.02659336050303	0.990179455547134	0.570308156325736	-0.137708751455679	0.104152860151541	0.228731684549171	0.0948831281844083	-0.033310125833327	-0.0306918253155175	-0.415525613526475	-0.594483002969619	-0.375300136701649	0.0570818184702651	-0.369761844213114	0.0499933074640465	0.403194331729381	0.224615127913461	0.288413570101955	0.245354260825394	0.152045402446322	-0.0309347769746445	-0.670376460320255	0.268031715540236	0.391496002447643	0.371452443697081	-0.097958499466658	-0.29420449327633	-0.0425685784583306	0.0669273138126819	0.00799923165056701	0.320494944979322
-0.312589976248228	-0.560613729995754	-0.130844383752786	-0.50980935927348	-0.43459722025156	-0.414418293529542	0.0347442042103275	0.215276308786748	0.281513453157895	0.140598961895619	-0.0479884529758231	-0.14152031798946	-0.197959348519447	-0.338067200364098	-1.47722869197973	-0.563998957301437	-0.0729693947232616	0.209780357710604	2.54800322992706	1.57649097523512	1.10080291629211	-0.0653648888346057	-0.143233457176132	0.022601161296643	0.0975423148764746	0.0931641538238423	-0.13247449371164	0.297419037456519	-0.320869578049603	-0.517543425815974	-0.297782963945718	0.191828701605024	-0.173757484754748	-0.195531516864959	0.110944442531845	0.293061227508679	0.214965597460955	0.179382745887684	0.143813685852054	0.526938906291928	0.20631970170731	0.337187680252519	0.295878715685798	-0.00846623310217254	-0.452482173775438	-0.412948273400306	-0.0245691149726643	0.356826182816673	0.284911728366013	0.417588491225913
-0.242707245588666	-0.223541852783364	-0.389683455236088	-0.564827151403906	0.00178994139245098	-0.455897325453871	0.0976838250265339	0.17967774116249	0.0900648434069756	0.031639355524613	0.380366449271275	0.165887982583893	0.478428002947413	0.0791637230739496	-0.107389833019802	-0.314856577783916	-0.0322143456118505	0.696161953010343	1.03961377514208	0.852470907028659	-0.554372145962395	-0.947360847747	0.456628438278948	0.263506931582285	0.164238087109489	-0.0538788319326648	0.0577272111581603	-0.466016423326258	-1.50799685732627	-1.09470807690654	-0.188186925475416	-0.122995022399911	0.0102027029031706	0.15565065544609	-0.00486946054016432	0.11534480465063	0.167428258094916	0.221396790439241	0.134778767009614	0.108050530294242	0.101620332142557	0.0476769586658492	0.0677307989882168	0.236127645058932	-0.241750470988155	0.125461775765244	-0.0744168883593963	0.286852981459416	0.379127086733621	0.346435882862792
-0.37894759597841	-0.447250823918212	-0.288858862042666	-0.335404878486213	-0.133752045702871	-0.179928391787763	0.0233995516794739	0.114301170905886	0.270414004474277	0.298712694470863	0.658539593501316	0.0125404637903963	-0.218515559604841	-0.465556049212077	0.290178180993478	-0.0269425701916853	0.401622641707286	0.779057535057599	0.0999431449093175	0.751249920176351	0.718097183221761	1.83887751347407	1.0088627738259	-0.0731205170332653	0.175942504149512	0.289530932439018	0.0339949292748141	-0.0562574024930365	0.177007554550229	-0.274588449975627	-0.534654023219028	-0.348165832667227	-0.128957183067572	0.510559729184388	0.0483748658676191	0.22990294809046	0.170757504894845	0.169102303741328	0.0202322224208397	-0.0900249912088999	-0.335552678671682	0.0265214601319478	0.0106837291682085	0.13739157798453	-0.145306423523424	0.0107250279861922	-0.0926851642977198	0.267394614295662	0.305290315562934	0.249217897057171
-0.400331700626214	-0.615345293902231	-0.421580547138366	-0.305386395932326	-0.246403868290067	0.265516755010404	-0.100698977083398	0.191410975098351	0.526079757400326	0.832102795909016	0.803402941124837	0.146255130537463	-0.159933325664846	-0.572138450361388	0.372695527933045	0.667401329634257	-0.174354062455391	-0.359622771027926	-0.399875880069472	0.438128456324576	0.134895150556464	0.848163119524074	0.867835430507914	0.617991827328584	0.917606249460971	0.900751560358885	0.0672234918233163	-0.0272127969841903	0.00972933319072838	0.48577097702993	0.892204623756095	0.408289668690808	0.44409896104253	0.428556545677292	0.149018596836355	0.280302409122498	0.440473356776809	-0.0679790928114108	-0.546984403501911	-0.710817272777706	-0.309667030032221	-0.101986846864086	-0.16046645735321	-0.142090986362907	-0.0805979881132725	0.0990005289110704	0.268319430094979	0.19590187922599	0.264360076875152	0.393390750729414
-0.712542409747595	-0.560128750005271	-0.111269534861219	-0.518327357158935	-0.283206052058007	0.273746561106079	0.216290971845342	0.390081708662294	0.484457770936372	0.475207505321961	-0.267638554492947	-0.201077644651559	0.0999152030177706	-0.108956106714692	0.298362352048037	0.0581639420975129	-0.5352715950929	-0.323480340754352	-0.263548899548415	0.0427517016223526	0.168248483187183	0.60733552763	0.518986657433432	0.56200722217277	0.697054684672501	0.609307457997473	0.280385188374735	0.287180073737752	0.422309932240203	-0.213894289453505	0.433087893957201	0.44634634339205	0.367077552957142	0.374480152219488	0.240293748037883	0.242856720076335	0.424760864414381	-0.138162244178854	-0.396660361997981	-0.170866920778935	-0.245526214797336	-0.166608644790269	0.0516589876133709	0.0136756948100514	0.0775499233014762	0.0632923255766246	0.0923131400466514	0.205723192203046	0.368465577971303	0.380591270480002
-0.484201821669699	-0.390511541131068	-0.718429632829199	-0.526033190380588	-0.327774795440379	-0.498401588501606	-0.205143006000057	0.0479576000554431	0.155379916530631	-0.497499510599062	0.0554658740170288	0.705647692360665	0.453442577030776	0.462264734579441	0.0913064234813517	0.780701630149442	-0.0145174614420127	-0.0911834637272769	-0.355411246367077	-0.11296375427679	0.300991717772576	0.58445865096989	0.168386250522922	0.406480655758715	0.576144632293063	0.417528438921798	0.198491538460763	0.308786151129775	0.233771616656247	-0.131710908648395	0.0107243500707532	0.215891688803727	-0.00484381910050569	0.109563525458028	-0.0097893635606566	0.4324178326193	0.0413340073045346	-0.113513271076952	-0.423808589403364	-0.17547019987007	-0.252622818405677	-0.210351290807787	0.39956683257779	-0.0245491933341928	0.120701683700147	0.162841364349176	0.189676920910938	0.170808426846101	0.16854898493012	0.215742566156252
0.307021400783222	-0.202440674279087	-1.26011066714981	-1.19890255321267	-0.858460841912007	0.441052495537189	0.167990402360166	0.303838901030086	0.0651250395606253	-0.278878331074558	0.283462595366075	1.17444181807048	0.40125675716911	0.930065078062507	-0.229987361155205	0.660621201193474	1.31874763322719	0.142625080756342	-0.328176649335014	0.319520794879703	0.470929821351047	0.719820198600582	0.388156912263511	0.547744246889255	0.440357037052287	0.223392235283062	0.359249936256982	0.411110073284309	0.444056009729139	0.237421320767476	0.224167588653541	0.493399499885621	0.713017026843091	-0.0893737138047519	0.511827471573828	0.438438040406827	-0.0438345222503098	-0.20413827990731	-0.341347420098451	-0.225442622942314	0.0609576630225866	0.31844782493323	0.268972387677426	0.263144550663652	0.155468193112044	0.0906057063562239	0.0467316517900057	0.153237312008443	0.151397995780998	0.218943223025711
-0.0543876382723659	-0.263259761214281	0.263054387101403	-0.954840371811086	-0.752017802183769	0.0542576077739861	0.450472128278545	0.144646292885073	0.152163899809543	0.453681398210035	0.788715711026922	0.578316842262198	-0.172650424534909	-0.051858649875731	0.0654246476048103	-0.170319204807881	0.00047458105161774	0.304572872175031	-0.110261429517741	0.481139772651272	0.993988284967304	0.667539108728505	0.51708063708513	0.751939978620572	0.288491024794802	-0.300479862206868	0.7501262225788	0.866588808353023	0.566124208713126	0.500122097901963	0.393814179778214	-0.38594350814729	0.672265874406732	0.303657199815625	0.391568578613291	0.288687250458225	0.20961072451465	-0.0434224410586197	-0.175966590631683	0.0354618122227807	0.165397680814172	0.306603473463962	0.363453119467226	0.57132889857638	0.213548988399466	0.012420568157319	-0.119157771421923	0.153406134215908	-0.124906201416932	0.40981065222247
-1.43498804405055	-0.781836217566202	-0.701169825527497	-3.27768413472025	0.947259842818992	0.3226667739543	0.604453069949336	0.299280700008974	0.586120262413261	0.361487439754748	-0.0157716125532201	0.178653200487713	0.599185123219542	0.881244806357647	0.922004163600088	0.551334238826513	0.330329477074835	0.572402697918855	0.0646032675464772	0.673833919742761	0.936665946093516	0.51862984340297	0.0575515863614265	0.272637549672749	0.248380134489057	-0.270059460538589	-0.364818930416969	0.00908579936297133	0.417666076800123	-0.413878385509951	-0.187327216406789	-0.294344997155331	-0.0595674760985299	0.0913264703120453	0.0335698188514143	0.0673713584089439	0.200625112435773	0.170878466162012	0.0722703327812117	0.349527797810156	0.337875303520049	0.475473709630602	0.357880151800806	0.382271374539182	0.516869917226408	0.300924617916237	-0.0717408485489932	0.652752599458431	-0.11043538798305	0.208334041135103
-1.74438814437289	-1.4830936441994	-1.45810488473466	-1.30959350920395	0.839150761018896	0.184638140570737	0.244209840891292	0.39034468883826	0.62329013080818	0.649415821042552	0.896838760700772	1.13207316929191	1.13066023737159	1.03997929268032	0.960250933921232	0.404527944188131	0.769324169360634	0.342891097694002	0.318463021839054	0.6779105985438	0.716580968530566	0.638401744599574	0.130015772597142	-0.176166637742347	-0.553373192835541	-0.794923977070888	-0.207552330897285	-0.162700877515961	-0.166514386444574	0.422093909686813	-0.062559320922544	-0.374666216534823	-0.32599386973728	-0.408871008432774	0.0663875522926592	0.150078766194674	-0.266574185776909	-0.294841734484027	0.297406660277028	0.454504304803422	0.768532080823867	0.416075999219717	0.158028606551074	0.0809252582941042	0.665495576741271	0.422938294887907	0.210945313371939	0.0411653264360151	-0.322536125093755	0.0175436012870225
-1.71781690893901	-1.30378881621719	-1.12090063233676	-0.389635021157498	0.363442362108435	0.783138918757452	0.545566790285481	0.30115796214627	0.798843834441455	0.823458536292014	0.780162895018638	1.07043941266819	0.790226584074099	0.427959041729122	1.47752639685733	1.22376540462018	1.02072961761373	0.565781339979351	0.439135981068473	0.494023223229782	0.583605710306651	0.559116602567266	0.3918961499736	0.123657024404704	0.112511425770395	-0.205796631959853	0.475260954203675	0.358818671330302	-0.330784707048118	-0.357765696125152	-0.613792939521743	-0.842093076884474	-0.434109219926024	-0.256943446609651	-0.145238179626109	0.111782823328254	0.554985005400847	0.367686274322275	0.386609104343233	0.492481642723465	0.840154040025629	0.611724760067158	0.42077096523516	0.369546724961702	0.919026410902319	0.575878226552067	0.495107402340802	0.287697341863911	0.405543973495368	-0.0183843499251096
-1.45541031883639	-1.51213655133052	-0.841213283884738	-0.80790965531994	0.241098134809025	0.382641799679696	0.246775062747291	0.0284756753863099	0.553217253183718	1.00548819048227	1.03074425686897	1.06101911386735	0.7626664150325	0.385912939248937	1.08579580624561	1.68416583568236	1.58043946716055	1.15381938883371	0.891105243531034	0.507456711466628	0.643612837241756	0.449315660533992	0.36518838517156	0.284741831783398	0.273783127781032	-0.0718013911894024	0.206058148530527	-0.0303670027196992	0.00637215187287482	-0.357751369040913	-1.32824219596961	-0.444074571311733	0.154312061229589	0.0561147180814408	-0.284769225961548	-0.17977106416659	-0.102731606170955	0.107408643409784	0.602284604037813	0.629261896124542	0.60309273011514	0.543841285651817	0.660447053997466	0.62348019874253	0.405613246323004	0.397510514154884	0.356943146336751	0.0687122754523874	-0.0246779642431112	0.116762166312896
-0.398795174992688	-0.0860995989886489	-0.105806664393574	-0.359384334318411	-0.0684893163356733	0.0502924481100276	0.0939540289329868	0.0119233425276819	0.511998125937891	0.857330714569325	1.06005284299563	1.06583159620635	1.47704117905394	1.71497884679484	1.21005493828936	0.938411187973444	1.22739938414782	0.22758827690853	-0.551718785868254	0.277796985459224	0.650380976916982	0.394307265752808	0.509380624799123	0.962266054593051	1.04764066569705	1.10328169164054	0.377208210532781	0.585912222610286	-0.086794683915231	0.0505857973664426	-0.195783827133911	-0.277761364436081	-0.157624681400415	-0.532907951724061	-1.18861992410639	-0.694723519050473	-0.262296464396061	0.0184461875359126	0.555818642336907	0.47246659424077	0.616654893208539	0.353564839860514	0.417436315891385	0.403610985303479	0.294518975377672	0.238949524673501	0.251273766962554	0.315275430665113	0.507030181043002	0.124823604158599
0.442936622670393	0.533055534875507	0.470385449049617	0.200641425227772	0.612925184113077	0.838914368147565	0.90968300197965	0.450812553559485	0.462267148778387	0.621409861927411	0.511338606108433	0.669534799648442	0.244995636084121	0.694593016979081	0.402162012812252	0.146382203913953	1.0904374000691	0.123504767016219	-0.720284143198541	0.120508940012459	0.525330264118992	0.875543846337399	-0.117849938577552	0.397510484114248	1.57821058256223	1.90496491179576	1.28105287065367	0.068481072945155	0.605078862117971	1.10660571673577	0.913453954425983	0.142066551105803	-0.137818128952613	-0.34134912860191	-0.416601747282295	-0.27125827796186	-0.593825148515445	-0.406750133554341	-0.22564407919874	-0.501969907938643	0.0911754183445852	0.354474557776115	0.274451618411064	0.396963402772437	0.152546917806556	0.182046140262549	0.299082724268361	-0.0600583991533907	0.0755311579480084	0.18644090361986
0.972077720310674	0.31367836532325	0.675330535019741	0.577529424987428	0.484136475958308	0.488396600886733	0.128957835357622	0.348585660433059	0.451408360258547	0.226331623783235	0.335200103775044	0.925858503875495	0.421339947001625	0.0971058418065023	0.0505335148985951	0.290810742095041	0.378661925908542	-0.0306377991326544	-0.129156152789325	0.529380445095787	0.508718339617	0.535281561748334	1.20715277727071	1.74526467362931	1.21936725585836	0.90360550185119	0.932915040217612	-0.374886215132748	-0.661473206819853	0.83075386008444	0.848960743447962	0.214099603864441	-0.314678718764113	0.0315491601414579	0.128126740909202	-0.0656411437057908	-0.224192509529129	0.21836057545451	0.149293095940488	0.126177789098796	0.588096403566229	0.313078532159842	0.328250170139904	0.251372487454791	-0.277568680916811	0.0178749580165392	0.524732343815683	0.357449793670452	0.087042243178052	-0.0347197585990981
1.75366744607751	0.733624723938822	-0.282733228587831	0.958676146941447	0.700539639823299	0.436547356089781	0.176213293729356	0.188398976903488	0.181745802686352	0.586383518873687	0.327852999132073	-0.377876842993017	-0.0529260304842115	0.104757555895836	0.348629630479124	0.603614756472528	0.387198153050232	0.309197841348549	0.379307545358734	0.453250829363181	0.550770077291705	0.595115611560809	0.933008564049173	1.6883371256858	1.12994809944198	0.897084694575274	0.607630557203184	0.57531563528032	0.416472441078035	-0.526205719852438	-0.0470662600223301	0.351338306702482	-0.116248015595352	0.19450786320287	-0.111640849574911	0.115084633918891	-0.0562785873787958	0.212983162329505	0.238232448282101	0.212562067643382	0.0837392409744998	0.473995158419052	0.528437245639704	0.415059405595618	-0.191532156520905	-0.217602052381263	0.322595007517891	0.631034939323351	0.270528151211236	-0.511770903875798
0.377566521620306	0.655396453432915	0.710288638946902	2.77331631263325	1.78137885231839	-0.300852583373823	0.152583375853562	0.384220097372418	0.49720888049276	0.716516296966886	0.453851224202487	-0.343070342281622	0.569975728281783	0.560508394478602	0.198235664768649	0.242583467823597	0.84679406569314	1.25548039799079	0.589881451431541	0.563788248463587	0.323684734354947	-0.0155437417911733	0.365794727137656	0.399282707913175	0.824859193940626	0.510553506928865	0.259095864748844	0.148280570871943	0.709430115517389	0.888991283173707	0.240989924750071	-0.176945874352316	0.197671212750705	0.00713877383750086	0.107606855092624	0.178215430620381	0.161425217100248	0.222647819528804	0.165429435186306	0.29496826272634	0.706634418611156	1.12367489676239	0.749293413063978	0.68393522622205	1.0978553346233	2.36958123214769	2.10651672379146	1.0599496221994	0.973784766621928	0.483103226491421
0.491924286151457	-0.0616691595551426	1.04707123830935	-1.0111951993988	1.02489834688112	1.87171582994172	0.653982981700244	0.465212391366958	0.379726212351695	0.331833071145978	0.260263936472229	-0.0246456734137525	0.176478444463547	0.545525416531758	0.291253445197978	-0.0789883180699132	0.713834047272444	1.6844473147036	0.86093473188387	0.350920492926037	0.511021848572143	0.889951711837646	-0.843064708347371	-0.199708217844399	0.404092502529039	0.00165509623457666	0.82004491836755	0.332710178347789	0.680970073788409	1.06272445564759	0.756615439496132	0.288699225705482	0.600881772844811	0.278334266372865	0.258015499944145	0.0782319107481881	0.453504401599689	0.427920199943787	0.416887064144214	0.476866878645665	0.787886342509027	0.888161100354131	0.821466496637508	0.774554941339116	1.1304639075472	1.50320821485128	1.61871403266518	1.67293795606221	1.46140234021495	2.64705076365431
-0.466574010097575	0.266395679624617	-1.14392534048554	-2.03119201833644	-1.75369437748626	-0.559519714499507	0.749397737205273	0.40423452135803	0.600537994119556	0.511619294685577	0.68753917321612	0.629201351031085	0.550343044422331	0.47842131990925	0.540924512695741	0.819771617624329	1.34944874062727	1.28042267570413	0.911090939628923	-0.0748042768192065	0.290782562078427	0.7628872601886	1.77042798847314	2.52263874426332	1.12394334664574	1.00276590360676	0.371335939963396	0.562305653068727	0.786136996106705	1.1822604614061	0.669754116224717	0.236392220295855	-0.0164101531626341	0.452227087916352	0.325779805611104	0.456657862565012	0.34873003705471	0.371778150502754	0.745460192362082	0.716725516864392	0.717303820900972	0.347319831846212	-0.253008536199521	0.503791197809768	0.915065608812506	1.23715966415232	1.46572730111769	1.62802371559283	1.85930874641512	1.99695054378187
-0.62320199627627	-0.141822221908925	1.12604074268118	0.283918627193364	-0.0525293052760452	-0.109260181938025	0.138053571507609	0.424943356324411	0.288668971155386	0.668555179213167	1.08689351360678	0.943865361500397	0.833799519712922	0.705172817041199	0.678998252315467	0.574600909346088	0.711657722669914	0.736683300873187	0.0909446226522316	0.682141775458017	0.197517871421401	0.809274796885594	1.58475231153834	1.31492684994509	1.28679444868697	0.810418665548611	0.891889183455088	0.872125748552495	0.415921439833465	0.315098896388739	0.245140302647397	-0.0576815654959993	-0.188938048989945	0.403457030166098	0.218791863614977	-0.110255426756534	-0.11341241714207	0.454570545462231	0.80409115084216	0.710717099683451	0.522286248804097	0.0520094645369121	-0.0799175068860107	0.0465702444156301	0.615582914387849	0.982048815798601	1.4283751916814	1.57567180745685	1.73960713247312	1.8843754057712
-1.78932921450327	0.451131188731768	0.555900785157146	-0.644219124242299	-0.0161572104613758	0.468544192312657	-0.714776304620378	0.0488423139756428	0.667966078066052	-0.0153925207788674	1.8742849219446	0.774441303500634	1.42562476500417	1.49785097229036	1.16019122717015	-0.122171200173613	-0.00711848828907402	1.57110996757887	0.474590687256798	1.53254973371549	1.74537322180729	1.85934973063246	1.48501691815662	1.421651487347	1.65920028519797	1.54509314213905	0.889719461111119	0.550859061138318	0.615973660198104	-0.667380244353317	0.334344580367375	0.131333024207469	0.112946416801769	-0.0891419635843247	0.19060859784465	-0.95566580271511	-0.315529739198606	1.28816054643084	1.10410030479735	0.826404083428104	0.492058478750089	-0.187777036755677	-1.59226582735483	-0.384857709161669	0.687991226526268	1.00588928444435	1.54658512713063	1.73184732932089	1.81507468530291	1.36454499218436
[truncated: 25 more columns]
