# Supplementary material for: Laminin-defined mechanical status modulates retinal pigment epithelium phagocytosis
Source: EMBO Rep. 2025 May 19;26(13):3357–83. doi: 10.1038/s44319-025-00475-9 (PMC12238246; doi:10.1038/s44319-025-00475-9)
Supplement: Supplementary file 4 — Source data Fig. 2 [file 44319_2025_475_MOESM4_ESM.zip › Figure2/2H/SressValues_LN332_5.csv]

-0.174622825486074	-1.22223205815582	-1.38333946559117	-1.10261064595242	-0.392430856628581	-0.28410216080397	-0.702518104980045	-0.925854839591511	-0.778934251235773	-0.301037365113701	-1.12832893801966	-1.36465168949842	-0.697395820306341	-0.34181128672397	-0.24968732573768	-0.0793324394944796	-0.985082461873716	-1.49025142669667	-1.51531748407682	-1.58162600169032	-1.40637483261945	-1.88075389513572	-1.85860401076139	-1.21386966452382	-1.0910853615372	-1.06420352921864	-0.203805351438338	0.0671650342827365	-0.221754878872585	-0.0609203560568173	-0.273927905212944	-0.143096279775331	-0.194884577468058	-0.597630389192094	-0.671417036706952	-0.16248407077952	0.128680038402525	0.0353284897688533	0.136272921671635	-0.0319567739908286	-0.33844523569711	-0.641725845907316	-0.528535102786619	-0.376816534986924	-0.166679670984543	-0.476241029059415	-0.0731367220088175	0.405552051455896	0.0974354559589315	0.105425231421634
-0.474745976069867	-0.648888422453657	-0.758599260732276	-0.584166051835482	0.109095015588558	0.390976489133233	-0.130023382449008	-0.545414533081268	-0.143083792233787	0.279251189021437	-1.51923196391728	-0.512884262867718	-0.528460363821071	-0.0666116502198252	-0.733084401244516	-2.04444934081326	-1.18899610610421	-1.12653844731463	-1.55013874768706	-1.88915928071069	-2.20830881945165	-1.98530941623887	-1.67877845489529	-1.47260916106903	-1.25320483879161	-0.783996531778399	-0.827966794195697	-0.445350499834154	-0.302806249604044	-0.165979214358978	-0.133916694142198	-0.149408900128385	-0.00965530067939524	-0.29109554225691	-0.285536230448351	-0.279259500966972	-0.183580912533622	-0.0338902873653687	-0.0537680818362719	-0.222872585632633	-0.344133751207811	-0.358637296124103	-0.484085062518448	-0.713823707759355	-0.173607104786707	-0.0581000803828779	-0.518664892175078	0.134912341630589	0.453041646390164	0.495830168412988
-0.372903810075454	-0.474635676922154	-0.511959304640752	-0.14641162626304	-0.0375655983409143	-0.153530428588705	-0.430983987879641	-0.450660198370803	0.220609961479226	0.85817369219756	-0.031155245294252	-0.386411845941593	-0.0641091821935321	0.20526650526072	1.13773123526472	-1.31365966367206	-1.06684525979984	-0.892452602282266	-1.46973036031609	-3.04161411705382	-3.39790169564757	-1.84909403887769	-1.61271567795611	-1.65498586498231	-1.54620767844243	-1.12164220886326	-0.599204223609671	-0.278536358935741	-0.675612303154228	-0.306358380393573	-0.0796533716199144	-0.485234161615531	-0.0857591662006808	-0.210672180244981	-0.184185350525378	-0.238951493350446	0.218841672075073	0.196082724276473	0.104096511029562	-0.0927528995694529	-0.133840258013136	-0.362919244483161	-0.447571560618644	0.0112904803719117	0.482653432626571	0.106200239710947	0.215666442120143	0.33030482976317	0.452359217007003	0.634564317815462
-0.22392971987863	-0.4316015423277	-0.369296340577004	-0.366931005823525	-0.408840094737604	-0.421993335314573	-0.311403784545424	-0.36514162398515	-0.0220311873909358	-0.00849740626448947	-0.0085115666059345	-0.0179610249462235	0.194083577689992	0.474689961104867	1.88591108306823	0.343623839367966	-0.455829202606268	-0.423911051672711	-0.512944084458082	-0.0694794285550344	-0.669858952595689	-1.17819220063566	-1.14007366618588	-1.32978926141505	-2.49303695577372	-1.49572499282704	-0.980831432445901	-0.688578266285576	-0.5899109506485	-0.456622018345163	-0.200300248370998	-0.084089353153764	-0.179462466991617	-0.150308180209218	-0.0780722276677985	-0.189682733265672	-0.115860591915667	-0.481630827339638	-0.106478303891765	-0.0737636656007618	-0.0683500652107309	-0.153781446020463	-0.326055204078771	0.0882585757884071	0.132828028666861	0.431747861354998	0.455721662047671	0.561723685746992	0.603649804534918	0.946849182324042
0.00802567193408688	-0.277244969791003	-0.252647815787345	-0.407402624970888	-0.415797691668956	-0.430212142311275	-0.337454222413103	-0.331918940027801	-0.153941529946468	-0.129968742116082	-0.0585621612161568	0.0793733690439242	0.144227098907798	0.610804190276094	0.83610315790108	-0.0271301627500127	0.0315670897272067	-0.286020317310824	-0.0516920991987717	1.05477079654975	0.823246200464683	-0.477940379097808	-0.862699632862109	-1.05258140819298	-1.14394837243295	0.351426356288209	-0.361040968978956	-0.626950521730641	-0.675833041482464	-1.01796032777441	-0.534594769537672	-0.0386571153839564	0.0159749090176017	-0.168916327819361	-0.107154758143022	0.0149194230494912	0.312787939141188	0.0801330316813877	-0.0205012546136603	0.0370234708554758	-0.0803064761892191	-0.183826757829958	0.0460048962261788	-0.0394210176372609	0.607325279986384	0.511269292891891	0.807129044551852	0.903276757697184	0.856926845389196	0.946058889210251
-0.0360543116341066	-0.0638918278676969	-0.242651717411385	-0.30785380732619	-0.416713300484382	-0.36796649744424	-0.197817504893881	-0.488296833327516	-0.199325482419547	-0.133882607327849	-0.0929256019921527	-0.0258967253354454	0.197570183281613	0.38998559123845	0.331881883925721	0.0888559117951851	0.162879846391354	-0.0346876926941433	0.197910582715674	0.272611539024212	0.135178313440791	-0.118371136222186	-0.439393477127761	-0.538369841593802	-0.0657017645899554	0.311443313755726	-0.310075715244154	-0.476758273496312	-0.53756753809952	-0.774926691844874	0.356477785410383	-0.163828388592305	-0.0469575740179307	-0.200506448643001	-0.105940353820749	0.198874959704304	0.0316899806423917	-0.081308838853616	-0.00776271844277193	-0.0580146356232869	-0.190952156325455	-0.132100744064218	-0.0591545465571779	-0.154128140732559	0.424810589919352	0.658794287019872	0.629604541460404	1.08605287000398	1.26981462057357	1.17640737698076
-0.0102891258012196	-0.187208698416219	-0.321934407912425	-0.282826977915013	-0.173470286558907	-0.362447802497272	-0.418757269057546	-0.401736727469628	-0.174770548252291	-0.105025777300386	-0.287200427161704	-0.0171103210895758	0.0825242341998157	0.320790849124367	0.27908759183991	0.149648526692724	-0.00618199218584314	0.0452515910002306	0.0513771125052343	0.0711736128013984	0.0313438747108218	-0.236697426861071	-0.353190395735427	-0.386360156194473	-0.281980513774227	-0.260206575041728	-0.211872221397557	-0.368521638587077	-0.542187506024425	-0.501348147223311	-0.0780451864136628	-0.183176726753417	-0.00747127184231347	-0.316569297869333	-0.495292507694694	0.389936351757751	0.299767910380822	0.416141244454157	0.240346876803959	0.117129213518483	0.146900496753761	0.00549158730227635	0.0388591865090727	0.287697815928208	0.388235218211897	0.677793342019331	0.946927570418479	1.27414040162269	1.32918407322706	1.48219732053265
-0.113113753685131	-0.299221081050709	-0.271313152703617	-0.21407534689875	-0.242628339927688	-0.467109398264561	-0.361662519808408	-0.302007601913036	-0.378214534975645	-0.414502213044847	-0.235646105493279	-0.101046618362855	0.034710509652924	0.0895987624369389	0.0253414423726074	-0.0291870814051328	-0.00476127477883453	0.0225748109813015	0.0383074020902398	-0.000594714783698963	-0.093973137884114	-0.171266616793757	-0.199351760284392	-0.355756909328336	-0.351874174878814	-0.368415433707998	-0.424147169726031	-0.465536791715995	-0.427783898647483	-0.416852788033609	-0.359328502857234	-0.269974747437846	-0.443875550305419	-0.24760472417144	-0.131160013759383	0.0918120421084325	0.0363100645188924	0.0230208387813985	0.0958258398640754	0.121541333403461	0.233560956659863	0.0896766674879033	0.0320542460181805	0.0879052728782269	0.330963026799905	1.02539845355508	0.88702934642448	1.29950729663435	1.55615942166151	1.90442388268022
-0.226973732796057	-0.467785009080733	-0.360422101747171	-0.493997755334857	-0.400296129813568	-0.393034617479764	-0.469455751135324	-0.491416632271526	-0.435634356608223	-0.323958404502255	-0.232899293254164	-0.171765769276503	-0.103869156132791	-0.0401095586971896	-0.0409872346940232	-0.064016856502365	-0.0634083066516772	-0.184370221568771	-0.0960935732716282	-0.302551089880336	-0.276852065475831	-0.317030148253151	-0.423679911030509	-0.374008850202359	-0.38336656070594	-0.391507112236103	-0.393677152620777	-0.3996229410211	-0.420046975961164	-0.320432483463438	-0.299238221240511	-0.264517831507914	-0.130007723666014	-0.136268005968049	-0.0922790118882192	0.0157220086122899	0.0413350044455831	0.111554852907679	0.201345435587037	0.126388743883024	0.206248484109574	0.173998785883347	0.15304702363845	0.220485281893514	-0.0324431587927256	0.716582904457679	0.582225634783885	0.846624782821104	1.46248637611983	1.69592672264373
-0.447898995711788	-0.415027117883188	-0.322094062635545	-0.361883203372954	-0.166104179430267	-0.69133417464478	-0.535415825697462	-0.392115558944918	-0.444186379807836	-0.475587000179827	-0.526286855366821	-0.170624847677331	-0.279345091294371	-0.127034755125964	-0.0589754354472334	-0.0740673160288335	-0.0462535302933385	-0.0721200040128472	-0.000840637157894786	-0.259921995162308	-0.446770336493271	-0.240741255942716	-0.315838473861157	-0.473336099654856	-0.422176448965036	-0.434882498977976	-0.389817082535417	-0.421344218317286	-0.379058566825689	-0.327575911898531	-0.3747402168353	-0.196994941020972	-0.365610504570567	0.0382024301730747	0.0770244808607403	0.0415129963162848	0.210029515836081	0.137817549698742	0.216328918960985	0.113271124397546	0.284705736563784	0.370513405222571	0.277958105786066	0.178241301798843	0.105406520305044	0.378530426988646	0.583868386605317	-0.107142316619717	0.434070128755177	-0.0475760145446155
-0.489185888352021	-0.681469136478691	-0.454955412816459	-0.615547299905446	-0.42736542383103	-0.636378795964816	-0.486404886633861	-0.490875583173661	-0.507215600224724	-0.28511215774197	-0.511485078902608	-0.271575685826876	-0.564200770385482	-0.239511308521409	-0.32491419727046	-0.261094256481928	-0.173554528326624	-0.156092711668782	-0.110750376115393	-0.171646522185093	-0.247308627030979	-0.380218511956464	-0.562616146296279	-0.476193953327976	-0.365848957771167	-0.486046588948369	-0.411673358954367	-0.401117105041949	-0.344615515142342	-0.36008943984664	-0.11811717637096	-0.0982001490397822	-0.38750612121843	-0.177855480617206	-0.0145282324156182	0.313206501820199	0.0582330193505953	0.278797053522232	0.1362710810383	0.308106990592446	0.0848433980469581	0.0114582539685381	0.0351057001234417	0.0510294123774315	0.165509950607042	0.20957355518758	0.263378188605865	0.304559038877282	0.123482710534671	-0.388702743564187
-0.644953768129207	-0.679249787464951	-0.324019817262088	-0.549404471631651	-0.513157520691346	-0.483508229712394	-0.499544279409839	-0.469667282130501	-0.544357386560113	-0.485666569058268	-0.461872066411377	-0.432704716487131	-0.429108265082764	-0.333367844407031	-0.538603764386342	-0.437765060110752	-0.287248585905986	-0.127474787543588	-0.168804851253143	-0.32875879528706	-0.415091949800689	-0.357438785946181	-0.402063136512956	-0.40580420038008	-0.52826817694199	-0.475063659373306	-0.463070110224975	-0.344241068463307	-0.369704858674144	-0.276444556729535	-0.320692491554511	-0.521036268604968	-0.110399440197396	-0.019575787240437	-0.105853684665468	0.409477189480369	0.269800633305622	0.0641396424881089	0.192225591853059	0.206149712848822	0.277083408677011	0.265357660878507	0.175088044004384	0.207586230559815	0.249394348776381	0.320655739311	0.228791756794025	0.372994169996846	0.210739629423983	0.240298504307497
-0.647456374763152	-0.535693895615205	-0.569043945345156	-0.569378288645172	-0.525970796056718	-0.567110709946985	-0.542848579296656	-0.596793997724429	-0.548201184527138	-0.697135613211042	-0.597316537752968	-0.562497126871993	-0.377551549940852	-0.334489017507418	-0.422809408192904	-0.337684717912273	-0.203210065464052	-0.233856657272578	-0.161246435656027	-0.247401592029079	-0.32262857300947	-0.368256901232776	-0.505966377421132	-0.484995633892918	-0.506625143771588	-0.367654496491727	-0.36587042406278	-0.251380905563391	-0.470040837929954	-0.220871966801622	-0.226907002830464	-0.199892609680623	-0.120498977422486	-0.00208688736854935	0.0200859198499264	0.506792643654578	0.651305924916606	0.272910341391684	0.582383649302691	0.33021670661486	0.31577943684655	0.244519374484275	0.268692824985841	0.288685881391262	0.146237159052174	0.285945357934139	0.329058679203004	0.493122109231435	0.527709160800135	0.494744658989182
-0.78306395721405	-0.63014980869605	-0.586323294689341	-0.586410117963577	-0.603683327213928	-0.618894594527848	-0.549137560105757	-0.592340992926028	-0.652766615498633	-0.66066548607564	-0.711648990533404	-0.610802812545476	-0.608930922918724	-0.515874257867471	-0.396053425641696	-0.406930509428467	-0.365886059700028	-0.344884848412136	-0.368513518785307	-0.266793923437009	-0.429673359798544	-0.340691129099508	-0.306708740537364	-0.354406346465322	-0.356684015078778	-0.393628179481992	-0.399693439797485	-0.312174071082857	-0.441653841292438	-0.311380687875344	-0.320238488856962	-0.261784125690047	-0.152530240670792	0.135236999276627	0.112702761341247	0.529076310710491	0.294470946332025	0.472290582521618	0.563329095262884	0.579236540249813	0.451716510267585	0.29173111245225	0.353442866528643	0.281731603678545	0.303852965207945	0.28803314201244	0.389535922875953	0.315290931884237	0.504888637953029	0.544931400866179
-0.802821392874317	-0.373071880054503	-0.490594242756932	-0.55712341915993	-1.0578443762366	-0.672577811224473	-0.653802162881719	-0.562944851346641	-0.658474687193659	-0.68664171814085	-0.941255676448956	-0.698353349004033	-0.660995052442311	-0.570211022655513	-0.493449082518243	-0.2145640099473	-0.361609355574549	-0.257377569874046	-0.463776563285308	-0.244547605404806	-0.336135844725411	-0.228534669680343	-0.297242719967199	-0.284326525911735	-0.256088119795795	-0.125470129959809	-0.125151013235147	-0.318924628827887	-0.31169676566971	-0.0425851999182027	-0.252217750927189	-0.194804743869533	-0.242590126239479	0.114823376851049	0.196766084655007	0.406839077467794	0.372559153841395	0.526710874161973	0.443957793831239	0.647231382708883	0.594488892303627	0.321571705974722	0.40998143145987	0.307048046147375	0.349169325954811	0.17116826227348	0.447488082263284	0.226175078089511	0.442258662841844	0.581165533738941
-0.685809651009621	-0.397092151721797	-0.521929343519707	0.153544635144875	-0.899242771549451	-0.63339093567391	-0.577845185804157	-0.3513196256318	-0.534178919182445	-1.26127177719782	-0.886655944420816	-0.571880935521694	-0.847761234348203	-0.679503367964717	-0.677611187045416	-0.43078620317473	-0.357441383687796	-0.313031586657021	-0.414236603327887	-0.246559226718314	-0.234584064677237	-0.282554837281102	-0.256390315739953	-0.295662306422086	-0.39866733459183	-0.506702584612848	-0.563821880183113	-0.260249668398043	-0.474443729375823	-0.392996464664855	-0.20586137483771	-0.197213296243746	-0.153269919261102	0.00418433347222533	0.241274997680612	0.329738077305737	0.509052655827729	0.540515318407499	0.358853183017449	0.318971469647342	0.421755666033897	0.367123954388549	0.356872247576082	0.410578224575931	0.416032972131056	0.353863406198281	0.307174129700266	0.300721469682696	0.325043991461921	0.393308832289382
-0.677767735095203	-0.466484846599722	-0.475221856781592	-0.208181887959548	-0.59909336379445	-0.489438105821182	-0.483197567041898	-0.160606025656208	0.268693913888206	-1.1560806248576	-1.18435456208109	-0.724939390981811	-0.441535214806401	-0.432116260466645	-0.778732016922654	-0.604829677653244	-0.502031145705595	-0.534242284179947	-0.286943516004352	-0.315235403483325	-0.256340136998672	-0.200985478042896	-0.135518754074816	-0.0857284666704613	0.0165249788735485	-0.0280822408453677	-0.280972039115985	-0.350703151977342	-0.322390504648845	-0.288023500849769	-0.330215463928562	-0.168589169243344	-0.0885016486947708	-0.0810454258225171	0.31015451807624	0.228582305801042	0.433548079436543	0.361632121545353	0.229509792508463	0.23948150665153	0.41148657333954	0.30394701830992	0.311602005044075	0.285111519492333	0.340512654000116	0.438054630399903	0.227053567873305	0.31684332562075	0.31856895103393	0.393654688854098
-0.632573157498265	-0.38075777078017	-0.255010981905501	-0.389721946729359	-0.545960540995333	-0.579087635532865	-0.506769268717151	-0.414018445935738	-0.221580780575691	-0.765443838220669	-0.545185023998195	-0.500682594748458	-0.779343569619291	-0.140902848479246	-0.458586208047521	-0.736930579932171	-0.516830002160041	-0.53276982845832	-0.369595977529654	-0.0926915693828651	-0.145289892996233	-0.1693935193155	-0.208314221819514	-0.215076503705878	-0.249740911134888	-0.333110255140749	-0.48540344365416	-0.364344412031923	-0.149315188630344	-0.0307058426452206	-0.361325627513135	-0.121907325340635	0.0280980149866741	0.0646190091282723	0.327116306285638	0.508329371315921	0.429729067598562	0.32302316528067	0.277845005686123	0.18835196520325	0.191516186569883	0.176037474250556	0.160305216981069	0.259594930813109	0.363514985039024	0.313109490112329	0.28591561927079	0.386658969259235	0.354217564925158	0.160506883214669
-0.502291127110178	-0.434440867159946	-0.72045520503459	-0.445877007552453	-0.300219709565112	-0.318329783744008	-0.389495355746035	-0.252465000812956	-0.528665960914337	-0.785028576205859	-0.763139501387871	-0.554197924822599	-0.404489534606147	-0.542479009698549	-0.617834654664759	-0.412823702286331	-0.554281764879982	-0.37449200236514	-0.274225538011082	-0.0289669311748193	-0.137517254722606	-0.0991881140565828	-0.169672139317059	0.0337460558642543	0.158177933455064	-0.0762697209072777	-0.0861036068080199	-0.281011446770782	-0.251033918022117	-0.149943348296007	-0.0832328737351004	-0.0986346352871407	0.0109709473186798	0.0431301284508901	0.193433415597571	0.217904897772915	0.121837335079056	0.231922010154425	0.27560435455628	0.333299025904278	0.161316282551011	0.253498995021059	0.101275716856463	0.192494345602001	0.258045885078801	0.323636097805137	0.403337474799424	0.253077268452382	0.282330974890725	0.0590432142538069
-0.721203345721448	-0.634082769677743	-0.382443847995513	-0.485031687322391	-0.485132989215224	-0.390763732523392	-0.414508337063427	-0.450951474423383	-0.574290268963279	-0.488269302518394	-0.461001030554406	-0.585490780734046	-0.436937672066517	-0.342775798503071	-0.462828349168244	-0.430471835990908	-0.333249250730857	-0.294641097069371	-0.649483683894698	-0.441122167279906	-0.32202793016601	-0.373123788218535	-0.259320052761347	-0.0725902234684812	0.0363951703312487	-0.0920937620090026	0.0058778719940161	-0.0352792290448901	0.0550748442587797	-0.203973899436002	-0.0147133294222612	-0.195290709877722	0.0552448348049835	0.0386115236704891	0.176064387688362	0.119464248389835	0.0739081156303807	0.119128102384898	0.232059510336483	0.113741965864758	0.0124082952402288	0.214382191182927	-0.141867142539906	0.309154270435826	0.237739759635572	0.0929118833705916	0.149803988212655	0.388863743875732	0.299027426427905	0.278852001579661
-0.451902869556355	-0.580049043158535	-0.454206705987667	-0.210360886532666	-0.247672726889785	-0.166006869334538	-0.12471301164955	-0.188941195066156	-0.551922178757735	-0.527133838353032	-0.395646316117576	-0.0891538468291904	-0.448316664216967	-0.419526758319824	-0.330291058217535	-0.345107407269983	-0.469055682310668	-0.461587212256163	-0.30507337226997	-0.279472640034678	-0.0654597981368917	0.0482249425818517	-0.18605563763083	-0.233991336165235	-0.215402700967724	0.104434982309416	0.124671840130017	0.157136611065417	0.206812523887878	-0.335534123107229	0.0577339206378769	-0.108672834189861	0.082256990219439	-0.0401526510596652	-0.33652215545378	0.215339572698583	0.312195773502131	0.183430616881847	0.126201693881396	0.0621219259694981	0.0668868577114312	0.246497632640154	0.118620525698193	0.299417982451181	0.0261248149171986	0.322901616714365	0.0876876691227978	0.179985478201339	0.0399858091487109	0.0811758822921019
-0.32843488893597	-0.571844385293204	-0.337019918861641	-0.294589737292793	-0.381685823142422	-0.355472158594719	-0.373151544016989	-0.290178426445645	-0.409240517483596	-0.473473469596443	-0.970001352058696	-0.471582218374991	-0.217851827651469	-0.415728262486265	-0.43336730873821	-0.300204546931932	-0.150885366517124	-0.161090587531199	-0.199295443792045	0.055228264000745	0.242688442021198	0.286199294146282	0.250404234032042	0.0202722177810028	0.236812517466432	0.0182645497703893	0.159946179766631	0.109393488533107	0.201481088843681	-0.0043881543396985	0.0407836827787265	0.107508116568779	0.2874395896283	0.471759282061141	-0.356244497150987	-0.000165523700470127	0.133436042998699	0.156411690615887	0.0556287978709795	-0.358702257565768	-0.133518214788789	0.0340615401466306	0.0164939054032636	0.0484219934758351	-0.0372482086562847	0.0331780904174327	-0.00257591868587999	-0.00343525292534363	0.012530252937668	0.0174219285068523
-0.198788861057282	-0.167226305834454	0.144538922820963	-0.267062932573074	-0.203788621603211	-0.333200987100109	-0.101745535579523	-0.179426538066846	-0.12161207182894	-0.394856738240458	-0.3579346512967	-0.376819465529669	-0.494652349698712	-0.385077948028003	-0.293098147005523	-0.170619769393997	-0.0789885104101136	0.0424617226560416	0.103689696899203	0.125242171373176	-0.116034394912798	0.00939681544590465	0.283551122853661	0.175174563291937	0.30884504179224	0.21898120557188	0.281607248907531	0.276672780974266	0.194972966251569	0.173720503931687	0.231832433683228	-0.0816563980729837	0.270114865888753	0.659495432982452	0.258381079933769	0.222813756273598	0.0772442370151517	0.217050376689053	0.194259695936728	-0.173967817259706	-0.083709846876632	-0.0452400084045163	-0.087076427108894	-0.395474892120095	-0.135633472460718	-0.128299203304718	-0.183460235628031	-0.17459103499993	-0.0651019018879003	-0.151237867789272
-0.11356092524114	-0.0558077434490788	-0.180209417482465	-0.359130595875099	-0.0188964616714062	-0.197091755326297	-0.0650056658697132	-0.147224599316589	-0.163693613955134	-0.337600078125436	-0.5027923193774	-0.510681436858986	-0.467463042405488	-0.392805590724558	-0.0185707505051582	0.0309590896913812	-0.0164594547873763	0.0585332322572697	0.198208523910102	0.257798129997056	-0.100129871762951	0.184011731198806	0.201070409228318	0.379923312672354	0.332573051591816	0.358167699828747	0.205533194416675	0.209048222411927	0.226085230023897	0.232456194838315	0.238257439520637	0.160815725714281	0.154379441234273	0.259702181287071	0.312041060411801	0.306180680899828	0.0180841235791676	0.289133206007359	0.289131163888304	0.257596159336029	0.0726783265264094	-0.0942183500145798	-0.280528700326418	-0.234764868716934	0.0180850644695232	-0.0988978541922293	-0.117178333884634	-0.147137665940822	-0.292784551155214	-0.134328753530841
0.160831504579739	0.110557342122925	0.0638663518115744	0.176552783541048	0.0441813824466591	0.0743507015802842	0.11534748380071	0.238321001846676	-0.141281198815935	0.183783124577191	-0.348634421249406	-0.372800859543995	-0.136182656568903	-0.379111515730494	-0.161038799495029	-0.108404804362862	0.101166570766834	0.225201319625254	0.422671792022832	0.4464820934676	0.419953557323376	0.31787048045875	0.418762712037023	0.2551054602091	0.540565988968964	0.273412175996804	0.449255301726715	0.326448179696846	0.246059539313606	0.171748583388043	0.182745385058881	0.121359098028316	0.264610068940412	0.264367344936404	0.0851367545563958	0.395281929459837	0.0974314982371657	0.152975732970796	-0.057108978675928	-0.135891731755142	-0.154247184198025	-0.263741503989909	-0.446075294021642	-0.25100874538017	-0.105680535829965	-0.0713511447073417	-0.15649809696744	-0.0379849251962512	-0.0885850300549093	0.00458747754743519
0.266921290160556	0.133589823397616	0.19601124782884	0.115788560476712	-0.0267284396368377	0.275154912693173	0.309388182326241	0.197010893366527	0.280162070934168	0.458930004825362	0.140776686651752	-0.0344715503193563	-0.0537589936022868	-0.0534274887462265	-0.166431952487604	-0.0441267555311944	0.0561472896173689	-0.0126677162121524	-0.0129258735182483	-0.176459632330286	0.560237738096716	0.398683267218668	0.320062361034187	0.395049560958221	0.707909279429942	0.270917790469338	0.595585327294243	0.534699656790757	0.419804201941508	0.00676410086805268	0.394525311685772	-0.12077790467644	0.131806695072369	0.2206293449122	0.243367148624822	0.133221694945013	-0.0122790965908021	0.00179951355420788	-0.0326031372761266	-0.125764841914733	-0.199188340990321	-0.272192421427228	-0.466267275617443	-0.362712642509235	-0.267465209364177	-0.1256994171137	-0.176099627147509	-0.169921475611228	-0.0670313050329442	-0.0999159118885985
0.540857714708043	0.364913872442585	0.229680446688554	0.36570648417774	0.0443281281558421	0.380329962733157	0.541507708806687	0.438837359544736	0.200260493132672	0.120204208144084	0.0185197697815574	0.139815279599127	0.118902953050308	0.0852967940371457	-0.0851849700437179	-0.0799964955522283	-0.128186606450367	-0.095541840060804	0.0447290042306553	-0.172520982740449	0.0206989905488255	0.148484963331814	0.453120558372767	0.32341818048692	0.354145033552617	0.350563714502387	0.343930357520892	0.228971349617008	0.288000180817122	0.177171804705629	0.454701001667477	0.132456171290994	0.275341583839934	0.0693069477402689	0.149890370966188	-0.0464877986776292	0.0698228918103005	-0.0474686231379088	-0.0171144176529641	-0.221152162579316	-0.387131683687527	-0.419870134834277	-0.526360319561264	-0.513481666328544	-0.446383590193657	-0.259911289914015	-0.179162451504781	-0.241756666940041	-0.207010938633232	-0.212765444266994
0.619588241159832	0.409668835261767	0.330814037766351	0.429518865280003	0.401577816584732	0.412032360457871	0.13318385067655	0.124054790431641	0.464036199068202	0.710757973812855	0.0566269762571984	0.175582812800683	0.225344037771343	0.0933046496788504	0.0220851135384706	0.0363294157975901	-0.0985149195113117	-0.0961866177110052	-0.0346838976977287	-0.110640469364017	0.168331168124968	0.0719094740761942	0.454068880880781	0.219952119523565	0.399171085535443	0.351962928978102	0.222071158585514	0.0999806214110981	0.227773040736429	0.110719182796736	0.334776370008182	0.0515719822156136	0.0774037148920289	0.000129039523381773	0.198851880236292	0.0188940679861063	-0.00639539263684058	-0.0670573720188234	-0.090081389199397	-0.349904697467486	-0.426154840031421	-0.549287877842604	-0.53217364877213	-0.511073155049421	-0.416960153352959	-0.473625833805202	-0.133265025754105	-0.182057408090105	-0.235281380508614	-0.117860662780804
0.645895439472089	0.449000891411388	0.409888462516452	0.35790606356771	0.271153113511343	0.224333069965905	0.426687633192848	0.437065393987744	0.0864212209809965	0.0119272060972329	0.359785408709015	0.187909600712895	0.0725887022837569	0.00293887406528787	0.0456757399097146	0.00531412592080033	0.206670164030977	-0.179090342713926	-0.090277471239155	-0.130265361552418	0.0449523339803162	0.259855251124906	0.578436305911867	0.269460810318588	0.474099624769296	0.0492942918369509	0.254781217616372	0.171538560142232	0.203263994370733	0.173038634415574	0.329770557728187	0.268959460695198	0.290675982327157	0.0838333814526017	0.08335127333096	0.142099686907662	0.0520490585039208	0.0192146242152377	-0.0665410917844491	-0.348065504701416	-0.479118666149736	-0.546547982616431	-0.487774061549432	-0.644735161756572	-0.651853986931966	-0.502142573106237	-0.332862687752837	-0.177023161742493	-0.161333855963361	-0.146643402013901
0.544564438732479	0.387124281265619	0.00686294859630512	0.532887302500714	0.340239322434138	0.189791970474482	0.158242549304895	0.187097390225923	0.207090457172335	0.209120732538695	0.0742913835237965	0.0456498053397063	0.187267997598819	0.0506500481615929	-0.0166154934518072	0.094397388393348	0.194884150770214	-0.285194897578985	-0.0569207598056105	-0.0494217905594325	0.00912239267711648	0.0297673819128818	0.396917570804407	0.252723432816326	0.33287630356911	-0.131930627169204	0.238689724023118	0.162603315581914	0.273531987164566	0.0749096563110759	0.166082567594968	0.118514533845719	0.122698163115699	0.0170120949411278	-0.0860829199119871	0.0941786711912739	0.0506749162328998	0.00314347976580735	-0.103740177758058	-0.183321988781914	-0.318366311346308	-0.607672193174074	-0.740360123712882	-0.6552593137338	-0.650262668659303	-0.382977003436572	-0.31221662915243	-0.10598921137625	-0.233124876531563	-0.14777818170111
0.466578227612235	0.362721100211842	-0.266189913558099	0.522155000893569	0.293809156856766	0.228233020036386	0.12416792858088	0.322071561646788	0.368717893018416	0.146552963909528	0.168773751372853	0.21088309303664	-0.012984895654264	0.142062882726848	0.132257642034504	0.0386939775644198	-0.0486530223093689	-0.000952775972035025	-0.110173239352939	-0.240791332336282	-0.0388494754560032	-0.0237035917455402	-0.0462158560128086	-0.0984402620005038	0.0791848706286054	-0.0410113849070376	0.00186713513073652	0.344473453800953	0.38773447452871	0.139662313567014	0.419610238519709	-0.193806079639526	0.306294120843296	0.334659386393335	0.0587248145854398	0.195947393262421	0.0727828458280448	-0.000367541578359359	-0.125200035140895	-0.172144048413713	-0.249687392247419	-0.307302554463983	-0.369782663735606	-0.315407654235804	-0.582656938204556	-0.515801307894467	-0.344537361384863	-0.165395481196662	-0.186357743756378	-0.204529464291755
0.371554289780674	0.211680607760981	0.0999860923450466	0.265487010118672	0.148998733617864	0.29247981557553	-0.079740889972356	-0.00976654822743338	0.27884409702952	0.501806977910788	0.183688628178387	0.0851528451505535	0.293461458627632	0.0950725011247587	-0.0825211533445314	-0.152771167001256	-0.0494230536115034	-0.0814954541578488	-0.0703133675239525	-0.0726038890661748	-0.201683936998645	-0.11271261540062	-0.152368520970104	-0.128186205611201	-0.255696148145196	-0.0531424330095908	-0.296899205455876	-0.148255784890647	0.0798367156106216	0.286763404024525	0.358972763442938	-0.0516982677187603	0.0396987494367056	0.0713900036490801	0.182632281923494	0.351779280979341	0.0830198663935017	0.0767551993462516	-0.110246345559908	0.162967790346892	-0.160718212992534	-0.376724907184203	-0.350063327185147	-0.340044019739273	-0.384824721228961	-0.0432235979601426	-0.421944195066358	-0.200654593851789	-0.304580463570063	-0.2044079986276
0.312023823480507	0.133264749854502	0.131991987533679	-0.00189557414886575	-0.0548487932131685	0.233856176984645	-0.104874315881791	0.0447882279708739	-0.0410661107470767	0.0604076155798173	0.0395867047198622	0.0853647088410178	0.145663528205642	-0.00463392432409956	-0.0640679502241548	-0.172315184073237	-0.119248758917935	0.0169259941700634	0.0581876737624758	-0.120986476513997	-0.321022748133794	-0.123884731787373	-0.323718892517186	-0.162224120252887	-0.305036692125861	-0.313478164857742	-0.279743270307349	0.0278003046875786	-0.0389624792829363	-0.0192988440579689	0.160157614072324	0.191036431719078	-0.13748229784391	0.148488015171235	0.0466803255718727	0.28773458269546	0.00590373174454553	0.0503431689940098	-0.113855443600863	-0.0435413191774167	-0.105529058519992	-0.118079573247471	-0.199530957249373	-0.226133217703524	-0.664750131900904	-0.303458704245876	-0.491810968004044	0.11590360889779	-0.104636154434308	-0.0695674087625427
0.268504504062813	0.140748885846689	0.124417355419553	-0.0797701217932011	-0.0939181812744362	0.285364183043064	-0.120407977206963	0.0640126622467718	-0.023730207025625	0.102885847497111	-0.0261024363921508	0.0052944806639421	-0.22615152518227	-0.504124826960987	-0.254370282107711	-0.208400674293058	-0.223613654347387	-0.196382620130309	-0.151800989894653	-0.17412672526874	-0.294298794925907	-0.266503908451835	-0.22823839214375	-0.277654989504719	-0.458912132889913	-0.185426531858943	-0.0820174931273124	-0.0373177898792	-0.213379292137266	-0.137608258551315	-0.171278578954039	0.0924900007967036	0.0632612609624753	0.146781341480099	-0.203877264339372	0.0543075088056476	0.0819747613820088	-0.185708992844381	-0.0863500346438005	-0.147516729103498	-0.0369954581379328	-0.0543757656858081	-0.393489978079225	-0.00983492470975963	-0.452165314152377	0.108832317764105	-0.177400085834734	-0.085522716182323	-0.198839184374608	-0.209811505247189
0.192300454933914	0.206202363134096	0.0565112493840864	-0.0344748965143731	-0.211841853011632	0.326822394305534	-0.19190104357396	0.0628129547450165	-0.20135206029366	0.0296642721217881	-0.0366837841137685	-0.104245465208359	-0.172823945641318	0.0300508524125815	0.0350760692748274	-0.161939396218003	-0.20934958365402	-0.472363745436505	-0.420896918494123	-0.378585562477954	-0.410470547295375	-0.296660983017601	-0.00794717127414671	-0.644812297587473	-0.45189288507539	-0.436868450443319	-0.35123485520214	0.00940986432590918	-0.571270966929524	-0.128060305016917	-0.169569106769561	-0.0507046474280216	-0.0973493610844316	-0.12434276540596	-0.0657780498346503	-0.0236510927763016	0.275321085299332	0.185652173967906	-0.0115127975415333	-0.0297858623430531	-0.0874998036725973	0.0453526865497673	-0.040591993994422	0.104418147906565	-0.30473050123713	0.157838547273541	0.0103672755064613	0.158483056712711	0.128104171605049	0.0988710114428942
0.0612724303440696	0.398690999254076	0.117560427870397	0.0876795265094615	-0.243473327398157	0.163406729114896	-0.133351218609362	0.139167126889093	-0.169700129930689	-0.0031978195334012	0.111319773474957	-0.076129209140149	-0.274685256183011	-0.504305000080406	-0.412133180181808	-0.294386548752384	-0.320319016781193	-0.441363083074786	-0.419661812487882	-0.382342032458869	-0.196090436349281	-0.473611729820977	-0.369943511463677	-0.876550858239422	-0.438743198172211	-0.223215612915447	0.0577917099308979	0.688005543166585	0.0624706601259326	0.464826370148243	0.0492528308210914	0.113459154776137	-0.120737258883547	-0.326477052683476	-0.0123653026563049	-0.147327047407135	0.147575251697327	0.253360028043171	0.0794228377926255	0.0396939597752242	-0.0913888561351806	0.0428953596298929	0.04872665265736	0.115707076825069	0.202802712700829	0.156728809602156	0.0622641883310416	0.149030363356903	0.285262106377273	0.195414068324835
0.212748088289284	0.356209123896723	0.0306380568612024	0.137722417460177	-0.160272695199554	-0.062829967712108	-0.0952393811688537	0.173153207589479	-0.250232712219895	0.21614164719386	-0.0336533815950227	0.0219608426046724	-0.0936521641112593	-0.0615014206892692	-0.223842728893549	-0.262924749483986	-0.230427668506041	-0.267648814298064	-0.321842689049866	-0.628659784669276	-0.249179518152465	-0.730411629193689	-0.475467536222884	-0.567724768401438	-0.418309098022772	-0.475157099295343	-0.103586848892596	0.357592295397076	0.00684916138560232	0.141453391311499	0.0681094913796416	0.141236962194487	-0.268693936942397	-0.210246228884957	-0.120871486585986	-0.154365677342563	0.207216623586577	0.261644754533822	0.000215876159822104	-0.0635068285593103	-0.0761948294677201	-0.0269718611471488	-0.170258490583685	-0.00282625750622711	0.319914196323731	-0.10609116128801	0.404781954805673	0.582232281834846	0.291117196994588	0.147697068936858
0.300057505382283	0.207306657783714	0.126856181996384	0.275533429270833	-0.0640257952477132	0.152310810935902	-0.051712173141827	0.226556251778799	-0.0638786695003405	0.160697331697037	-0.163630377185051	-0.016167222129229	0.0198733796773461	0.0278081041395503	-0.338217986381512	-0.450756053267926	-0.296734504064963	-0.314671016184749	-0.45860520006274	-0.424031289233132	-0.422847954497767	-0.580203775318272	-0.510942198305304	-0.454309737988098	-0.295515452297579	-0.287808620277568	0.0642797020055947	-0.0804686996109041	-0.172715459960463	-0.0155734801313833	0.234942499284183	0.627635550918035	0.441330695579959	-0.0563490215259808	-0.00700754882310486	0.134228414927074	0.133836995138407	0.390391756284286	-0.101416204733263	0.063527621237137	-0.0342484958713435	-0.00064049800103555	0.2913759954533	0.341362668435701	0.23556739268656	0.471497299446137	0.629545105089267	0.387982828854715	0.455218192456387	0.509310301719357
0.39837469488139	0.400199459871683	0.176792520635558	0.225932935192952	0.197858176028108	0.189889014369094	0.219598286204263	0.145125381012702	0.0960872857839205	0.0168752816848772	0.0742195772195983	-0.161032490375556	-0.162983727239141	-0.177449538539209	-0.297781340422998	-0.414341969337468	-0.324799479575364	-0.250627366654298	-0.453143988437795	-0.414727109046709	-0.552044092391253	-0.494558506519014	-0.533104042075449	-0.267430366099633	-0.398065026299288	-0.337741848163198	-0.169900762095232	0.034210432966027	-0.127938108660335	0.0118170923741561	0.35520316622538	0.279151466888678	0.197502768592053	0.114581837380004	0.178675328403005	0.152538818836823	0.177497730269791	0.380420515941866	-0.0873132614548799	0.205293518416525	0.135771423564269	-0.217699249913493	0.0867583997688219	0.171592534405558	-0.029711677382687	-0.116539985801619	0.0834215199660484	0.417620400713515	0.334837623251252	0.316897242517239
0.430357333306215	0.352635988656365	0.415651793854118	0.28134362825515	0.25543856821909	0.167966249710704	0.357325081611112	0.127565492241827	0.0663182098475122	0.11529514561894	-0.133592456897063	-0.0112321059799722	-0.125584218147986	-0.182800653154758	-0.277241821104028	-0.381455917980941	-0.385828309940245	-0.210373777354314	-0.33405430861278	-0.340760973219522	-0.36058601734775	-0.386019631135932	-0.327356366111641	-0.407630742194136	-0.385568600993959	-0.245907523787542	-0.200786575682186	-0.0243006513648555	0.0219153787083647	0.0221841980112362	0.0319551243649499	0.298841463416276	0.121856914668949	0.0396297276770344	-0.146263925721253	0.00808603399244728	0.182187224342893	0.205753519100077	0.234391948013635	0.130653541132231	0.216908803122701	-0.138826421450834	-0.893811775074496	-0.922280357272455	-0.0326548274888889	0.459518985287762	0.272122108766584	0.156904761844997	0.00505181694864873	0.471097281625228
0.651572403184452	0.312621533246867	0.365700738979015	0.173622563222938	0.474045145244239	0.0521778453215068	0.318820321674461	0.211232838309512	0.236386901447269	0.10401823672211	0.0525311761663155	-0.0738417226854381	-0.212136632988362	-0.435622823465796	-0.239181044107196	-0.366247788152452	-0.333796764465597	-0.152431603361691	-0.348331383980237	-0.448340700046189	-0.607505480147632	-0.362485627209999	-0.356148569690125	-0.37352567566922	-0.413521763190805	-0.372154326829357	-0.213260956658963	0.0778774158019886	0.0893637122623215	0.355089482268216	0.134450057688409	0.15344281553474	-0.103134392304123	0.0520221785347508	0.1223984235893	0.157847463632717	0.275819761663536	0.313189174275029	0.180883743812246	0.324378779643204	0.169051043014966	0.103196901917309	-0.149171397227013	-0.132719763991024	-0.315475756996645	0.215195210297093	0.37217089107968	0.298234138729486	0.1843501599731	0.309426154565567
0.732236016994164	0.505423275363458	0.427283786360998	0.293242744851045	0.557041314560324	0.260236035121033	0.272294529696604	0.181359698640145	0.397878530776372	0.152550454246718	0.171826517271726	-0.0825678450636322	0.00493228496421755	-0.374813488505367	-0.229176189085101	-0.360207839126814	-0.263597142884945	-0.00562764939527793	-0.043858464898449	0.0407487591902556	-0.0262060135990615	-0.157453724702976	-0.16341250344082	-0.681804223130328	-0.575600688678111	-0.18506670081383	0.0419615685065066	0.10110582386645	0.0401434520648796	0.405667974459976	0.51080581363421	0.27675319379559	0.286210459173075	0.205709528658237	0.0172778032698592	0.269929006207358	0.241416857080403	0.581835822602651	0.437225848684442	0.522157276997669	0.519831169856706	0.383965627295818	0.411553392251182	0.339811913489878	0.437635713473043	0.47295407880211	0.446827151972684	0.384461849390404	0.351792328951912	0.255439960330197
0.823911364366352	0.689983495977025	0.432888226410702	0.296468676965999	0.215807347256561	0.292834095763497	0.363617675224069	0.211285857240813	0.214235925121351	0.0607990772006661	0.220626670222527	-0.177278323837316	0.451814335086283	-0.40574432877171	-0.268524506512707	-0.179328068633955	-0.304828521250967	-0.23271859756005	-0.543806807501072	-0.36879057506154	-0.268765312295186	-0.163243145658372	-0.207829389899042	-0.013086591718651	-0.0151354902796253	-0.127013936526285	0.461521102788682	0.294786346496584	0.450885517775897	0.471100216417311	0.849081930363836	0.672722812111238	0.455098637219985	0.260512973803483	-0.015596700769072	0.248642420408988	0.412529530310601	0.621667461629396	0.710266899251791	0.637234739630998	0.847384582118885	0.708668305260465	0.574460874004074	0.273109104630759	0.49062574799634	0.619758788670546	0.594515869525956	0.454576486973808	0.290199161415832	0.327576865066137
0.892674274101339	0.541681212061172	0.793480449628833	0.343720583331941	0.137757502214984	0.470013599738008	0.164621561490388	0.15538056131163	0.214758942028292	0.230813950103591	0.214979231862599	-0.406204021707058	0.294164937701368	0.131860330850015	-0.0625450358069347	-0.22316078631204	-0.296942794317951	-0.211749599614693	-0.244087388648645	-0.293328840574335	-0.218479846862754	-0.344718646284607	-0.281613850296215	-0.084847737274642	-0.258497344048974	0.314769118595264	0.512930242496328	0.341233559127937	0.57697465875632	0.792522648125971	0.699712441794518	0.835601950886106	1.22690953822323	-0.321885565361264	0.155973532009144	0.175152323425135	0.627171882877417	0.558908912923049	0.889216220959656	0.835162153836129	0.927887601608506	1.15414853398094	1.11563964284139	0.757028722442363	0.62868834582085	0.837457713027559	0.345677848498612	0.261829603997891	0.281352491768135	0.111752050907184
0.875898793010927	0.359621003485406	1.03287598245759	0.624405809514321	0.115834010184892	0.133724873143714	0.217879958344364	0.089165799833812	0.0697981183268522	0.181255902853958	0.319881770684415	0.3176815626889	0.00591472367180057	-0.069340215921909	-0.252978656730855	-0.282084076613502	-0.219887613807152	-0.220814050910127	-0.3254058997915	-0.341880190348577	-0.038779436587028	-0.196644246541596	0.0807377918105449	-0.085076703854969	0.0288885661236402	0.411080246191187	0.717790148633498	0.826146499280678	0.39503138651382	0.99515021113133	0.609624792631459	0.727034976116453	1.12478145379897	-0.347228965174899	0.195591714152631	0.503957501010092	0.716595887852352	0.816109161557399	0.907916649282162	1.16077270217592	0.926146745923097	1.18529677860454	1.0027367153384	1.15325275721553	0.823310284857662	0.523171831663543	0.210427388971404	-0.0840857667363367	-0.0703587131455163	-0.0420986372902277
0.618270416829528	-0.0737317477124487	0.972674025044431	0.975550483804781	0.204814730311569	-0.0323075202558881	-0.174059899672072	0.578518322926685	0.291448716786719	0.177264193082061	0.260392159366626	0.0077860503270365	0.057363498799957	-0.0187304188418674	-0.0653366297087146	-0.0432818888914618	-0.460390075995537	-0.371396673813836	-0.433915097279141	-0.283516175974734	-0.265922145606526	-0.271762850711572	-0.132801862867883	-0.0898711990682253	0.487550963961046	0.275858268349362	0.467322912450238	0.73500569982895	0.749322682478963	0.963657115092709	0.932800567853059	0.724257792314863	0.467937660573499	0.431816394293195	0.176525799492177	0.736329867648787	0.591571718552734	1.20408808120285	0.87929377160677	1.12284698733541	1.08590110018812	0.953800318225586	0.820011362804929	1.27562893280923	0.446651534270777	0.315775024103089	-0.0341147590312506	-0.409144070360103	-0.219820697332144	-0.167575261158453
0.77818546551179	0.0139289236769766	0.132463086061994	0.807497318581945	-0.00842570791366055	-0.0995401278465882	-0.565398985139325	0.572001175155694	0.172154619475105	0.123078732516418	0.230162431691457	-0.311742759184241	0.173136873456436	-0.115344531876754	-0.206239217051262	-0.276138220915372	-0.615297487463843	-0.454819898677719	-0.4692201949943	-0.396681649305988	-0.279705447008314	-0.0452328184266439	0.115018442967226	0.270551259646601	0.486421448632826	0.240949368301048	1.07232521339507	1.06412187382138	1.20947197958905	0.726347606305906	0.783423873792562	0.524084659057643	0.546770175888268	0.261211453405337	0.508388972306502	0.540342032191077	1.04918982604377	1.44142679944325	0.928805893513142	1.23526516439264	1.29478761148276	0.810597843281334	0.968257404322436	0.515748288175436	0.326354193565073	0.550524383977055	-0.35289872510661	-0.13040503791505	-0.25026043827917	-0.198919995565232
1.14877399872296	0.632899752827635	0.0236432946340824	0.245827631895152	0.103138753813195	-0.0705900211763112	-0.103160150336252	0.191068684305258	0.341632594031935	0.413495396140847	0.193597060164417	-0.196749350837472	1.15704911114994	0.661198200508623	-0.390712750824701	-0.234964190323285	-0.893237810999647	-0.832383088539411	0.151044270171953	0.0629260357859973	0.104212835103327	-0.0852840853921561	-0.264639833101178	-0.373797462372409	0.13146350681613	-0.0252812130967635	0.759293476998948	0.557472336009456	0.993559992302198	0.888257861310495	0.842602571031632	0.482462399479737	0.442306574765177	0.439490917642816	0.970701428839705	0.543386008495733	1.1115487701687	1.30322950643421	1.02114573591037	0.725945461066253	1.08164534918577	0.921817865382919	0.629484409520378	0.15061928428285	0.239022132163992	0.196727912887512	-0.00674937101361761	-0.25193684088723	-0.33630986902707	-0.211413610708665
1.37469137009148	0.872680554350209	0.526855143009822	0.30485531880253	0.154917852399319	0.0794705037456902	0.0696902843729693	0.269387976797924	-0.102310939424963	0.388861930330821	0.698841138604965	0.758949089786099	1.19351053003336	0.44808374536837	-0.0886975920733884	0.420580670349722	-0.118003631685664	-0.0211508837871084	0.212817872414609	0.125322737182018	0.305033072658791	-0.0195523831563115	-0.981533835204448	0.017609627213188	0.145908261685893	-0.0161672961900053	0.212584202025468	0.450337299162212	0.888396495070398	0.313357653984594	0.408116380021943	0.493777938510505	0.51988890722614	0.353677411285829	0.679507330498481	0.59205791432548	1.10157311611143	0.647219705353496	1.50950292307757	1.39481325318924	0.835243777798044	0.875384259689784	0.536757558923302	0.26516684967852	-0.0309720323682717	0.0493573632023194	0.185980453613994	0.183707973969542	0.0448755856843214	-0.227917666727868
0.883964984910884	0.589935805110087	0.392517252814249	0.213560797049864	0.134532152744526	0.100563696390288	0.10315755089757	-0.090667066188008	0.184739244335518	1.24669541997522	0.697290908407791	0.811493776678511	0.821329955245748	0.289922514256441	0.152295553725686	-0.20087556397185	0.632194329132869	1.32355726225554	0.73252423137957	0.361624910566716	0.729841209297855	0.903195962866302	-1.25799741484141	-0.856466466820813	0.569429120200647	0.550166472790214	0.41133448142033	-1.0439989603695	0.582340280130692	0.67297099130378	0.940062006608146	0.392119373453638	0.0736291131379142	0.111603025396707	0.540467750612341	0.474120881753436	0.741640817562357	0.878420144560651	0.584547702603462	1.0045110921066	0.777638989245106	0.635792239820961	0.443767952418731	0.387655833320924	0.0371132559335454	0.136734862324799	0.053976875648526	0.116622095695926	-0.0244842603404656	0.0556854739187766
0.792232610491629	0.510329591176189	0.344193187263871	0.223360826441243	0.136367944440223	0.0926272153413548	0.0676983292490409	0.187214682344857	0.496343919985196	0.680631757552475	0.94705180262166	0.827990060374908	0.549037469993969	0.514699918583032	-0.989121233746013	-0.00871792863950194	1.27777481953613	0.994675770250054	0.880920158390416	0.902710403438397	0.69376256688501	1.80180751595776	3.27790271156147	1.64753454029721	1.05688570185462	0.939155640901165	1.25961962767838	-0.468166804184606	0.700902005123632	0.65933924641443	0.533559382333587	0.478784353114474	-0.795967079394151	0.0191698757993655	0.262193435803961	0.540594066444646	0.381589894827865	0.69143689412053	0.515912237677145	0.424684358673384	0.441230337776709	0.568389435505909	0.372666548251729	0.266903631199963	0.118675850644368	-0.00245263468631068	-0.0339238690887569	-0.119379052569538	-0.139006865227622	-0.105024216406686
0.631057515563192	0.430532308912423	0.136297598019865	0.194559460584279	0.140824813873065	0.113973799058007	0.292093244955756	0.600571947242462	0.623111708054571	0.576423960071626	0.798924356684753	0.701463062966404	0.840375295740203	0.363487760875362	1.24711493450618	2.22864210153125	0.910255057914582	0.767242284956051	0.923160872880586	1.07991007908576	1.03385001236091	1.18247549877923	1.46880354575701	1.01321300712784	0.964292338908165	1.01265918930235	2.35240173751003	2.04029781604159	0.805344466396791	0.702769431288308	0.879852474358157	1.28131422114024	-1.21726953531944	-0.0657105315069021	0.228229429067601	0.444271391185885	0.417104270057188	-0.561683174080372	-0.0669161798799399	0.117854653578073	0.393118612865023	0.214967196931604	0.27653247728673	0.295796689637762	0.163082243738832	-0.0503166472979883	-0.122105899807967	-0.213611958414689	-0.222708753506429	-0.106218432362897
0.400910230158572	0.0603599556997906	0.0691769556035323	0.246109903917841	0.0696661081976936	0.150830208447043	0.186580378227662	0.131365150677775	0.306310270534114	0.501179684578941	0.569849020177241	0.471182738132684	0.904943936503435	0.896383215426114	0.901794347562975	1.11584610066497	0.919230493228732	0.571046556304856	0.341524717323503	0.693796123663007	1.24654834363197	0.443015597278349	0.566686949955927	0.597760085145275	0.470968214453288	0.982637445720924	1.23697593112442	1.09751686008991	0.864618177807123	0.774200303643096	0.79334164903991	1.562801363442	0.70243495347398	0.00695884415761983	0.214181344048391	0.371094295574026	1.01749558266556	-0.446033402268023	-0.199329077729708	0.236815695009247	0.166348110828157	0.284808592710253	0.336686626684599	0.136004701055006	0.125055596025417	-0.091248071155747	-0.341206228670851	-0.466988224891638	-0.365065548187964	-0.19207000157548
0.394976790391921	0.179683514141903	0.0915341298977431	0.00347267977062814	0.00333765481225073	-0.00911636012656027	0.151758391868074	0.368271315804419	0.438673354637656	0.232888447974511	0.362137628300156	0.361795929713438	0.431714758117679	0.254772293139088	0.52640862515498	0.817548425886657	0.333160014319705	0.438250244336875	-0.152401593045767	-0.410690752398591	-0.431635243282097	-0.0485612681437862	0.021882466248961	0.187878589667287	0.219225316921172	0.521328961509374	0.896056261040015	0.866332311697668	0.692062739383884	0.661765378337321	0.649841665928605	0.347434509095638	0.429892368000203	0.205469997110241	0.209501495171948	0.392643874597858	0.529557593307037	-0.100058909372836	-0.181983401737827	0.137823240691197	0.119644129854058	0.200435045386601	0.216783472004342	-0.0203859039357278	-0.180972689874218	-0.239748124906385	-0.195606500947865	-0.440684922028389	-0.35148299882416	-0.236599107371658
0.128309058327612	0.0948781571104695	0.120266273995022	0.0599026129351969	0.0375203591811937	-0.00817214050632534	0.0498328567284472	0.0157707820242099	0.345985999294203	0.439151978124472	0.314549121281654	0.336532637486389	0.42203365871831	0.652172221272314	0.696680050621435	0.346740171569391	0.542581631626499	0.0793239124765773	-0.68670543226506	-0.116698653713464	-0.0792043024859409	-0.307532106114397	-0.380911310823815	-0.190480465242315	0.356678292422629	0.142313787325442	0.236944990173374	0.464891192093312	0.114368238853096	-0.0589518957897021	0.195377894115943	0.26139100179782	0.195090198415199	0.0874278088761444	0.342745527405715	0.333149666313536	0.137089162956158	0.271689143551583	0.0864038340299776	0.244908572110238	0.303568649478754	0.269789010537275	0.0836833253906148	-0.241175079976175	-0.202302197495289	-0.189016279109216	0.0620640583046844	-0.542977149999472	-0.417964676983391	0.00147595625295772
0.0256277586083893	0.0783484063035883	-0.149608268197754	-0.27277517868455	-0.0135366871467912	-0.0256400049949748	-0.0352776471932524	0.202894744995377	0.188099800887152	0.195440779432688	0.0937645490782244	0.40773032674814	0.397248715392842	0.699305312235083	0.292383583017279	0.302494546204176	-0.0128498800245331	0.00798921567602606	-0.679717465369372	-0.513441770181504	-0.376352163282553	-0.610649060188756	-0.666221895711423	-0.644122775031444	-0.157739070619049	0.0744462482130904	0.152942057286476	0.206333973491163	0.0681468279477488	0.152692784238414	0.158017851585613	0.231222236731552	0.161330944496189	0.190960366710933	-0.0867069396702382	0.00386854811840143	0.144366973924541	0.0170726903860312	0.227298674535629	0.592020367225261	0.33897202527035	0.340478583472346	0.14714793670222	-0.361520420228943	-0.351882155085164	-0.160408875180351	0.130515552703953	-0.250700876148948	-0.275986932937489	0.0330516210265084
-0.0581992047987854	-0.0908675749873161	-0.0135369934026087	0.0348546945715831	-0.0539127048822883	-0.182823453543293	-0.00858831752342082	-0.0203825590535641	0.0293409658525928	0.299011146497213	-0.155128830417641	0.269067874273432	0.0845040768141583	0.103657425895001	0.489939089126574	0.0998551555536097	-0.342293765209841	-0.480654616119535	-0.122319743925041	-0.513100740959986	-1.03163365325982	-0.752675315219391	-0.930858070135167	-1.15029892772649	-0.989103366931525	-0.633773262799819	-0.600100183438135	-0.275225806114546	-0.537255037948864	-0.463619355783466	-0.188455884333061	-0.0181828932207319	-0.042899602048622	0.0558181023368389	-0.148311177166899	0.192630620588088	0.169775727082645	0.147084634150957	0.501660415230354	0.643207634220364	0.497271441802919	0.336198633793427	0.18444477831648	-0.35678094590373	-0.311304149241638	-0.15701496489977	-0.0284984456052664	0.103286775199097	-0.207379277068251	-0.0120625149955987
-0.0439491118303533	-0.187388732963272	-0.113100877678988	-0.121622248471178	-0.111538184291997	-0.258378934065326	-0.0628788124934737	-0.183522560625258	-0.096952667241109	0.153046591656633	0.156832970811439	0.553766641501018	0.327301875055627	-0.141816774596884	0.603391149567255	-0.159580327091198	-0.208646330834554	-0.00903382247631468	-0.467699385783424	-0.584738914974717	-0.675997277794654	-1.01301029979735	-1.02510975475076	-1.05006545895934	-1.23688803472411	-1.08142808548651	-0.892953579652658	-0.820561586801742	-0.627656130569339	-0.54402456468276	-0.395463381937148	-0.0369928655814141	0.0406999253202802	-0.108922223851976	0.0917563381564105	0.205941980914066	0.53829721658685	0.452493955586852	0.525250392737395	0.413894056417872	0.420779410802678	0.152356615927015	0.24887255730081	-0.245906420412449	-0.120875931343407	-0.1713995913714	-0.0595012363099355	0.0240937360816135	-0.216126469693859	0.656496397572922
-0.328058815339183	-0.254513401016986	0.121698548067864	-0.167979083643565	-0.0392258061921211	-0.21219718622258	-0.175063656765648	-0.365189537088314	-0.197270035451637	-0.0160350436997211	-0.353900425542453	0.29077908887856	0.130436666746147	0.332275566729368	0.181974105867467	0.197229180813461	0.0197584641399778	-0.187257962225685	-0.459589334205903	-1.06074563285569	-1.07484335686909	-1.08530757884871	-1.37275074769171	-1.37282435312529	-1.28236061550404	-1.33688524813557	-1.01491534014249	-1.04080605646729	-0.796597444206412	-0.674867770714223	-0.652670436632944	-0.385375087234318	-0.0705788402035387	0.153551260261515	0.23975192520231	0.323277108313156	0.584713204928001	0.534027738123314	0.72515317714721	0.583002357079498	0.541128473307172	0.0589180199157433	-0.0133141204230079	-0.210050504728268	0.129792153930348	0.219166133428567	0.0675769031372934	0.160949611213192	-0.0184660113643625	0.318800852936371
-0.452173914828085	-0.619992950778996	-0.260694450388634	-0.137849983751111	-0.00375660392166355	-0.0128918152626627	-0.174972743592084	-0.321753792137952	-0.400352324722724	0.26999411439304	-0.269663977050558	0.993553650737505	0.32976772743221	0.422333046183669	0.577214663803182	0.0786032064718303	0.0544223204213104	-0.247109052002998	-0.621578206667788	-1.21331545380797	-0.882899511102796	-1.319160411723	-1.61620414755254	-1.92021537246419	-1.61631717522194	-1.68876382195364	-1.63491885013724	-1.03662957526503	-0.8234453423035	-0.635701825605067	-0.787796316244881	-0.284467736693516	0.185171884757786	0.279583808004531	0.387041507501822	0.659652853013712	0.945702075801483	0.88954149553153	0.371057250347454	0.417774071772896	0.173565971528984	-0.0334760453491194	-0.182910079176917	-0.379293676207594	0.024962065129534	0.253040200496028	-0.145033439022055	0.0758550702288815	0.0977204294899208	-0.00970416514870337
-0	-0.736043573843356	-0.349710297631791	-0.259183007883618	0.105374017772106	0.325274360447761	-0.672514648944454	-0.716663289645389	-0.748456190395795	-0.986179573280104	-0.230988234061692	-0.0356676932655816	-0.620637006403488	-0.384070688974152	-0.031292700461519	0.257049152132999	0.10256150536716	-0.224441722903704	-0.505434274384256	-0.787765733913748	-3.37170101498173	-1.01663013771593	-1.49831959668063	-1.84494044426997	-1.45408377624803	-1.93128218022349	-1.78136508073425	-1.36541192916403	-1.13422766745492	-0.935948594258115	-0.743236759279772	0.203774883659483	0.306981651325893	0.280210936888129	0.668726450315226	0.727325581758117	0.981240732060122	1.04293979369809	1.15688882697207	-0.421580098912182	-0.0743331796689497	-0.302952737994192	-0.544544870403295	-0.509906137025405	0.00545694035013927	0.155370890784659	0.177184327766084	-0.0378922021869331	0.816085561585031	0.0456619304179406
-0.185232751837273	-0.654922915503098	-0.420147195904737	0.264325384852296	-0.125638303779818	0.92508549948235	-1.1890724757995	-1.08765533344269	0.800380662936976	-0.45434861708873	0.352335188802871	1.29000520997791	0.217855639709079	-0.381219936762403	-0.39207318566598	-0.188222000409656	0.292771922606649	0.154368567797927	-0.491438126735882	-0.662811906414447	-1.2640312830533	0.998521908860797	-1.53393463491523	-1.47305552310093	-1.62235343327367	-1.95609170606868	-1.4045919573398	-1.46729690607814	-1.01294959847073	-0.476130034655197	-0.398980635205634	0.174161201272596	0.364614558706441	0.668548312175315	0.58545197444563	0.605830785126856	1.1363569321076	1.28306150826052	1.14406878695548	-0.543109631946835	-0.458548305951099	-0.544479037087158	-0.82783681475443	-0.0886575736508552	0.335052423694804	1.42376177007473	0.729972541076497	-0.0788629598112289	0.273459277927431	0.275655853945043
-0.690939739617146	-0.40413488411905	-0.542148834244701	-0.383528667705809	-0.336501095964393	0.335100052166489	-0.706753678886167	-1.50251382088844	0.347670971719272	-0.660626853175962	-0.483633070123768	0.633753598191782	0.235085597597467	-0.311019727323984	-0.545682949338432	-1.99079821953427	-0.86258422897728	-0.26071986923839	-0.609518691111201	-1.00096882386824	-1.07769893799485	-0.916233269257744	-1.20678082621824	-1.4212577528616	-1.5483756759098	-1.93341792578147	-1.65883250497453	-1.52803393906708	-1.00745457536759	-0.643522457060015	-0.0296865942235984	0.71055931850257	0.827735183336422	0.584648154457835	0.277209565449479	0.444915126600879	0.625827344903241	0.825007185635491	0.228198458394794	-0.0680754948561766	-1.49625905982521	-0.385421246245889	-1.04831216014426	-0.289234439872291	-0.920474131221969	0.6593415753506	-0.32511427137791	-0.632107677637553	-0.252596469614439	0.140376934740676
-0.644034778344663	-0.452620877255406	-0.379897086479946	-0.603603143522865	-0.484493862551336	-0.474696905011837	-0.0891492289010032	-0.589793974968102	1.34929257154208	-0.897426337698632	-1.67321663987792	-1.32303665136447	0.186615016058581	0.164364002463312	-0.590768587342242	-0.321925484725554	-0.0772413045849754	-1.13377547905823	-0.68135439596551	-0.77983606733263	-1.60073336379913	-1.54973503058214	-1.80295502999506	-1.49458845975288	-1.93755523081193	-2.2318138548135	-2.13381339603073	-1.60455715980791	-1.21780084163692	-0.445576644538967	0.0281981512717904	0.129075380855265	0.539399101288872	0.617359130517865	1.15370399685005	0.381115211605437	0.152921726717804	0.100523434541875	0.0281622224956825	-0.410497105252939	-0.575066773281491	-0.486471810008552	-0.723407853449736	-1.18084469113611	-1.16027957947965	-0.196476354693225	-0.52514048834423	-0.940825892909111	-0.833656157880743	-0.524660771363754
-0.166620298497066	-0.736307352243126	-0.510302921868722	-0.527753984496311	-0.452927225827698	-0.800235165763085	-0.651094921862744	-0.806595571475435	-0.599445664078132	-0.912514611191772	-0.330538893159326	-0.590255911832121	-0.254668706354116	0.136450792917801	-0.0901098768385814	-0.0894223407502087	-0.29875718394121	-0.380518562974798	-0.382043735348242	-0.910178823430676	-1.09354344689035	-0.786505337567913	-0.940944443295662	-1.0932636615813	-1.28678609136635	-1.84101053821978	-2.24311470758908	-1.03298215706257	-0.797586698650683	-1.24843583071425	-1.01066250156673	1.21500149939195	2.00247499531198	0.211605028548824	0.507334311916414	0.0792132334778965	-0.0874656680092324	-0.0431615756613291	-0.179462220558045	-0.340434713956146	-0.0289665531658786	-0.613568711921316	-0.789403935882178	-1.1495328622565	-1.46461632749241	-1.76378888217979	-1.29598085097891	-1.38290595219929	-1.082943045542	-0.843425161653341
0.0902279658150066	-0.58197859888094	-0.532369256824928	-0.511277674124004	-0.52748229132721	-0.319965104016736	-0.461108466979132	-0.0775565055316275	0.165493789965488	0.234487308845567	0.274495502285043	1.29164622963245	0.566988607620192	-0.538055405323281	-0.377778388806409	-1.09263054541338	-1.31472834964401	-0.923573789297147	-1.14704094468028	-1.21552967016756	-0.411682269138938	-0.431216603528676	-0.667701508387794	-1.11753153275251	-1.27304424256448	-0.684248130851182	-0.785563754554794	-0.855456478046708	-0.354109446871838	-0.168941130819219	-2.97537352688851	-2.57288860816606	1.48057829865499	0.818095420717274	-0.170451601882274	-0.270704484709339	-0.63714518337835	-0.414614915626767	-0.491328464991763	-0.603842096612417	-1.27638095390287	-0.538798886652571	-0.787149902219478	-1.48724878707581	-1.65335371832189	-1.8911740505111	-1.77186041970088	-1.28452374828646	-1.09042809695216	-0.978064396478854
0.170269482924537	-0.31874079352919	-0.697942943577051	-0.508357320118674	-0.709627933084276	-0.753847113854185	-0.801983559267231	-0.163107657598132	0.597493814904514	0.298509615677439	1.10040646156314	0.156397572885413	-1.63148356310277	-1.00666255855187	-0.748462317338059	-0.978140713078753	-1.01147875294322	-0.930492785396413	-1.18211364267489	-0.801836973432851	-1.00091709897661	-0.552855599820859	-0.664344028714936	-1.23647094873041	-0.8902401266268	-0.448274423942782	-0.620885049980655	-0.248046880051192	0.621711039185049	1.22310215805473	0.959122931783585	0.255044163054742	0.894556010045328	0.162215208915503	0.264372124365854	-1.25771185187391	-1.2158105734589	-0.740269136582368	-0.422453865812109	-0.185030830249878	-0.39420664422391	-0.991601553875664	-0.843181573525888	-1.25086169245755	-1.6411123644162	-1.84814643932023	-1.60362656263724	-1.53114144089068	-1.09548027127663	-1.96281284490238
0.180193750475499	-0.30440160543871	-0.398261190825005	-0.777059989121058	-0.812783706695193	-0.732030962164707	-0.27819821122078	-0.397159542938449	0.0337843790123309	1.97249629884779	1.57260950926261	-0.0048284408712625	-0.274010393734921	-1.21071790918472	-1.21856828292548	-1.4622722180968	-1.15173976958464	-1.29291015313	-1.07832488284146	-1.0280714085558	-1.32881944674282	-0.907379734455379	-1.06010853152718	-0.571306323581424	-1.05879683614889	-0.754038702699885	-0.34945509392682	0.458156246786715	1.71092954210769	1.88478320962622	2.92535799163606	1.13299769496332	1.08079937501264	1.61515320555756	0.449412821386315	0.384158558988966	-0.0671556064923247	0.0781227556520673	0.0954402582803514	-0.337218786302429	-0.814656998084044	-0.820228403708342	-0.658166964789674	-1.25611173218314	-1.41728774928949	-1.64938964277105	-1.85005238055995	-2.03945813257817	-1.91101463363152	-1.65207643165048
0.552759295503568	0.0687507395188734	-0.808071499987673	-0.950056069740893	-0.778727548056486	-0.164978645408358	-0.405729708812091	-0.108482843458129	0.14912895686479	-1.27163707469254	-0.710303955310259	0.691378244801865	-0.0451532393209304	-0.567671628085501	-1.33121827272336	-1.0471124846229	-1.43357227567586	-1.78912442576936	-1.94507473683207	-1.31621793143503	-0.970105114223271	-1.16281421286396	-1.23157448225299	-1.42350398549584	-0.680118093535411	-1.04269276595427	0.446820408548676	1.25848765719696	1.03512757910362	1.74242395196957	1.70645867068031	1.39539613753588	0.394001903607824	0.35508947913938	0.914940345156358	1.68424059646331	0.731880279363736	0.418719198646342	0.342311581333238	0.142748709222775	0.574751479075734	0.00343071070805612	-0.0678076094129468	-0.924059046574076	-1.82864528414248	-1.57208295304989	-1.29331561264246	-1.00730597593815	-1.10255474551007	-0.996709778509309
-0.0590263220552314	-0.414874989958025	-0.411194568680601	-0.84862275296296	-0.720639277297863	-0.212440754021224	-0.0944086264800972	0.0196414146754509	-0.417193163054438	-0.581335882500307	-0.951101126333418	-0.555739858904944	-0.10320458641634	-0.13590239268377	-1.17226923497944	-0.796471470086978	-1.27313434457267	-1.06001656977657	-1.14398682463827	-1.52560821165248	-2.39294492044576	-2.69732141545471	-1.57916137718674	-0.952164845429805	-1.16404352745207	-0.542360283022503	0.335028019766893	0.831898181058785	1.0525984010673	0.399519570016583	-0.0466337804582124	-0.757144022113025	0.0124240286742671	0.254054970075258	0.358798535306135	0.781754015644592	0.843381901902696	0.862315232727408	0.703358643739229	0.56348529654495	0.762180201376202	0.126917086185417	0.080504495259803	0.00729504069625375	-1.019889389091	-1.31571840339367	-0.871559971839649	-1.04574056608411	-0.717641260904422	-0.926334226542467
-0.13498116178045	-0.323464625120611	-1.08367276000377	-0.830705646775403	-0.316087925622927	-0.883607730234085	-0.64277858615572	-0.425227150820671	-0.0955850936156182	0.129704614951707	0.0697852946094419	0.268800517095479	0.236744864676355	0.0822965471143085	-0.502674574281717	-0.587291373135492	-1.34047772403588	-1.35810001148699	-1.56808971067258	-0.960383734378911	-0.774162240179604	-0.467757936618969	-1.33768282483005	-1.18845746081295	-0.75767252842774	-0.673331752920164	-0.0751683006322241	-0.612678861060271	-0.223954908414341	0.469314053692939	0.201852401723859	0.0728052856024041	-0.372452331329261	-0.177302484964342	-0.0636606313787668	0.231492586019359	0.545668944641782	0.817468898525908	1.0367675723792	1.19682205553067	0.731400552141763	0.119078569296109	-0.384502026375077	0.189552747308216	-0.430406485182153	-1.30949165305609	-0.897904142628584	-0.655710089322606	-0.667865617744276	-0.867278011624917
-0.355081070112687	0.181806144828634	-1.10029372775337	-0.447388064196578	-0.17038365157671	-0.725123534732843	0.00312154287964328	0.781502303351649	0.980207097487623	0.699696279328549	0.524497938864719	0.553019214381363	1.00949409796336	0.883886505739945	-0.0424219242100516	-0.488044291474475	-0.819245698635175	-0.534450169171984	-0.51402699831629	0.0719554111839432	-0.224455400532399	-0.109871622851846	-0.343835355472164	-0.327457803763405	-0.155589184418856	-0.840836628727881	-0.209927421645374	-0.312556432376585	-0.71569353311083	0.209349954598832	-0.533071377345583	-0.197471812706526	-0.258673947675268	-0.189089978214407	-0.478821308825984	-0.0989651933156114	0.284970358158633	0.543571839437513	0.90183411873461	-0.11430575436558	-0.495813359095588	0.253298946447912	0.271300871997489	0.623203885191862	-0.147471828734398	-0.707466502209627	-0.805693805473129	-0.60266620750293	-0.381549478213659	-0.526743741950374
-0.403725948644336	-0.237367460395119	-0.937719008440216	0.270644290302379	-0.41451039874684	-1.0139966239813	0.182721292400156	-0.299723578030276	1.08113404433754	1.36458003248684	1.60432004718648	1.08295288624631	1.9502222640604	1.07579888084588	0.248535241787344	-0.285587136381411	-0.610116986546662	-0.408222417443379	-0.293932076213353	-0.219493212201037	0.633306081423155	-0.157417265424506	-0.33978144661532	-0.074792361393345	-0.159302282362927	-0.741226871282882	-0.699484507242284	-1.20354317523214	-1.57389859927208	-0.729650300779828	-0.360514758306196	-0.569798923265564	-0.567555924489251	-0.308320082922213	-0.223305843695896	-0.56266609645727	0.443518219124103	0.421665089179346	-0.0686727044534252	0.57777237055929	0.355633340270634	-0.100436056974379	-0.14543459483736	-0.0220646302337753	-0.170288217216563	-0.258969211729562	-0.521336161820527	-0.579708970348699	-0.486984946519657	-0.396683055209574
-0.656163130132819	-0.288366930349019	-0.310649577148	0.153338193990677	-0.477536119809229	-0.110038794560017	-0.101506864014443	0.203695478492463	1.97037894714706	1.45044288538462	2.08611604408751	1.59339608596982	1.82177836272155	-0.326290645240112	0.630055384292745	-0.403839580931334	-0.479406641944615	-0.446752890607541	-0.310773912659046	2.19147914082359	1.58879827969792	-0.911562777844461	-0.966445235199035	-1.3600338916706	-0.835300170094968	-0.437353037325738	0.235030127775895	-0.461626508125806	-0.47984729714039	-0.821885806580281	-0.799486738653804	-1.07366762692157	-0.79528830154369	-0.407453882927368	-0.0811169971349106	0.482302465423147	0.546244232949335	-0.0848579413873551	-0.748841514372079	-0.41629438747277	0.0668613482333678	-0.262752431197767	0.0264843779069144	0.0471090473428777	-0.275569752580735	-0.405183553088002	-0.316282411042967	-0.359133904652007	-0.398812160364088	0.0404136693565658
-0.650939479677506	-0.308197623940919	0.164229042586489	0.345894132296977	0.877163764987676	-1.20674434221136	0.0732815317093964	1.0802739767672	2.00890225106564	2.61827486992444	2.29469003570777	2.50853655190223	2.04403409871297	0.734266614708367	0.279987957485301	-0.323757417744111	-0.380649586152973	-1.05782324129281	-0.211087122112721	-1.36923803170405	-2.24340649005389	-0.477032924544178	0.27150795359907	0.0515947163638151	0.164669291266189	0.662527875749889	-0.367624923051762	-0.0164609849677283	-0.737951818920531	-0.624744799555358	-0.825316434603355	-1.07773093278985	-0.942295799376496	-0.51574573402171	-0.707608830419889	-0.313105316928198	0.151613884425599	-0.701222149349801	-0.610140557798087	-0.839287414980105	-0.0904103851515887	-0.179813300734073	-0.942226919364238	-1.29080112163416	-0.240172081120725	-0.0987657669971463	-0.106753670336755	0.321862349163795	-0.467826978993016	-0.174640426571336
-1.12620413724771	0.124134783642839	0.270706630187858	0.667886493283095	1.12132990262818	-1.19282988223768	0.389813171745867	1.73504729624669	2.51087866876345	2.55614766191333	2.0081501141709	2.15099597642598	1.49504863857966	0.780350945631544	0.208574992341111	-0.336077615802317	-0.556547553931547	-0.90495186832285	-0.187937060485434	-0.986317728194965	-1.13719658978157	0.00552522756524032	-0.282995297309894	0.54559969220762	-0.568307912014091	-1.39887427469665	-0.402420303597848	-0.40379552093643	-0.569028188001571	-1.08683870233606	-1.35221796976373	-1.56065007458886	-0.81242456492354	-1.42509919901797	-1.45738252034846	-0.824916337545163	-0.453740860741276	-0.442574515602169	-0.499512121587188	-0.784303439690469	-0.301937703728094	-0.977961811656491	-0.693627736553004	0.103744354403877	0.31134318734961	0.294430667024524	0.306567169967319	0.671148014023452	0.614107255982178	0.567671560126576
1.04338106302359	0.387035483621634	0.184850112945255	0.559578666166926	0.889920426054132	-1.10966013044945	-0.502173288653049	0.683918239048828	1.52183073274278	3.10099829237152	1.86912383372703	1.82602870896523	1.81555808143611	1.49051340983112	0.361197207575268	-0.0611696785797077	-0.907239372655248	-1.5519115354135	-0.474607629780376	-0.349642450397437	-0.124273588661317	0.119137062982457	-0.0125446252632531	-0.631239548812059	-0.401450437168234	-0.553510148723958	-0.885294702018274	-1.69796768662712	-1.13297057738921	-1.24434238192305	-1.08260733581654	-1.18165602672445	-0.941777184378486	-0.776440945583283	-1.68466714830754	-1.78656449907562	-0.811808576082967	-0.919476673964624	-0.828688299612026	-2.23041719420818	-3.60312667549291	-1.25543480439415	-0.159117380337328	0.279828706663176	0.713919450933493	0.578636985196386	0.319511710313526	0.366547375373157	0.840638246594131	0.556028647584895
1.39762152742425	0.386129994112947	0.362620203878431	0.558911930559286	0.604179718399485	-0.386936492482842	0.00560063694267665	0.268212502787169	1.56812523639548	2.00949929824464	0.179854103471809	1.68367335712111	0.879013363865245	1.15034664899538	0.427035700620369	-0.351605390012999	-0.681873952127525	0.143764643446043	-2.99232433587169	-1.68432943765233	1.4415756136145	-0.092775466804647	-0.0834428812941705	-1.27242023306737	-1.17444544561856	-1.2962389504192	-1.51914708176234	-1.20969806220632	-1.37817118527012	-1.25245367290486	-1.34749684407923	-1.03287161461665	-1.02804370590164	-1.39908208596142	-0.777915658037698	-2.0920492111078	-2.03694509531643	0.0908812119559756	-0.752542568035395	0.119341911318334	0.531377520456251	0.563669298633751	0.0171096055191387	0.0546463607644572	0.162625500324821	0.603988541450327	0.573388837503842	0.505073690624914	1.09510364982758	0.8311289425688
0.567989188617726	0.61888281438012	0.257405058710753	0.0229770786967717	0.0579259842215872	0.00171104717608972	-0.359301997747364	0.383625572618441	0.952534601693964	1.88251287916591	0.87828682769257	0.89960066444004	0.969933886307613	0.354936747513873	0.311680742254405	-0.917820829312457	-0.465038107126961	-0.299017387920353	0.995477639233012	4.01158456003982	1.35419554652572	-0.221370201837844	-0.77290780903941	-0.0740810564218819	-0.232451802507388	-1.31158504580109	-1.91443292335761	-2.16265102382615	-2.00763604582111	-1.04463041111019	-1.8313198229705	-1.52575899930042	-1.40472177224252	-1.69917565785421	-1.35200131985388	-1.1716546928931	-1.4817064125957	-0.418603374372656	-0.581083991442364	0.614142066066543	1.48945251507588	0.958492356096457	0.828540484632835	0.265956212816708	0.196828453193026	0.234936864628111	0.284003629004561	0.224737568488248	0.784326456983862	0.777911491520682
0.320535370614878	-0.0646789956127148	-0.0730007355787371	-0.213078803851416	0.174311703815564	0.18706613745811	-0.548630323673818	0.0822830976469054	0.180807126655476	0.297435989636954	0.355243485331809	0.393969071240407	-0.0872222565687607	-0.86376638269405	-1.03209945641027	-1.49582835275983	-1.05244172105429	-0.898331002043239	-0.701442728788689	0.659134932605592	-0.915351518400223	-0.510354765776933	-0.377199813569414	-0.85408142121518	-0.0194291770781472	-0.051322586505548	-1.0349056294804	-1.4100120045877	-1.89465649746504	-1.11662989632138	-0.927897438432743	-1.36606992129139	-1.63932335911632	-1.03174480542332	-1.45351725638438	-0.862081624730345	-0.978142696081702	-0.979647683021128	0.222720415082495	0.021227977110551	0.589546670497624	0.454781210213842	0.463266412455737	-0.0467613287670398	0.333879408738863	0.130087185848908	0.144081262248564	0.227089684989968	0.668429110199605	0.998675224008132
-0.33156567172222	0.140949723400174	-0.703443806332553	-0.138781033128731	-0.0332113959835513	0.122374623281413	-0.762010734126156	0.139524520398557	-0.520688057227033	0.141415426010813	0.12119232233306	0.164614903140669	-0.108996563405937	-0.815549408656845	-0.615335512905055	-0.868285092390093	-0.683564624571894	-0.206663814286739	-0.459725616039787	-2.73209923582092	-2.26460063151191	-1.42056000521934	-1.83657816773805	-0.34140720182108	-0.768674384258393	0.000214151026865173	-1.08907984650739	-0.744944809872871	-1.45339406954938	-1.25021740876889	-0.569759742743565	-0.75962055981243	-1.03801159880048	-1.51468619156882	-0.734925472854463	0.459427318716137	-0.447890554574283	-0.160923033797259	0.0252889221101764	0.377570664615816	0.477260277412771	0.402317727729168	0.22424332390044	0.275513878982653	0.184779375061714	-0.0964178165842078	0.240923698065472	0.345129188255972	0.701012728460056	1.35058012276318
-0.482277432519186	-0.0943650952898982	-0.576936756574521	-0.363744883372915	0.254655456984986	-0.512220349476095	-0.312107899094513	0.0627056745157682	-0.601887850805752	-0.21391287653876	0.404597176114975	-0.245428769263186	-0.413847988073874	-0.63199569665744	-0.590578094460987	-0.155260021879715	0.0269338033083979	0.060733647944778	0.326245632853341	0.458738469459589	-0.408017493436346	-1.15349534162291	-0.74174977779983	-1.32986552385239	-2.90101642180099	-2.34133353471131	-0.512008302848979	-0.770588522205201	-1.51010911244058	-1.7804327668325	-0.207709275017958	-0.863704431056212	-1.34125378517407	-1.09601482991825	-1.21373976132262	0.982740638380152	1.06624455355484	0.138474408457101	-0.581246682466359	0.264209444747405	-0.364547408084796	0.393181460156131	0.14238596158908	0.233118273164724	0.542186975198408	0.174868114562233	-0.0426597741259581	0.476812523126722	0.829641293572807	1.17421077863574
-0.411320300562391	-0.497201627113202	-0.518396514630639	0.208027565703875	-0.645618582145703	-0.822705253777425	-0.241414764659752	-0.536752260671041	-0.488754651928447	-0.522744917004511	-0.132620449089246	-0.556296399868165	-0.339697267394271	-0.350206025303448	-0.22550586269348	-0.0898203777296196	0.305781507812105	0.258074672963375	-0.240558178270863	-0.140552127188655	-0.264280477710512	0.0345757528863529	0.0295373294356386	-0.787382365187821	-1.20002164419111	-1.82646691490816	-1.84904035322788	-1.6743405665524	-1.76433205773001	-2.36754192106523	-1.19454404063906	-0.386664879538753	-1.26660185891265	-1.24592287027046	-1.71369432332816	1.42248300548828	1.12939517803186	0.204543228006331	-0.250857766896163	0.226051713772385	1.00378417687826	0.261045700156441	-0.11702414586485	-0.010843592555674	0.444364454016825	0.521415210880452	0.403276860156622	0.332052076653047	1.02108067444964	1.16579885965381
-0.371859826248391	-0.394273934148762	-0.82378497016618	-0.906147265991968	-1.49473822392379	-0.940775568113717	-1.30993774949007	-0.517026158332156	-0.271355606990569	-1.0405873259677	-0.284764260167346	-1.0140823352527	-0.540744859757352	0.112702115663348	0.0864054431468566	0.321203069461619	0.529661929250097	0.252622385319358	0.0166459032481495	0.607546305629487	0.00169167305345069	0.521870609005526	0.174193477006371	0.108687013293463	-0.0856889274345698	-1.33973534807862	-0.414657701489528	-0.861541586535664	-1.9614831111638	-1.60357920927843	-1.74005481218173	-1.44779433058917	-1.06446888658569	-1.30016566020844	-1.62866111532705	-0.152027489729186	0.590536507043071	-0.0319587254256526	-0.867578554622236	-1.5498962184241	0.154150044292657	-0.100649826363741	0.00234132771553719	0.166024539383014	1.12976554451836	1.23467496394967	0.617028939314828	0.814816509020931	0.762417133627262	0.692325413015515
0.764814386043963	-0.943667656499814	-0.818804163777939	-1.0445260550341	-1.13213888804654	-0.985530326805184	-0.926118427105988	-1.38861158207196	-0.881851932276946	-1.11761070517816	-0.566040031515279	-0.532954524840609	-1.17454238679097	-0.507648137459206	0.242574073813636	0.504591108877752	0.344988415084133	0.516288937498002	0.853966881471494	0.933236472578097	0.740081600014862	0.975517176869576	0.818989601505281	0.46523618621634	1.78731591386133	0.444500570513033	-0.788239763824377	-1.27674598666307	-1.38060546696148	-1.58601730915345	-1.58379055221251	-1.63895385294251	-1.41972768079867	-1.4623399077877	-1.00817952152539	-0.625164066151385	0.0274674997993356	-0.655011972111044	-1.35991347171798	-1.13613400670982	-0.507589490819642	0.0734078345488897	0.0688945023776675	0.269347708325313	-0.0175381090898501	0.148562308750916	0.235655494966641	0.464442424242498	0.189426138408132	0.229457786399169
0.0498962958507332	-1.92403193275872	-0.609666713288622	-0.844542993848753	-0.699699835854451	-0.589367315924189	-0.896329907876604	-0.820499738046013	-1.0655238035572	-1.3448117440284	-0.834148403493973	-0.213611702510009	0.603307892888987	-0.144376188447965	0.000219278309414095	0.467457869159022	0.937297214988473	1.29068823644275	0.863180167537524	1.85485786276358	1.99352251611496	2.0776323905452	0.806213157155878	0.849014453810375	0.427488794483586	0.466859884560341	-0.404494156258646	-1.77152621890604	-0.633623405511209	-1.09722896585388	-1.75215409800178	-1.56579530486377	-1.45424658587037	-1.33277962268877	-1.08260807899612	-0.991714725828886	-1.09468464006673	-1.52046370825601	0.988839555369048	0.602598217269985	0.97303232310636	0.562466544769126	-0.0081246424426874	0.325250949485592	-1.32346526627234	-1.22283188228707	-0.0968673645938439	-0.0821504296404723	0.588882631772339	0.239839132697402
0.552832186441983	-1.12450447018464	-0.766944545247973	-0.788175795153897	-0.770825901567396	-0.254862046068334	-0.885552673853688	-0.828585869683261	-1.20921750809541	-1.57267905787449	-0.826193381786164	-1.78989061199847	-0.740283419364596	-0.471694288855043	-0.018734168431498	0.443087376438522	1.40716368541151	1.83946139668743	1.96916027261641	-0.61195980949692	2.5458366263799	5.08582204103432	0.28859482083486	1.32602288826691	1.30736466384512	-0.232529080865931	-1.02713442521101	-1.35556411885119	-1.25689854557742	-1.02699828420718	-1.37825396454022	-2.10636359827726	-1.6307776184608	-1.46456889468571	-0.65142246853011	-0.853530862808928	-0.426140530173793	-0.741304039728522	2.77391989377194	1.4196467598281	1.68536836821231	0.770204109251574	0.300593640024153	0.0462952566290936	-0.221221084622031	-0.786292039564367	-0.393210457614087	0.678678884998231	0.505835459674429	0.653851099386924
2.40566860957563	0.693228120649751	0.742351290463383	-0.216755737183095	-0.548495899120016	-0.446200621316086	-0.622036159781266	-0.663462591388683	-0.363364567551932	-0.570710768998919	-0.980778476361952	-0.226374384812245	-0.442265741818049	-0.588902770804703	-0.0927978978263088	1.20030864412841	1.74445052224394	3.25902261978119	4.55694322376129	-2.13686762387448	-6.32636817177863	-2.4293546062285	-0.0351116820676778	-0.189808901199377	0.990271393687716	1.05372068534448	-1.17843167439173	-0.948703517804577	-1.23855229863506	-1.60561476765866	-1.96557692735956	-2.19552646006679	-1.70808058676954	-1.83281720351341	-0.750413737703481	-0.353094432543058	-0.17617551779697	0.0990204522085262	1.17490882208411	0.982077823152585	1.88639572586217	1.7974209700973	1.51676605959014	0.653264633606145	0.296117055197663	0.132267627447249	-0.769491562006296	0.238576010527419	0.29444396344583	0.585342835360815
1.14834262386701	2.09069156885764	0.926149414640524	-0.0208721065012474	-0.67733705544854	-0.683905733878626	-0.673034000559938	-0.666064413761036	-0.793038858890475	-0.143815574817781	-0.137355002674237	-0.182587909555249	-0.139574285112502	-0.163540513858773	-0.0542204385027625	-0.718414671104542	-0.602784689189822	-1.10134541289473	-0.0107921404510454	0.821168818948557	-0.87367040591586	-3.6129768130326	-0.535340327698725	0.515699223740004	3.85296538164084	-0.230434345062375	-0.100243539850475	-1.06226878467655	-1.61510363219875	-1.45215594712098	-1.51531369073791	-2.37738153184597	-1.52790031390859	-1.37521153039638	-0.909579424335485	-0.265450170338891	-0.05869014310728	0.49228992830466	0.676547905951997	1.11150584705401	0.805320805939397	1.12898971830346	1.00586959739072	1.00417530711925	-0.152745753561681	0.0318436257150522	0.185965734918603	0.710450760416954	0.847085627900814	0.614142926399915
-0.87489656161918	1.09563859929516	2.03509092019833	-1.11458140899794	-1.24648721654226	-0.923586799882571	-0.159216409944144	-0.389612751773276	-1.05613647275304	-1.9815619605509	-1.11694837664736	-0.0699463107395024	-0.141179389388608	-0.527452039291705	0.0171927830002981	0.148542919248112	-0.121680171163027	0.109785267798563	0.40216552091806	-1.81170233859303	-0.279632830193156	-2.02048688721564	-2.67342162684081	-2.95975588158313	0.992460322371171	2.39663453204129	-2.27665603391652	-0.740501524620468	-1.13644616726122	-1.23702068496997	-1.81498746916385	-2.17962754982894	-1.38285269013834	-1.28240936024734	0.00337817495629944	0.0480917321127447	0.420591467397803	-0.361390933018238	0.217812206909485	0.725510562721519	1.07334793801505	1.47363509559843	1.06166263896285	0.905645743965551	0.0408011964044543	-0.294029999424515	-0.89747785990459	-0.241786544920921	1.19959521424571	-0.306570973652498
[truncated: 25 more columns]
