# Supplementary material for: Laminin-defined mechanical status modulates retinal pigment epithelium phagocytosis
Source: EMBO Rep. 2025 May 19;26(13):3357–83. doi: 10.1038/s44319-025-00475-9 (PMC12238246; doi:10.1038/s44319-025-00475-9)
Supplement: Supplementary file 4 — Source data Fig. 2 [file 44319_2025_475_MOESM4_ESM.zip › Figure2/2H/Traction_LN511_5.csv]

211.020874023438	205.408526916504	197.117297821045	186.147186737061	172.498193664551	156.170318603516	132.276064300537	100.815430755615	69.119663848877	44.5200094604492	34.347713470459	38.841071472168	53.1125862121582	76.8048143005371	109.560312347412	151.021636962891	208.968708007813	283.63982107544	363.365096374512	436.47465411377	491.298614501953	529.52094140625	558.9215546875	576.974508544922	581.153857177734	568.933654785156	530.521760009765	467.60213671875	394.862996948242	326.992552734375	278.679016113281	253.248354614258	240.908426879883	236.670281616211	235.544967529297	232.543533325195	228.994732177734	228.224531616211	228.239801879883	227.047413208008	222.654235839844	212.334395751953	197.416646118164	181.989797973633	170.142662353516	165.964050292969	170.954684204102	182.388690063477	198.01498425293	215.582483154297
225.331551513672	200.016797247314	177.271263879395	157.094951409912	139.487859838867	124.44998916626	111.766683808594	101.437943765869	93.7857524133301	89.1320931262207	87.7989492797852	87.6558139477539	88.4880315466309	93.4913624658203	105.861567094727	128.794405822754	168.603996462402	223.159832087402	282.990735979004	338.625531418457	380.593041687012	410.511519401856	434.695082375488	450.716351682129	456.147948395996	448.562493591309	420.585382609863	373.834868068848	319.372856955566	268.261256257324	231.561972961426	211.67187067627	201.216344743652	196.600099750977	194.227840285645	190.504270935059	186.251919135742	183.867648496094	182.117667861328	179.76818607666	175.585411987305	167.93145602417	157.628845623779	147.134415139771	138.904998925781	135.397431335449	137.2396246698	142.793689359741	151.117756953735	161.269959000244
237.287384643555	195.993945825195	161.498408544922	133.800772802734	112.901038598633	98.7992059326172	95.0574121875	101.675657363281	113.310735385742	124.619440180664	130.258565673828	126.215486308594	116.052339467773	105.788063486328	101.441596699219	109.031877441406	133.641259946289	171.257118657227	214.255922224121	255.014139296875	285.908238525391	308.380186091309	327.512336228027	341.141739663086	347.105447124024	343.240509338379	324.33046494873	291.817280136719	253.525646938477	217.280257390137	190.905803527832	175.980308828125	167.287311933594	162.459777629395	159.130670700684	154.932955932617	150.285278300781	146.765661281738	143.746137412109	140.598739228516	136.695499267578	131.292831652832	124.809381359863	118.360527203369	113.061647998047	110.028122558594	109.1653318396	109.7296899646	111.863125501709	115.707567019043
246.888373413086	193.339972650147	149.798731817627	116.264650915527	92.7377299438476	79.2179689025879	82.1482494372559	101.528571547852	127.694612766113	150.982050623779	161.726562652588	154.520088554688	135.805509975586	113.694917362061	96.3004011608887	91.7340518188477	104.080498459473	127.931680784912	157.160655109863	185.640477749024	207.24420501709	223.126941474609	237.373316245117	248.250672487793	254.026353361816	252.967702026367	241.757007026367	221.549372922363	197.321366896973	174.049556132812	156.7105078125	146.173669069824	139.121328449707	134.249315251465	130.253458774414	125.829588317871	121.094809672852	116.918569973145	113.125210532227	109.539072663574	105.984497680664	102.418522637939	98.958253326416	95.6681341644287	92.6126095703125	89.8561239624024	86.731805713501	83.1966918780518	80.2510898968506	78.8953072106934
254.134517822266	192.054877722168	142.17223369751	104.486585748291	78.9979338745116	65.7062780761719	73.0391955578613	100.99668631958	136.937384554443	168.219924455566	182.202940216064	172.569620686035	147.747543070068	117.211924093018	90.4379804797363	76.9009289550781	79.9217120019531	93.183518470459	111.70493463623	130.504546774902	144.600941162109	154.751785551758	164.278022426758	172.04315015625	176.910667109375	177.744071655273	172.865008842773	163.031146425781	150.760016831055	138.569152485352	128.97608581543	122.251951401367	116.718394291992	111.968712617187	107.596204506836	103.19416809082	98.6805132519531	94.3263745703125	90.2548872216796	86.5891863818359	83.4524072265625	81.3085289794922	80.0754615234375	79.0572360229492	77.5578836425781	74.881435546875	69.9390462915038	63.1946951000976	56.2816501391601	50.8331795751953
259.025817871094	192.13866104126	138.61891418457	98.4665773010254	71.681650390625	58.2641334533691	67.7302505493164	100.080001678467	141.039050750732	176.333061676025	191.687698364258	180.364082702637	151.878438751221	116.339083679199	83.8543346557617	64.5325088500977	61.1649005737305	67.0126317138672	77.8887608032226	89.6063463745118	97.9784469604492	103.254718322754	108.226454772949	112.519172668457	115.758388366699	117.569618225098	117.654470397949	116.262600646973	113.841596740723	110.839046447754	107.702537536621	104.215155822754	100.078509460449	95.6179697265625	91.1589078979492	87.0266952514648	83.042389038086	78.9890750732422	75.1351674804687	71.7490803833008	69.0992279052734	67.9628506774902	68.1610059509277	68.5278327789306	67.8974702148438	65.1040573120117	58.7870535736084	49.7236996307373	39.9548062286376	31.5211841125488
261.701064819336	195.274035837402	141.835092543945	101.384234938965	73.9214630224609	59.4467767944336	67.1473254326172	97.0231089370118	135.293403541016	168.177485478027	181.894630981445	170.118237729004	142.035454898437	107.136185973145	74.9103344365234	54.8478037719726	49.5331322890625	52.6397176655273	60.2907524370117	68.6094291391602	73.7189403076172	75.1406330595703	75.4590457045898	75.3921575668945	75.6579479707031	76.9743962402343	80.0769677143554	84.4870095102539	89.1013236196289	92.8167120341797	94.5299767456055	93.698278621582	91.0570830009765	87.4206485822754	83.6032340639648	80.4190981445312	77.8072381252442	75.2248148737793	72.7633324382324	70.5142948666992	68.5692062072754	67.6414692397461	67.6700812653809	67.5849381145019	66.3159356174316	62.7929696044922	55.6456587148437	45.5874057282715	34.6737826860351	24.9603616293945
262.160258666992	201.461002110596	151.820768775635	113.239558662109	85.7173717700195	69.2542080993652	71.2904202077637	91.8260080952148	119.700442925293	143.753195861572	152.823738067627	141.832085765137	118.218591511719	89.6032309748535	63.6059798220214	47.8468137207031	45.0264071479492	50.0647763254395	58.9109095375977	67.5137950688477	71.8224212036133	70.409529762207	65.9757952216797	60.6621048515625	56.6093459213867	55.9584057006836	60.1325007919922	67.704373015625	76.5391974677734	84.5021492446289	89.4584034423828	90.7013197978516	89.6541149135742	87.3767491843262	84.9291830048828	83.3713767700196	82.9750605134278	83.0335939719238	83.1393820949707	82.8848298320313	81.8623421325684	80.3443846662598	78.6026874667969	76.2285520296631	72.8132798503418	67.9481724243164	60.5148617152099	50.7858133927002	40.4385795113525	31.1507121257324
260.195212524414	208.175490015869	164.531463981934	129.263134422607	102.370501337891	83.8535647277832	78.7706683432617	87.1218121843262	101.319480624512	113.776158037354	116.904328796387	107.183482124268	89.6719617719726	69.6505339055176	52.3999646909179	43.2010202941894	45.0601229790039	54.4567619680176	66.8813038657226	77.8241152766114	82.7755628051758	79.3040685227051	70.4160546928711	59.7588882087402	50.9799359633789	47.7265648498535	51.893705597168	61.0497802766114	72.3523927946778	82.9591470578614	90.0276469726563	92.771784920166	93.0864916293945	92.1509285286865	91.1442570463867	91.2456386108399	93.1056545616455	95.9381972799072	98.7673947562256	100.617374981201	100.512265945435	98.1816246953125	94.2760325704346	89.2011540012207	83.3626534180908	77.1661952514649	69.8399158421631	61.1133722365723	52.1443599234619	44.0906743916016
255.597739501953	212.893429708252	175.922699265137	144.685548172607	119.181976430664	99.4119840393066	88.1992033076172	85.5436342355957	87.2098283596192	88.9623372160645	86.5657123413086	77.8502821196289	65.6396788601074	53.1884099863282	43.750982921875	40.581905090332	47.0496776108399	60.9846288676758	77.3340071821289	91.0450608754883	97.065038269043	92.0669094331055	79.4191754868164	64.112381324707	51.1370718413086	45.4837919311524	49.4332180961914	59.6583204067383	72.7380841098634	85.2514944526368	93.7775366821289	97.4571795571289	98.5710995795898	98.4078436113281	98.2559585141602	99.4039911499023	102.758818628906	107.461409709961	112.151448727539	115.468620016113	116.052607910156	113.263217065186	108.007324591553	101.245223505981	93.9372068251953	87.043567565918	80.0660743631592	72.3645318724365	64.6862871412353	57.778687217041
248.159652709961	213.090751342773	181.949995727539	154.737385864258	131.45292175293	112.096603393555	98.1871585693359	89.7245872802734	84.4307978515625	80.0276986083985	74.2371978759766	65.5103410644531	55.3658559570312	46.1271744384766	40.1177283935547	39.6609497070312	48.4104688720703	64.8173312988282	83.4010912475586	98.6813029785157	105.177520751953	98.9407125854492	83.6245089721679	65.1524578857421	49.4481072998047	42.4350051879883	46.8236742553711	58.6650825195313	73.8934459228516	88.4429804077149	98.2479019165039	102.305009277344	103.324825195312	102.812151428223	102.271789733887	103.208541870117	106.494351074219	111.126016174316	115.795622314453	119.195254638672	120.016998291016	117.69918951416	113.11377154541	107.103240020752	100.510090576172	94.1768188476562	87.6385905456543	80.3337419128418	72.9595243835449	66.2131893920898
235.699434326172	206.96432972168	181.339866201172	158.826043764648	139.422862412109	123.130322143555	111.40114495459	104.235330845215	99.4537968220215	94.8774598916016	88.3272370605469	77.744649404541	64.5824189191894	51.9282639909668	42.8699030063476	40.4950543518066	48.8374557041016	65.8386281389161	85.4479651411132	101.614860195557	108.288706787109	101.167808803467	84.2859039213867	64.0955363093261	47.0492501357422	39.5995895690918	44.9280794213867	58.7330235803223	76.2421348278809	92.683125946045	103.283709716797	106.819137208252	106.470933232422	104.076221187134	101.472124470215	100.495766479492	101.589497333374	103.528568099976	105.649453601685	107.288628660889	107.782568099976	107.257025335205	106.154350484985	104.285913424927	101.46308403064	97.4972321777344	91.6367023005371	84.0072478153076	75.7363520705566	67.9514984147949
218.355875610352	196.196878074951	176.788629951172	160.131131239014	146.224381938477	135.068382049561	128.767073484375	127.32045624292	127.572617457031	126.367644258545	120.549623779297	106.767970264404	87.1266256259766	66.6514684963379	50.3683775078125	43.3032312927246	50.0537062211914	67.2692165383301	88.0532476889648	105.50928511792	112.74081427002	105.253091359131	87.6437927553711	66.6550341379394	49.0289311860351	41.5075995788574	47.6980096166992	63.1054175134278	82.3193678186036	99.9294050817872	110.525073852539	112.634559637451	109.864832736816	104.423614890747	98.5186278393554	94.3575933227539	91.6710585003662	88.9872088787841	86.710223718872	85.2442822814941	84.9935638275146	87.1967060361328	91.5842560667724	96.2982574006347	99.4807535189209	99.273787902832	94.4302407828369	86.1887498381348	76.4199947230224	66.9946550917968
199.401253295898	183.493084199219	170.206517729492	159.541553886719	151.498192670898	146.076434082031	146.285027919434	152.123974183105	159.080148174072	162.640425193359	158.291680541992	141.208817975342	114.400587292725	85.104632861084	60.5585990473633	48.0001302185059	52.5167820112305	69.2834581809083	90.6688252724609	109.041549830811	116.770298400879	109.333064016846	91.8174023154297	71.0063237453613	53.6828387553711	46.6299577941895	53.8389568212891	70.7878288708497	91.4896600036622	109.957536280518	120.204543762207	120.495481873779	114.821626574707	105.785778727417	95.9907391943359	88.0393088378906	80.8231664215088	72.6071113702392	65.0536255389404	59.8251907824707	58.5842889556885	63.8670066774903	74.5650227113037	86.8742071287842	96.990430001587	101.109561401367	97.4003491262207	88.3988797950439	76.8520317106933	65.5066831760253
182.107844116211	171.557635891113	163.503760288086	157.946217307129	154.885006948242	154.320129211426	159.955092020508	171.789895375488	184.269277390625	191.837976180176	188.940729858398	169.695706868652	137.806415134766	102.095601991699	71.386014774414	54.5004008178711	56.6842446621094	72.0557147504883	92.7465842729492	110.888626419434	118.613614379883	111.544230541016	94.925959442871	75.3247775053711	59.3066611484375	53.4375867919922	62.0564130151367	80.7858222045899	103.117526491699	122.543238007813	132.554668884277	131.146109226074	122.656417612305	110.094158885498	96.4678978881835	84.7861994628906	73.1299529431153	59.4934484338379	46.7553519348144	37.7943294458007	35.4890469665527	43.6167023198243	60.2581848391113	79.7476977902832	96.419444439209	104.607628051758	101.928170464355	92.1582694997558	78.8740424033202	65.6516064204101
169.747924804688	163.095220947266	158.590588378906	156.234027099609	156.025537109375	157.965118408203	165.77734954834	179.462230529785	193.43289352417	202.102470703125	199.884094238281	180.857151275635	148.746220367432	112.432220794678	80.7960718383789	62.718692779541	63.0136557617188	75.7603479309082	93.7384110717773	109.727486968994	116.507217407227	110.023094696045	95.0886909790039	77.785767791748	64.1960866699219	60.4014091491699	71.0558701782227	92.1049620666504	116.567482391358	137.462228729248	147.807998657227	145.330647003174	134.68430871582	119.280201553345	102.529543273926	87.8435516357422	72.6755499114991	54.7513929290771	37.8910957794188	25.9146735534668	22.6421413421631	32.7945680236817	53.8252768707276	78.65266456604	100.195127792358	111.371063232422	109.394847930908	98.9875507659912	84.3276061706542	69.5934485778808
162.318280761719	158.419309758301	155.865778449707	154.657686835938	154.795034916992	156.277822692871	161.833508629395	171.462092726562	181.072387285645	186.57320460791	183.873356994629	168.509334855957	143.208596657715	114.666406784668	89.578029621582	74.6387295532227	73.3014360043945	81.1026393852539	92.8629455585937	103.402960387207	107.543289733887	101.789128500977	89.5934061132812	76.1983302172851	66.8461084594727	66.7789484863281	81.1255177050781	106.391011018066	134.882427314453	158.906765483399	170.771024414063	167.781014453613	155.065403009277	136.665474560303	116.622513585937	98.9778045654297	80.7413162893067	59.2188591047363	38.8954798259276	24.2562252670898	19.7861422424316	30.7796944135743	54.246850571045	82.2459152224121	106.835192875244	120.072988037109	119.125887090332	109.288353696533	94.8105082822265	79.9424712739257
157.637394165039	155.726777126465	154.05584333252	152.624592783203	151.433025478516	150.481141418457	150.790180089844	152.360141492676	153.659166396728	153.155395571777	149.316969787598	140.23324805542	126.92546986206	112.259596690674	99.1015900244141	90.3174113464356	87.242544331543	87.9663479909668	90.4855968125	92.7970652839355	92.8975278930664	88.084662779541	79.693953618164	71.7788831994629	68.3929343139649	73.5895897521973	93.1283609423828	124.30692602417	158.486017855225	187.026369293213	201.288713195801	198.001074704834	182.922965248535	160.962347114136	137.027182588867	116.025433959961	94.6044975123292	69.4923983878173	45.7180421590575	28.3103343986816	22.2981806793213	33.3395647824708	58.0818829930421	88.0381596387939	114.721419047485	129.644685546875	130.200525853516	122.046923748901	109.095029158203	95.2559920065918
155.710086914062	154.54741746582	152.562618355713	149.75568958374	146.126631149902	141.675443054199	135.52480173999	127.674707207275	119.441144791016	112.140099826172	107.087557647705	105.304615384522	105.91394947998	107.383914240723	108.182863973389	106.779152984619	102.14234970166	95.2935512534179	87.7784049990234	81.1425582976074	76.9316585083008	73.3804895031738	69.4586197094726	67.8138733190918	71.0940745239258	81.9470475158691	106.63211579834	143.384063243408	182.813904595947	215.53265460083	232.15132800293	228.892948884033	212.016840747558	187.188467470825	160.073292931152	136.336781005859	112.343055136597	84.3151394051513	57.7068486490477	37.9719977058105	30.5644014129638	41.4055431936036	66.8595464893799	98.0441861656493	126.077237087769	142.076474121094	143.630505873779	136.660815768921	124.784490894287	111.618618337646
156.541180908203	154.41102519043	150.787938847656	145.671921879883	139.062974287109	130.961096069336	118.914811390137	102.924120249512	86.6662364020995	73.818373602539	68.0577456054686	72.9991613537597	86.1911450109863	102.211483162842	115.63796239502	121.048369293213	115.306221073242	102.026326677979	85.9134102836914	71.6721960666503	64.007408203125	62.1474006433105	62.9556906030273	67.5897471569824	77.2070393798829	92.9650363464356	121.204498181152	161.153778834229	203.301738118897	238.137235848389	256.149131835938	253.358758118408	236.106874820313	210.361483886353	182.09058726123	157.262186889649	132.03495071814	102.430210783569	74.2099651661376	53.1362119460449	44.9709492034913	55.9089937102052	82.1090134127199	114.278783153442	143.12607777478	159.358672119141	160.427568804443	152.527584602417	139.482215586182	125.114957828857
160.135498046875	154.847394714355	148.133640136719	139.994234313965	130.429177246094	119.438468933105	103.837646850586	83.6267109985351	63.5823551635742	48.4812731323242	43.1001586914062	52.5926104736328	73.7741659545899	98.9144271850586	120.28299621582	130.149475097656	124.039527404785	107.106751770019	86.0626528320313	67.6187352294921	58.4865036010742	58.8561881713867	64.2534525146484	74.3929512939453	88.9893391723633	107.757270812988	136.413223999023	175.147428955078	215.385169006348	248.551727478027	266.072387695312	264.300623535156	248.952912780762	225.499044616699	199.408808227539	176.151992797852	151.758145812988	122.580741149902	94.5754575805662	73.6979738769531	65.9039688110352	77.7812803955079	105.359456115723	138.756738952637	168.091371887207	183.481597900391	181.603456298828	169.044785095215	150.79152532959	131.829618041992
170.586246826172	157.781698996582	144.786814803467	131.601594246826	118.22603732666	104.660144042969	88.1260011774902	68.6236087302246	50.3198365285644	37.3815543999023	33.9756321716309	45.5128269174805	69.2152254191895	96.9666920661621	120.651091247803	132.152287353516	126.502540205078	109.112606876221	87.4340976342774	68.918622746582	61.0177924804688	65.0998607714844	76.1970874414063	92.2570915869141	111.227492304688	131.055908691406	155.631473108398	186.322439491211	217.295109297852	242.715783986328	256.750765014648	256.951740509766	247.207842833008	231.191539793945	212.575299202148	195.031588867188	174.532833947266	148.630722569336	123.366616996094	104.781879490234	98.9178723144532	112.973555098633	142.921353000977	177.96282657666	207.29953638086	220.13304296875	211.344751802246	188.13362251123	158.177546902832	129.15441678418
187.890212646484	163.527408427734	141.146239295654	120.746705250244	102.328806291504	85.8925424194336	69.8615824973144	54.2359265251464	41.3800712080078	33.6585132509766	33.4357493591309	45.5759943449707	68.5029170717774	94.9201953208008	117.531506873291	129.040529510498	124.491680168457	108.749173659668	89.2463845800782	73.4166875256347	68.6934570922852	77.8978904626465	96.074404572754	118.991203648682	142.416491916504	162.118473602295	179.147434903809	196.324573003662	212.074458605225	224.821662411865	232.990755126953	236.044028290771	235.031768101074	230.760537247437	224.036898419434	215.667414306641	201.640374083618	181.418069290649	161.018066165893	146.45793094751	143.755229873657	160.864908444092	193.775255833374	230.55385379187	259.268284069946	267.986128417969	248.97696087915	210.195726953247	163.238065575439	119.699615680908
205.907582763672	169.196763569336	136.931274742432	109.111116282959	85.7362881909179	66.8067904663085	52.29535122583	42.2019704694824	36.5675560222168	35.4330157089844	38.8392573547363	50.6403164960938	70.8089212497559	93.564018310791	113.124554374268	123.709476135254	120.766540031738	108.149781600342	92.6875661840821	81.2082591259766	80.540225769043	94.8607642187501	119.617630913086	148.544878693848	175.376560402832	193.846728881836	201.901339600586	203.717690664551	202.376848869141	200.959881009766	202.547853881836	208.727693814941	217.445356278809	226.320451779053	232.972590821289	235.021383911133	228.550475932861	215.146793216065	200.684868434326	191.039234261231	192.084423370361	212.528612658203	248.455447009033	286.802661078125	314.507989520752	318.509166992188	288.220208361572	232.349290525391	166.775391179931	107.377488021484
218.498544433594	171.90200498291	131.861282272949	98.3763763037109	71.4472870751953	51.0740145874023	38.6782677788086	34.260046649414	35.6867877915039	40.8259277973633	47.5449032592774	58.5639971108399	75.3049182905274	93.6872423979492	109.630545032715	119.054401794434	118.086712531738	109.447760178223	98.9456949609375	92.3886671069336	95.5848268432618	113.598969013672	142.558993466797	174.867707937012	202.927920158692	219.142437866211	218.833417414063	207.065653645996	190.855912030273	177.220958035156	173.177557128906	182.152944019043	199.469275060059	219.985698190674	238.561361349609	250.055412475586	250.732849205811	244.020906247803	235.522087145752	230.838895443848	235.573834686279	259.037939967285	297.496208924073	336.982088915283	363.529027299561	363.170471435547	322.794619081543	251.712505331787	169.591833548828	96.1003070952146
219.523284912109	168.75537322998	125.655623016357	90.2240342712402	62.4606069946289	42.3653411865234	32.2612925720215	32.1484611511231	38.5422633361817	47.9581155395508	56.911434173584	67.2052399291992	81.1625885314942	96.0789489440918	109.249790130615	117.970581054688	119.211790405273	114.776438873291	109.208823425293	107.053241027832	112.853988647461	131.722991821289	160.630719238281	191.909282592774	217.890793579102	230.907363891602	224.88389855957	204.932323120117	180.165280029297	159.695411743164	152.635360717773	163.469985839844	186.124192138672	213.87069128418	239.982194946289	257.731414794922	263.657203613281	262.244420288086	258.684785644531	258.170020507813	265.891845703125	291.466162597656	331.431823974609	371.364977783203	396.841771972656	393.438354492188	346.420317871093	265.403563476562	172.489702514648	89.780346191406
203.381947143555	155.875792641602	115.969320737305	83.6625314306641	58.9554247216797	41.8480006103516	34.9912877216797	38.3852860556641	48.0534526748047	60.0192446416016	70.3061190185547	79.9055525439453	91.4685738427735	103.507967807617	114.536519331055	123.067013305664	127.372082256836	128.443202922852	128.871426515625	131.24780424707	138.163387329102	153.383065193359	175.179470365234	197.905268697266	215.913126041992	223.555708251953	215.139725428711	194.430067003906	169.966667825195	150.289462740234	143.93838659668	155.355395638672	178.847199967773	207.750865217774	235.403457022461	255.142041015625	263.960391371094	266.300464333008	266.671598640625	269.583133033203	279.54440625	306.077898347168	346.177383498535	385.559141619873	409.939452626953	405.034596435547	355.604796267822	271.172532179931	174.597469338622	88.7392729106443
174.167739624023	135.188436176758	102.989468016357	77.5708351428223	58.9325375561523	47.0745752563477	44.7009462839356	51.8116506389161	64.3506912604981	78.2620710878907	89.4897930603028	98.092799128418	106.775087332764	115.448244747314	124.023858446045	132.41351550293	140.727859595215	149.025832673584	157.141469222168	164.908803725098	172.161870666504	180.172197813965	189.050428844727	196.889272107422	201.781435950684	201.819628723144	192.97407787793	176.516311182617	158.490987457519	144.942765522949	141.916304199219	153.042368791016	174.291186751465	200.216610123535	225.372490950195	244.312681274414	254.662606005371	260.053030447754	264.045817237793	270.202829011719	282.085928405762	308.824299064942	348.043365898438	386.049353438721	409.148486218262	403.646988769531	354.534637717041	270.94061670581	175.380260799072	90.3689050600584
140.280447937012	112.514917338867	90.233529206543	73.4362835400391	62.1231803393555	56.2942196044922	58.4699750844727	68.6504467792969	83.0547740654298	97.902096319336	109.411552917481	116.754718293457	122.452166196289	127.746534975586	133.880462980957	142.096588562012	154.433659513672	170.063250269531	185.927239137207	198.967504424317	206.125924438477	205.865040855469	200.223601470215	191.507793769043	182.023805238281	174.077823364258	165.756542319824	155.522503780762	146.245666487793	140.795989181641	142.043430603027	152.516040754883	170.300513810059	191.60477476416	212.636748612793	229.604360351562	240.808569192383	248.777425138184	256.059489371094	265.203323073242	278.757487426758	305.308438054199	343.157134167481	379.423892332764	401.229029116211	395.692861083984	348.448604912353	268.082716223877	176.14537000415	94.1867412387693
110.119857666016	93.6768496313476	81.2189686608887	72.7462147546387	68.2585879125976	67.7560881347657	73.3780809489747	85.1245663552247	99.7864960617677	114.154821776856	125.02049520874	130.879048649902	133.869847628174	136.249593704834	140.274988441162	148.202733398438	163.644019105469	185.094377854736	207.137023853027	224.355171307129	231.332034423828	224.236245490234	206.678995035156	184.40733462793	163.168315837891	148.708990234375	140.856705166992	135.780092922852	133.738132477539	134.989802806641	139.794082885742	149.761546988281	164.719542463867	182.252207902344	199.943681893555	215.378103027344	227.443002608398	237.748954910156	247.964662975586	259.758829847656	274.800158569336	301.133388618164	337.646051298828	372.271037395019	392.94123769043	387.58954296875	342.585460547363	265.973729903809	178.200090062011	99.7102800458983
92.0857543945312	84.4958465576172	79.4632507324219	76.9879669189453	77.0699951171875	79.7093353271484	86.504970703125	97.4569012451172	110.16665222168	122.235748901367	131.265716552734	135.453528808594	136.398168823242	136.804176147461	139.376090332031	146.818450927734	163.513475463867	187.658137573242	212.679110961914	232.003069335938	239.056686401367	229.060462890625	206.396616333008	178.234395629883	151.743049682617	134.091827392578	125.644152832031	121.620526733398	121.475812988281	124.664875488281	130.642578125	140.764022949219	155.392634033203	172.495758300781	190.040742675781	205.994934082031	219.610627929687	232.242926269531	245.013385986328	259.043563964844	275.455017089844	301.902224060059	337.637480285645	371.179067718506	391.045268310547	385.754364013672	342.183967315674	267.988556915283	182.85171408081	106.457020080566
90.0617860717773	89.5648813671875	89.8968108752442	91.0575745959473	93.0471725292969	95.865604675293	100.081961063721	105.69624169458	111.854811523193	117.704035504883	122.390278594971	124.456635614258	124.472196592529	124.622319298584	127.092361501221	134.067680969238	149.580718475586	172.174568841064	195.80057090625	214.410063511719	221.954385498047	214.606456767578	196.398718093262	173.071789621582	150.366291499023	134.02284387207	123.173251997559	113.990435777832	107.776687327637	105.834298761719	109.465562194824	120.761286151367	138.853275888184	160.605318618652	182.881201556152	202.544711914062	218.895339421875	234.023892604004	248.981136866211	264.817837614258	282.584760253906	309.789574970703	345.731771494141	379.149844545898	398.782288847656	393.367599121094	349.912622191406	275.92502824414	190.894547041503	114.310908345703
98.4480956420899	105.002878391113	110.174672854004	113.963479030762	116.369296921387	117.392126525879	116.055914146973	112.360659784668	107.770443984863	103.749347293457	101.761450256348	101.229876659668	101.178572806152	102.472853016602	105.978031611816	112.559422912598	125.076056745117	142.951056895508	161.895878624512	177.621977192871	185.840807861328	185.024459672851	178.031962453613	167.15518263916	154.685986665039	142.916240966797	128.530945055176	110.002187973145	92.3024704545898	80.4042932333984	79.280157043457	92.4299129560547	116.538560481934	146.35632301416	176.633423945801	202.120086669922	221.933989300781	239.574982909668	256.366550325195	273.632174375977	292.695337890625	321.060059147949	357.844016262207	391.791181815185	411.645528388672	406.151028564453	362.278916712158	287.533211110596	201.457060205322	123.593612441894
111.419211181641	123.920377755127	132.901183487549	138.361628378906	140.301712429199	138.721435638428	131.079854877686	117.376970146973	101.424196139648	87.0329475490722	78.0146390686035	74.8055366777343	74.8646972475585	77.5377218088378	82.1702113923339	88.1077670288085	96.6914554423827	108.357542612549	121.094428453125	132.89051287793	141.734195800781	148.911326040039	155.762970319824	160.360355412598	160.77470809082	155.077255126953	137.135681980957	108.235837471191	77.5761934077148	54.3552216005858	47.7713938598632	62.9131770927734	93.6482567592774	132.343932498535	171.367503949707	203.086270751953	226.350736167969	246.249367104981	264.506408668945	282.84610596582	302.992704101562	332.451730705567	370.073689040527	404.600287662353	424.773235126953	419.334239990234	375.280105416748	300.116359035889	213.34779610083	134.479211864746
123.149660766602	139.427919584961	150.680689594727	156.907970795898	158.109763188477	154.286066772461	141.806808180664	120.671987413086	96.3267145205078	74.216099553711	59.7852525634765	54.2159004013671	53.8779697001953	56.9988701826172	61.806011571289	66.5268035888671	71.1188797373046	76.763966868164	83.5256147285155	91.4673730654296	100.652791625976	114.863910302734	134.058362597656	152.563088671875	164.705028686523	164.811122802734	144.405912750977	107.271438423828	66.1208872255858	33.6674465605468	22.6243038330078	39.3543522910156	75.3821336650391	121.163308083008	167.153535672852	203.8084765625	229.769738625	251.400215108398	270.737494203125	289.819164099609	310.682812988281	340.702643757324	378.520264279785	413.074370223389	433.303657255859	428.146821044922	384.913442843994	310.97772554126	225.375297256591	147.141786109863
127.813972473145	144.636044006348	156.117537994385	162.258454437256	163.058793334961	158.5185546875	144.889798980713	122.1725262146	95.9886456604004	71.9600665893555	55.7086982727051	48.4932525634766	46.5657899475098	48.0382426452637	51.0225428771973	53.6306228637695	55.0502947998047	56.5402705383301	59.3188317871094	64.6042602539063	73.6148376464844	91.4790668945313	117.384760192871	143.639163146973	162.549521362305	166.423080444336	145.760087341309	105.68904498291	60.4595829467772	24.3213308105468	11.5239181518555	28.8967122802735	66.9399601440431	115.409610778809	164.061613220215	202.651916503906	229.815155273437	252.380696838379	272.396589233399	291.910880493164	312.971618652344	342.550852416992	379.283216430664	412.710637634277	432.37504296875	427.818359375	387.176183532715	317.420564147949	236.348106201171	161.755414672851
122.449304748535	134.86549072876	143.376509313965	147.98236050415	148.683044299317	145.478560699463	135.922115240234	120.013707921631	101.423530440186	83.8217744924316	70.8786317749023	63.0074555468749	57.7614513439941	54.5205892773437	52.6648394580078	51.5741719970703	50.3756025947266	49.4824845102539	50.2042941933594	53.85050809375	61.7306026611328	78.9092463408204	104.513454833008	130.946225469727	150.610555583008	155.909442504883	137.991017922852	101.919950282226	60.9740420517577	28.4310957001952	17.568913696289	34.6611114638672	70.8558206904297	116.742618240235	162.911080977539	199.950785766602	226.840432322266	249.853636068359	270.522347432617	290.378516842773	310.954094726563	338.244847779297	371.22947571582	400.914328493164	418.30575606836	414.410108398438	379.096370162109	318.360308054687	247.398445058105	181.407304154297
110.939305541992	114.709233001709	117.388039007568	118.97572355957	119.472286657715	118.877728302002	117.135073676025	114.244322779785	110.290937837891	105.360381074951	99.5381147155762	91.7369861962891	81.9000207006836	71.6579470739747	62.641494161377	56.4813908081055	52.6334930087891	50.0106481999512	49.4290723896484	51.7049815859375	57.654591796875	71.4232123525391	92.4666992475586	114.567088486816	131.506416075195	137.066718017578	124.153071178223	96.910784887207	65.9822438481445	42.0098327646484	35.6359363403321	51.8853673554688	83.6632026743165	123.432223126465	163.655209541504	196.794942749023	222.429464037109	245.583586186035	266.890247263672	286.982385337891	306.492938476562	329.959260435059	356.959392501465	380.687304042725	394.336964425781	391.102343017578	363.342499706299	315.594788247314	259.320618808349	205.981401557129
97.7282371826171	91.1861612609862	86.904956134033	84.8846218017576	85.1251582641599	87.62656552124	95.1387423444823	107.661688733887	121.070556532227	131.240497582276	134.046663726807	126.6270509375	111.73155798584	93.6531909143068	76.6849557653809	65.119858581543	58.9891130947266	55.4307152766114	54.3978445292969	55.8436802548829	59.7214018554688	68.7922891416016	83.0875558452148	98.4652822504882	110.783548641601	115.900435302734	109.057028851074	93.0146090971679	74.9115461152344	61.8862099794923	61.0769707641604	75.8881983500978	101.560979354492	132.988758956055	165.064982333496	192.683094665527	216.052081104492	238.57631153125	259.942308217285	279.836593434082	297.945689453125	317.321353742187	338.172571453613	355.921706385742	365.991122336914	363.803183105469	344.372508146484	310.750854927734	270.416294266601	230.846896980469
87.2603619995117	71.3151659423828	60.6800897521972	55.355133428955	55.3402969726562	60.6355803833007	76.5431893020019	103.06312372876	132.242075201904	156.126735259766	166.763795440674	159.622856196289	140.006123167725	114.70919567749	90.5276730480957	74.2571546020508	66.6076099052735	63.0486394094239	62.515288765625	63.942603625	66.2656296386719	70.7878009199219	78.219087034668	86.6043368129883	93.9883990849609	98.416122680664	97.5136726850586	92.5844832114258	87.1893066323243	84.8888953203126	89.2440016479493	101.988322842774	120.748023989746	142.922559247559	165.911382774902	187.113948730469	207.178114210937	227.837576443848	248.12054978418	267.055248586914	283.669887207031	299.958391058594	316.568617238281	330.509677625	338.790684097656	338.420748535156	326.644331463867	305.455358297851	278.987138247558	251.372980523438
83.9799423217773	62.1151374816895	47.4662689208985	40.0333366394043	39.816340637207	46.8152809143066	67.9584826049805	103.245945709229	142.285182525635	174.683705352783	190.049026489258	182.669608398438	159.4737762146	129.028836242676	99.9020947875976	80.6608581542969	72.6541304931641	70.1703742675781	71.1860832519531	73.6777512207031	75.6218719482422	77.1810718994141	79.7043552246094	82.9477822265625	86.6674132080078	90.6193084716797	94.3337844238281	97.9734675292969	102.242883178711	107.846556762695	115.489013671875	125.504459228516	137.423209838867	150.743957519531	164.965394287109	179.586212158203	195.277394042969	212.373145263672	229.866991455078	246.752458251953	262.023071289062	277.497635742188	293.847134521484	308.343359863281	318.258104003906	320.863159179688	314.615905639648	301.33514855957	283.334817565918	262.928842285156
88.4671861572266	65.4076392944337	50.0064493652344	42.263616369629	42.1791403076172	49.7530211791993	72.3985148427735	110.11562129834	151.784456758301	186.285137435059	202.497779541016	194.056370395508	168.374165856934	135.000184946289	103.48344668457	83.3729700927734	76.6862111240235	77.0571570976563	81.4596240839844	86.8674281533204	90.2543853759767	90.9631618906251	91.0112136503907	91.3845414472657	93.0691460732422	97.0510283203126	104.402433871094	114.466028864258	125.633444775879	136.296313082031	144.846265258789	150.263044979004	153.618897925293	156.444208588379	160.269361458984	166.624741027832	175.779333368164	186.712882152832	199.021908271973	212.302932615722	226.152476074218	243.279089833984	263.951759968262	284.107659697265	299.683962241211	306.617840820312	303.338468977539	292.554397899414	276.621867271484	257.897116779297
97.759251953125	76.5134110900879	62.4654117126465	55.6152538208008	55.9629374145508	63.5084624938965	85.4565739777833	121.807271866211	161.753438780762	194.487957343018	209.203710174561	199.153004570313	171.540585449219	136.487991868896	104.116762886963	84.5484375610351	80.5937537626953	85.5050187868653	95.0661258261719	105.060968073242	111.273438720703	112.286521418945	110.910954039551	109.272261106934	109.495967145508	113.707596679688	124.512433197754	140.493460350098	157.742752904297	172.35238562793	180.414433288574	179.384934497559	171.869172743164	161.683090108398	152.642628676269	148.563730529785	149.037378395508	151.519610884766	156.623953907715	164.963933374512	177.153075195312	197.551244428711	225.749423801269	255.207815725098	279.386622612305	291.746046875	289.840064156738	278.028539516113	259.980509487793	239.365010606445
110.985827697754	92.7001077453613	80.7287223754883	75.0716715881347	75.7289553833007	82.7005737609863	102.611821125977	135.462697478272	171.315261210693	200.231570716064	212.273684387207	200.525916645508	171.613561895752	135.910148505859	103.78920484375	85.6242592773438	85.0404540107422	95.122103465332	110.431494334961	125.530913313477	134.982647094727	136.664560768555	134.201796539062	130.777556771484	129.575043831055	133.777460083008	147.336177698242	168.129061766602	190.229054031738	207.709096237305	214.642130126953	207.13047157666	189.125492757324	166.47371985498	145.021679055664	130.61589654541	121.907409973633	114.998535216309	111.912715799316	114.673395248535	125.304017089844	150.304096464844	188.324671022949	229.616468051758	264.430214838867	283.016638671875	281.54383372168	266.511315129883	243.666941640136	218.758571996094
127.276601379395	111.235384136963	100.681947766113	95.6162922668458	96.0384176391602	101.948323883057	119.34341740332	148.223698199951	179.593056665772	204.455383193604	213.81456817627	200.74151234375	171.23362210083	135.684546352539	104.487934003906	88.0374339599609	90.6900074697266	105.516555263184	125.981635466797	145.549806207031	157.685625610352	159.610690223633	155.681961295898	150.067044006836	146.933543536133	150.449065063477	165.546062666992	189.446132893555	214.750594625977	234.06076674707	239.977968139649	227.760000008789	202.339316432617	170.829215603516	140.342995713867	117.993954956055	101.245308951172	85.3548589042968	74.1277813837889	71.3692529580077	80.8844501953124	111.52764288086	160.762046635742	215.306256782226	261.878868642578	287.198477539063	285.872920216797	266.756466460938	237.937361153808	207.503849177734
145.761260986328	129.386895141602	118.210654296875	112.232538452148	111.452547607422	115.870681762695	131.130523925781	157.23207409668	185.709957763672	208.098800415039	215.933227539062	202.366197387695	173.04129296875	138.229076904297	108.200111816406	93.2249603271484	98.2061097412109	116.296518310547	140.142455078125	162.390189086914	175.685989379883	176.638320068359	170.149668457031	161.307338378906	155.198633666992	156.910858154297	171.814483398438	196.517973510742	222.965621154785	243.101718994141	248.870559692383	235.533863586426	208.462102233887	174.762695129394	141.543061767578	115.910621643066	93.9069561767579	70.7937857055664	52.5087380981444	44.9894412231445	54.1735229492188	91.2118806152346	152.14609564209	220.249822021484	278.796713745117	311.060424804688	310.250466186523	287.517735229492	253.047965454101	217.026890380859
172.081927368164	150.003817666016	133.900841245117	123.772998105469	119.62028824707	121.442711669922	135.070010204102	160.502183849609	188.994619861328	211.802705494141	220.18182800293	207.467012881836	179.488001960937	146.242256999023	117.727239754883	103.940411987305	110.114024424805	129.583102561524	154.499270304688	177.014151561524	189.279370239258	187.286853429688	176.268851861328	162.237474896484	151.204831897461	149.183032226562	161.189911188476	183.217395875	207.738733329101	227.22717059375	234.155954711914	225.166603197266	205.276951354492	179.524722913086	152.947641602539	130.583431152344	106.34176456836	76.8641593642578	51.2861060312499	38.7430950605469	48.3706169433594	94.1293463398442	169.92895625586	254.828434701172	327.886769685547	368.16294921875	367.065287259766	338.55445846875	295.517991907226	250.843416636719
206.818808532715	174.907715125732	150.495464335938	133.58205616333	124.16749060791	122.251767669678	134.175768827637	159.939494081787	190.031621213623	214.940828004639	225.155792236328	214.333021677734	188.813397807861	158.112158973145	131.74454352002	119.225789794922	125.971287786133	145.637545262695	170.101477242187	191.239998742188	200.930024780273	194.547350118164	177.507364744141	156.746376515625	139.200693290039	131.806622924805	138.55741584082	154.828866799805	174.63110017041	191.974240321289	200.868411621094	200.484656312988	194.816224817871	185.106553770996	172.599079807617	158.537239562988	133.979146893555	98.0958440424805	64.3001602250975	46.0049246567383	56.6229665527344	113.620042095704	208.05426514209	313.727001417969	404.439616649414	453.9934765625	451.368621740234	414.030808365234	358.509975562988	301.336062458984
241.508723205567	199.824822160645	167.11552465332	143.380830683594	128.620740251465	122.835253356934	132.802495530273	158.522466771484	189.827978785156	216.551843275879	228.526871948242	219.863662118652	197.340339317383	169.791007569824	146.049770901367	134.950733337402	141.990004425781	161.27818148291	184.571100187012	203.624596216309	210.194505249023	199.110705443359	175.869306347168	148.225490723144	123.934441333984	110.751340942383	111.344290411621	120.543167899902	134.345822112304	148.750101753906	159.753855529785	169.416211602051	180.405270833984	189.632340982422	194.008729804199	190.445745056153	167.144983775391	126.165574124024	85.2051205463866	61.9612274868165	74.1314993896486	142.525162875001	255.343814979981	381.373615774414	489.400725328126	548.211303710938	544.577246184571	499.307779369141	432.24506037207	363.231246300782
267.688490112305	220.481373410645	182.88202328125	154.890439724121	136.506622739258	127.73057232666	135.304886045899	159.229563896973	189.390709540527	215.674426637207	227.966818847656	220.958372547852	201.391685297363	177.231027532227	156.440669688477	146.984882202148	154.382278944336	173.323346291016	195.530163435547	212.724809571289	216.629363891602	201.667814714844	173.358775912109	140.066265005859	110.154299518555	91.9868969726562	86.9778279570312	89.551080790039	97.5859995883789	108.96192846875	121.558211547851	139.88945773291	165.369437612793	191.22623782666	210.687945013672	216.982645812988	196.165155836914	152.750083992676	107.655206861816	81.7983010258789	96.0971430664063	173.685903669923	300.619398448731	442.196371373047	563.715566413086	630.475727539063	628.107937149414	579.746365930664	506.944390285156	431.255386615234
276.894927978516	232.603603515625	196.915961303711	169.832001342773	151.351723632812	141.475128173828	146.037636108398	165.039247436523	189.726830444336	211.347253417969	221.147384643555	214.516591308594	197.290294555664	176.384443603516	158.714987670898	151.197875976562	159.360215942383	178.591374755859	200.60069128418	217.097504394531	219.791152954102	202.909573242187	171.979872680664	135.660146850586	102.608491333008	81.4830017089844	72.8853215332031	71.0433870849609	75.0547330322266	84.0168940429688	97.0274047851562	119.832583374023	153.034073364258	188.012397583008	216.148078857422	228.821640014648	211.365543701172	169.526108032226	125.304639038086	100.702442749023	117.720825195312	199.943459472657	332.702808227539	480.623361816406	608.329610595703	680.446044921875	683.377471191406	640.7075625	572.829109252929	500.134901855469
254.765548400879	229.442101166992	208.602223027344	192.245913981934	180.373174030762	172.984003173828	173.313010209961	181.36019513916	192.273644763184	201.201445883789	203.291685302734	194.940186030762	179.381556866699	162.022063294433	148.267970797851	143.52554486084	153.351343479492	174.141189664551	197.560246421875	215.273676757324	218.946643676758	202.911733472168	172.725504139648	136.889076241211	103.903570338867	82.2701069946289	72.2490823510742	68.1730827001953	69.651513828125	76.2937815209961	87.7092915649414	109.254167198242	141.188804563477	175.479018803223	204.090625060059	218.989438476562	206.720290110352	172.639303199707	136.929231158203	119.772827399414	141.352845336914	223.184197039063	351.811713563477	494.963026807617	620.365768668946	695.747571044922	711.602548121094	689.44561196582	643.535591300781	588.131314847657
206.942472229004	213.846043271484	218.526807729492	220.984765603027	221.21991689209	219.23226159668	214.227877861328	206.206765686035	196.359807854004	185.877887148437	175.951886352539	164.296197818848	150.116899691894	136.842403442871	127.901120542969	126.721462463379	138.880925155273	162.093900971191	187.994145984375	208.215416268066	214.391467895508	201.213698531738	174.25960412793	141.492088186523	110.874054209961	90.3684057006836	80.117581706543	74.8129798925781	74.2409416870117	78.1878085180664	86.4399218139648	102.868750093262	127.616732403809	154.876665967773	178.841348007324	193.703575744629	188.678807982422	167.638513239258	146.759503311035	142.218589993652	170.192585083008	248.180653041016	365.39825267041	495.59663727832	612.527060171875	689.940774658203	725.171983567383	735.719851361328	725.583073794922	698.760346623047
154.969432067871	195.939546791992	227.612388950195	249.987958542481	263.066255568848	266.847280029297	256.313842324219	231.465942453613	199.829364816895	168.929893813476	146.293313842773	130.981825228027	117.978238369629	108.689252782715	104.521567982422	106.881883483887	121.307668880371	146.861124495117	175.236045938232	198.126228819824	207.22546875	197.701839750732	175.092811415283	146.646272710693	119.610112604004	101.232220062256	91.7173527832032	86.2335847888184	84.4737795324708	86.1308004675294	90.8975110473633	100.663464049805	115.633417172607	132.973041249023	149.848007112305	163.423985595703	166.279883204101	160.305252715332	156.63173437207	166.390968416992	200.714595092774	272.103277344727	373.135921677735	485.061533673828	589.129118915039	666.587682983398	722.260727814453	768.648916353516	798.516995697266	804.629712942383
120.390160522461	185.846728691406	236.781640229492	273.194895136719	295.086493413086	302.456435058594	287.102506860352	249.024708818359	200.526360751953	153.910782480469	121.481293823242	103.394266813476	91.4474882382812	85.4064000478515	85.0364441923828	90.1030626220703	105.99028256543	132.854476055664	162.61960225	187.209620305664	198.548489379883	192.262528458984	173.735764771484	149.528719837891	126.201915178711	110.315872314453	102.274928764648	97.705403515625	96.000790288086	96.5545828027344	98.7602747802735	102.625441058594	108.554419157227	116.535846819336	126.558361788086	138.610601806641	148.562301662109	156.421036192383	168.382203216797	190.641200554688	229.393426025391	292.122519816407	374.698216714844	465.895056439453	554.487578708984	629.250323242187	701.043731146485	777.351442609375	841.882795969727	878.347129566407
124.748390197754	193.691705932617	246.957235107422	284.544977722168	306.454933776855	312.687103271484	294.125474731445	250.770048156738	196.294840759277	144.373869750977	108.68115234375	89.9307211303711	79.0065646362305	74.837633972168	76.3528802490234	82.4812545776367	98.2874741210938	124.485571472168	153.47847088623	177.669096618652	189.460372924805	184.782135986328	168.699102966309	147.316519592285	126.739631591797	113.073684692383	107.016842834473	104.498942199707	104.472736877441	105.890980957031	107.706428527832	108.741813110352	109.69529864502	112.332784851074	118.420171447754	129.723358154297	144.564849243164	161.767378234863	183.847188720703	213.320524291992	252.703628540039	305.408830322266	369.758633911133	440.634546020508	512.918073364258	581.49072265625	659.695943847657	750.946065795899	835.225913574219	892.52031225586
185.303406860352	226.966345126953	257.712867763672	277.542974770508	286.456666147461	284.453941894531	264.78847461914	227.460264321289	182.588802089844	140.293579013672	110.694086181641	94.2828726757813	84.3136111035157	80.0474778417969	80.7456492675782	85.6693017578125	99.3684665249024	122.335692650879	147.745933317139	168.774141705078	178.595270996094	173.136854611572	156.948923763916	136.140178321045	116.819318150879	105.095043121338	102.242628061035	104.189606391357	109.023065869385	114.830094252197	119.697779296875	122.021326458984	123.076010567139	125.269023437988	131.007556888184	142.698802734375	160.399285169922	182.504209650391	208.928789885743	239.588239585938	274.397772460938	313.429183770508	356.738997708008	404.219521383789	455.763061908203	511.261926391601	581.236449917969	665.75842774707	749.047357252929	815.32273580957
287.692722106934	278.92123496582	268.433422504883	256.229284724121	242.308821623535	226.672033203125	207.403771015625	184.504035061035	160.845548010254	139.30103253418	122.743211303711	110.85258907959	101.714017414551	95.8067391674805	93.6099971972657	95.603034362793	105.660787836426	123.463762378906	143.199552231689	159.05575163623	165.219954833984	157.402436781494	139.478134651123	117.881636008057	99.0475284174804	89.41039944458	91.1345956552734	99.9303920061035	112.551268648193	125.750705732666	136.282183410645	142.472559777344	146.486181398682	150.832761131836	158.022011833984	170.563646362305	190.03975218457	214.777187395996	242.402820794922	270.543521179688	296.826157348633	318.069946916992	335.856977352539	354.958422232422	380.145455133789	416.189249633789	466.881949167969	529.042771351562	596.98350103125	665.015923053711
406.027407287598	338.318575532227	279.758358061524	230.346754875488	190.083765974121	158.969391357421	140.862770898437	135.763904597168	137.884082644043	141.434595229492	140.626732543945	134.102343596192	125.720568259277	117.51863302002	111.533764365235	109.803188781738	115.410603589356	126.997857796875	139.939405424561	149.609700492676	151.383197021484	140.764594077881	120.837588981689	98.3451331325682	80.0301779301756	72.6356747741698	79.2434460146484	95.3581907185059	116.357175360596	137.617666415772	154.516930358887	165.58239368457	173.89587874292	181.666245791992	191.102355089844	204.413066894531	224.318611453125	249.346415260254	275.416132945313	298.447419137695	314.359928466797	317.130657399414	309.479836182617	300.441970116211	299.051564499999	314.343124633788	342.103815597656	376.310633858397	423.282831795898	489.339661790038
514.418533752442	393.92056690918	292.327133164063	209.63823251709	145.853864968262	100.974030517578	84.056881245117	95.1024171508788	120.523410114746	146.732632016602	160.142854736328	158.494609479981	150.846048327637	140.586374470215	131.104791098633	125.790501403809	126.864079317383	132.06605604541	138.06557069043	141.53176235498	139.133770141602	126.409038082519	105.578140109375	83.334910173828	66.373182227539	61.386790222168	72.1198795366211	94.1098942031251	121.74061615332	149.395827318848	171.459309631348	186.837708799805	199.275170203125	210.411725277832	221.887405460449	235.3422421875	254.068224141602	276.971997031738	299.115577833985	315.560983524414	321.370231079102	308.410852855469	279.974837536133	248.260886584961	225.46770146582	223.793983642578	232.373423207031	243.073552516601	272.193836433594	336.033739820312
586.977172851562	434.489409179687	306.779206542969	203.846564941406	125.691484375	72.31396484375	55.8775090332031	76.3821169433594	115.582534545898	155.2335078125	177.089782714844	178.491859985352	171.60324230957	160.413178588867	148.910917724609	141.085708618164	138.267380554199	137.796434265137	137.678125823975	135.917711303711	130.520446777344	117.521480377197	98.2506413879394	78.6552076110839	64.6824568481445	62.2796669006348	75.3145966186524	99.8223941345215	130.001421173096	160.050039459229	184.166610717773	201.725385742187	216.594123382568	229.711447448731	242.015981750488	254.446350097656	270.120951416016	288.414036499023	304.648006958008	314.145264404297	312.228210449219	289.710070922851	249.709244750976	206.005893188477	172.380177490234	162.612258911133	163.162145996094	164.843064575195	187.965001831055	252.837944946289
618.511942871094	459.498311933594	326.401245561524	219.220743754883	137.956806513672	82.6094338378908	65.9401855341798	87.9490616025392	129.493722333008	171.431828015625	194.62103894043	196.600024404297	190.130344213867	178.903994423828	166.612971088867	156.949270263672	150.089686833984	143.57289009668	137.133687723145	130.506887384766	123.42729675293	113.444991730957	100.73676720459	88.9775093188477	81.8421042187501	83.0054380493166	95.3690050009767	116.482880977051	141.994824691895	167.552594859863	188.803950195312	206.050987001953	222.195199470215	236.783443144531	249.362573569336	259.479446289063	268.727698708008	277.409427129883	283.134175448242	283.51148755664	276.150907348633	252.422044091796	213.918535190429	173.585966743164	144.369924848633	139.215995605469	147.292275539063	159.968373916992	193.492145951172	264.111446853516
626.282129577637	476.439141782226	350.766944399414	249.265537429199	171.934920871582	118.775094726563	101.650639429688	120.561554980957	157.710970727051	195.302016014648	215.53782019043	216.510787233887	210.085497580566	199.123345261231	186.485724306641	175.034028747559	163.500221134277	149.976705446289	136.365537858154	124.568774544434	116.488471679687	112.055764422607	110.002615323486	110.432321644287	113.448180646973	119.153489593506	128.582637751953	141.666760281006	156.854273278565	172.593592842529	187.333135070801	202.823258833008	220.098353397217	236.532880458984	249.501301713867	256.378078857422	256.000225240234	250.118099731933	240.47618230664	228.818952938476	216.890891601562	198.013747270508	171.024533295898	145.94062621582	132.779402568359	141.558238891602	167.782895835938	204.775122375977	259.276277536133	338.027720340821
618.074805541992	486.10208434082	374.946302011719	284.607458554688	215.085553969727	166.380588256836	148.5855738125	161.700510636719	190.585880134766	220.102163711914	235.109842773438	234.465254536133	228.261411396484	218.213807529297	206.037937109375	193.449294311524	177.795214153809	157.932033853027	137.83875088208	121.494362713867	112.877866821289	114.339192298584	123.225674163818	136.012418775635	149.174532492676	159.187121673584	165.143383261231	169.393246349854	173.296915525147	178.214595372803	185.506490478516	198.3338575	215.789893380127	233.132713132324	245.62043177002	248.511164306641	237.562172865234	215.934714103515	189.992894836913	166.100821880859	150.622602050781	139.394581723632	128.174023022461	123.206406381836	130.737212236328	157.011921020508	205.400569525391	271.73950412793	350.973669641603	438.048010879884
601.677043334961	489.277325224609	394.009317353516	315.87301972168	254.868432329102	210.995555175781	192.321691775391	198.84684212793	218.470050962891	239.090363009766	248.606822998047	246.704532373047	241.450794648438	233.31795765625	222.778369228516	210.304377197266	192.270896591309	168.363028855957	144.018401447998	124.674641824219	115.769377441406	121.280669205322	137.583432144775	158.710574901123	178.695006115723	191.569634429932	195.239129918457	193.681553487061	190.039900023682	187.45716441626	189.076341552734	198.874439267578	214.756127635498	230.755894904785	240.90822932373	239.247619140625	219.037183435547	184.253930042969	145.003180342773	111.390255714844	93.5204775390624	89.4739487158202	92.5137883251952	105.519842016602	131.371955439453	172.949974243164	240.911859246094	333.337713348633	434.240595323243	527.633563942383
584.875915527344	486.755050048828	403.025989379883	333.688733520508	278.743282470703	238.189636230469	218.435696411133	219.481463012695	231.715083618164	245.524705810547	251.298477172852	249.469726806641	246.446356323242	241.578372070313	234.215780395508	223.708587646484	206.223499145508	182.193843994141	157.369564208984	137.500601806641	128.336898803711	133.865588989258	150.253377685547	171.519564208984	191.683447875977	204.76432800293	209.057766113281	208.550895996094	205.800375366211	203.362861938477	203.795013427734	210.736660400391	222.483364379883	233.575379516602	238.552959960938	231.956359863281	206.048898803711	164.470407348633	118.825906127929	80.7204157714843	61.7589569091797	61.1612495117188	71.1906131591797	93.0174678955078	127.812233764649	176.745330810547	255.083327636719	362.045944213867	474.733327636719	570.245625
556.426194091797	469.66771878418	395.117806459961	332.776457119141	282.643670761719	244.719447387695	223.839987686523	220.005291658203	225.961058268555	234.452986483398	238.226775268555	238.517538282226	240.161476213867	241.305918576172	240.098194881836	234.685634643555	222.094861522461	203.560989176758	183.544082114746	166.504204844727	156.901421875	156.244529440918	161.560151203613	170.585092810059	181.056159907227	190.71015814209	200.918299464844	213.18938011084	225.466582154785	235.693087671387	241.812078735352	245.007529770508	246.650652727051	244.965485969238	238.176067861328	224.506436767578	197.505204136231	158.356344391113	116.736940359863	82.3240748701172	64.7948307495118	62.9198284140626	70.2476793120118	88.6224528193359	119.888218312012	165.889045166016	243.490857086426	351.464274489258	464.510411816895	557.330383511719
511.136497314453	437.488541020508	373.571435957031	319.385182124023	274.929779521484	240.205228149414	218.150096873047	208.764385692383	207.64024130957	210.369810426758	212.545239746094	216.353896091797	224.734348329102	234.40554622168	242.086439533203	244.495978027344	240.354163256348	231.848362044434	220.898572063233	209.424790984375	199.347016479492	187.760561329346	173.385427086182	160.578644578857	153.69724463623	157.098258087158	177.362137713379	211.584196295654	249.893754661377	282.42013363794	299.292654052734	297.492609868164	283.600453865967	262.144245102539	237.652042634277	214.651905517578	189.657004864746	159.648634638183	129.857038169433	105.512458790039	91.845139831543	86.143417913086	84.9204641469727	92.2437736044922	112.180841356934	148.799162475586	218.956739169434	319.941908057617	426.467665826661	513.247009163086
465.874667236328	403.518826801758	348.704645317383	301.432122783203	261.701259199219	229.51205456543	205.997424020508	191.157367564453	183.292512489258	180.703486086914	181.690915649414	189.343749567383	204.794902979492	223.410953299805	240.558477942383	251.604054321289	257.338644788086	260.851197733399	260.955269629883	256.464416950196	246.192196166993	222.18781796875	185.242244707031	147.281660349121	120.232248862304	116.020194213867	146.910769430176	204.953185199707	271.74953198291	328.901900240235	358.012380432129	351.561387385254	321.814194125977	280.050178414307	237.548718010254	205.589190673828	184.142473239502	165.688980533936	150.27239730542	137.936408302246	128.724698272705	118.137001554688	106.144194982666	99.4966770498047	104.944846249268	129.239101074219	188.117150302002	277.078728270508	372.517271813721	450.826217765625
437.508545898437	381.059886171875	330.835201987305	286.834493344727	249.057760244141	217.505002685547	192.013369178711	172.582859723633	159.457751555664	152.882321910156	153.100848022461	163.852048041016	184.973070475586	210.855838103516	235.892273702148	254.474300048828	269.385546558594	284.364731379883	295.236410390137	297.825139466797	287.955474487305	253.30043267334	196.643643439941	136.47558095459	91.2867193847654	79.5675328979491	118.085683186523	194.514187472168	283.701553216309	360.496287880371	399.746898925781	390.583349013672	349.773299836426	293.621807402344	238.433927719726	200.514716796875	182.599781510742	173.819084522461	170.069215516602	167.246764177734	161.24832019043	146.205562884766	124.854099137695	105.996409954102	98.4349763388672	110.972279296875	157.608266900391	232.474618479492	314.571411925782	382.898725130859
442.905975341797	383.413029174805	330.280873413086	283.509508056641	243.098933105469	209.04914855957	180.829332397461	158.439484619141	142.675838256836	134.334626342773	134.21208190918	146.243740844727	169.89878112793	199.273898925781	228.465790405273	251.571151733398	272.832109008789	296.184198120117	315.264229919434	323.709015258789	315.155364990234	274.872538757324	207.102662658691	133.941847229004	77.4862030029296	59.8318405151367	99.408367553711	181.485043762207	278.417457458496	362.561196960449	406.271850585938	397.927981445312	355.95919732666	297.797653564453	240.875505493164	202.624908447266	186.667101928711	181.380649047852	181.333690551758	181.0943671875	175.230819702148	157.654085449219	131.985403930664	107.358219116211	92.9059749755859	97.7621154785156	134.06626538086	195.729462036133	264.542268310547	322.295247070313
504.260324707032	426.686935947266	357.918923256836	297.956286635742	246.799026083984	204.447141601562	171.328351374023	147.442655401367	132.148476405273	124.804237107422	124.768360229492	135.518268878906	157.481681241211	185.442462655273	214.184478459961	238.491593994141	263.686784814453	293.24747402832	319.189198300781	333.527494296875	328.277898681641	288.682729487305	220.064962270508	144.56111998291	84.3077255761718	61.4413020019532	92.0584725307617	161.401555194824	245.325615088379	319.685717305664	360.336926940918	358.852311296386	331.328493642578	290.405873026123	248.724848493652	218.925819091797	202.705764480225	191.637751961182	183.176312045166	174.775975242676	163.891272064209	145.888083574219	122.463389432373	100.568368041992	87.1541978063964	89.1720571289062	116.349549343506	164.052555514648	217.689670641358	262.669489722656
610.326365966797	502.014066459961	406.870839887695	324.89668625	256.091605546875	200.45559777832	160.422826075195	135.9932904375	123.515746168945	119.338948573242	119.811652954102	127.432332588867	144.635150608398	167.67239709668	192.796362137695	216.25933581543	244.391413681641	279.691069013672	312.663158483887	333.812538764648	333.64406652832	298.881582653808	235.855182692871	164.479105327148	104.667589238281	76.3348731079102	90.3550057368164	133.451828003906	189.314266708008	241.631248647949	274.091700622558	284.443347438965	283.560237897949	274.820784788818	261.603400900879	247.286499023438	229.623654331787	206.362591633057	180.872948164306	156.524361162598	136.68646786499	119.3709015625	102.33123743042	88.5500255322265	81.0098159313965	82.6931586914062	100.03400117749	131.043976680664	166.072164153076	195.467642546875
727.814045410157	585.231400507813	460.8207278125	354.582027324219	266.515299042969	196.62054296875	149.788199955078	126.018270001953	117.975091829102	118.32300415625	119.726345703125	123.486770624023	134.494719772461	150.797711916992	170.443265826172	191.478900268555	220.93331659668	260.108168964844	298.460405344238	325.446973706055	330.524822021484	302.801208356934	249.304834064941	186.374812045898	130.350255200195	97.5702764282228	92.5284921733399	104.332160501953	126.240856749023	151.514156249511	173.411634338378	196.81554994873	226.219519523925	254.300154664307	273.734066970215	277.197868041992	257.878776503174	220.659051286865	175.757864457763	133.394388080566	103.78779421997	87.9942679248044	79.2010278186034	75.8237963281249	76.2782958801269	78.9802489013672	86.832015482666	100.889780672851	116.800004335693	130.209146334961
823.433309326172	652.175917885742	503.452691538086	377.263630283203	273.608734121094	192.488003051758	141.099916467773	119.444474369141	116.723957666992	122.140647272461	124.89682409668	125.182421633789	130.195919276367	139.652416783203	153.267013913086	170.754810424805	199.299814545898	239.091959770508	279.355233757324	309.313624165039	318.191118652344	297.773716696777	255.245426525879	202.92724892334	153.140184672851	118.205234558106	96.8094568417969	80.7388510014648	71.9628296430663	72.4508053725584	84.1721907958982	118.083378901367	172.87142795166	232.101748464356	279.339750957031	298.150845947266	277.92913601416	229.631014145996	169.165326474121	112.440919129883	75.3666382446288	61.6499111718749	60.6848404907226	66.9102851708984	74.765104182129	78.6881564941406	78.4559868588867	77.7760226298828	76.9834466791991	76.4134418789061
863.894104003906	678.684598388672	518.450835571289	383.192815551758	272.910538330078	187.60400390625	136.033419067383	118.198783813477	120.959787963867	131.176121337891	135.707473754883	134.020124267578	134.874279663086	139.070521362305	147.409430786133	160.691589355469	185.478228515625	221.235627319336	258.121938598633	286.295315185547	295.913909912109	281.131217773437	248.508470214844	206.815424743652	164.821838867187	131.297470092773	101.428424743652	69.3681978149413	42.3376298217773	27.5575612792969	32.2488327026367	70.3612943725586	137.081052612305	211.483332000733	272.643357116699	299.636352539062	280.232737884522	228.382363433838	162.429599761962	100.718817443847	61.5943870544434	50.2295598144531	54.3947553405762	66.3300968017578	78.2757073669434	82.4717102050781	76.6183099060058	65.8887576904297	53.7327466735839	43.5999699707031
835.417643554687	652.460191538085	495.14511270996	363.472407070312	257.44207461914	177.054115356445	132.158571702148	122.75544365625	134.069667588867	151.326179870118	159.749916870118	158.492143795899	157.402903067383	157.755296874024	160.822427405274	167.877396850586	183.443163387695	206.670992223633	230.776446091796	248.975087725585	254.482479858398	243.904022273437	221.762673148437	193.150332808593	163.158901579101	136.880279785156	108.761703477539	75.4085724394533	45.1500325947267	26.3152298671877	27.2333101806642	60.7950838486329	121.447786921875	189.855203930176	246.68111940332	272.589317871093	256.657396344238	211.77616513623	154.329228730956	100.700191612305	67.2726582641603	59.169241067383	65.4675370327151	78.4836275888674	90.5335941645511	93.9335181884768	85.6102586635744	70.6864279707033	53.7717376054688	39.4758990634767
760.197297119141	589.611377470704	444.412786616211	324.601524555664	230.177591289063	161.140986816406	128.358412069336	131.829867047851	155.255300354492	182.334660591797	196.767896362304	197.59792111914	195.691435793945	192.484070207031	189.411454178711	187.909217529297	189.203071837891	192.335930557617	195.469226319824	196.76439175586	194.382859497071	187.870723463379	178.453695233887	166.812633928711	153.628398667969	139.581848571777	119.98894304248	94.3957759999998	69.82840834082	53.3129009614255	51.8753147583005	74.6417739458007	116.92823792627	165.045520378174	205.304434979981	224.015795410157	213.564441380127	183.076497104248	143.974703015381	107.681799546387	85.6205271301268	81.8744692568357	88.8284656379393	100.357141038086	110.335120221924	112.637027954101	104.290236731689	89.3783300449217	72.3602491481931	57.6949352958982
658.901243530273	508.584031904296	382.258928093261	279.925932097168	201.585043916015	147.236263549805	128.278144246582	144.710686006348	179.436058957031	215.356433226563	235.373978942871	238.599058331543	236.430224640625	230.201934531739	221.248644666504	210.904811706543	196.796046543457	178.032711402832	158.176389947265	140.788665839355	129.431122741699	126.485855313476	129.578474446289	135.135838151367	139.584804439941	139.352231323242	131.545682040527	118.547251250977	104.695594095703	94.3293657158206	91.7872212524417	101.182683434571	119.623315501465	140.938833359619	158.958952915527	167.513390075683	163.152151647216	149.988760359131	133.198206000732	117.955478361328	109.435567230225	110.191203560547	116.772394159424	125.350042597168	132.095052444092	133.178327270508	126.221333051025	113.77680073877	99.4125313718263	86.6963259882814
552.197661621093	427.82403055664	324.688607944336	242.79139378418	182.132388076172	142.711590820313	135.562972311524	160.686532549805	201.531316092774	241.546367498047	264.180731323242	268.757157527344	266.309616405274	257.853983018555	244.406132428711	226.981939697266	200.260180181641	163.56360384082	124.874047638672	92.1733485390623	73.4433435058592	73.2039517939452	86.1339487607421	105.453455523926	124.382593201172	136.141482910156	139.867459073731	140.080440946777	138.07442689502	135.14341528418	132.581404479981	129.699131085449	125.633929523438	121.419694889404	118.090322278808	116.679706787109	117.618805800537	120.218355922119	123.83192107251	127.813065172363	131.515352142334	135.96540315625	141.594175600342	146.861737713867	150.228157736084	150.15350390625	144.966636562256	135.69417687793	124.842834346436	114.919318460938
460.754730224609	365.777249145508	287.706896972656	226.543673706055	182.287579345703	154.938613891602	153.858100341797	179.046038696289	216.460444458008	252.059333129883	271.800720214844	275.333820800781	272.019957885742	262.385308837891	246.956051025391	226.258361816406	193.633565429687	148.730876953125	101.538310058594	62.0438784179686	40.235595703125	41.479546875	59.1170561523438	85.0989960937501	111.376239257813	129.899658203125	141.389812744141	151.212787841797	158.287743774414	161.533840820313	159.870239257812	149.472435668945	131.060989868164	110.372656982422	93.1441921386718	85.1123504638672	89.1626824951172	101.470684814453	117.708031616211	133.546397094727	144.657455444336	151.04302722168	155.588662963867	158.291631835937	159.14920300293	158.158645629883	154.089236206055	146.942795288086	138.56540814209	130.80316003418
372.691968139649	318.280357299805	273.215744567871	237.498129943848	211.127513427734	194.103895019531	191.809158590332	204.243304140137	223.333505862305	241.006937950195	249.190774597168	248.100848970215	243.11904494043	233.921612757324	220.18480267041	201.584864929199	172.355615836426	132.712888559082	91.3059586430665	56.7841016342772	37.7965930786132	38.6430532172851	53.5572983530274	76.0898981240235	99.7914221684571	118.212440124512	133.43431359668	149.756662826172	164.05744540625	173.214618930176	174.106140991211	161.543156421387	137.607026825195	110.08103495459	86.7484635615234	75.3925953979492	79.7499754980469	94.6317486938477	114.433097434082	133.549204167481	146.375251342773	152.401564610352	155.364689004395	156.029136049316	155.159417269531	153.520044189453	150.060594524902	144.27139392627	137.728075819824	132.006273631836
274.230589477538	273.036104541015	270.545103527832	266.757586437989	261.673553271485	255.293004028321	246.986011005372	236.752574202637	225.537585174805	214.285935476562	203.942516662597	195.550507306152	188.479979704101	181.166165996581	172.04429832373	159.549608825683	140.400936283691	115.641459270996	90.1929196157227	68.9770591459962	56.9156196899417	55.7247815073245	62.1233833793947	73.537154916504	87.3918257290038	101.113125427246	118.37726922998	140.900437396973	163.168307100098	179.666555511231	184.880859802246	173.057080829102	147.871433810547	117.955127462647	91.9393705014649	78.4553716430665	81.2484990393067	94.5646135461426	112.785662935791	130.293594980469	141.470357452393	145.477042537109	146.059018386474	144.474646722168	141.982289265869	139.840307739258	137.171985558349	133.138414908691	129.05467066626	126.235827707031
183.191316040038	236.289486425781	276.842049768066	304.849006066895	320.310355322266	323.22609753418	306.42021220752	269.892699342285	224.407589681152	180.728913966797	149.620702941894	133.025094581054	123.76606838916	118.930417404296	115.60493466455	110.876413208007	104.610406448242	98.7490523598631	93.4940208225098	89.0469817158204	85.6096049194338	81.7291127541506	77.271058633545	74.414609076416	75.3389306015624	82.2231897277831	100.23632382666	127.925555218994	157.537477847412	181.318685654541	191.515772583008	182.453370037598	159.300415389893	130.569961532715	104.775061358887	90.4287677612306	90.7089624682618	99.9402768847657	113.355888417969	126.188974475098	133.672712463379	134.80322772168	132.758401978515	129.044047225586	125.16597545459	122.629998657226	120.716215492676	118.420751299805	116.823458089844	117.004187874023
117.394869628906	214.285498510742	289.253659204102	342.299351708985	373.422576025391	382.623332153321	357.143316817383	296.982530017578	221.278426666992	149.168461678711	99.7900899658202	75.8669095673826	64.6406172080076	62.0258158291014	63.9371083720702	66.2890977783202	71.8249060068359	83.2681310966797	96.504090109375	107.418100106445	111.895478149414	105.660427966797	91.4560715175781	75.6961032089844	64.7942174482421	65.1641086425781	83.0291215693359	114.113459957031	149.082106639649	178.600044451172	193.332256225586	188.171185192383	169.340176128906	144.500564190918	121.31368453418	107.440872314453	105.182075134277	109.429736223145	116.733934177246	123.644747592773	126.712255065918	124.913886883789	120.549590648926	115.153220930664	110.25863229834	107.399679321289	105.98609051416	104.995296164062	105.312703499023	107.82371974707
94.6619720458984	213.269136352539	304.927007751465	369.635586242676	407.394871826172	418.204864501953	386.186879455566	311.340916687012	217.485003417969	128.437166870117	68.0154342651367	39.4182510375976	26.7669323730469	25.2638101196289	30.1112161254883	36.5114822387695	48.8853146362305	70.4311587524414	94.5179553222656	114.514645080566	123.790168762207	116.523108154297	97.1341694335937	74.3554799194335	56.9191669311523	53.5573577880859	70.773306640625	102.745595275879	139.719342468262	171.939666992188	189.65168762207	188.649687438965	175.436920593262	156.321962463379	137.613388427734	125.619773864746	121.718546386719	121.703989074707	123.509960510254	125.070319274902	124.318923950195	120.342786743164	114.519335266113	108.218051208496	102.808416259766	99.659912109375	98.274416809082	97.738942565918	98.8006723022461	102.20678894043
138.015065429687	248.096804155273	331.96733057373	389.626644685059	421.074746489258	426.311635986328	389.542947000488	310.768679531738	213.68038284375	121.969606200195	59.3278988647461	29.0107500229492	15.2237934990234	13.0837955146485	17.7075222915039	24.2117400512696	37.2576609799805	60.1007742631837	85.7492616218261	107.211304776856	117.495085449219	110.807748513428	91.8105061555176	69.1926410637207	51.6434359262695	47.8521734313965	63.5073229575196	92.8160293791505	127.245588628662	158.263296638428	177.33644934082	181.875008661133	177.567443977783	168.298812402832	157.95417104834	150.418577026367	145.863594413086	141.699185133789	137.668003074219	133.512702120117	128.975936157227	123.469579784668	117.165197078613	110.944976140381	105.691105071289	102.285771972656	100.30712424292	99.1670364812011	99.4982875898437	101.933656471191
235.573668579103	314.605171547852	372.276577060547	408.587885117188	423.539095717773	417.130208862305	375.857149705078	299.719918246093	208.974626753906	123.87738749707	64.6843127441407	34.416207341797	19.568996444336	15.6114727817384	18.0124290839844	22.2406580810547	32.3813585869141	51.4553354482421	73.3347904440916	91.8919253535155	100.998941955566	95.8447617048338	80.514583415283	62.2250249050292	48.1927039921874	45.634238494873	58.5527410649414	82.1371331569824	110.382745793213	137.284909995849	156.838956787109	168.887708095215	177.434276572021	182.714429325195	184.963933462403	184.418556091309	179.583412980469	170.301326058106	158.814621671387	147.365626167481	138.196665893555	131.271754861816	125.09600884082	119.723406812256	115.207927757813	111.60355065918	108.555675358154	106.028315866943	104.553372422852	104.662745263184
352.804118286134	390.509632224122	413.696894466553	422.365905013428	416.516663864746	396.149171020508	351.141417251709	281.493402558349	202.388140783935	129.008645771973	76.5379313659669	47.6371764472657	32.1843717868653	26.1877490627442	25.6555399528809	26.595976135254	32.0573644916992	44.7008839035644	59.9540740480956	73.244474602539	79.9996252441405	76.8982549333495	66.9886705520018	55.2527786594238	46.6724858149414	46.2296985778809	55.8518950874023	72.2178043039551	92.4362090187988	113.615892023193	132.865636108398	152.708587915527	175.07222558374	196.171829151367	212.222678656739	219.440054138184	214.560174807617	200.106187306152	180.973762815918	162.058572519043	148.256287597656	140.179833247314	134.565428679932	130.493686102173	127.045217720703	123.300635742188	118.931175356567	114.549761759399	110.649542165771	107.723663790771
455.172751342774	453.52557987793	444.070430046387	426.807301848145	401.736195283203	368.857110351562	321.407679322754	259.387902196777	192.941330569336	132.211516036133	87.3420101928711	60.6762107924805	45.4517501044922	38.1535314995118	35.2664583481446	33.2754340209961	34.0866357290039	40.0434612250977	48.286644692871	55.9569203159179	60.195022277832	59.2323354038085	54.9750369047851	50.0760495429687	47.1882960805664	48.9646992797852	55.3471191494141	64.5669405146484	76.7113733623047	91.8676276791992	110.122913452148	136.358450296387	170.516098220703	205.274027802246	233.310409618164	247.303414245606	242.476052613281	223.709544336426	198.169373021972	173.021022276855	155.429975708008	146.624336213867	141.827114723145	139.196156888184	136.889308361328	133.064414794922	127.344729439941	120.958355194824	114.470412183105	108.44602052832
508.145904541016	481.368408203125	451.239331054688	417.758673095703	380.926434326172	340.742614746094	292.667865600586	236.702186889648	179.654601745605	128.334133300781	89.5498046875	65.5358638305664	51.7529619750976	44.8497272338867	41.4747877197266	38.2767715454102	36.2701293334961	37.6891090087891	41.0120346374512	44.7172302856445	47.2830200195312	48.1111103210449	48.2159518127441	48.4949847717285	49.8456494750977	53.1653861999512	56.9807473754883	60.6934394836426	66.5136338806153	76.6515019226075	93.3172149658203	122.858097412109	163.800701690674	206.624041198731	241.807129333496	259.828979492188	255.013219116211	233.707172607422	204.425398803711	175.682456542969	155.992904663086	147.03578503418	143.134725097656	141.77116204834	140.426533081055	136.582275390625	129.707442810059	121.481077209473	112.699597839355	104.159423950195
500.681628601074	465.206597756348	428.225430155029	389.738125797119	349.744684682617	308.245106811524	261.54266343042	209.637354539307	158.074273268311	112.398512747559	78.1551661071778	57.8656420419922	47.833211798584	44.2757623347168	43.4111806081543	41.4573535766602	38.6532523666992	37.5202856730957	37.6999968061523	38.8339290761719	40.563625793457	43.1874076865235	46.9442458818359	51.3866592866211	56.0671668081055	60.5382873535156	62.4887520625	62.2168816635742	63.1895794472656	68.8737487041016	82.7362927246094	111.494834932617	152.838106467774	196.689672194336	232.973096976563	251.611945678711	246.808866054688	225.28148152832	195.72582046875	166.837911245117	147.313782226563	139.137196276123	136.510801147705	136.458952546753	136.006006178711	132.176317749023	124.039972125366	113.580732170776	102.19347058374	91.2730600627442
455.80236566162	419.896552741699	383.133962510986	345.514594969482	307.038450117187	267.705527954101	224.024119690673	175.994225326904	128.853408047119	87.8392310356443	58.1892574768064	42.9971764580076	38.7712791896972	40.8710320407715	44.655901380127	45.4853535766602	42.702033472168	39.3996301540528	36.5641763596192	35.1817048261719	36.2382482910156	40.9518226970215	48.6650728859864	57.5509749436036	65.7825049555666	71.5326390075685	71.9095771274415	68.1313352580567	64.535613357666	65.4601113845215	75.2425292968749	100.254794741699	137.605107746826	177.735576841797	211.088310556152	228.105417419433	223.408211616211	203.368620793457	176.054673674316	149.534398981933	131.875825439453	125.30822242456	124.452904121826	125.965966464722	126.503505386719	122.721616821289	113.068247251343	99.7726660545652	85.1629535065915	71.5671898830564
390.071039642333	358.685552324218	326.432179127197	293.310920051269	259.321775096435	224.464744262695	185.181203363525	141.471152398925	98.6725276486815	62.123265392578	37.1613019104003	27.4562073579101	29.4493575485839	37.6363972487793	46.5129712248535	50.5747242431641	48.3483620576172	43.5034548239746	38.249943911377	34.7977706889648	35.3568765258789	41.9251133503418	53.0291869162598	65.6723193312989	76.8577327031251	83.5886491394044	82.6392641250001	76.0074295881348	68.5318523015137	65.0512390378418	70.4042965698242	90.2070183344726	121.23359981665	155.06005086084	183.262381311523	197.416601013183	192.855468193359	175.194976289062	151.435987958984	128.579365861816	113.62597265625	108.964338627685	109.927222003662	112.931827356079	114.395359256836	110.735022277832	99.7612832003172	83.8626723096922	66.3234894340818	50.4280344016111
320.05057446289	294.820875668945	268.587331008301	241.349940480957	213.108704086914	183.863621826172	150.082883431152	111.766488901855	74.2121536396484	42.7175930458984	22.5805225219726	17.7684750209961	24.7496402753906	37.5727188554688	50.286411331543	56.9394182739258	55.5241275307617	50.0080720551758	43.4026700749512	38.7193398178711	38.9694995117188	46.6280376442871	59.6873420637207	74.4350800383302	87.1589188364259	94.1465257263184	92.0738546098633	83.4157939748535	73.1584129685059	66.2877807380371	67.7899664306641	82.4205472060547	106.855476966064	133.961389971191	156.604920481934	167.652702758789	163.194848178711	147.986933901367	127.893792861328	108.780257993164	96.5111622314453	93.5210200336914	95.8999427768554	99.9961587746582	102.15789634082	98.7333837890625	87.088094984619	69.6565443850097	50.3905211923826	33.2418146088866
262.303894042969	241.549801940918	220.066669158936	197.854495697022	174.913281555176	151.243026733398	123.798128875732	92.5785879821777	62.1528075866699	37.0891912231446	21.9561424255371	20.4597197265625	29.5543207702637	43.6808577575684	57.2802428894043	64.7933883666992	64.1612192993164	59.0897942199707	52.6677254638672	47.9836253662109	48.126106262207	55.5813535766602	68.2902924194336	82.5236446533204	94.5521321411133	100.646476745605	97.6093901367187	87.9270577392578	76.3954120483398	67.810385559082	66.9679107666016	77.9644228515625	97.6026334838868	119.737889892578	138.225539306641	146.920928955078	142.470563964844	128.970879516602	111.452117919922	94.944521484375	84.4783325195312	82.3937417907715	85.3372544250488	89.798584274292	92.2674451904297	89.2335510253906	78.0176976165771	60.9600757293701	42.0794916076659	25.3947514953613
209.77567312622	193.405957297363	176.945858693847	160.395377315673	143.754513162841	127.023266235351	108.315564849121	87.6314090041504	67.7999062265627	51.6501640424808	42.0112899780278	41.2857229121098	47.5873911606449	57.3126364052737	66.8578003276369	72.6192246093751	73.4686426166993	71.8084932285158	69.3311763955081	67.7290920683597	68.6946401977543	73.8330404252933	82.0160261171877	90.8357678110353	97.8844360444336	100.75420135498	96.8385129887695	87.7425905874023	77.3762602817382	69.6493482026367	68.4716804809571	77.3897575297852	93.7970285952148	112.373743057617	127.800150297363	134.756499694824	130.287516847656	117.939702168945	102.145967262207	87.3392237309569	77.9523831787109	76.007896239746	78.5504885117187	82.5464840432128	84.9622068828124	82.7639810791015	73.8302630778808	60.1835035134277	45.006017717041	31.4801210200197
151.423962432861	141.557822294921	132.246732276611	123.490692377929	115.289702598877	107.643762939453	100.255878696533	93.1260498701173	86.6997685148928	81.4225266855473	77.739816436768	75.8959910581059	75.5940558464359	76.4674808674319	78.1497361867677	80.2742918701173	83.4918045444337	88.0466274992678	92.9627757941897	97.2642644887699	99.9751086425785	101.035926191651	101.09737376294	100.248524452393	98.578451355957	96.17622756958	91.4971954628905	84.4819729719238	77.4475465422363	72.7109026193848	72.5890276489258	79.9838569106446	93.35073277417	108.336752319824	120.58901262793	125.754610778809	121.28289856543	110.075811267578	95.9593211958006	82.7594006606445	74.3020219726562	72.0864999484863	73.5621863811035	76.4801090455322	78.5912957167968	77.6467741699218	72.5464480269775	64.7896321046143	56.0264709697266	47.9071091892092
97.8317498474118	94.2049576977536	91.8557922351072	90.7842534594725	90.9903413708494	92.4740559692382	96.6361326901855	103.476571533692	110.894269346436	116.788122975098	119.057029266358	115.656852008301	107.988326636475	99.1176574687502	92.1110488229981	90.0347050170899	95.4171972023927	106.214389166992	118.633424183838	128.881445525879	133.165596466065	129.618041958985	120.767353156006	109.415282625244	98.3635829348144	90.414006652832	85.1964741342773	80.8431503337402	77.90915471875	76.949606756836	78.5196259155274	84.9200526059571	95.7808071831055	107.650629030273	117.078257530762	120.612432067871	116.049357174316	105.68987326123	92.8396735295409	80.8044511801758	72.8898994140625	69.9914644057617	69.9053506879883	71.2883889989013	72.7974100766601	73.0892446594238	72.245994491333	71.1631057469483	69.7174258100587	67.7858020644533
59.5820232543944	59.5469242700195	61.6595408972167	65.9198731359863	72.3279209863281	80.8836844482422	94.4733891022949	113.097034948486	132.425283615967	148.128796733887	155.878235931397	151.934633606445	139.1842153396	123.235432533936	109.696736592529	104.176578918457	110.431312710449	124.721970366455	141.414022088379	154.872938078125	159.464188537598	152.007418810547	136.258982095703	116.989410377441	98.9692356401367	86.9689898681641	81.547385578125	79.5240681137695	80.0609687001953	82.3200185625	85.4631489257813	91.3716762275391	100.604312984375	110.339084540039	117.754016238281	120.027133422852	115.179540730469	105.092554598633	92.7345180722655	81.073774196289	73.078666015625	69.0847011003418	67.1129840871582	66.6602536209717	67.2232483466797	68.2987069091797	71.0086444984131	75.6885686844483	80.6554566823731	84.2262857072755
47.2577705383301	45.7832827758789	47.5444805908203	52.5413639831543	60.7739329528808	72.2421875	90.7847102050781	116.401501068115	143.334686218262	165.826391784668	178.118743896484	176.095663696289	163.595733764648	146.793072387695	131.861797851562	124.976028442383	129.720643188477	141.979563232422	156.375470031738	167.531045043945	170.068969726562	160.63208782959	142.805278381348	121.624275756836	102.124814331055	89.3426284790039	84.1609663696289	83.2226717529297	85.2028723754883	88.7766959838867	92.619270324707	98.512059387207	107.338311340332	116.425830200195	123.10241998291	124.69588470459	119.266097290039	108.594521728516	95.5913486328124	83.1667686157226	74.2309722900391	68.7281215209961	64.7180892333984	62.2846326293945	61.5115089111328	62.4824752807617	66.9141400756836	74.7506651611328	83.4171380310059	90.3386461791992
73.8329385375983	62.342265700684	55.8033275244143	54.2161240087892	57.5806551538086	65.8969209594726	83.3447723945311	109.924209458984	139.365455699707	165.398734663574	181.754269897461	185.931062585449	182.108963696289	174.039471453858	165.474084082032	160.164299804688	159.339455531495	160.498552446533	161.797585185303	161.392548383301	157.439436676025	147.995771620605	134.290890126709	119.238509858642	105.752348480713	96.7461236572267	92.6519272402345	91.5272807868654	92.7240465190431	95.5940866586915	99.4892634277345	106.619990396485	117.418359416992	128.568750133789	136.755542191407	138.663115234375	132.004263298828	118.989399955078	103.049334148926	87.6148748261719	76.1168309326172	68.3848579746093	62.1317499882812	57.6130237141113	55.084195892578	54.80078326416	58.4540586330565	65.8736775056151	74.522730675537	81.8643089365233
132.25220199585	103.757499201661	82.5117468127445	68.5149448291018	61.7670932507325	62.2681920776367	74.1422008225097	97.3891194853515	125.823008797119	153.257929488769	173.50794229126	187.196611711426	198.447897261963	206.326452182618	209.896929713135	208.223983093262	198.49675499292	181.338809918946	160.966433866455	141.595912830566	127.443532806396	119.146449461425	113.893805465576	110.729867317627	108.698901516357	106.845174560547	104.612910473145	102.639264921631	101.757901871582	102.802485288574	106.606679138184	116.24658151416	131.166416439453	146.752036773438	158.389295375489	161.464045104981	152.998940052735	136.0700783125	115.143478748047	94.6851602231446	79.1611416015625	68.4803028020019	59.6652979152832	52.8528070633545	48.179510368164	45.7820879516601	46.9085721522216	51.4678428885496	57.587851653076	63.3965499382322
203.054640655518	155.886634550782	118.230664143067	90.0867294323732	71.4548304187012	62.3349671020508	66.5149808950195	83.9948717976074	109.092877690918	136.127236456055	159.416185974121	183.205630612793	211.283411784668	237.280672938233	254.828557521973	257.558208984375	238.111141230225	200.733258627197	156.462290318115	116.3359654458	91.3920131530759	85.3285374453123	90.7870522272948	102.220401490967	114.081429228272	120.822979431152	120.621849971192	117.17614485376	113.220667271484	111.490220416992	114.71960748291	126.973650272949	146.429146658692	166.98886393457	182.55556939502	187.032030334473	176.707272883057	155.646118844482	129.415029023559	103.580464225098	83.7088852539063	69.8197575428466	58.2021072220459	48.8267361422119	41.6644461540527	36.6860391082763	34.5403145183105	35.2467378170165	37.8321097342528	41.3232309998778
266.779334259033	204.58732302002	153.521005202637	113.580380806885	84.7654498327637	67.0762122802735	63.8010980180664	74.9401070461426	95.5605945615234	120.72991576123	145.515425842285	177.271438828125	219.286384587402	260.528792084961	289.967190285645	296.570108154297	269.101213900879	214.914821548828	150.865428783203	93.8075332890623	60.5956327514648	57.7864516655273	74.1436582412109	99.8321657358399	125.016887406738	139.862736511231	141.256679637207	135.755441279785	128.028571557129	122.745620587402	124.57613848877	138.383014205566	161.053214325684	185.292405432617	203.806254109863	209.300426940918	197.586407121094	173.527083594727	143.405231568847	113.503626250488	90.1050428466797	73.2085237368163	58.6255521162109	46.3575644157715	36.4059970664062	28.7722864990234	23.611919616455	20.9239387980957	20.4751136896972	22.0322139370117
303.965362548828	235.717215881348	178.943695678711	133.644801940918	99.8205346679687	77.4708938598633	69.3385375976563	75.4234658813477	91.6116915893555	113.789227600098	137.842086791992	172.707355895996	221.127692993164	269.697467987061	305.01105078125	313.662811279297	282.385572662354	220.116421661377	146.756123504639	82.20544342041	46.3651466369629	47.764608215332	73.13665133667	109.687213409424	144.622231842041	165.147644042969	167.095333374023	158.99467489624	147.097843566894	137.657014343262	136.924362182617	150.056490844727	172.885283691406	197.675835083008	216.693239379883	222.202590942383	210.093488098145	185.522534606934	154.655332977295	123.657485717773	98.6945953369141	79.4519029235839	61.8190068054199	46.2680453491211	33.2711569213867	23.300479888916	16.3860213317871	12.2130223388672	10.7364722900391	11.9113605651856
311.069608673096	248.919820021973	196.723199765625	154.479747904053	122.189464437256	99.8523493652348	89.4228280029301	90.9009003503421	101.354928435059	117.853274284668	137.464299926758	168.804148176758	213.827244349609	259.609374222168	293.226323571289	301.753878173828	272.222107462402	213.247154252441	144.28391439502	84.7872837412109	54.2121581420901	62.1729199736332	95.6996386684576	140.370740662598	181.764652392091	205.459800292969	206.380933342774	194.142433917481	176.357178550782	160.638043776368	154.59790612793	162.828732654297	180.255272333008	199.98957459082	215.143688854492	218.829664550781	208.020784329346	187.309015239014	161.234433305298	134.337114553711	111.157135009766	90.5590454129639	69.516128412964	49.7315579005128	32.9085077663574	20.7501519012451	13.634547559082	10.4262454793701	10.5581597812501	13.4632045838624
301.066019470215	253.623367927246	213.152233671875	179.652616704102	153.124517023926	133.567934631348	121.828645629883	117.906650019532	120.53328364502	128.439882351074	140.357781982422	163.352935978027	198.271120441406	234.513405214111	261.480860137695	268.574555053711	244.665085196045	196.818404003662	141.728618625733	96.0898362114258	76.5961639099124	93.5151095449223	135.717268350342	187.801378590577	234.36617853003	260.010406433106	258.728190274903	240.787037879151	215.195757283203	190.963156524414	177.098043640137	176.978527945801	184.598737416504	194.891508079102	202.789675960449	203.226077087402	195.063532260498	181.680150795166	164.7817014906	146.073953145996	127.262674560547	105.993083511841	81.1280008004151	56.1995997598878	34.7400537238769	20.281536026001	13.8490757082519	13.0878905482178	16.4604369829103	22.429171449341
279.269270217895	250.362599266357	224.894101105957	202.863775736694	184.271623158569	169.117643371582	157.112697924805	148.256786818237	142.983617728272	141.726898331299	144.920336303711	157.417569759277	178.92946024707	202.175550596435	219.875383636718	224.748502197265	208.32767094165	175.466527983642	138.865926327881	111.226718979004	105.249758941651	131.42630761084	181.289129650147	239.101332967041	289.126025468995	315.626315063477	311.772420928711	288.055604459717	254.72053688916	222.011889449707	200.174333374024	191.253898023438	188.420802576172	188.606002990234	188.740455223633	185.755115234375	180.533329118896	175.121126238525	168.193487448608	158.425393604492	144.491825561524	122.740291755493	94.0541382828369	63.9121024898683	37.7929217229003	21.1753333282471	15.8717139371338	18.2295719853516	25.5303425260621	35.0554606124269
250.994036193848	239.672253708496	228.612105776367	217.813592397461	207.276713571777	197.001469299316	185.831692333984	173.767382675781	162.542791193848	153.892168757324	149.549766235352	152.06189997998	160.272402745117	170.361800002685	178.510617224609	180.899379882812	171.823029777588	153.827883260986	135.471527632568	125.311550191895	131.905538238525	165.541644853028	220.514811835694	281.392809565674	332.743408422119	359.13437878418	353.1489420625	325.075251337646	286.038474493652	247.163779414551	219.576333984375	204.402864191406	194.226591446289	187.357426766602	182.105281169922	176.780065673828	173.741772131836	174.117126532227	174.366141094727	170.948828039063	160.325199584961	137.786944679199	105.694055175293	71.1089976530763	41.0942386923828	22.7122448730469	18.5445704035645	23.8829042307129	34.8549150417482	47.5882715239259
221.554992675781	222.087070922852	220.969551391602	218.202434082031	213.785718994141	207.71940612793	198.542336303711	186.254509521484	173.047664550781	161.113540161133	152.64387512207	148.349777099609	146.770086914063	146.838143066406	147.487284057617	147.650848388672	143.764326782227	136.538826904297	131.321112670898	133.457947998047	148.296096801758	185.496251953125	241.493904174805	301.798014160156	351.917542602539	377.361450195312	370.49307043457	340.973096191406	300.25652722168	259.79836328125	231.053604125977	215.173447753906	204.521227661133	197.370146850586	191.993408325195	186.664215087891	184.000458526611	185.153336639404	186.19601234436	183.20164855957	172.243408203125	148.119316818237	113.447265792847	76.0302168121339	43.6711315612792	24.1729717254639	20.7097532653809	28.0795017242432	41.5211931610108	56.2738036346436
182.732256515502	188.958281839599	193.205651162109	195.474364483032	195.764421802368	194.075823120117	189.543198262207	182.166547228638	173.243925280518	164.073387678955	155.952989685059	147.953064805664	139.208242866699	131.11302360791	125.061906769043	122.449392089843	121.435848911132	121.091610739746	124.176123564453	133.448833374023	151.669186157227	186.999314748047	237.599588487305	291.226808124023	335.637774407226	358.589288085937	352.797193789062	326.423624350585	290.394812827148	255.63699227539	233.076395751953	225.422557545899	225.391322286133	228.918388539063	231.939454871095	230.390219848634	225.249425789063	219.226606981446	210.853649949707	198.662441217774	181.18486730957	153.448239875488	116.43130123291	77.5930839062501	44.3926204199218	24.2889432983398	20.9196443924561	29.3120353526612	44.009728402527	59.5563357656251
130.982710861206	139.929393345947	147.544869282226	153.829138670043	158.782201509399	162.404057800293	165.129806578613	166.95944784436	167.240333043701	165.319813622803	160.545241027832	150.162529458496	134.606777950684	118.009115204834	104.500669921386	98.212570800781	99.0954861120603	104.395330054931	114.18610022583	128.541794221191	147.536409637451	176.960746116699	216.765471927978	258.264387608154	292.771293694091	311.599990722656	308.304434287109	288.67542402954	262.382026560058	239.093308488769	228.478336425781	235.98484603125	255.166792898438	277.85257353711	295.870584457032	301.04922216797	291.280942434327	272.01348091626	246.408153967163	217.62627794043	188.829169189453	155.782864160766	116.379818618774	76.9709778936768	43.9072873156737	23.5396922149658	19.9461716795654	28.8927621560059	44.2624950122682	59.938401616333
78.6361804351803	87.9735590466305	97.128385936279	106.100661104126	114.890384550171	123.497556274414	133.854308610595	145.960641558716	156.918356618164	163.82925528833	163.795139068604	152.470375526855	131.787096996826	108.263752126709	88.4187895646971	78.7706579589843	80.8168079516601	90.2116071105956	104.708879472656	122.062449074707	140.026139953613	161.816767303711	188.93178176709	216.545960552246	239.834080867676	253.970919921875	253.5262103125	241.716767233886	226.68799178955	216.585285083008	219.554048217773	244.07494995752	284.717722899903	328.761363899415	363.484869810547	376.167237487793	361.184952233643	327.018682811768	282.103701268432	234.875279649902	193.768690002441	155.556942119751	114.616521304321	75.7879128656006	43.911602113037	23.8280743560791	19.9607623218994	29.0826758041992	44.5586657122194	59.7535829552002
38.0224899597167	46.0639325463866	55.0973813085936	65.1228362463378	76.140297359619	88.1497646484374	104.26885171582	124.497558561768	144.159464781738	158.578149971191	163.077193725586	152.368807479492	129.570604835937	102.614268643066	79.4314817490234	67.9539270019531	70.673383996582	82.3020641674805	99.1022981225586	117.336416469727	133.266749816895	148.003599553711	164.038745274902	179.706734895996	193.342116332519	203.2794375	204.973940249023	199.535925969238	193.782531884766	194.530895219727	208.598153198242	246.907506072266	304.914195692383	366.233421680664	414.48038365918	433.27028125	414.051398958252	367.746937035889	307.184468725219	245.191567268555	194.595805908203	153.20422619812	112.465112643433	75.6679029132081	46.1020346765136	27.056945602417	23.1348435146485	32.1427699671631	47.1774132243654	61.3354615506592
21.4714641571045	27.1736674499512	34.5930355834961	43.7295685577393	54.5832663726807	67.1541290283203	84.9255832519531	107.897629043579	130.845126312256	148.542934967041	155.765914916992	147.350029785156	126.778706298828	101.797999023438	80.153962524414	69.5926513671875	72.7387838134766	84.4283234863282	100.724192993164	117.689314941406	131.386611938477	141.957464111328	152.02658972168	161.381918579102	169.811380493164	177.102905273438	179.159042480469	176.121172241211	174.135470214844	179.348112060547	197.9052734375	241.697151123047	306.626294677735	374.857408935547	428.555198730469	449.884368896484	428.970226379395	377.702967956543	310.894633209228	243.35726171875	189.902893066406	149.158468841553	111.24929598999	78.2349621276856	52.1750548706054	35.1291618347168	31.6398424530029	40.3340383148194	54.397910270691	67.0176191711426
38.1845870056157	39.3276517480472	42.4025634558108	47.4093221289065	54.3479277673341	63.2183803710938	76.6610533112792	94.6759465878905	113.302500144287	128.580153923828	136.548347869873	134.023078741699	123.6447199104	110.189276237061	98.4327525827641	93.1511538085942	95.4209138808598	102.058029558838	111.447849893067	121.975723934082	132.027000732422	142.694823739258	155.055626920899	167.469695100586	178.297313101563	185.898765747071	185.858927161133	179.270940794922	172.757495462402	172.941279977539	186.444983154297	224.131096896972	281.584495329589	342.511440595703	390.618194838867	409.611020202636	390.489479723144	344.116065304687	283.991432393065	223.616236434081	176.491132873535	141.794685144043	110.526456281738	83.9186011376954	63.2032745629884	49.6126314086916	47.3278773193362	55.5275757275394	67.9399181665042	78.2930961694338
79.9419753570562	73.87711637085	69.7651781359867	67.6061606524661	67.4000639202883	69.1468879394532	73.7738303220215	81.2808910679931	90.2772737592771	99.3721819777829	107.17481930542	114.059818036621	120.954375783447	127.296544104248	132.524374557373	136.075918701172	136.004061154297	132.683434211182	129.034710943848	127.978564424317	132.435667724609	145.924864274414	166.499038692383	188.879925833985	207.789260554688	217.948777709961	214.065982035157	199.659716959961	182.668725381348	171.031750196289	172.687534301758	196.066252229004	235.875408713378	279.469741958007	314.203990166015	327.432891540526	312.549196475341	277.983079501708	233.64541502893	189.447077466308	155.298941223144	130.823706808471	109.414124616089	91.6361438824464	78.0557138439943	69.2387837371829	68.7513299835208	76.2160530920413	86.2839884304813	93.6061713665774
132.941403244019	118.784729332276	106.500057581787	96.0873879925539	87.5467205645753	80.8780552978517	75.0090891457519	69.9398221082763	67.278708755371	68.6342036569822	75.6147613830564	92.5466932231444	118.357696130615	146.558303171143	170.659047410401	184.170461914063	181.876365916016	168.103070705811	150.674847432617	137.415967245606	136.150701293945	153.122891572754	183.116357315918	216.765335530762	244.70406322461	257.566777404785	249.114091871094	225.589848618652	196.353126947754	170.763006158691	158.178565551758	163.971799438476	181.903321618652	203.915140625	221.949264990234	227.94770324707	218.327308796874	198.460075951171	173.72072460791	149.483974665039	131.124546020508	118.683011193848	108.576223586426	100.743324418945	95.1234549121095	91.6557562866212	93.1320231719973	99.5928280877687	106.850479089661	110.717284233399
183.380644699097	162.01315864624	142.426379750977	124.620308013306	108.594943433228	94.3502860107422	79.112004644043	62.8800993331298	49.8160667307129	44.0814034895019	49.837606262207	74.5701498544922	115.504703164551	161.413053983887	201.066990104004	223.238299316406	220.425968448242	200.115472305176	173.558330646485	152.006063231445	146.710189819336	165.764211490234	201.667115071289	242.278648942383	275.458561483399	289.066601074219	276.3371414375	245.36368365332	206.294667137695	169.278531306641	144.463715576172	134.316920844726	132.072520834961	134.030464199219	136.490699589844	135.753175659179	131.001748848633	124.70312005664	118.081504621094	112.361117879883	108.766175170898	107.81007565918	108.676675786133	110.595876804199	112.79757996582	114.511686523438	117.691779611206	122.851258394165	127.059748171082	127.386874240723
217.457473754883	191.52507232666	167.363322601318	144.972224578857	124.351778259277	105.501983642578	84.8277516784668	62.3290823669433	43.3986092834473	33.428966003418	37.8127861022949	65.2166334838868	112.0454190979	165.299297088623	211.978421600342	239.082946777344	239.041009033203	220.519172271728	194.875231872559	173.466983215332	167.652221679688	185.324129882813	218.910844238281	256.572590820313	286.469595703125	296.762084960938	281.06901550293	247.283569946289	204.977312927246	163.721809082031	133.088623046875	113.57079876709	98.7872931518555	87.9985402832031	80.4649742431641	75.4470291137695	73.7504487915039	75.8682772216797	80.5918985595704	86.7126969604493	93.0220565795898	100.642377563477	110.379403808594	120.549535095215	129.469171203613	135.454711914062	139.652422027588	143.184701690674	144.332153701782	141.375380859375
230.583987548828	204.047980024414	179.270557756348	156.251720744629	134.991468989258	115.489802490235	94.4540162739259	71.8841103403322	52.7191421499026	41.8981691630862	44.3602488403322	67.1622603935548	107.011498849121	153.32264538916	195.5103811958	222.989387451171	231.506772362304	228.119415141113	219.206653477051	211.147825059571	210.322267578126	221.292814971192	239.806575445801	259.019298094238	272.086732008789	272.164626281738	254.634631166992	224.059580603027	187.366999208984	151.484411604004	123.339342407226	102.523144777832	84.4174689697264	69.6352852441404	58.7895638623045	52.4932750854491	51.8144701342772	56.3445021679686	64.4812943554687	74.6227698657226	85.1668518676757	97.9881925312501	114.154843077149	130.854825250488	145.276160796387	154.606871459961	159.251523523926	161.084769158203	159.499758938721	153.889643441406
231.961670059204	207.606769730225	184.935299910889	163.947260601196	144.642651801148	127.021473510742	108.827348522705	90.0602768370363	74.1048242646487	64.3455566164554	64.1670397033694	77.0160668813478	100.636260943115	129.857431854736	159.509389582275	184.421944091796	206.231164914062	228.383845405029	248.425881268555	263.903168208497	272.361601928712	272.686729518067	266.514620507324	255.516954263183	241.365410152343	225.731667541503	206.811398583984	183.490150368652	158.474414665527	134.470683244629	114.185447875976	96.8611706640625	80.693523762207	66.8188140136719	56.3733482617188	50.4934333496094	49.7418581030274	53.3610846264649	60.5069296813966	70.3352100292969	82.0017424316406	98.2225356564943	119.560378529541	141.941257898682	161.291160611817	173.536073516846	178.341202282593	178.422555677124	174.282325197205	166.4227023396
228.472375579834	207.110176967773	187.418041629639	169.39596956543	153.043960775147	138.362015258789	124.501219387451	111.461573161133	100.516447023194	92.9392114169924	90.0032367858888	90.7638785239259	94.3722230021972	102.245237129638	115.799887815185	136.453141967773	172.536259651367	223.10459626001	275.661261697754	317.709365868653	336.752018676758	325.270621192383	291.596433479492	247.007353932617	202.781280946289	170.196112915039	150.611942104492	136.510169584961	125.850656958008	116.593265825195	106.697857788086	95.4003090673828	84.060711928711	73.8252520410157	65.8401150732423	61.251486694336	59.6710204345704	60.3345925146485	63.8247226391602	70.7239305126953	81.6147358398438	100.132993502442	125.890357030762	153.433044102051	177.307272393555	192.05925958252	196.565098649414	194.460644476074	187.431757591797	177.164298525879
226.997958404541	207.466937260742	189.779275477295	173.934973054199	159.934029991455	147.776446289063	138.029099830811	130.691990616699	124.914801821045	119.847216618164	114.638918182373	104.391520897949	89.6719026486816	77.8276418581543	76.2063169499511	92.1555063476561	139.744129537109	214.073800902588	294.041141215332	358.542771246582	386.475311767578	364.809237663086	307.613468418945	234.432291708008	164.809995203125	118.290866577148	99.0488860791014	94.0545285937499	97.0468237475585	101.764801166992	101.947490478516	96.9559926293945	90.9642878686524	84.9307247753907	79.813651928711	76.5714179077149	73.7403648657227	70.68159375	69.5905913305664	72.6628443774414	82.0938396606445	102.507152632324	132.439125445801	164.954394922852	193.117597885254	209.993371154785	213.566852970215	208.461618783691	197.69996123706	184.304172972168
234.420272827148	213.585786132813	195.079494018555	178.901396484375	165.051493530273	153.52978515625	145.96446081543	142.355520507812	140.260680053711	137.237655273438	130.844161987305	113.884819580078	87.9878175048828	63.9462266845703	52.5531180419922	64.6015625	117.17684753418	203.083592529297	296.693866271972	372.379737548828	404.513275146484	377.067326599121	307.127179382324	218.733562194824	135.927203735351	82.7488327026367	65.1348548583984	67.0581177368164	79.6140126953125	93.8979310913086	101.005264282227	100.343653991699	97.8495059814453	94.4113576660156	90.9177464599609	88.257209777832	84.0882991333008	77.81865625	72.9604538574218	73.0258646850586	81.5270614624023	104.132599609375	138.501030639649	176.12952142334	208.515238830566	227.155349731445	228.99010559082	219.688061828613	203.838841247558	186.032066650391
253.120103515625	225.368429887695	201.176597016602	180.544604902344	163.472453544922	149.960142944336	142.499757594726	141.091297496094	141.996635907227	141.477646086914	135.796201293945	117.406110444336	88.7994580322266	61.2955306835938	46.213615024414	54.872997680664	103.939813084961	185.86787015332	275.657967236816	348.310902686523	378.827474853515	351.396091023925	282.68288563037	196.405247743652	116.28056643457	66.0262307739256	51.9705579814452	58.3019553432617	75.5279470297852	94.1560572114259	104.693810058594	106.652906414063	106.361663497559	104.552530044922	101.957954791992	99.3103864746096	93.4152004052737	83.7840974267579	75.2090145703125	72.4818888671875	80.3946573486328	105.984804231446	146.057704828125	190.057132813477	227.426861862305	247.610665649414	246.067506007813	229.834867154297	205.724306339355	180.547380813476
278.509547607422	239.54237817627	206.030256094971	177.973181363525	155.371153981933	138.224173950195	129.932676193603	130.496660712158	134.81547511792	137.788467022949	134.314984039307	117.631509772949	91.1384791491699	64.9811667590333	49.3048471936036	54.2547950439454	93.8183108808593	161.231878310303	235.514546476074	295.685364521972	320.763381591796	297.285699158202	239.239617791992	166.819485284179	100.219649425781	59.6344580078125	50.8809125478516	60.4961145185548	79.7545616435548	99.9307516464845	112.299182250977	116.67346146875	118.870590817383	119.170158279297	117.851751836914	115.194959472656	106.96213019043	92.9668720019532	79.5656614013671	73.1149748828125	79.9712889404297	108.872042123047	155.579583434571	206.987755051758	249.990399151368	271.481357910156	265.036627323975	239.39364594165	204.188419769409	169.056954813476
307.017428100586	256.255071542969	212.853621608887	176.81307829834	148.133441611328	126.814711547851	116.974533731934	118.612908163574	125.553366406738	131.619440025391	130.634660583496	117.317513754883	95.7856451635742	73.9613262988282	59.7668286499024	61.1244237060548	88.1542417583008	135.574768480469	188.205808436035	230.867166188476	248.378646301269	230.709346466796	187.979396976074	135.235151290527	87.5229628715818	59.8891851806641	57.2148542490235	69.4690677690431	89.3302716938478	109.476911976563	122.587434570313	128.770899266113	132.908342095215	134.836173371094	134.390803407227	131.40864251709	120.678522736817	102.309503857422	84.1183378247069	73.9217765844727	79.5365720825195	111.331108587403	164.094218135254	222.273324323242	270.315850748535	292.669221008301	281.048495294434	245.822057875488	199.417318463623	154.261686770996
335.072567993164	275.653950532227	224.859843913574	182.690248137207	149.145163203125	124.224589111328	112.33664732959	113.48133785791	121.046478494629	128.419887038086	128.989381286621	119.220618579102	103.521720383301	87.194200690918	75.5395734936524	73.8593527832032	88.289506553711	115.295692144043	145.673957562988	170.220350819336	179.730919921875	167.640228414551	140.084244291504	106.911122236816	77.9690169345702	63.1060830688477	66.3213187763672	81.0492876010743	101.291492337891	121.049435781738	134.324620727539	141.310799916504	146.006971485352	148.122506322266	147.36677531543	143.449149353027	130.513812292481	108.754516875	86.954987314453	73.898947824707	78.3701226196289	111.898798927735	168.629160606445	231.265776812988	282.51321670459	305.076049438477	289.254135674316	246.577762640625	191.5971393479	138.86247480664
359.103790283203	297.886455688477	245.262073364258	201.230643310547	165.792165527344	138.946640014648	124.730334106445	123.143247802734	128.130980102539	133.639130004883	133.613296508789	126.09732043457	115.127469116211	103.637981323242	94.5630958251953	90.8370513916016	95.5660061035156	106.79380078125	119.861198303223	130.108961547852	132.877853393555	124.051540466309	106.736180847168	87.1062745971679	71.3363217773437	65.6008224487305	73.5492418212891	91.0652465209961	112.67463873291	132.90322064209	146.276794433594	152.658743530273	155.69853314209	155.601088134766	152.571333374023	146.814193725586	132.417433105469	109.244434936523	86.1635533447264	72.0431424560547	75.7515563964844	109.111908447266	166.211962524414	229.317048706055	280.692497070313	302.603637695312	284.80457421875	239.118419921875	180.914019348144	125.560217041015
377.658074707031	326.196723740235	280.999707753907	242.067026748048	209.398680722657	182.994669677735	165.192321281251	155.991635533204	151.886620931641	149.37128597461	144.939639160156	138.407160876953	132.111178792969	126.328472325196	121.335820890625	117.41000390625	115.547804666993	115.564703561524	115.965525647461	115.255095982422	111.938239624023	103.142568779297	89.8648667431639	76.413715205078	67.0976958544921	66.2253903808594	77.8983113095704	99.2440708476564	124.110400207032	146.34503059961	159.795693237305	163.313838049805	161.0009775625	154.579936880859	145.773541110351	136.304615356445	120.982813262695	98.6595847587888	77.1204493793942	64.1509266591795	67.5365361328123	98.3050148110352	151.266016337402	209.8779351958	257.599165870117	277.888102844238	261.04952030664	218.111155268066	163.6158464458	112.106432557129
393.116205932617	360.486460991211	329.930646845704	301.448763496094	275.040810942384	250.706789184571	227.915064107423	206.665635710938	187.755955167969	171.983473651367	160.145642333985	154.312475780274	153.952339875	155.960212771485	157.231072623047	154.659897583008	147.340301686524	137.342299498047	126.025469964844	114.74939203418	104.87364465332	94.2645163769531	82.0156212402343	71.3275264111328	65.4007990576172	67.4360063476563	82.4692367802735	108.366778910156	137.57449998877	162.538267267578	175.703947998047	174.365696734863	163.559601977051	147.344431892578	129.778954649414	114.921938415527	98.9103299321287	79.038283753906	61.1003797690427	50.8911978657225	54.2053179321288	80.4535878168945	125.77295426123	176.047145492187	217.159889736816	234.994915222167	221.22162343457	185.250862222656	139.578529356933	96.7005226079099
407.657714355469	395.889462348633	381.645793950196	364.926709160157	345.732207978516	324.062290405274	296.343471756836	262.575752033203	228.119358259766	198.334517461914	178.581456665039	173.123952811035	178.388521216309	187.979496468018	195.501213153321	194.558005859375	182.597400773194	163.88317483667	142.244038769287	121.508703290527	105.505879119873	92.6184540234375	80.2939541882324	70.9580479650879	67.036403704834	70.9546897583008	88.7624863447266	118.842681230225	152.120904085938	179.522784583008	191.973952392578	185.065657671875	164.847480640137	137.932546061523	110.933978700195	90.4649033203123	74.3098409833983	58.0600418466795	45.0387243178709	38.5691068046874	41.9744077148437	62.5557609672852	98.097687623535	137.648486805175	170.256457633789	184.969899230957	175.296319534179	148.536852462402	114.430236109375	82.7152085688475
423.462130371094	427.539522719727	425.73605237793	418.051719345703	404.486523623047	385.040465209961	353.922453401367	311.132488197266	265.357205655274	225.283241833008	199.597232788086	194.152279635742	203.157291670899	217.832617220703	229.398604612305	229.075602172852	212.973005538086	186.943915823242	156.824239574707	128.449883338867	107.656753662109	93.4054524829102	81.8053754370117	74.4156196166992	72.7952821142578	78.5034600219727	98.2785281142579	131.08108832959	166.803578506348	195.33843648291	206.578100097656	194.665058947266	166.337687806152	130.382252279297	95.5850179716795	70.7322504882812	55.2912042861328	43.404368961914	35.8708628300781	33.4898042050781	37.0603114013672	51.6096677646485	76.6051277519531	104.505766344726	127.770658524414	138.858879272461	133.249044537109	115.968437664062	93.7991347309568	73.5232118154296
442.708984375	450.570437011719	451.792325439453	446.374649658203	434.317409667969	415.62060546875	384.096918212891	339.746347900391	291.849872802734	249.688471191406	222.543121337891	216.708143920898	225.996220092773	240.965868835449	252.175609130859	250.183959960938	230.121019592285	198.281108703613	161.96907989502	128.489785766601	105.148078918457	91.8265825195312	83.6553948364258	80.8105811157227	83.4682066040039	91.8043365478516	112.517830200195	145.491310729981	180.676489257813	208.025076904297	217.488784790039	202.415238647461	169.503297729492	128.7315234375	90.0784771728514	63.5227203369141	49.964277709961	42.7507750244141	40.5321751098633	41.9584407958984	45.6795349121094	54.6134417114258	69.6601859741211	86.4427913208008	100.58428137207	107.707679748535	105.055234375	95.5449295043945	83.3133932495116	72.4972537231445
466.394939941407	461.858208007813	453.569013476562	441.527356347656	425.733236621093	406.186654296875	378.861148208984	343.756718357422	306.913056491211	274.369854359375	252.166803710938	245.468254901856	250.247746766114	258.758753769776	263.254750378906	255.98921105957	231.466306648193	194.850387500732	154.385197362549	118.314479979004	94.8819790954588	85.4065502856444	84.3923643859863	89.8611380358888	99.8345878747562	112.334430541993	133.169632480469	163.659049263916	195.089231228028	218.746728708496	225.918092041016	209.829804239258	176.290831746094	135.461450041016	97.5019346035157	72.5725609130861	62.9042675756839	61.7235376049809	65.6839630920415	71.4391361279303	75.6426488037115	79.1318840925298	84.1377806003421	89.4042638674318	93.6752594340821	95.6946928405761	94.1968123217773	90.0190008508301	85.0598860754395	81.2180956433107
493.066976806641	464.646972436523	438.005514282226	413.14260234375	390.058236621093	368.752417114257	349.251870608398	331.556597103515	315.626506421875	301.421508385743	288.901512817383	280.892154134278	277.420159121582	274.247076153076	267.134453602539	251.84383984375	222.572930965088	182.147361384033	139.270586968017	102.646063584472	80.9772471008299	77.3446419384765	85.9459441857911	102.160397210694	121.367244381104	138.945729064942	159.23362288086	185.311430250244	210.672493745117	228.8101559375	233.217759399414	217.407863665039	185.718240353027	147.880050162109	113.624453791016	92.6826119384768	88.7046019702152	95.2029834204106	106.702640240479	117.728456381837	122.805315795899	120.499572572999	114.461304078858	106.840979177979	99.7890667348634	95.4560356140137	94.0234877563477	94.0577772521973	95.2865011901857	97.4372566589358
521.230099609375	463.622726123047	414.47022734375	373.772603271484	341.529853906249	317.741979248046	307.277662384765	310.136903316406	319.016677411133	326.61396003711	325.6257265625	315.964777765137	302.49979673291	285.361582299072	264.680933296875	240.58864855957	207.303596974365	164.738579319092	121.565292262939	86.4554324750975	68.0806966247558	71.3537982495117	90.4936062365724	118.131050279541	146.897060072022	169.422565307617	188.175941584473	208.069902440186	225.401884477539	236.469324299316	237.569658508301	222.879005724609	194.865741546387	162.265688043457	133.814667285645	118.248501342774	120.502471412354	134.752696114502	153.596253652955	169.630222231446	175.451680053711	167.369305225464	150.318378944214	129.835884051392	111.458803388428	100.724119796753	99.3123757678223	103.532249407349	110.86292697815	118.783594743042
549.389312988281	463.471464892578	392.331552148437	335.969574755859	294.385532714844	267.57942602539	264.947100511719	286.488556173828	318.110024275391	345.717736080078	355.217922851563	343.671061941406	320.472999173828	290.033018521484	256.760403957031	225.064439453125	189.521009107422	147.190590271484	106.209356798828	74.7134825429686	60.8391413574219	71.1469599902344	100.212822539063	138.195788881836	175.254918896485	201.549272460938	217.462728774414	229.555914584961	237.25301109375	239.978199501953	237.155661010742	223.972819217773	200.813553322266	174.896727927734	153.441207637695	143.665857055664	151.435066420898	171.936259331055	196.372850427246	215.948254350586	221.865885742188	208.393880122559	181.396627730957	149.471925286621	121.217569508789	105.231357116699	104.840591445313	114.313408015137	128.658851823731	142.885967868653
576.049621582031	468.879184570312	380.957888183594	312.285732421875	262.862717285156	232.688842773438	234.268761962891	267.602474853516	313.933001831055	354.50336328125	370.556579589844	356.995942810059	326.326106018066	286.192131134033	244.239080078125	208.112014770508	173.087871795654	134.069943206787	98.1428241271973	72.3911096801757	63.8993949890137	80.4370679321289	117.281065093994	162.777304656983	205.271704803467	233.11018371582	244.560124633789	247.390915435791	244.201481262207	237.590747253418	230.157638549805	218.418892944336	200.641893676758	182.051534057617	167.872707397461	163.330307006836	174.639577514648	198.317256713867	225.040477661133	245.486373413086	250.332077026367	232.226095336914	197.383672973633	156.832049682617	121.598465209961	102.710159301758	105.38524987793	122.272243774414	145.543964111328	167.373234008789
602.052868164063	481.609465615235	382.733634628906	305.425375205078	249.68468734375	215.511571044922	216.9144374375	253.893286521484	305.435501603515	350.528465990234	368.159562988281	351.670875799804	315.070815553711	268.346257446777	221.484076675781	184.4711484375	153.947415422363	123.254960832519	97.4338706323243	81.524230786133	80.5661272583011	103.034507603516	145.569314512208	195.458126652344	239.988522691895	266.448081298829	270.693990486817	261.201197810547	244.183921249512	225.856378783203	212.432788391113	202.392845318359	191.593737578613	182.315922304199	176.839856627442	177.445997680664	189.906011697998	212.699593924561	237.169245009155	254.657465600586	256.506756347656	234.079782019653	193.148208850708	146.668039686889	107.595277374267	88.8859247589109	98.3913308669433	127.474160467652	164.357390021851	197.263995990357
628.395716308594	498.538310810547	391.413191826172	307.020359355469	245.359813398437	206.431553955078	204.878408953125	240.700378392578	291.933220381836	336.612693029297	352.774554443359	332.372570145996	290.049568064941	237.874899917236	187.917917419921	152.247972290039	129.524503699951	111.701277171631	100.789133946533	98.7989152661135	107.741462371827	136.463985156739	183.625922793213	235.956460441651	280.184783262452	303.040076416016	297.553566211426	272.572462541748	238.549925943359	205.939116952636	185.193196105957	177.40828380664	175.615606363769	178.170983172363	183.430233627442	189.749177124024	201.809575291748	220.707548533936	239.420454406128	250.925650463867	248.200494262695	221.519741455688	175.565153672485	124.924597433471	84.1859392590328	67.9370456695554	87.3407576862794	132.67183096228	187.186003965699	234.139015164673
653.815401855469	517.020349467774	403.41996100586	313.014236469727	245.803175859375	201.786779174805	195.652990460937	227.401809717773	275.00132087793	316.419607874023	329.624754638672	305.503842705566	258.744816119629	203.017052580322	151.989929787109	119.332825439453	105.904291053467	102.591408162842	108.106349493408	121.161287770996	140.468395721436	175.009922299317	225.644419020752	278.898512453858	321.298829166748	339.371995727539	323.300059821289	282.065270402588	230.394555943847	183.01484491748	154.653065795898	149.201780788086	156.843037579101	171.737992855469	188.047803303711	199.933625610352	210.665257789307	224.135262049561	235.438941370239	239.671598730469	231.928537109375	201.725226918335	152.331466171264	99.4740492510985	58.8797705407712	46.2754244232176	76.0660606340334	137.767149584595	209.771116671509	270.470387291382
677.049160644531	534.410210898438	415.177343398438	319.350558144531	246.929855136719	197.915234375	186.730495912109	213.375639748047	256.214965803711	293.612774	303.933364257812	277.467510335449	228.639012285644	172.011709470947	122.149441253906	93.6160469970703	89.1719319079589	99.1078697448731	119.283252696533	145.55747295166	173.789922698975	212.95674073877	265.818332278565	318.91048911792	358.769003056397	371.929665893555	346.094679330078	290.24018216626	222.812871851074	162.259445833496	127.0266015625	123.509908641601	139.411568771484	165.138227546875	191.0965305625	207.693123413086	216.788048684082	224.776875979004	228.869541419678	226.27598112793	214.206131225586	181.875491680908	131.144105079346	78.1887214685059	39.186090895996	30.3129634094238	68.3997700083011	142.662010660889	227.854038867921	298.730208130127
696.834228515625	548.062524414063	423.108740234375	321.972875976563	244.654931640625	191.154907226562	175.603239257813	197.999927734375	237.149317871094	271.855754882813	280.923583984375	254.666389892578	207.214609130859	153.097864624023	106.845779296875	82.9879760742188	85.4125806884766	104.433177856445	134.217578979492	168.933595458985	202.749038696289	244.588862182617	298.341191650391	350.618596862793	388.033647583008	397.198913574219	364.098632751465	297.657758605957	218.899934265136	148.848802856445	108.528007507324	106.069239746094	127.456737487793	160.492963439942	192.980380310059	212.721450805664	220.492937469482	224.426531829834	223.357090072632	216.119468383789	201.548522949219	169.149789016723	119.700029129028	68.9409404144288	32.6142200012206	26.4615650177002	68.1744161071781	147.258308517456	237.17608128357	311.390573440552
712.131366210938	556.393895708008	425.208113007813	318.574018110352	236.491611015625	178.960891723633	159.784565746094	178.962633083008	215.791035466797	249.565714629882	259.582612304687	236.959796034179	195.499971330078	148.52603687793	109.360891363281	91.3274334716799	98.5743431425784	122.219687918946	156.040447891602	193.813603151368	229.316133789063	271.273976643555	323.835811654297	373.912733562989	408.415837111328	414.256217041016	376.600028853027	304.17320938623	219.22652538916	144.010743610351	100.77663079834	98.6219843603515	122.712959797363	159.402860998535	195.044991853028	215.99265625	222.104310918457	222.477753265625	217.325298197998	206.85926062207	191.291955444336	161.2803495354	116.682899624267	71.5141554050295	39.7886665717774	35.5209828186037	75.3338011303716	149.884088377686	234.237799083252	303.460887769775
723.782416503906	561.167905239258	423.859860898438	311.858283481445	225.163172988281	163.774529418945	140.946266076172	156.678382959961	191.090010116211	224.30027759082	236.428315429687	220.079184188965	188.506797171387	152.803563542725	124.06189246875	113.374193115235	124.600449653565	150.345722639893	184.820035817139	222.233412928223	256.795877716065	296.822469649903	346.173172901123	392.375428265869	422.956676540283	425.444358520508	384.824728958984	309.412827324951	221.729271489746	144.294679324707	99.6296687011719	97.3437608984375	122.423210668945	160.45373609375	197.021055253906	217.710886230469	221.4121760354	217.734445947998	208.344275450317	194.908244024414	179.092931152344	153.481004388061	116.96141074353	80.6601488878176	55.7032174899904	53.2166152191164	87.3229048791508	150.604754024048	221.878318447876	279.959753944702
733.34623828125	564.759644467773	422.073041665039	305.286429873047	214.399809091797	149.413179321289	122.818322375976	134.615238255859	166.066254239258	198.433697604492	212.979895629883	204.235582371094	184.692539642578	162.55466636084	146.025861442383	143.310023803711	157.568741600098	183.332748887207	215.859663432129	250.407103001953	282.23268536377	319.182806182617	364.41905361377	406.171834159668	432.671554322754	432.148620605469	389.840569917969	313.593797925293	225.551999262207	147.858868563476	102.658100463867	99.621253972168	123.985865998535	161.244598029785	196.890111552734	216.415068054199	217.929952660889	211.106324381592	198.778455526245	183.780618404785	168.947085327148	149.153407660278	122.510070530884	96.70374688855	79.4211096828615	78.3488318634035	104.226024053955	151.92823762146	205.346806630249	248.373065144653
742.381690429688	569.544204853516	422.856713066406	302.319215068359	207.931710859375	139.694200439453	109.130716773437	116.241259861328	143.739780255859	174.340228509766	190.756555175781	189.640018594727	182.514651731445	174.403567074707	170.329877113281	175.316694335938	191.55706036084	215.702233528809	244.462651412598	274.548751584961	302.670971618652	336.303451222656	377.639232015137	415.467104432617	438.575858911621	435.754285888672	392.715388578613	316.93330669043	229.838535401855	152.861569890625	107.432905334473	102.841148193359	124.799301682129	159.37445611084	192.633701789551	210.64412902832	211.171060635498	203.503103071045	190.992272122436	176.990583577148	164.850053222656	151.699213437622	135.303387030396	119.969775432984	110.005580077393	109.71800239563	126.127455355225	156.362471334839	189.892430883179	216.18671454895
752.447631835938	577.896677856445	429.219932861328	306.417396850586	209.489069824219	138.434951782227	103.613431396484	105.024508666992	127.130600585938	154.394124145508	171.277496337891	176.503520874023	180.430586425781	184.974487426758	192.051018310547	203.575973510742	220.643247314453	241.975643432617	265.93232043457	290.872436889649	315.155151367188	346.132869750977	384.899486328125	420.426392272949	441.684978759766	437.646636962891	394.517021789551	319.648539123535	233.732706604004	157.461041870117	111.525062561035	104.390128173828	122.261893615723	152.442319641113	182.233367004395	198.936996459961	200.648919799805	195.834496520996	187.350158935547	178.052339355469	170.797470092773	164.520075805664	157.315868286133	150.783060546875	146.519865600586	146.124496459961	153.111495483398	166.415387329102	180.764358459473	190.886595336914
766.87512109375	593.377931982422	444.806952026368	321.162181225586	222.443619580078	148.651267089844	108.590364706055	102.260912428711	116.455048831055	137.964912486328	153.582641967773	164.288736702148	178.888437640625	195.910995643067	213.885661569336	231.341686279297	247.981722430176	264.786269448731	282.201348349121	300.672980145508	320.647185852051	349.72969025293	387.623146005371	422.918965933106	444.208562859863	440.083349609375	397.267056914062	323.365409558105	238.292811442871	161.963666469726	114.292378540039	102.016312791504	111.859199956543	133.714992328613	157.477642201171	173.041101867675	180.128409333007	185.476929734863	189.502106065918	192.619381318848	195.244198486329	197.665117484376	199.605176317872	200.631535112794	200.311353995118	198.211793090821	194.011888497559	188.000200131348	180.658173845703	172.46725549414
784.624918945313	614.404572924805	467.611732055665	344.246396337891	244.308565771485	167.798240356446	121.574861950195	105.638430552734	109.69978337793	123.469757639648	136.659190551758	152.854980736328	178.916570050781	209.463610562012	239.115754336914	262.492653442383	277.520591455567	287.786466998535	296.400854705567	306.474329210938	321.117465148926	348.461602741211	386.433025564941	422.834723287598	445.46968557666	442.140902099609	400.253602719727	327.939127658691	244.089632121582	167.597271313476	117.354200439453	97.4619123051757	95.3256367739256	104.793134637207	119.712166686523	133.930493713378	149.933916008056	171.823926376221	195.871824382447	218.348909591309	235.526481567383	248.866569083375	260.854972429566	269.2986484469	272.004553976319	266.779645858765	248.772436597413	219.444954964966	186.074432206665	155.938099567749
800.7004375	635.635297924805	492.167896484375	370.298233178711	270.026308007812	191.35212097168	139.0810754375	113.213171405273	106.540303824219	111.854367643555	121.9472578125	143.008281736816	179.842842783691	223.166979844483	263.696731810547	292.148137573242	304.528224436768	307.026299806885	305.631822727295	306.334252241699	315.123047393799	340.740664487793	379.194130827881	417.369761957764	442.153873421143	440.432780761719	400.444278161621	330.930821925049	249.535720778808	173.902283449707	121.673818664551	94.1047483979492	79.4328668320311	75.7765410048826	81.2541379545896	93.984024719238	119.418121056152	158.810848939941	203.984328734619	246.7606808042	278.962025512696	303.050746522705	324.478763591553	339.552501225342	344.578383930176	335.862836212159	304.142523694336	251.879830039307	192.9697568125	141.307305579345
810.105088867188	651.728804223633	513.009068847657	393.945882739258	294.539245898437	214.789158325195	157.623157476562	123.041243352539	106.652109767578	104.064450536133	110.886959472656	135.554668463867	180.995114966797	234.555751151367	283.5840291875	315.427401245117	324.272991419922	318.555831598633	306.995235637695	298.310517393555	301.220990722656	324.978932764648	363.771467615234	403.720179564942	430.946652904297	431.572471923828	394.806702194824	329.901620856933	253.043629553222	180.419129926758	128.214523620605	95.3226427529297	70.9525528950195	56.7650058696289	54.4207534995117	65.5805476074218	97.9337057084959	150.373059920899	211.364633971924	269.374451588867	312.868536499024	345.143965722412	373.89005677417	394.161194124268	401.011762242676	389.496145599365	346.871533699707	276.435003563721	197.300770933349	128.583051550537
807.84228515625	657.3437890625	524.668872680664	409.817536010742	312.789779052734	233.585601806641	173.715260375976	133.178754760742	109.710700805664	101.045714355469	104.918411254883	131.300169677734	181.701245727539	241.164572143555	294.733081665039	327.44970703125	332.023262451172	318.425126098633	297.592076660156	280.460892822266	277.968353271484	299.58846484375	338.030041748047	379.082073730469	408.533550537109	412.173461914062	380.308493774414	322.412652954101	253.025910583496	186.688237792969	137.939605712891	104.493417053223	76.6563577270507	57.8583236694336	51.5292108154297	61.0989151000977	94.8333511962889	150.445921813965	215.537754943848	277.70997857666	324.563720703125	360.072542602539	392.502358947754	415.892827819824	424.283607299805	411.71435546875	363.708850524902	284.240653747558	195.024097839355	117.773515502929
789.127252929687	649.179440341797	525.139227260742	417.006613686524	324.781599619141	248.464185058594	188.613948249024	145.23088919043	117.475640516602	104.508834861328	105.491104858398	131.185095387207	182.150384691895	242.243005453369	295.318990352539	325.234372070312	323.304725322021	300.29269498706	269.224918992431	243.128035265136	235.028681732177	254.500701963378	292.859670674072	335.744822509521	368.79539211499	377.650614135742	353.918836250976	307.173902030517	250.003289955566	194.994478507324	154.734946166993	127.33906834668	104.415192725586	88.7917561855475	83.2971956083991	90.7599478759772	117.635183921875	162.037279158203	214.283477184571	264.691021600586	303.577156005859	335.463382133789	366.804870917968	390.8193697583	400.724626054687	389.738387207031	344.028278756591	268.115802436767	182.749519935668	108.677992941406
757.291050781249	630.796626567382	518.064383564453	419.094321772461	333.886441191406	262.440741821289	204.643119556641	160.493574397461	130.163262501954	113.823340028321	111.644963134766	134.672093085449	182.790625774902	239.434619306885	288.038131785156	312.035221313476	301.271800001708	266.791829114013	223.826440485594	187.606765951658	173.36393734741	190.774272608885	229.683683845945	275.577694154539	313.941826630614	330.261604370116	317.659316987792	285.811282419677	245.034066243652	205.644234037598	177.958351379395	161.607715511232	149.714616047853	142.832107125978	141.513242882326	146.311077453615	160.104083064454	182.523556957032	209.251790794434	235.971076239745	258.363704956053	281.365607036131	307.855254704588	330.428752822264	341.682206249998	334.211719848631	296.663562453856	233.973664158446	163.172621708861	101.291031851562
719.510838867187	607.146565888672	506.456462675781	417.440529228516	340.098765546875	274.431171630859	219.917928128906	176.559035041016	145.134221394531	126.423216216797	121.205748535156	140.350697759277	183.338244537598	233.865069755615	275.627854298828	292.323279052734	272.635954802978	227.434760959228	173.692781343017	128.383099775878	108.478800079345	123.512014922851	162.167355092041	210.146621582763	253.151615390869	276.884137512207	276.076160958984	260.259818400635	237.337150318848	215.210197195313	201.780999511719	198.716362975098	200.748260597657	205.376483818848	210.100824078126	212.421072814942	210.962859020508	207.392988401856	203.773017472168	202.164502744629	204.629000732421	216.338859853515	235.919709099121	255.613025842285	267.660287456054	264.302971313476	237.553994736694	192.585706143676	141.378729551208	95.9136889760741
682.963777343751	583.180476455079	493.327585678711	413.405105014648	343.41303446289	283.351374023437	232.553527795898	191.019495780273	159.749171827148	139.742449787109	131.999223510742	146.810444395508	183.509516541016	226.660012851074	260.825506229492	270.569569580078	244.108658038575	191.733723002442	131.120081768067	79.9430516318363	55.8779498901373	67.8167670478522	103.975958240723	151.017537711427	195.603519702638	224.395918457032	233.715593138672	232.454534252442	226.131453052246	220.265060791992	220.374068725586	230.082015166504	245.709759278808	261.821993592285	272.983410636718	273.758702941894	258.934322186523	232.133806684082	201.177478916504	173.885661365723	158.078676513672	158.942783129883	171.264432893067	187.264237648927	199.162809243165	199.180759521485	182.638868725098	154.723395623536	122.45316985498	92.8470210576171
654.827026367188	563.849576416016	481.689873657227	408.34791809082	343.823709716797	288.117248535156	240.665072387695	201.467181274414	171.368768432617	151.215027099609	141.851150512695	152.640867980957	183.020717346191	218.945104644775	246.368435913086	251.2451171875	222.40137802124	169.200947723389	108.404481964111	56.7726364135741	31.0660667419434	38.7913671264649	68.7747671203614	109.756375457764	150.476300872803	179.674652099609	195.123838500977	204.33045425415	210.635885314941	217.38151763916	227.908737182617	247.121676513672	272.792744995117	297.565743774414	314.084473999024	314.992736816406	292.741282958985	252.234244995117	204.795496826172	161.748912353516	134.418365478516	127.73701940918	134.15562487793	146.274437072754	156.693711181641	158.013702392578	147.857477539062	131.158199829102	111.481269012451	92.3920848388671
638.870638671875	551.713186220703	473.114134287109	403.073482871094	341.591231972656	288.667381591797	244.260634603516	208.370991007813	181.060396492188	162.390796744141	152.424137451172	158.914685161133	181.821142749023	209.512110393066	230.356188271484	232.7219765625	207.784360187988	163.297605695801	112.499385703125	68.6273728271487	44.919239685059	46.1459660053714	63.4824367099611	89.7721822060546	117.858732900879	140.58561920166	157.186396170898	172.432043537109	187.472228706543	203.456619085449	221.534882080078	247.141558677734	279.510203940918	310.489006388672	331.926154540039	335.669836914063	313.674127825196	271.373568260742	220.837046749023	174.13345181836	143.331671997071	132.667072249024	134.093726888672	141.258588470215	147.808609547852	147.390742675781	138.845851051392	126.40929963855	111.819793641174	96.8160382631837
630.309840820313	543.470493769531	465.592286845703	396.675220048828	336.719293378906	285.724506835938	244.596778556641	213.336108541016	190.583619583984	174.980434480469	165.167676025391	166.572205944824	180.099942375488	197.610592728272	210.963864414063	212.01946484375	195.783292330322	167.682208599853	135.207366182861	105.849917609863	87.1010154113766	79.8120049228513	78.9887844572752	83.3543360114746	91.6316415822756	102.543683166504	116.872449499024	135.469285915284	157.161209312989	180.775236589844	205.138384643555	235.863658706543	273.733047513672	310.327043216309	337.22613796582	346.010823913574	329.2509831875	292.559621020019	247.081914219238	203.963039593261	174.348173950195	161.359846620117	157.567939730957	158.288659287597	158.838211294922	154.532801757812	144.977793848755	133.295716897827	120.078526146301	105.918176835449
623.489553710937	535.282518388672	456.768119819336	387.94635800293	328.817232939453	279.380744628906	241.661395198242	215.659184647461	198.337359786133	186.659167423828	177.587854370117	174.00435536377	177.933172531738	185.052903765869	191.042146958008	191.5795	185.992806292725	177.163000574951	166.098317745362	153.806992702637	141.297260345459	125.224257608887	104.915827893799	85.3892657976074	71.6618659177245	68.7509228515623	78.8537497978513	98.6254836916502	124.770154734863	153.991793129394	182.994429077148	217.328659108398	259.191796421875	300.257946222168	332.201213713867	346.695704101562	337.536269314941	310.273505884277	274.215135915039	238.668881512695	212.942464782715	198.897087186035	190.327600652344	184.442202990235	178.449092008301	169.556465515137	157.799261121948	145.038680289673	131.222316601501	116.297763640625
612.754698242187	523.310279404297	444.285421694336	375.680125112304	317.494389658203	269.728215332031	235.442375479492	214.636870100586	202.720539176758	195.102222689453	187.190760620117	179.602058449707	175.396889523926	173.651395621338	173.441718520507	173.844	178.007533919678	186.548225760498	194.742134732667	197.865320046388	191.193840911866	167.817497793458	130.885584551026	90.7634004880371	57.8162449079587	42.4094171142574	47.8020483798823	67.0839391691889	95.3663925727535	127.760711681152	159.37819958496	195.577242391601	239.616971374023	283.459807371094	319.06817122168	338.404483764648	336.594406476562	318.996325464844	292.921748514648	265.682183411133	244.589137939454	230.360538610352	218.122046900391	206.796773043457	195.307827273438	182.578319824219	168.856208061768	154.859418496826	140.216015080444	124.554061763672
592.4501953125	503.714796142578	425.787980957031	358.669749755859	302.360102539062	256.859039306641	225.927610351562	209.565815673828	202.132079833984	197.984827392578	191.482482910156	181.756240234375	172.567149658203	165.218420410156	161.01326171875	161.2548828125	171.422107055664	190.646128295898	210.708711486816	223.391621582031	220.476623535156	193.026499206543	146.520071960449	94.3631690063475	49.9616175537108	26.7212448120117	28.3890965576172	46.0279546508789	74.0172504272462	106.736415222168	138.564880371094	174.650091064453	218.739093078613	263.11071862793	300.043799926758	321.817169189453	324.489814941406	313.209182373047	293.886788696289	272.434151123047	254.762786865234	240.831945556641	226.700615722656	212.429922912598	198.080992675781	183.714950561523	169.694589859009	155.979160202026	142.024471656799	127.286334289551
556.760009765624	471.275677324218	396.593875703125	332.714604902343	279.637864921875	237.363655761718	209.960340347656	197.427918679687	193.66384636914	192.565579027344	188.030572265625	178.632661958984	168.440211033203	159.592465675781	154.228672074219	154.488076416016	166.382797969727	188.486672610352	211.781521435058	227.249165541016	225.871426025391	198.674769098145	151.671314027832	98.3213614995117	52.0852121982422	26.4231668090821	24.6980282451172	37.9362627163086	61.0936658530273	89.1260332856444	116.989160644531	149.577131017578	190.252747317871	231.674884913574	266.502419172851	287.394225463867	290.852773058105	281.772145043456	265.398637512695	246.978546558593	231.758168273925	219.558010172363	206.88054152539	193.9950010625	181.170627513183	168.676659606933	156.667664230224	144.964148896728	133.334263276733	121.546157040527
509.454194335938	428.552243398438	358.273913608399	298.619204965821	249.588117470703	211.180651123047	187.548638166992	178.692078602539	178.383224063477	180.394326183594	178.49763659668	171.304040269043	162.965369444824	155.565296674561	151.187494508789	151.915635498047	163.159852098877	183.531029277588	204.913968349365	219.193470629395	218.254337432861	194.472458314941	153.257965732178	106.047025351806	64.2758028410642	39.3804638671874	33.6143425673827	39.3533284968262	53.2174204497071	71.826617220215	91.8009176025392	117.66457391211	151.670920286133	187.033578251465	216.966169334961	234.682315063477	236.973667313965	228.364478401856	213.667270511719	197.694565828125	185.258886535645	176.484236015137	168.162266143555	160.10697184961	152.132348062012	144.052389709473	135.411461048218	126.333565459107	117.5021565578	109.600687959961
459.256801757812	383.375081284179	317.850977529297	262.684490493164	217.875620175781	183.424366577148	163.427643009765	157.885449473633	160.652416	165.583172620117	166.532349365234	162.521733302734	157.648237745117	153.379182091309	151.181885740234	152.52366809082	161.533861039551	177.234251653809	193.430842088867	203.9296345	202.53663104248	183.684305981933	151.501991214844	114.340975342773	80.5525469672852	58.4879946899415	49.0133386533204	46.5610531230469	49.8321078852539	57.5274727260742	68.3481174316405	86.3675309121092	112.451733310058	140.490491260254	164.373571397461	177.990740356445	178.407080186035	169.696079796386	156.260116114257	142.501566066406	132.822806579589	127.740569863769	124.319937967773	121.78581257666	119.363095375488	116.276688049316	111.396093738159	105.238044651977	99.4982860807493	95.872563314453
414.891884765624	343.57477790039	282.347950322265	231.211402031249	190.165133027343	159.209143310546	142.332494076171	139.535185324218	144.833625261719	152.244222095703	155.783384033203	155.037099198242	153.994428786133	153.27639061084	153.504002486328	155.298282226563	161.285416388184	171.051393095215	180.656932512695	186.162754805664	183.62958013916	169.575051224121	146.625354617187	120.004026251953	94.9346020620119	76.6406179809574	64.7703156318362	55.8413377255861	50.3813218276368	48.9179055034179	51.9787263183592	63.1411131816403	82.0533077163081	103.349316558593	121.663146344726	131.628803710937	130.707594151366	122.476846575195	110.74460274121	99.3189044082025	92.0077933349603	89.4569584970697	89.1277053886713	90.0515005463862	91.2598105068355	91.7841018066402	90.0916757252193	86.8282212381589	84.2927864263303	84.7844193706053
385.08349609375	316.981920166016	258.78771484375	210.500880126953	172.121416015625	143.649322509766	128.998330566406	128.168440185547	135.289054931641	144.489578369141	149.8994140625	151.60149609375	153.509555419922	155.499190917969	157.446001464844	159.2255859375	162.195109741211	166.437506958008	169.91702947998	170.597929199219	166.444458007812	155.409433166504	138.850020080566	119.836992858887	101.441125610352	86.7331924438477	74.7605726318359	63.4760834350586	54.3086559448242	48.6872212524414	48.0407104492188	55.4404318847656	69.933764831543	86.9137467651368	101.773415161133	109.905807495117	109.429791687012	103.416676086426	94.6881588134765	86.0659379882812	80.371711730957	77.7633486938476	76.359716796875	75.9240130615234	76.2194345092774	77.0091781616211	76.9683204345703	76.2547299804688	76.855792175293	80.7588923950196
370.518645507812	304.70889972168	248.61045640625	202.223315561523	165.5474771875	138.58294128418	125.124117488281	125.171005799805	133.031991763672	143.015460924805	149.429798828125	152.923246571289	157.290213791016	161.55833884082	164.755260074219	165.908615844727	165.139614479492	163.096497076172	159.597451144043	154.460664192383	147.504323730468	137.550419206543	124.720158947754	110.780558781738	97.4986345361327	86.6414020385742	77.2348525537109	68.1009755297852	60.7007840698243	56.4952912768556	56.9455102539064	64.6719433808596	78.7005819223635	95.100672308594	109.941460969727	119.292194335938	122.405254379883	121.901143481446	118.901288681641	114.527117021485	109.900055541993	103.727554118165	95.2619947226567	86.4422025429691	79.2070027666017	75.4952205810548	75.0991345993653	76.7261946965333	80.6879829530031	87.2960814492189
365.381297851562	301.535325288086	247.134253105469	202.178081303711	166.666809882812	140.600438842773	127.553095375	127.524779479492	135.154300369141	145.080467256836	151.942089355469	157.16811187207	164.332661998047	171.292321922851	175.903673835937	176.023299926758	170.26520287207	160.058327878906	147.481670932129	134.614228016602	123.534995117188	113.821516594238	104.087795124512	94.9675141674806	87.0943571826173	81.1020076293946	76.2762893115235	72.1947465893554	69.9286437573241	70.5492451098632	75.1278149414061	85.8655735605467	102.048344770996	120.374298109863	137.541603114258	150.248429321289	159.264260578613	166.790317194824	171.672373398437	172.756203417968	168.887581481933	156.59627691748	136.651773572265	114.259417455566	94.62455457666	82.9525309448241	80.8373759361572	84.8088588778076	92.4759357056274	101.447562355469
368.640938476562	305.792609404297	252.198826972656	207.859591181641	172.77490203125	146.944759521484	133.736816714844	133.151073611328	140.136050617188	149.640268138672	156.612246582031	163.273608123047	172.992005824219	182.435006421875	188.270176652344	187.165083251953	176.256864847656	157.767143615234	135.990211614258	115.220360904297	99.7518835449217	89.6782742333983	82.1366715966795	76.9868335888671	74.0885181640624	73.3014832763671	74.5087685546875	77.8038686962891	83.3622242578126	91.3592757958986	101.970463867188	116.911637884766	136.065837477539	156.859288525879	176.718216910157	193.068848510742	208.259437902832	224.005834499512	236.785656437989	243.076521855469	239.356048889161	219.767796595703	186.660019550293	148.817379167969	115.02453686377	94.0661540527344	89.5733843452149	95.6897867978517	106.968630995117	117.963186521485
379.267052734375	315.812164609375	261.643900039063	216.762259023438	181.1672415625	154.85884765625	141.126833996094	139.971200582031	146.457312376953	155.65053434375	162.616231445313	170.177251451172	181.623351052735	192.720258595703	199.233702425781	196.929410888672	181.799590334961	156.66708853418	127.543595960449	100.44080308789	81.3704003906247	70.5762410278317	64.0505313500973	61.4274916186521	62.3413420947264	66.4263030395507	74.5561759326172	86.9748139331058	102.371514821778	119.435576379395	136.85629638672	155.700451814454	176.841844142091	198.680307913575	219.615677672853	238.047787963868	257.643413972169	279.469332668458	298.025381274415	307.81139701172	303.327217102052	276.640392656739	231.417698861329	179.557809048829	132.959396552246	103.52113470459	96.6974997268068	104.556042730225	118.915049383423	131.592805354981
396.229125976562	329.925403442383	273.309194335938	226.380498657227	189.13931640625	161.585647583008	147.174699707031	145.90647277832	152.598155517578	162.066936645508	169.130004882812	176.816557983398	188.581803466797	199.881944702148	206.173185058594	202.911727905273	185.578369262695	157.202306884766	124.562346740723	94.4372947998046	73.60595703125	61.9709658813476	55.0131173706055	52.8784628295899	55.7130535888672	63.6629409790039	79.0423970947266	101.754054382324	128.326504699707	155.288339904785	179.168151855469	200.122330810547	220.465148864746	239.962020629883	258.378360717773	275.479583740234	295.66881640625	319.102448974609	339.175791381836	349.284153564453	342.822845458984	310.612344604492	257.055777709961	195.922428466797	140.981580566406	106.002517700195	97.6000619812012	106.594690948486	123.064171432495	137.086270263672
426.234402343751	353.327683959961	291.130714453125	239.643493823242	198.866022070313	168.798299194336	153.501295285156	152.975010342774	161.127989232422	171.868776819336	179.10591796875	185.39343350293	194.792293511719	203.471466761719	207.599922019531	203.346628051758	186.702506079102	160.221576923828	129.917458754883	101.803769741211	81.894128051758	68.7397872841799	58.3316686591798	52.8428917802735	54.4465762509766	65.3158416748047	90.4087372724612	128.276516641602	171.482105951173	212.588431370118	244.158419067384	264.630608622071	278.963049254884	289.497931597169	298.577446280274	308.543783935547	324.024759486817	343.458912513184	359.904520628907	366.419861448242	356.063212585449	319.219416336426	260.516287625	194.376563007324	135.22297903955	97.4782722778318	88.2510891118162	97.9262718374022	115.840850870117	131.331856625488
469.969891601562	387.131397802734	316.548645703125	258.221635302734	212.150366601562	178.334839599609	161.805585738281	162.562605017578	173.060100275391	185.752274349609	193.093330078125	196.616200591797	201.351417332031	204.999580602539	205.261290707031	199.837147949219	186.048674165039	165.428802485351	141.99525015625	119.765734423828	102.75797253418	87.2456726337889	70.5503565585936	58.2614620888671	55.9684270048828	69.260689086914	106.905939366211	165.177885989258	230.924992409179	290.995722079101	332.238538452148	350.631741608398	354.943022579101	351.20493124414	345.450017483398	343.710831176757	350.542824800781	361.924298435547	371.022073366211	371.00297087793	355.033812255859	313.529421516601	251.045251136719	181.959065091309	120.648627355469	81.491701904297	71.7236878518068	81.7594092145998	100.745767321656	117.829663501953
517.374727539063	423.543507885742	343.658981201172	277.721147485352	225.730006738281	187.685558959961	169.656248910156	171.642076588867	184.540374856445	199.248476573242	206.663714599609	207.182000575195	206.871779259766	205.139183193848	201.390344917969	195.031396972656	184.952916848144	171.550816184082	156.489228745117	141.432288295899	128.044128601074	110.172614194824	86.7083225673829	66.8794569174805	59.9142204438477	75.0408163452149	124.872045528809	203.255772528809	291.272795984376	370.003914534669	420.529926818848	436.445729145997	430.36412242334	411.892762187256	390.639303974121	376.211403320313	372.689340925537	373.668013098877	373.026998790771	364.64587695166	342.404226531982	297.238714298828	233.229620951904	163.971946340576	103.060690314209	64.0908527221679	54.0628311960448	63.9132925029296	83.1416401954346	101.247277826172
558.388043945313	454.770977124024	366.557714062501	293.748254760743	236.34259921875	194.340747436524	174.621962644531	177.186244842774	191.714699185547	207.888430827149	215.388544921875	213.78797477832	209.965983626953	204.563171504883	198.220138449219	191.57748449707	184.751277456055	177.314450634766	169.092902321778	159.912530805664	149.599234375	130.204604231934	101.844708184082	76.4421594282228	65.919571161133	82.19955657959	140.645097913086	233.30778636377	337.143148587403	429.106711239747	486.154000976564	500.392570611329	487.185402373536	458.371167042969	425.788535399415	401.276178222657	387.930636438477	377.859462860352	366.417846099609	348.960974767578	320.844037475585	274.043648836913	211.656349777343	145.717218376953	88.2613327158199	51.3237708740233	41.3134921394041	50.207111125244	68.3911888997802	86.2522865312498
582.948974609375	473.020768432617	379.340837402344	301.909181518555	240.72580078125	195.79069519043	174.271404785156	176.16792956543	190.728959472656	207.203184448242	214.839294433594	213.131264526367	209.246634765625	203.944442504883	197.983725097656	192.123519897461	186.779799316406	181.446538452148	175.499778686523	168.315561401367	159.269927978516	140.025635009766	110.998654907227	84.6948527832031	73.62009375	90.2802429199219	150.563138671875	246.131537597656	353.153682128907	447.797814697266	506.232177734375	520.792265380859	507.365916015625	477.449888427734	442.54094140625	414.135833740234	393.733039916992	373.668054077148	351.693164489746	325.560659423828	293.022827148438	247.640579284668	190.912390319824	132.496892822266	82.0527193603514	49.2385025024414	39.5206436767578	46.4600545043946	61.8571328430177	77.512276550293
586.625259765625	474.547304663086	378.791518725586	299.357901953125	236.246454345703	189.45717590332	165.731000829101	165.067929123047	177.356559480469	192.485490596679	200.343321166992	201.424314377929	202.469404432617	202.73719655127	201.486295954102	197.975307861328	191.591197418457	182.828227812012	172.60595132373	161.843920235351	151.461686828613	134.77802359375	111.179895676269	90.6891443408203	83.3276108520509	99.1171364746095	151.185724714355	232.852148061523	324.424401257324	406.210479042968	458.518376159667	476.59479641455	473.567743313476	456.567161145751	432.722994200683	409.165186767578	384.493244098877	353.953870001709	319.647806597411	283.675796007323	248.138580352782	209.388468030761	166.024964293701	123.519606546143	87.343932192627	62.9694786376956	54.1887425078128	57.3540321999514	66.7766027744143	76.767709291504
576.124143554688	464.54594387207	368.845762622071	289.023599804688	225.079455419922	177.013329467774	150.621632213867	145.904363658203	154.166908402344	166.714651047852	174.852976196289	180.869030116211	190.559223073242	200.492835664551	207.239148487305	207.367442138672	198.294776210449	182.308296971191	163.282415033203	145.091541008789	131.610085510254	119.339108474121	105.695669492188	95.9281786596679	95.2850460717773	109.01468182373	144.954161271973	199.604544353028	261.210218032227	318.015569274903	358.264985046388	382.253497461426	397.818181876465	404.516490119385	401.905874018067	389.543785400391	361.900363265869	319.270639729248	269.94940629126	222.231454452637	184.411575714112	156.823078972657	133.936103227783	115.250685134033	100.266861345947	88.4846685180662	81.2878066359861	79.0095845966795	79.5744524217528	80.9068601328124
558.094015625	448.635051782226	354.328817834473	275.175313781738	211.174539624023	162.326495361328	133.253660693848	123.956035621582	127.499900594238	136.951536061523	145.377222473144	157.14674490332	176.882583052246	198.030059308594	214.034496061035	218.341215698242	206.061463208496	181.565023666016	152.185029588379	125.254613493164	108.106907897949	100.995414052734	99.0313769458007	101.834544702148	109.024665446777	120.221487304688	137.029112980957	159.701043725586	185.831125480957	213.013204189452	238.841125793456	269.343394081542	306.124111758788	340.140523142334	362.349872549316	363.709404296875	334.359358311279	280.328238381103	216.405684616943	157.381337129394	118.044836029052	102.905968527343	102.104974550537	108.877173281494	116.457883903076	118.082425598145	112.561151011719	104.403847355225	95.3949856611328	87.3190369619141
539.183265625	432.432994116211	340.065933105469	262.082082592773	198.481442578125	149.264013061523	117.937448023437	104.501747463867	103.695430412109	110.25701589746	118.925022949218	135.938791901367	164.805976734375	196.167566947266	220.664552039063	228.937921508789	214.062185928711	182.276685632813	143.969654762695	109.529327459961	89.3439378662107	87.0334647314451	95.6724186279297	109.830831430664	124.078735014649	132.986161254883	132.571244477539	126.453963432617	120.607116630858	121.003502583006	133.615919799803	169.439511834959	224.492413014647	282.2819080083	326.315281485351	340.099818115234	310.275190128418	247.836541078613	172.824362620116	105.279146407226	65.2413840942374	60.5986931118158	77.9907456904294	105.586115684082	131.553376946778	144.06110333252	139.75209058545	126.513956136231	109.382506368652	93.393547666504
526.040283203125	421.55813659668	330.882357177734	254.012944946289	190.949899902344	141.693222045898	108.983355957031	92.8203016357422	89.0933922119141	93.6919608154297	102.505340576172	122.926504272461	157.695896484375	195.724058044434	225.921529785156	237.198852539062	221.467871887207	186.12156060791	143.29215032959	105.111872680664	83.7129592895508	84.7397849121094	100.104195129395	121.339627807617	139.979520812988	147.557312011719	136.741220397949	113.175620727539	87.8581845092773	71.7865832519531	75.9584884643555	114.116876281738	178.929965698242	249.783292510987	306.06239251709	327.152801513672	298.052819610596	232.505422943115	153.013161346435	82.0785846557615	42.2042427062988	42.8628091430665	69.0525840759278	106.564557037353	141.189717559815	158.719055175781	154.603940307617	138.317046600342	116.68131842041	96.5197001342773
516.459127929687	414.931441606445	326.609010407715	251.491834333496	189.579913383789	140.873247558594	107.537106772949	89.5714910268554	83.7284954477539	86.7602151630859	95.4187453002929	117.571524297852	155.383822070801	197.054480961426	230.782343312012	244.766251464844	230.780683243164	196.693077085449	154.841716256836	117.564884022461	97.2008636474612	99.6785542167972	116.772433553711	139.589153030762	159.235364020508	166.817717895508	154.607351693848	128.533164500489	100.188450758301	81.1665049101567	83.0606213989262	119.338476634766	182.271207655762	251.65729984668	307.295238592285	328.983509277344	302.721335386231	241.976393329102	167.749847879394	101.042863810547	62.8566058959967	61.7234533837896	83.6426297583012	115.815566147461	145.443693679199	159.728443481445	154.289228468262	137.658427887695	116.406922368652	97.105592540039
506.007540039063	408.80733199707	324.029060300293	251.67272494873	191.738325942383	144.22586328125	110.725125968262	91.2361140034179	83.3741438823242	84.7545321005859	92.9925951538086	116.086296536133	155.625425250488	199.613036055664	236.052183710449	252.945922973633	242.55333498584	212.872383241211	175.514446028808	142.090901637695	124.213128356933	126.992089710937	142.686866840332	163.631014458496	182.158087278808	190.601640014648	182.729195274414	163.651716582519	142.717920026367	129.276521693359	132.676237670898	164.054295854004	217.178218851074	275.34216481958	321.840291916992	339.966758300781	318.677430193115	269.109535489013	207.829274855224	151.402848958496	116.396458465576	108.539588222656	116.788104451904	132.547779884033	147.224387249756	152.223699279785	144.31241176709	129.220009557861	111.796448962646	96.8916862919922
497.994430175781	404.804364194336	323.396126320801	253.769716555176	195.925134897461	149.862381347656	116.828830125488	96.8244812309571	87.9782733344727	88.4191451064454	96.2760352172852	119.27835756543	158.673486370606	202.867300785156	240.265679961426	259.274503051758	253.032583876465	229.269336333984	198.276539693848	170.345973225586	155.769416198731	158.334121961426	171.178904333985	188.62288329419	204.985178819824	214.584910888672	213.504284712158	205.530553638428	196.540409850342	192.410545530762	199.017652862549	224.319850120118	264.399342514893	307.318952635254	341.14150306958	353.92981640625	338.377471088623	302.442585391113	257.084791648682	213.263722196289	181.939009368897	165.273508515625	155.960798079834	150.756595037842	146.416616365967	139.696579040527	128.914697769043	116.233827900635	104.176647374023	95.2658341279296
495.728708984375	404.541094624023	324.96382793457	256.996908916016	200.640337568359	155.894113891601	124.129635827148	105.346903375	97.4888196230467	98.4982876591795	106.318210571289	127.955243963867	164.78078577832	206.28485260791	241.957461045898	261.288627685547	258.465186676269	240.493793622558	216.094197300293	193.986146485351	182.889389953613	185.358381535156	195.579955379394	209.722430741211	223.954126875488	234.443363037109	239.33015357959	241.168952333007	242.749737767089	246.862488351562	256.297182556152	276.190655613769	304.682921877929	334.068728499267	356.642822628418	364.699951416015	354.277825130127	330.513279003662	299.349747634521	266.730665620605	238.599467559814	213.887509118652	188.632500565185	164.437408399658	142.905199122314	125.638839233399	112.337294039063	101.931919205811	94.8742667744141	91.6158887856446
502.519287109375	409.636079711914	328.985784606934	260.568401794434	204.383931274414	160.432373046875	130.908959655762	115.813691101074	111.853718566895	115.736193237305	124.168266296387	142.92449230957	174.200103820801	209.333268981934	239.662155944824	256.524932861328	255.097900146484	241.155612365723	221.933618896484	204.667469116211	196.592712402344	199.718598999023	209.221429321289	222.08732800293	235.302419677734	245.852828979492	252.604335449219	257.566189331055	262.439721313477	268.926262084961	278.727142333984	295.722228515625	318.777300170898	342.072557617188	359.788201171875	366.104431152344	358.834859375	341.859352294922	318.4574921875	291.908861328125	265.493041992188	236.343884887695	202.275001831055	167.585616760254	136.574953613281	113.542236328125	98.8214081420898	89.5463197631836	85.2160563354492	85.3297030029297
517.143169433593	418.929146254883	334.450979379883	263.708668808594	206.702214541016	163.431616577148	137.939455633789	130.225731710937	134.226573733398	143.878110625976	153.116471313476	165.32250108496	184.538780657226	205.69404209668	223.717017469727	233.536438842774	231.712534510743	221.626149762696	208.43694215625	197.304569249024	193.388688598633	198.968593130371	210.60451113916	224.877503237061	238.368630036133	247.658952148438	250.444461108643	249.004449842041	246.794931046631	247.271917420411	253.891421661378	271.494745917481	297.777881723389	325.478875857178	347.335775096924	356.086626220703	349.136326806153	331.326179001221	306.548836439453	278.696952754395	251.66318157959	222.744172669922	189.344823603028	155.520159746582	125.325206468262	102.814989135742	87.8115620644533	77.6115750092776	72.4819464970706	72.6895950546879
537.394415527343	431.341256635742	341.190332609863	266.941643449707	208.595189155273	166.150969726562	146.366846039551	149.242818094238	164.64209457666	182.427884172851	192.463395568847	194.610912571289	195.628296056152	195.722120313477	195.098959633301	193.965388305664	190.811251928223	185.498834307617	180.293367047363	177.460081750977	179.264210021973	188.67254355127	204.174927936524	221.321175641358	235.661099129395	242.744510864258	237.918841509522	224.150882756104	208.419488608643	197.703513071778	198.981810150147	219.471197032227	254.519104381592	293.300306415528	324.989577351319	338.76169140625	330.211316052002	306.555268477051	274.401547473877	240.358151834961	211.033080352784	185.113509228028	158.194105932373	132.244106164795	109.232745624268	91.1292600097657	76.4802840961914	63.9729940842286	55.7874378115235	54.1036631157228
565.107518066407	448.61267065918	350.720369733887	271.430615290527	210.743407329101	168.658745849609	155.032149839355	169.86361929834	198.369875745606	225.767640700196	237.273635681153	229.085129044922	211.057639778809	188.895265348144	168.302103218262	154.982250854492	149.221337063476	147.21663020166	148.539687059082	152.762064425781	159.455319091797	172.499722095703	192.180902244141	212.678452979248	228.171967743164	232.841039978027	219.351030470459	191.582210259033	160.536538163818	137.215973004882	132.622473602294	156.781316222168	202.357861651123	254.31419548999	297.612403339599	317.214570800781	306.428197638184	275.27856011792	233.804408593017	192.044493416503	160.037564941406	138.299589291259	120.138066230713	104.779046574463	91.4485811372069	79.3727207336425	65.6607912578123	50.8287588332518	39.2126346188963	35.1484297736815
602.116969726562	472.483648129882	364.557616188965	278.338873903808	213.827421274414	171.023258300781	162.776385999512	189.086804370605	230.67951188916	268.279507030273	282.611788269042	267.040552782226	234.415801586425	194.691238916504	157.820569007324	133.75749609375	123.770074581055	121.222501645996	124.212695680664	130.838575077149	139.198058227539	154.119400597656	176.870656592774	200.20944301416	216.893376663086	219.68007434082	199.064581810059	159.875154536621	116.369223876465	82.8042211855474	73.4375778198249	100.55483784961	154.651047037598	217.297889278321	270.067048466309	294.530208496094	282.155342090332	245.227993319336	196.546203099121	148.908012345703	115.111461975098	97.1501075888676	86.4919219096683	80.1465715351565	75.1237230629885	68.4330430908204	56.1863005698242	40.3770511015626	26.8376412592774	21.4004176162111
650.257263183594	504.694448852539	384.218597412109	288.829708862305	218.527783203125	173.31282043457	168.440573486328	203.911042358399	256.84059765625	304.345609985352	323.542449951172	306.77258605957	269.291771240234	222.587802734375	178.148477783203	147.46159362793	131.284749145508	121.959412841797	118.349186401367	119.317671508789	123.728469848633	137.200850891113	160.492413513184	185.174253509522	202.817466674805	204.993148803711	181.383049346924	137.606437774658	89.1406899108885	51.4631815795898	40.0512886047363	67.9214962768555	124.755554046631	191.028733978272	247.216308135986	273.793548583984	261.761119934082	224.135507476807	174.415714294433	126.100743469238	92.6895980834961	76.5127588500976	68.5708903808594	65.3682716064453	63.4091814575195	59.1978988647461	48.8900290527343	34.816052734375	22.7425620727538	18.436149230957
722.230598632811	552.62741380371	412.851160268554	302.901838027343	222.779447080078	172.483987426758	169.49388302832	213.809133884766	279.212104054687	339.485157596679	368.410658569335	359.729889070311	330.921273060545	291.372887393553	250.472808922849	217.609114501951	190.604414249022	163.199990261717	138.661927362792	120.256310375	111.249224121094	118.053040435059	138.490369435059	162.942653370118	181.791334489258	185.417855041504	164.51255214795	125.487797642578	82.3080858437499	48.937911069824	39.3417676391599	65.2229582802733	117.271820114258	177.93339904834	229.652740989747	254.874891845704	246.059795589356	214.910754949219	172.737853965576	130.851176678711	100.560807128906	82.7596655812984	69.907696009033	60.6655180144044	53.6937511997073	47.6530151672366	40.4633448393556	33.0176604812012	28.4359097092283	29.8380401398922
816.813980957031	615.122369780273	449.444287800293	319.77973501709	226.128711430664	168.491217041016	166.708968647949	220.781966251465	300.947634651855	377.443398649414	420.506683044433	427.048860296875	416.911647206542	394.727985083495	365.130815237792	332.753078979491	290.510880115234	235.31559110498	177.793056238769	128.56911980664	98.2696260986329	94.2297880068361	109.365709337891	132.674570753662	153.153552916016	159.799836486817	145.570721000733	117.801419349854	87.0559822321776	63.8984603457029	58.8929043884275	81.03940095166	123.295249570068	172.16032035669	214.134483424561	235.717608886719	232.139122039063	212.3991094729	183.653433244384	153.057955409668	127.768538024902	105.992364629638	82.9588605197752	61.3572503859863	43.8767589189453	33.2066108093263	30.3507699160157	33.5164197785644	41.1976146086425	51.8884086179198
914.954109863282	681.105805317383	489.276209709473	339.465323039551	231.673145307617	165.899676513672	163.882074252441	225.620338523926	318.508732936035	409.94152109668	467.31296661377	491.556509449219	504.409307197754	504.471199916505	490.342027662598	460.621630493165	402.74556650586	317.647275662598	224.173420816895	141.170664822265	87.4856705322265	71.2676424179686	79.9521385771483	101.315352302978	123.133476888672	133.182705627441	127.248377304931	113.479696392334	98.1986547111817	87.727244083008	88.3874563293459	105.858324126465	135.92518626001	170.069493715576	199.77269747876	216.516248535156	218.77770265332	212.236092509521	199.175084450928	181.878344824707	162.629539978028	136.652672235596	102.425297365967	67.1114118820802	37.8750122968749	21.880095123291	23.5152520834961	38.0044855021973	58.7649077961429	79.2136313820803
997.597685058593	739.504208950195	527.625155698242	361.960525302734	242.510317763672	169.274533081055	164.809443749023	229.115049767578	328.356942395508	428.700712891601	496.311952514648	536.079846237304	570.56066655371	592.420636004882	594.325977131835	568.942912475585	499.049893182616	389.536104225585	266.233868884765	154.975510440429	81.5933521728516	54.7031524799806	57.083362508301	75.810344660889	97.9604613408207	110.610074951172	112.236342460205	111.455022265869	110.550378915771	111.806676957519	117.50818093872	130.167227640136	148.260974030029	168.020914937256	185.678545190674	197.465359619141	204.754140802246	210.057225520752	211.315439905273	206.469610086425	193.460562194824	165.182404639648	123.007920000488	77.5959456635741	39.6053190151365	19.6948774414062	24.9197391425781	48.1740125278319	78.8750202968749	106.440085149414
1045.69140625	779.244069213867	559.76935546875	387.267265014648	261.737797851562	183.180953979492	173.287321044922	232.056899047852	326.953806518555	425.442161987305	494.986083984375	543.445880371094	592.512138793945	630.394397460938	645.302194580078	625.445068359375	551.165279907226	430.323137084961	292.405248229981	166.898221679687	83.2886657714844	50.0728670043945	47.5930864868164	63.1048944702149	83.8638612060548	97.1255569458008	103.225437866211	110.659790466309	118.925430480957	127.51917364502	135.937835693359	144.453611328125	153.401956726074	162.374579833984	170.963188598633	178.759490966797	188.847039855957	201.498029968262	212.08713192749	215.989016357422	208.578353881836	182.023378082275	139.407641876221	92.4787948913575	52.984486755371	32.6723670959473	39.5271788940431	65.7171557312012	99.2651831359866	128.194146636963
1051.42297167969	798.160218793945	587.695286027832	420.028173381347	295.158880854491	213.087408447265	191.867544215332	231.499288158692	304.901958193848	384.994872237306	444.697348205568	494.200589476564	551.558384105959	601.483927026857	628.690413172364	617.891037475587	549.603212021485	434.018140187988	300.359703847656	177.851784873046	95.7182651367184	61.5740560488277	55.9365696943356	67.3834389580076	84.4922967246093	95.8407758789062	102.640123367187	112.505250599609	123.619287156738	134.165362619141	142.326606567383	147.178522192871	149.932356441895	151.974854527344	154.69276166211	159.472823059082	169.668256543457	184.354565306641	198.50192261084	207.080501718262	205.060475891113	186.048233231933	153.396991565918	116.697168739257	85.5391825981435	69.5134509887685	75.1261276904288	95.9836008056633	122.326639665527	144.396013601074
1027.49458154297	803.634998666992	614.550794240723	460.24196826416	340.708520737304	255.950451660156	218.019283988769	226.915017723145	264.5603684292	312.878051672852	353.79078302002	399.792633747071	462.935126810059	524.477155294434	565.677612285645	567.795390869141	513.202743017578	414.393740007324	297.810003879395	189.893156674804	117.08482043457	85.5156870722654	77.5580085605467	84.0157470290526	95.6928646074218	103.393323425293	108.686518030029	117.703140335205	128.089098519775	137.490300762695	143.55265524292	144.683627010742	142.452610613525	139.24840847583	137.459823022217	139.475656677246	148.032055284668	161.536483894776	175.884723741944	186.972556060547	190.695762084961	183.629092594971	168.508693434326	150.472438433349	134.658201422363	126.203856231689	128.40795366455	137.845244500732	149.5679025354	158.628101563721
985.624688476562	798.916159804687	637.356164597168	500.944702854004	389.681774575196	303.567379760742	247.914783252442	222.723985050293	220.025087891601	231.848194513671	250.223407653808	289.403046743652	354.700376624999	424.73691815039	478.134192172363	493.513719543456	456.196644882812	380.43528762207	288.24793083252	201.652857585449	142.668350952149	115.601854988281	105.774514312988	106.725162842774	111.992634494141	115.115763183594	117.727932088379	124.13658526416	131.891647945068	138.543045365234	141.640702758789	139.277355278076	133.086386100342	125.92869249707	120.665171739746	120.156721099853	126.020650986084	136.349696550781	148.717892180908	160.699272263428	169.867871185303	176.456995168701	182.083954622315	186.398790212891	189.051542607178	189.692252471924	187.689822287598	183.277558276367	177.402106717529	171.010113890381
937.531745117188	787.251453178711	653.131681586914	535.172430341796	433.373699443359	347.735488891601	277.726284893554	223.346087449219	185.392167248047	164.661794979493	161.952241333009	192.212862027345	254.912143269533	327.626051481447	387.930553084962	413.401614501954	392.817689604493	341.128134111329	275.165267214356	211.761408105468	167.748875976562	145.536654710449	133.903198179199	129.235030558593	127.918676024414	126.340658752441	126.127675775879	129.688710977539	134.583718807617	138.372653716309	138.615470153809	133.268136491211	123.957349761719	113.749157408692	105.709606875488	102.904745605469	105.716258554199	112.100114092774	121.483784787842	133.294743206055	146.960461914063	166.22297995044	191.463982270752	217.070410317138	237.429205531738	246.927309356689	241.288899030761	224.256013592529	202.242387183837	181.661753946533
894.934204101562	771.888629760742	658.897629699707	555.961203918457	463.079352416992	380.252075195312	303.626031799316	233.201222229004	174.757657165527	134.075347290039	116.934303283691	137.40311315918	191.628436462402	258.507391174316	316.937095275879	345.814666748047	337.298649169922	305.457630554199	262.053795532227	218.849328735351	187.606414794922	169.024181152344	155.261171386719	145.268694335937	137.998058837891	132.400573730469	130.249059326172	132.242643066406	135.722094482422	138.028183105469	136.501678466797	128.964400146484	117.189168457031	104.44325402832	93.9939274902344	89.1084594726562	89.2010928955078	92.0936473388672	98.6647584228516	109.793061767578	126.357192993164	154.6180859375	193.989983520508	235.081484985351	268.501189575195	284.857696533203	277.522349365234	252.75608190918	220.50187890625	190.702725097656
854.716732421876	749.425441777344	651.463417915039	560.830660834961	477.527170537109	401.552947021484	329.080223611327	260.10900030664	200.380927122558	155.637654074218	131.620831176757	138.832650731933	173.445346062988	219.705628717286	261.860210242189	284.15580218506	282.700813864259	267.997437581544	245.883059359375	222.195065220215	202.770841186523	186.595868802246	169.778557385742	153.840684621094	140.304028192383	130.690365783692	127.015484319336	128.264865343262	131.414828468994	133.441693310059	131.321779479981	123.005419418213	110.508400049072	96.905222713379	85.2703887519533	78.6783995056154	75.5906189020999	73.9573793808598	76.0866350502935	84.2863400187995	100.864448394776	133.569263068848	180.862147968751	231.120648758545	272.722311102295	294.044680664063	287.663360225586	261.32665267749	226.171153847168	193.333459562012
809.067028320313	717.696721914063	632.815523239746	554.423432297363	482.520449086914	417.106573608398	356.640698404785	301.122823476074	252.864610007812	214.177719185546	187.373812194824	177.047452371582	181.657532258789	194.312206852539	208.119631148926	216.187960144043	219.535669029297	222.757321140625	224.325203690918	222.711603893066	216.388808959961	202.448987717773	181.91061535791	159.135438641113	138.485204328125	124.321659179688	118.851410599609	119.166627414063	121.957398517334	123.913812803711	121.725959167481	113.852241308838	102.499266631592	89.9794295854492	78.6051246201172	70.6887461853028	63.4966933029786	55.4873696733399	50.7611767634279	53.4185160402834	67.5597889709475	101.94915201294	153.853004188233	210.125110810547	257.619237193604	283.189148651123	279.500487964355	255.31741159082	221.641455358642	189.474155095947
762.658091308593	681.805841831054	607.73983220459	540.460062429199	479.966532504883	426.259242431641	381.108156717285	344.513275361817	313.819651603516	286.372338680665	259.516389831543	231.259242188965	203.370860260742	178.840088347656	160.655770750488	151.806751770019	158.211279237304	177.876790285156	201.925913166992	221.481276136231	227.665507446289	215.786386166504	191.76216012793	162.631160726562	135.431719358398	117.202167419434	110.371735796875	110.248203560059	113.187724378174	115.54645192041	113.680539855957	106.545956056885	96.5719314104003	85.3245141083984	74.3697523427734	65.2736943054199	54.2461187600098	40.2429935786132	28.9496506157225	26.0514217258299	37.2336387634276	71.8673278613282	126.162267783203	186.061919329834	237.509743302002	266.449200500488	266.123952179687	245.905024472412	215.92692549707	186.32416337207
720.162920898438	646.856173188477	581.022231340332	522.661095354004	471.772765229492	428.357240966797	397.283299086426	378.550939588379	364.856997691894	348.89830861621	323.371707580566	280.679744294921	225.691195279785	169.802235970215	124.40904180127	100.907788208008	109.135709060547	141.495354068848	183.230872427734	219.586413332031	235.806125976562	225.810912416015	199.438006520508	165.806055208008	134.033705396484	113.239604003906	106.191357541016	106.8098680625	110.943725802246	114.441520994141	113.15184387207	106.127653900879	96.1365575913085	84.5991157460937	72.9358891679687	62.567438659668	49.1656979350587	31.7836264589844	16.9133236606445	11.0468889692384	20.6764218139649	55.4333657055667	110.98965435791	172.898122504883	226.711604880371	257.982936218262	260.623972469726	244.266157145508	218.041706318847	191.082836062988
686.254516601562	617.951087646484	557.448607177735	504.747075195313	459.846491699219	422.746856689453	399.966826049805	391.506399780273	387.587594055176	378.432425048828	354.262908935547	304.520682800293	235.724402526855	163.711612487793	104.319857055664	73.3866806030273	82.7170230712891	121.75252154541	172.785766113281	218.109346862793	240.015853881836	231.725414733887	205.042969360351	170.138326416016	137.181294555664	116.341682434082	110.925173461914	114.151895202637	121.063322540283	126.700930358887	126.10619354248	117.638425079346	104.603308380127	89.4618739624023	74.67515234375	62.704174041748	49.5822334899903	33.6686436767578	20.9134629516601	17.2667496643067	28.6785621643066	64.7568406372073	121.534879516602	184.60076852417	239.542597381592	271.948455810547	276.090768432617	261.57747543335	236.999939880371	210.949524841309
661.380674316407	594.388588105469	535.211224223634	483.848582670899	440.300663447266	404.567466552735	383.00793525293	375.622069547852	372.871454539063	365.217675328126	343.122317016602	296.568078293946	231.913902425781	164.18574137793	108.409547116211	79.6112716064448	88.8781910888668	126.193004252929	174.924796738281	218.44265418457	240.115662231445	233.409429259766	209.411231509765	177.922656410156	148.745291389648	131.680723876953	131.037109569335	140.280056847656	152.947332166015	162.576701978515	162.705932739257	149.535205267577	127.372675260742	101.918071489746	78.8711227255858	63.9315577392578	55.0628205883788	48.4650920922847	47.19320616455	54.3019967187489	72.8462976684557	111.873904938475	169.348262586425	231.697676725096	285.350453467284	316.73489892578	320.034405285155	304.296768470214	278.2469002041	250.60971220996
642.426061035156	572.766426791992	511.11949145752	457.485255031739	411.863717514649	374.25487890625	349.872826337403	338.717559808106	332.967948622071	324.802862083008	306.401169494629	270.680781368653	222.855784835937	173.549314128906	133.38450347998	112.984487121582	120.680503398437	149.390462822265	186.617507875976	219.864781042481	236.635424804688	231.394390481934	212.472916418945	188.173575636719	166.79894115625	156.651585998535	163.450567443359	181.660836810058	202.703808178955	218.000895630371	218.973513244628	198.457267639892	162.171216095947	120.861948685547	85.2760554814452	66.1601265563965	64.7229241223143	73.8000547973631	91.5783752636716	116.244742203369	145.986012298583	188.71150854834	245.62999316455	304.877481648681	354.589989502197	382.903532226562	383.728069961913	364.972925707275	335.773159252441	305.263830387206
628.718982910156	554.137599355469	487.885012119141	429.961221201172	380.366226601562	339.100028320312	309.787702834961	292.429250145507	281.587055535644	271.823504289062	257.700981689453	236.179761141113	210.884919121582	186.376045524414	167.212730243164	157.954563171387	163.239505270996	180.027829946289	201.362595754395	220.286861252441	229.843684997558	225.860994190918	212.976749794434	197.449061006348	185.536037024902	183.49578704834	198.469658069336	226.285577289063	256.231524218506	277.595478368653	279.665419250489	251.71920868335	200.898193659912	143.285581451172	94.964579328125	72.0183945617676	79.2119013464356	105.822961501465	144.704263735352	188.708496756592	230.688349273682	277.215423043458	333.054592260255	388.348454288819	433.239606493897	457.870646240235	455.906664637696	433.919263443116	401.410805991699	367.883655618653
619.58774609375	539.555101445313	468.219389448242	405.580610102539	351.638763408203	306.393849365235	271.978768277344	248.393520144532	232.438754511231	220.915120921876	210.623268920899	202.385986728028	198.336174646973	197.239650348144	197.862231501953	198.969735778808	201.670741977539	206.788038317871	212.658756601562	217.620028630371	220.008986206055	216.989936177246	209.671457342773	202.307089429687	199.150372165039	204.454845275879	226.398492432617	262.145620483886	299.429253924072	325.982417247558	329.53813494873	296.635624885009	235.452870726806	166.181045687988	109.011322982421	84.1348758239744	99.1791095153804	140.683241914062	197.206165065918	257.306771016845	309.543951812743	359.331420000487	414.296580882811	466.318865639403	507.27770544995	529.05253149414	525.305091487304	501.449097976317	466.991929388182	431.440964149901
614.360656738281	530.071928710938	454.83422668457	388.64755065918	331.511900634766	283.427276611328	245.672226196289	218.246749389648	199.233024780273	186.713230957031	178.769546508789	178.620427246094	187.544420776367	200.713843383789	213.301011352539	220.478240966797	221.089758789062	218.354020629883	214.004686645508	209.775416992188	207.399871826172	204.961912231445	201.305764770508	199.305637817383	201.835739746094	211.770278930664	237.541181518555	277.23230859375	318.195770935059	347.783679321289	353.34814453125	320.521112731934	257.734510070801	186.540417297363	128.490915161133	105.138084411621	125.273905883789	174.530325744629	239.7193727417	307.653075622559	365.143463134766	417.005270996094	472.030480041504	522.996986694336	562.68268737793	583.865478515625	580.658252685547	557.875745605469	524.348618408203	488.907532226562
616.696309570313	528.6544115625	450.111663242188	381.068064609375	321.523615664062	271.47831640625	232.138917582031	203.505419191406	183.767695115234	171.115619234375	163.739065429687	165.576967647461	177.836076633789	194.607991469238	209.984311234375	218.056635009765	216.857121065918	210.324703349121	201.411144453613	193.068206973633	188.247653503418	185.422379602539	182.624543541504	182.144801980957	186.273811581543	197.302229003906	222.839404708007	261.358234253418	301.444691950195	331.684752108398	340.664389038086	315.665418102539	264.297189761719	205.636980970703	158.762068684571	142.749729858399	165.217919081544	213.448451717286	276.014395881593	341.48881969043	398.444791259766	451.994276932862	509.755231299073	564.059704843506	607.23974805127	631.627411407471	632.439550441895	614.788131497804	585.847871280518	552.793486495362
627.042500488281	534.600552900391	452.24396362793	379.972732670898	317.786860029297	265.686345703125	225.228040080078	196.411943160156	176.902779361816	164.365273103516	156.464148803711	157.041628520996	167.654562643067	182.539618082031	195.93346175	202.072760559082	198.895798627442	190.244798013672	179.212332540528	168.890976030762	162.373302307129	158.250874430176	154.461976518067	153.119263979981	156.335392225098	166.223016662598	188.757088010743	222.529169330079	258.576834543213	287.937657572754	301.649212341309	290.525476672119	260.541401283447	225.476019440429	199.108364408203	195.217469451904	218.578244272216	260.004666692383	312.334372161377	368.404996128174	421.054174041748	476.334590093018	539.021153982666	600.034839424316	650.296620131592	680.727469818115	688.159049973144	678.644044787597	656.934962027587	627.784309459228
639.911337402344	543.460857109375	457.657918720703	382.502522236328	317.99466765625	264.134354980469	223.033332205078	194.691599330078	175.941534361328	163.615515304687	154.545920166016	151.973582438477	158.010250118164	167.794672965332	176.465600740235	179.161783203126	174.164943433106	164.715914923341	153.392113055177	142.770953209962	135.429850769044	129.979210840821	124.700756504395	121.678880097169	122.997973956544	130.742430419923	148.88171235547	176.026224871583	206.221773666017	233.514164436525	251.949202880861	256.666669623048	251.63602753125	244.147605669433	241.491733101561	250.9587388916	273.772438510985	305.072612583739	343.023537902709	385.789491260742	431.534749450683	487.390259122681	554.579835748169	622.407059351928	680.17550995874	717.188767593383	732.106647965087	732.060097723998	719.059393306273	695.11481114807
649.814928222656	550.785828574219	462.780319399414	385.798400698242	319.840072470703	264.905334716797	223.64853247168	196.069665735351	178.187216955078	166.019668578125	155.585503051758	149.33200197168	149.913510373047	153.659105862305	156.897866045899	155.958868530274	149.623707442383	140.33966437793	129.934348146485	120.235367557617	113.070331420899	107.139202960938	101.223576304688	97.2735066152346	97.2390490556643	103.070258789063	116.800758670899	137.130511925782	161.009084270508	185.386041421876	207.21094909668	225.654378137696	242.749951400391	259.741812620605	277.874105534179	298.390973876953	319.218058853027	339.525931305175	362.426129427246	391.030191413086	428.449655456543	482.525332667969	551.182864251465	622.661033541504	685.198623872559	727.034418579102	748.572241103516	757.652902556152	753.670667773437	736.019801591797
651.265380859375	552.125971679687	464.037956542969	387.001335449219	321.016108398437	266.082275390625	225.167379394531	198.271420410156	180.943083984375	168.731055664063	157.184020996094	148.076059692383	144.37471472168	143.418866516113	142.547395507812	139.099182128906	132.231242614746	123.717656677246	114.822899963379	106.811448120117	100.947776794434	96.2626649169922	91.9131287231445	89.3529998168945	90.0361098022461	95.4162902832031	106.101707885742	121.123141540527	139.568341308594	160.525057250977	183.081039428711	209.053983398438	239.052055786133	270.348713256836	300.217412475586	325.931610107422	343.332662353516	354.238264770508	364.886383056641	381.514982910156	410.362030029297	459.103859375	523.581827148438	592.281430908203	653.688168212891	696.287536621094	721.845726074219	738.039071533203	742.218288085937	731.734090820313
635.475221679687	540.629350371094	456.29209027832	382.463441401367	319.143403740234	266.331977294922	227.012246954102	201.184212717773	184.37324725293	172.104723226563	159.904013305664	148.918367279297	142.130870036133	137.820646892578	134.266823165039	129.748524169922	123.731222375976	117.362167572266	111.443151055664	106.775964123047	104.162398071289	103.304310152344	103.667172834961	105.698200241211	109.844606493165	116.553605712891	125.511716058594	136.420794782227	149.751064646485	165.972748414063	185.556068847656	211.461011173828	243.374093550781	276.855338138672	307.464767097656	330.762402587891	341.872148366455	343.753989659912	343.722070832641	349.090536249023	367.173530273437	404.15210684558	455.150169722533	510.896137994749	562.118430752684	599.54546708679	626.004428873778	647.676370053343	660.320517810423	659.696099329955
606.103045410156	519.262295058594	441.924860019531	374.090740292969	315.759935878906	266.932446777344	230.453976140625	206.32452396875	190.275535533203	178.038456105469	165.344730957031	152.55280968457	142.50839544043	134.67381382959	128.511390457031	123.483450927734	119.484212086426	116.872123529785	115.805859990723	116.444096202148	118.945506896973	123.909595916015	131.230580104004	140.009203699707	149.346210941894	158.342346069336	165.972462570312	172.836064285644	180.47087098291	190.414602429687	204.204978393555	225.165207342285	252.27014276416	280.53497195752	304.974882220703	320.605060852051	322.558145521729	314.15734469751	302.703701874146	295.498260546387	299.842064208985	319.427375982301	349.3868335365	384.182042191041	418.274607265382	446.126134078981	471.521751711671	498.153723283815	520.34435517566	532.415953767457
576.330062500001	498.302709824219	428.644375576172	367.35505975586	314.434762363281	269.883483398437	236.359005983398	213.861330118164	198.403781119629	185.999684304687	172.662364990234	157.910469390137	144.401780626465	132.858329378418	124.002146325195	118.555262145996	116.874701607422	118.47911092334	122.832952943847	129.400690519043	137.646786499023	149.146452042968	164.25671191748	180.614749383788	195.857747703124	207.622890136717	214.393213333006	217.743928451171	219.950480518554	223.288314562499	230.032875610351	243.273283250976	261.492574132812	280.057068872559	294.333088086915	299.686952392579	291.756804788331	273.631764863038	251.854618118532	232.968150056642	223.515146179201	224.390265382449	231.231650665164	242.697313682987	257.445266091557	274.133519546514	297.281705593023	327.784483127324	358.86240483167	383.73602338831
559.337483398438	488.02849875	424.158746757812	367.728227421875	318.736940742187	277.18488671875	245.593775511719	223.963607121094	208.51181630664	195.455837828125	181.013106445312	163.92242887793	146.705515286133	131.254155590332	119.460139710938	113.215257568359	113.287180800293	118.414716126465	127.446356090332	139.230593235352	152.61592010498	170.082808368164	192.398929662597	215.843576484863	236.696041331543	251.235616699218	257.683234258788	258.519365679199	256.412613454101	254.031580077148	254.044868041992	258.89195024707	266.793758363281	274.091083042969	277.124714938477	272.235444702149	255.834277135254	230.360685136231	201.198161503174	173.73019903418	153.340290527345	138.501373643312	125.624453183351	117.000122656496	114.918975571779	121.671605438234	142.168301522951	174.882001486574	212.447271428469	247.498677448
568.306518554688	498.717565917969	436.176083374024	380.682070922852	332.235528564453	290.836456298828	259.024723754883	236.800330932617	220.353473388672	205.874346679688	189.553146362305	169.519770629883	148.314089111328	128.741254516602	113.606419555664	105.714736938477	106.106139526367	112.910525512695	124.567995605469	139.518650512695	156.202590942383	177.786594726562	205.310594726563	234.024424194336	259.177916381836	276.020904541016	282.751791259766	282.537354370117	278.079989990234	272.082094238281	267.246063232422	265.127919677734	263.926066162109	261.30646862793	254.935093017578	242.477905273438	221.156713531494	192.527540496826	160.757673965454	130.014401733398	104.46501159668	81.2212993621825	57.5050731658935	37.6486392974854	25.9843040466308	26.8443737030029	45.0655505065919	77.7596302642823	117.671559616089	157.546285202027
612.513367187501	539.318531015626	473.241411879884	414.282009780274	362.440324716797	317.716356689454	282.865488107422	257.887718970703	238.649975665528	221.019184578125	200.862272094727	175.716202031738	148.33635679834	122.417290669922	101.653557921875	89.7397128295895	87.754401978027	93.2345891835934	104.562304568847	120.119578256347	138.288440368652	163.118118721191	195.687259898926	229.922022178711	259.748563837402	279.093043151855	286.026231793945	284.597357579102	277.700262999512	268.228790547363	259.076782714843	250.582227253906	240.815895836425	229.270806834472	215.439978620116	198.816429565429	177.624057521484	152.200850240234	125.210960945068	99.3185428593745	77.1877492065427	56.0409445622555	34.1020267775878	15.5374489890137	4.51366433300785	5.19712594604501	21.5974325629885	50.9369487595215	87.2012764333498	124.376017482178
683.170555664062	602.979457988281	530.215992402343	464.88015890625	406.9719575	356.491388183593	316.538442549804	287.113120598633	263.565434940918	241.2453981875	215.503022949219	183.224334762207	147.509325219238	113.028956016113	84.4541888486329	66.4559854125978	59.9756415810549	61.899182890137	70.8146655302737	85.3101456918949	103.97367956543	132.03209379541	170.426684254883	211.317210977051	246.863433995117	269.225113342285	276.233711919922	273.116056372559	263.124952348145	249.513205494629	235.533621459961	219.850398744141	200.295000248535	178.871128223145	157.582484917969	138.432772583008	120.992208459229	103.924991046631	87.8757944837648	73.4892929091798	61.4101604614259	49.9865768453369	38.7887593018798	30.2944382738035	26.9813442038572	31.3272075347897	45.8412736887205	68.8717223704832	96.6546854468994	125.42629478479
766.363785156248	676.277417304686	594.282285258787	520.378389018553	454.565728583983	396.844303955077	350.723130990233	316.202209689452	288.018016265136	260.907026929687	229.605717895507	190.523607742676	147.16971232959	104.929753786133	69.1894542421878	45.3345358276372	34.1356220468756	32.0022314799812	37.7784288703621	50.3082789614267	68.4358464965829	98.2380585446787	140.485538610108	186.062896089601	225.854740379884	250.745680877686	258.733210450684	255.894256167725	245.232578727295	229.751938827881	212.456097167969	190.030880582032	160.473781937745	128.7560609834	99.8489774672866	78.7237911376969	66.4112510280776	59.5971839729015	56.7354664219978	56.2799748251957	56.6845856323242	57.8218431766354	60.7224964915764	65.5777290772694	72.5787244338365	81.9166660613998	94.3611038552232	109.784582148558	127.03277609851	144.951360862182
848.178756835936	745.789479433593	652.622750766601	568.67857083496	493.956939638671	428.457857177734	376.099097336914	336.880660116211	304.925884688477	274.358110226562	239.30067590332	196.093459894531	148.654236084961	102.473187210937	63.040496008789	35.8463452148438	21.6001070869141	16.6416598007813	19.9069449697266	30.3319042070314	46.8524791259767	75.4455515644533	116.820493780274	162.011983016602	202.054696516602	227.983311523438	238.883706199219	240.732762381836	234.901662828125	222.761590294922	205.683727539062	178.222119201172	139.462643443359	97.5742333046876	60.725821824219	37.086342041016	29.0312699113773	31.114650075928	39.7732686002199	51.4439115498047	62.5633649902342	74.3103905213621	89.0604640994869	105.045443324829	120.497185797607	133.647549118041	143.720953033935	151.896159145141	159.336537829956	167.205459466675
914.701171875	798.09271484375	692.419849243164	597.682575073242	513.880892333984	441.014801025391	383.345885498047	340.874145751953	307.207205261231	275.9526875	240.718215942383	198.41333013916	153.299614440918	110.012759521484	73.1884560546875	47.4623947143555	33.7348604125976	28.9153927001953	31.6535642089844	40.5989475708008	54.4011154174805	77.3641114501953	110.388220581055	147.017377258301	180.795515930176	205.266571044922	222.044177978516	235.432380432129	243.010725341797	242.358759643555	231.056030273438	201.522561035156	155.371987304687	103.974273376465	58.6993835449218	30.9172821044922	24.0023497924805	30.3746104125977	44.9724928588868	62.7344260253907	78.5988388061523	94.2158658447267	112.959887878418	132.355702941894	149.928109069824	163.201904296875	170.484851196289	173.427084411621	174.566960083008	176.442834350586
969.904333984376	833.110256191407	710.249687387695	601.322627573242	506.329076748047	425.269034912109	362.753954026367	318.78383409082	286.441497164062	258.809765304687	228.971460571289	195.521980051758	163.072775707031	133.730751905274	109.602813014649	92.7958634033212	84.7349550083018	84.0154849174815	88.4998752253429	96.0505480263683	104.52992541504	113.989719215089	125.854981363526	140.048144124756	156.491639763183	175.107900543212	202.316670711425	238.169662091553	273.037258313721	297.289843008058	301.297799804689	275.451602416505	226.170995090089	167.870267256105	114.963708345216	81.8656077880871	72.4691358811046	77.1647663371592	90.112743711671	105.47331256006	117.406717437745	126.694623794434	137.230201926514	147.840953659424	157.354380818604	164.597985229492	167.93164986914	168.137040187256	167.674331718262	169.003699996582
1023.06444238281	859.790723164062	714.657291655274	587.664147856445	478.811291767578	388.098723388672	320.536940316407	276.125942550782	247.349983696778	226.693317359375	206.640197143555	188.433117018066	177.08257457959	170.724828875	167.496138951171	165.53276385498	167.023215066406	173.209986554198	180.810311098388	186.541421479003	187.120550476074	176.182682462158	155.916328917236	135.869013282471	125.588258999024	134.621589508057	176.128531855957	243.744070415283	317.728914616455	378.343773889892	405.849357666015	388.610279056151	339.786065106688	276.829796150634	217.194552520995	178.33341455078	164.331571721679	163.553637145019	169.871826598266	177.158355858886	179.285440704345	175.237566393676	169.099922408569	162.395780860474	156.64841386084	153.381093521118	151.685329071533	150.545605771118	151.324659774536	155.38522723645
1068.22154150391	878.249416777343	710.778501997071	565.808797163087	443.340302275392	343.373017333986	271.259156539064	226.998719890626	202.56338608838	189.924833832032	181.05474182129	180.088598675293	192.378618594238	211.721568649413	231.914215912108	246.753327453611	259.307031110349	273.710815501462	285.362488872312	289.659859468259	282.000735534665	248.949029671629	193.572869715575	136.026386766357	96.4637119238288	95.0389762878428	152.326694027833	254.890777743896	371.869456181883	472.400958087644	525.623512207028	517.719496455319	469.263425001949	400.981730973995	333.600847498532	287.847207702634	267.872689499631	259.859670804807	257.580334748167	254.806864459715	245.311443069456	226.110161670897	201.354898177367	175.521515948608	153.08587834436	138.523848724366	131.827611513184	130.013257804322	133.092510960938	141.077094346192
1099.41567578125	888.601638046875	703.749158364258	544.858236733399	411.928873154297	304.961067626953	229.484914865235	185.500414869141	164.712425567872	158.825804890625	159.545410766602	173.430282660645	206.010515286621	247.447549447265	287.902825945312	317.537785583495	340.293793663573	362.729889650389	378.934025591307	382.99415353369	368.998225524901	317.294789323729	231.825210231933	142.066666611328	77.4963368237305	67.5913992309573	139.758089842774	274.344956417969	430.242644941894	566.341801399901	641.533071777342	639.500160115233	587.649302423338	510.454942640135	432.3915247041	377.93349255371	351.37552140039	336.401315285155	326.568861390868	315.43614690039	296.561158996581	265.57787765454	226.780978085693	186.719490327392	151.942444416992	128.998870391846	118.440219903809	115.900472927979	120.552451986572	131.568979601807
1110.68688964844	890.962687988281	698.705100708008	533.914127807617	396.589769287109	286.732025146484	209.77852746582	165.729276245117	146.427823364258	143.717720703125	149.442520141602	171.400026611328	215.027872192383	268.629349487305	320.507751098633	358.966369628906	388.690893249512	417.47912689209	438.302538299561	444.132595214844	427.940765380859	366.225989898681	263.673956939697	155.536254852295	77.0644719848631	63.510196685791	147.269651916504	304.841778778077	487.63224282837	647.046709625245	734.490844726562	730.673175537109	667.98992501831	575.378302062988	481.775515563965	416.118774414062	383.123099609375	363.497018554687	350.167999755859	336.06351171875	314.111022949219	279.906182373047	238.164010986328	195.491035400391	158.493782226562	133.778778076172	121.604876953125	117.567727783203	121.279049560547	132.350561279297
1089.05696142578	877.444079394531	692.139955688476	533.144590307617	400.457983251953	294.080134521485	219.069221686524	175.425244747071	155.560937347657	151.889033132813	156.822265747071	177.55701381543	219.151454908203	270.811021087891	321.741144416992	361.147256958008	394.83685990918	430.006331895508	457.944421119629	469.93987578418	457.281444091797	394.728637102051	288.088956013184	175.22313423584	93.9919051806642	82.2560022583012	176.318528884766	350.93899611963	551.662748838869	724.035131918459	813.601490234376	796.472333826905	708.950766112061	586.871022029418	466.067336518554	382.373944519042	341.47696050476	319.48689451599	307.874574841918	298.110829771728	281.666487594604	255.995833280029	226.78498130188	197.852504205933	173.016974537964	156.09696484375	145.822339760743	139.647384258423	139.477301380616	147.217294171143
1038.49919482422	847.968944921875	680.629830004883	536.481850073242	415.525005126953	317.759295166015	247.647456080078	205.18948786914	183.69128669873	176.458748734375	176.797770141601	189.940005848144	220.348191743652	260.174845436524	301.572484535156	336.693626647949	372.926766626953	415.503559399903	453.341262688721	475.357134215332	470.46843170166	412.798711947021	309.736469803466	200.096370072021	122.693077553711	116.34125704956	221.00676567041	410.813160215576	625.811655018799	806.053464413818	891.589802734374	852.417031317138	728.501007272949	564.847188596802	406.461033283692	298.347999328614	247.581749296266	224.158644523316	217.46819116272	216.899895367432	211.843263290406	203.003185023194	197.453323130493	194.136342474976	191.994907919311	189.971684326172	184.371459853515	175.899124592895	170.097496307373	172.50939276001
978.480922363283	814.37001538086	669.434283666993	543.67372722168	437.088346044921	349.678140136718	285.119389627929	243.412094518554	219.041834612304	206.49418971289	200.254739624023	203.210227777343	219.036934303711	243.404744055665	271.983541885743	300.443212646485	337.45281834131	385.899102401857	432.778471822999	465.08733359961	469.822094726563	421.957205875244	330.161729049072	231.973988240966	164.932307443846	166.575010650633	279.148639319823	477.627644122801	698.642212871825	878.822533379149	954.79879345703	890.656581348876	728.642438513184	522.62798258484	326.484831198732	194.084601989749	133.895161416629	110.002097722782	109.703611220096	120.297902220462	129.083171035769	140.577101422121	163.247559838258	190.318020650024	215.011958223266	230.552846923827	230.50110158203	219.374405953978	206.832137794188	202.533674857177
928.4694765625	788.480021582031	663.81287668457	554.468041870117	460.445517138671	381.745302490234	321.091181311523	278.483153602539	249.835544283203	231.062678273437	218.078880493164	212.028904670898	215.636534193359	227.184638467774	244.956086901367	267.233748901368	302.907219990723	353.12125389795	404.541457338623	443.833437028321	457.662799682617	423.725110328369	350.909964488525	272.674014622802	222.473913190917	233.766312652587	348.558426879394	544.545820898193	758.717673901611	928.063165082275	989.571473632812	903.340297263183	711.376849844971	473.534584813232	249.666955603028	99.6274156494152	32.8748922985853	9.50708326049921	15.3355975158704	36.1720440454112	57.8280318298348	88.3664462963875	137.24621479126	192.373009173584	241.65250130249	272.990363037109	277.460129296874	263.124685509033	243.373729294433	231.596958273925
907.932189941406	782.131694335938	669.025169067383	568.612614135742	480.894029541015	405.869415283203	345.168990112305	298.79275402832	264.29537890625	239.231536621094	221.155899047852	211.05726159668	210.565843017578	218.198450195313	232.471890014648	251.902969360352	283.782176513672	329.098306884766	376.915628051758	416.298407592774	436.310913085938	419.623416748047	373.526406860351	324.014475097656	297.082213134766	318.724212646484	427.050405395508	604.731063598633	794.601289611817	939.496185791016	982.250854492188	882.617492401123	678.706031280517	430.888176101684	199.535631835937	45.0201034545898	-23.0213626251219	-44.8365697174072	-34.88108744812	-7.61048544311512	22.5196666717529	66.0200834655765	132.527811355591	206.276778488159	271.500913009644	312.434143066406	318.497407348633	300.201420425415	273.414774261474	254.006060821533
920.897670898438	798.146110419922	686.650741020508	586.411562700196	497.428575458984	419.701779296875	353.221962012695	297.989123606445	254.017082379883	221.319656634765	199.910664672851	193.164578615234	201.072186260742	218.571779427734	240.601649934571	262.10008959961	285.468421172852	314.081116775391	344.336192282226	372.631663568359	395.365546508788	404.743709566406	403.167475491211	402.328041588869	413.916605165041	449.624363525393	537.331145367189	669.242819153322	803.539641837891	898.401870374999	912.009761718749	809.127170801268	617.633926319823	390.384245876219	180.232347072265	40.0324475097658	-21.4478943225093	-39.4448234924312	-27.1096777331537	2.40620522216853	35.9514876403813	85.0639411870126	158.511124350831	238.986379633545	309.183049536866	351.794476562501	355.826333512696	332.816392052979	299.256142979981	271.637077090332
954.387697753906	828.634782626953	713.183219204101	608.033007485351	513.184147470703	428.636639160156	352.179324358398	283.81220306543	226.852012574219	184.615490177735	160.419373168946	161.910039014649	186.876329519531	223.848678483398	261.357519706055	287.933286987304	298.304484009277	300.11748823877	301.279544152588	309.69789622754	333.27978894043	378.071994489014	438.80301655542	506.402696843017	571.800877055175	625.927398895262	680.857795430175	742.638838857666	793.157229577393	814.299667989014	787.952854492189	688.103123569581	526.826008288086	343.142006923706	176.071617752441	64.6353390502927	15.9568335845945	4.02243583801232	18.1466516595457	47.6439868981931	81.8289474029537	132.398776914307	206.477138199585	286.518165648071	354.975993649048	394.304756591797	393.947664888672	365.601962280151	325.102833147705	288.285461872803
1002.35935791015	869.366095791014	746.253233310546	633.020770468749	529.668707265624	436.197043701172	348.237358175781	265.789650689454	195.406553641602	143.640699431642	117.044720458986	127.989722704102	172.107284567383	230.840747078125	285.633451265624	317.928738159179	314.204265128906	286.831138155274	256.092871183107	242.272978157228	265.654973022463	346.970894867677	472.698401062988	611.739432975095	732.995931970699	805.369839416499	823.570499835934	808.329952317869	767.584180077149	709.269166328616	641.320894287114	548.586844648197	425.776361935305	295.618225105104	180.841213114257	104.174104919432	70.6742575482162	65.1891516961652	80.1327518218978	107.919022384032	140.961927841185	190.735698261473	262.297690672484	338.436559972044	401.940961057982	435.599548828124	429.541304813476	395.240459082152	347.503539337646	301.137073283447
1058.76973876953	916.108434746093	783.491413032226	660.918673627929	548.390216533203	445.906041748047	347.592344491211	253.449124762695	172.287089734375	112.916946578125	84.1494024658206	102.099709592774	160.894063177735	236.359584927734	304.323396549805	340.612619750976	325.081664637695	273.845783405273	217.123360894043	185.132781944337	208.092431396485	318.8030340542	497.119000023926	693.839242100097	859.762673077147	945.68820574951	931.409402835936	849.726989140136	730.950620583985	605.389953089356	503.354642578127	419.61982797925	333.979072011476	254.269666281372	188.328902395508	143.994071960449	124.185814020385	123.679267504272	138.093473845825	163.047474478759	194.160310836791	242.785812842529	311.844619540161	384.305986045776	443.139167475463	471.313418945312	459.287156624023	418.414210434204	363.006956122802	307.377769436767
1117.57592773438	964.630184326172	822.528388061524	691.27053894043	570.85663696289	461.286682128906	356.440564331055	256.318283569336	170.100005004883	106.965893798828	76.0961151123047	94.9360795898438	157.365677124024	237.216791748047	308.321307495117	344.511108398438	322.850582641602	260.78514086914	192.718200805664	153.053180175781	176.193496704102	300.931035400391	504.330184448243	728.203116333008	914.36200354004	1004.61901855469	970.314648681641	850.240778930664	687.386678344726	524.741615966796	405.294860839844	330.243567504883	270.928223266601	225.553096313476	192.322454833984	169.440567016602	157.972939453125	159.11672668457	171.273668823242	192.845505981445	222.233978271484	271.260228271485	340.989762573242	413.69086730957	471.631828613281	497.080932617188	479.865123657226	431.805544311523	368.161778076171	304.193408447265
1199.68554199219	1032.3594703125	877.869736962892	736.21634194336	607.399285253907	491.418566894532	383.716025279297	284.291660408203	199.982714660157	137.626430414063	104.060050048829	114.741148486329	165.111564140625	231.984934628906	292.174897568359	322.495090576171	302.568606925781	247.853021539062	188.91369450586	156.315985916016	180.625255859375	298.414894601563	489.307995416016	698.444472904297	870.964241667968	952.007216308592	912.801853429686	789.921543296874	626.523601004881	465.765341648436	350.804080322265	284.961984773437	239.467511605468	209.337409197754	189.588425929687	175.237310180664	165.777840979004	164.532186071777	172.259676916504	189.719644970703	217.671421691894	269.21824850293	343.853904432129	421.923527345215	483.77225510791	509.745225585938	487.556243821289	430.308551236816	356.43144026953	284.354203356445
1309.12718994141	1122.11736948242	951.095039941406	796.060201318359	657.012853613281	533.952996826172	425.287873318359	331.017483089843	253.530962598632	195.217448302734	158.466076660156	154.384196342773	181.379049711914	222.789613759766	261.954865478516	282.213781860352	269.62647075293	235.300280828125	200.145050314453	185.070617440429	210.98682043457	306.346196089844	457.208852253907	620.895983737306	754.728785350587	816.028451904298	781.577587579103	679.828729167969	545.607970399903	413.741405003906	319.055126708985	264.414083823486	226.600880528076	201.318094360229	184.268302857422	171.154083557129	159.946227630005	153.509683384399	154.888264064331	167.125782913819	193.26605317688	248.18580179419	329.855819936402	415.961017192505	484.186303151489	512.216587402344	484.573914891601	416.135012559936	330.116812987548	249.736248754639
1414.53944580078	1207.76169316406	1020.44592915039	852.592153759764	704.200366992186	575.270568847655	467.755097072265	381.653951666014	314.038626009764	261.980613484373	222.551407470701	201.501749472655	200.783977236328	211.77197850586	225.839641025392	234.360852539064	231.437792445314	222.821202248047	217.357812849609	223.894355152343	251.277560058593	317.134946322265	415.568693341798	520.137522986331	604.400157125005	641.915317626958	617.868427044927	549.887004132816	460.192915061526	371.008026001954	304.554203125	261.843982332519	228.062786177246	201.691810806396	181.212252367187	165.105307006836	149.864788707276	136.503233370362	130.279920023194	136.454127692872	160.285135406495	218.57393221338	307.81433209546	402.80485147876	478.344006789307	509.230314453125	476.496580005859	396.943792496827	299.022743622559	211.184225079591
1484.56088378906	1263.15025268555	1064.16403674316	887.602235961914	733.464850341796	601.751879882812	497.716685165039	421.359266188476	364.799582083007	320.157591978515	279.553255004882	243.730334189452	217.942190112304	201.073178232422	192.007654008789	189.629972900391	195.416190325196	210.110069310547	231.497526729492	257.364479455078	285.496844360351	323.191151755859	371.923457059571	420.748964805665	458.722879528322	474.900405761721	462.900947742189	430.021035780275	385.831563521485	339.903424611328	301.807512695312	270.495797978027	239.5876846958	210.655217541748	185.270441208984	165.005400390625	144.920213511963	123.966850777588	109.555134549561	109.094887189942	129.995931060791	190.793683828614	286.548263918702	389.456544831299	471.715400066651	505.521703125	468.902682301757	380.393755263428	272.954079566894	179.542812769043
1487.830078125	1262.140859375	1060.49099487305	882.880484619141	729.309328613281	599.777526855469	501.771626220703	435.291626708984	389.107708007813	351.990049804688	312.708831787109	268.706476806641	227.469531738281	192.834362304687	168.637334228516	158.714813232422	168.975282714844	196.861165527344	233.509736572266	270.058270751953	297.64404296875	316.924818847656	333.809081787109	347.310183349609	356.441475097656	360.21630859375	357.901725585937	350.155491699219	338.077044311523	322.765820800781	305.321258544922	283.6136484375	256.910032226562	228.404973571777	201.293036132812	178.768783569336	154.499191345215	126.354550354004	103.834397399902	96.4382692871094	113.665702819824	175.256100708008	274.876438415528	382.917611877441	469.770517028809	505.826049804688	467.370664916992	374.143765075683	261.71566821289	165.656692260742
1394.51651123047	1177.16828084961	984.206276157225	815.630497153319	671.440943837889	551.637616210937	465.070393090819	411.739274477538	378.369442143554	351.686077861328	318.41436340332	274.437907742187	228.606589696289	187.094995806641	156.077712614258	141.729326660156	150.808368760742	179.198447888672	216.761767819336	253.360532328125	278.856945190429	291.78452080664	298.901789993164	302.408481149414	304.504322674804	307.389042968749	312.65575521289	318.837973807617	323.546028980469	324.390250958985	318.980969970703	305.362759896485	285.128733917969	261.212031213868	236.545790962891	214.063152343751	185.980585510743	150.342664344727	118.824683614258	103.101938087891	114.84972253418	174.186084185547	273.327493196289	382.096878717773	470.317169901367	507.811295898438	470.931403148437	379.795538883789	269.875483445312	176.643017173828
1225.52780029297	1025.66064289063	849.815459160157	697.992249101564	570.191012714844	466.411750000001	396.546993359376	360.596742792969	343.722199697266	331.08456546875	307.845041503906	269.166942787109	224.942801720703	182.427645828125	148.876502632813	131.544399658203	135.973036248047	157.325727386719	187.289924058594	217.553077248047	239.802637939453	252.830253328125	262.177622757813	269.657275435547	277.08174056836	286.263547363281	299.678652679688	316.118703712891	331.869765173828	343.217901773437	346.449178222656	340.24705390332	327.087485674804	308.945284464355	287.795261199218	265.61222680664	233.106603141113	188.961849584472	147.11233335498	121.492421670898	126.036481750488	180.642938215821	276.022212921387	382.326668934082	469.708669320801	508.320577148437	475.865934904297	392.243167210449	290.896960335937	205.272000549804
1025.60972167969	848.965794072271	695.149334956059	564.160344331058	455.998822197269	370.66476855469	318.475717749026	299.431669780275	298.056323129884	298.873376279298	286.406527709962	255.881986314454	217.617286438477	178.773114743164	146.510157889648	127.989102539063	126.429336457031	137.057068536133	155.043217127931	175.558700583986	193.774437255861	209.889156598634	227.122246377931	245.175612411134	263.751160515625	282.550796508789	304.29292603125	329.176278538086	353.123245568359	372.056218661132	381.897589355468	382.018691179686	375.137929774413	362.198304847166	344.142816105467	321.914463256834	284.80894928076	232.197607705565	180.13688406201	144.683223880859	141.893072692871	191.289310797852	282.167641175293	385.243743375488	471.233296948731	510.851981445312	483.627947239257	409.08407463037	317.928138057616	240.86791195996
839.508051757815	688.431582968752	558.038694619142	448.329386708986	359.303659238282	290.961512207032	253.130856982423	245.811693564454	254.262154902344	263.740373945313	259.504483642579	237.571442697266	207.769162476563	176.072204925781	148.455131990234	130.892505615234	124.137320667969	124.206535851563	129.970658865235	140.300197408204	154.065659179688	172.788370804688	197.221327150391	225.082538279297	254.090014253906	281.961765136719	311.8210833125	345.18929540625	377.38146284082	403.712647039062	419.497909423828	424.429832447265	421.63170849414	411.56466388623	394.689824945312	371.468317993163	330.019328974121	270.035440340331	209.337873175292	165.7478485625	157.086587585449	202.787849930664	290.97082154248	392.484862891113	478.179334446777	518.903596679687	495.671127208007	427.915685718261	344.117055783202	272.755020975585
711.968566894531	585.405858154297	476.314329223633	384.693980102539	310.544810791015	253.866821289062	222.786701782227	217.304452270508	225.230037475586	234.373422119141	232.544570922852	217.223716308594	196.537548461914	174.26571875	154.187878540039	140.083679199219	131.057040161133	124.588193847656	122.021261108398	124.700362792969	133.969619750977	151.355036132813	175.96053137207	205.497099243164	237.675733520508	270.207427978516	307.585632568359	351.33635144043	394.719409667969	430.994632324219	453.421844482422	461.232638427734	458.920464111328	447.637933105469	428.537656982422	402.772247314453	357.669447265625	292.460849121094	226.154838134765	177.759799560547	166.284118652344	211.801203613282	301.638797607422	405.686788330078	493.835063476563	535.973510742188	513.449161865234	446.335425048828	362.611752685546	290.257597167969
652.663795410156	555.154785268555	469.258702841797	394.975548129883	332.305321132813	281.248021850587	245.758497121094	225.836746944336	215.550501063477	208.967489221679	200.155441162109	189.517338080078	181.008026813476	174.023035569336	167.957892554688	162.208125976563	155.136652553711	147.146453481446	140.693153681641	138.232378076172	142.219751586914	152.431803229492	167.231449722656	186.953897542969	211.934353166992	242.508023071289	285.644652361328	341.120770052734	398.481758487305	447.273000006836	477.039876953125	485.802236191407	480.529822827149	464.1928665625	439.761597099609	410.206244140625	362.224006673828	293.834731564453	224.992620330078	175.651874488281	165.766695556641	217.696457289063	318.138358673829	433.553339080078	530.402337876954	575.146294433595	547.20626216211	468.941614816406	371.22077227832	284.912154429687
631.763219726562	570.113131928711	511.65128809082	456.37768821289	404.292332294921	355.395220336913	307.196715850585	259.696818835937	216.629984025391	181.730666151367	158.733319946289	152.460038429688	160.421185113281	175.383620467773	190.114204963867	197.379799072265	195.069456992187	188.005271743164	179.353662026367	172.281046542968	169.95384399414	169.467245303711	168.710304670898	172.040235709961	183.814252035157	208.389567260742	255.783137328125	323.090153161133	395.285180847657	457.342786475586	494.237536132812	502.303851923828	491.558689790039	467.500416574707	435.627399121094	401.438004272461	351.061870502442	280.833419915527	211.558194801269	164.041737449219	159.089590148926	222.698512291993	340.998142352051	474.993341241699	585.688969873535	634.089889160156	595.973303395507	497.335971971191	374.512088446288	263.835846379883
634.758047363281	607.381649675292	574.568388862303	536.318264924314	492.631277861326	443.507427673337	379.628490511717	300.994466376464	221.582691040527	155.370500276856	116.3352298584	114.034020959962	139.148649732911	177.343404415039	214.28257324414	235.630444458007	238.93321705078	233.748032197264	223.755591406249	212.636596186522	204.071748046874	192.197386385742	174.559710197265	159.954210383789	157.176377847657	175.021703491212	226.913969625001	306.989515647461	395.112668092774	471.147753495117	514.959098388671	520.674795019531	501.718625698242	466.898452055664	425.022135722657	384.897538330079	332.485984973634	261.915567899414	194.244299463867	150.530192023438	151.83125793457	227.756740457032	364.267964686523	516.951065733397	641.392178708007	693.177438720702	644.38396913867	524.621013221679	375.772885918944	239.723902179688
647.139485839843	644.061090048828	629.086309047851	602.215142836914	563.447591416015	512.783654785155	435.580953645507	331.83948799707	223.522826788086	132.594538966797	81.0181934814457	82.2214892734379	121.562047043946	178.898318380859	234.08875487207	266.991808105468	274.805696303711	270.958118408203	259.651747084961	245.089255	231.473314819336	210.358250505859	178.942280282226	149.893918204102	135.881678327149	149.574074707032	207.950031408203	302.563872393555	407.947211566406	498.631662830078	549.14884008789	550.852374873046	520.721191249999	471.724841918945	416.832879580078	369.014856933594	314.799296309571	245.539829241211	181.443672233398	142.718041791016	149.570154418945	233.820513619141	381.99764172168	546.370783473632	679.20918362207	732.782086914062	677.071942964843	543.899255276367	378.29034942578	225.271550990234
654.398742675781	657.252204589844	646.281352539063	621.486186523438	582.866706542969	530.422912597656	447.581237792969	334.341682128906	215.564595947266	116.110329589844	60.8392333984375	65.0046469726563	112.033003417969	179.044293334961	243.158507324219	281.495635986328	290.764658325195	286.21891394043	272.794934326172	255.429250976562	239.058395385742	213.685861694336	176.02062890625	141.057455810547	123.791101196289	139.216323852539	207.804204833984	319.55823828125	443.771802612305	549.738276245118	606.751037597656	602.773900878906	558.277947143555	491.317455078125	419.94670336914	362.219970703125	306.304750732422	240.164857666016	181.54905102539	148.206090332031	157.884735107422	241.839203613282	388.236989501953	550.196765380859	680.837203857422	733.276977539062	678.670908447265	548.27321484375	385.351663696288	233.174021972656
663.307653320313	644.466356286621	616.418868798827	579.165190856933	532.705322460936	477.039263610839	398.42597042871	296.86544291455	192.969246885253	107.348948157715	60.6161125488282	67.0876392919924	113.022484509278	176.945299350586	237.38073496582	272.853442504883	279.345419776367	271.173566013671	254.364884503906	234.946378534179	218.945051391601	195.924483728515	161.866673353515	132.426249288086	123.257840553711	150.016076171875	237.608126171876	375.597571206056	526.623656230471	653.325626201174	718.342726074221	704.273729658205	636.025806982423	539.700797333985	441.40054	367.226874267578	309.085195582031	249.574277751953	200.836027609375	175.012351986329	184.245157714844	254.99677731836	379.172606242187	517.079145701171	629.022896910155	675.310361083983	633.144492726561	528.987624361327	397.035324232421	271.483160583985
683.53874609375	620.969710778809	558.781321899415	496.973579455567	435.546483447266	374.500033874513	306.430396525391	231.337571399903	160.327309815918	104.505363091309	74.9774825439452	83.1489971630858	121.616072736816	173.27071578125	221.0049328125	247.71073034668	248.496138274414	234.766485584961	213.859727442383	193.113819010742	179.866715454102	163.916767254883	140.372004303711	124.534900876953	131.707931250977	177.193569702148	291.419873984375	464.185194580078	649.847444858398	802.764538188476	877.294387939452	848.726988281249	747.490396967772	610.64962274414	475.269674355468	378.415560546875	317.605333376953	268.128987015625	233.709443375	218.069624367187	224.932451904297	272.660320177735	358.771281246094	455.721743822266	535.968116619142	571.96680834961	550.736906753907	490.640806023438	411.149874547851	331.735480716796
704.934267822265	590.495223583985	487.970687646487	397.360660009769	318.665140673831	251.884129638675	197.399574871097	155.211476371096	124.746912188478	105.432960373047	96.6966989746087	106.132502734374	134.12231961914	169.27458751709	200.197744316407	215.500227905274	209.413838827638	189.532951824708	164.509866080568	142.996880779298	133.646295104982	127.046316607423	117.428745830567	118.911271449707	145.611582140136	211.647366577147	352.541993867186	558.883671560056	777.387345996091	954.767963515622	1037.74047045898	994.382141816402	860.216346694333	683.12717260742	510.998707070311	391.715037597656	328.740893107422	290.153548589843	270.755910667968	265.350885964842	268.741381103514	290.053881873047	332.753117191407	383.149358375002	427.552876740238	452.273943603519	455.502709818362	446.365661173829	427.577571389648	401.853214185545
717.336465332031	556.775850219727	418.588941845704	302.775740209962	209.336245312501	138.270457153322	97.1385642539074	85.9405666142587	93.3361814521488	107.985125985352	118.54711743164	128.981938154297	146.849776674805	166.210959448242	181.125812929688	185.654663574219	173.295546444336	148.008243903321	119.545703357422	97.6608722128911	92.106697875977	94.6967361201175	98.9290220078127	117.083221878906	161.439002073242	244.276028930664	404.277031416015	633.255565302734	873.187537143554	1066.04885349121	1153.81542089844	1099.48765533203	941.748285756835	736.096688222655	538.032238779296	403.054313476562	339.367603763672	309.972525607422	302.562041833984	304.829115269531	304.466708740234	302.401512085937	306.83821675586	316.386787990235	329.657191029298	345.259391113283	371.496461208986	409.29509115625	446.200671504883	469.758592804687
710.587585449219	523.544546203613	365.238060302735	235.668127746582	134.834748535156	62.737922668457	31.4524234619141	40.9782509155274	73.2032450561524	110.015245910645	133.302093505859	144.641085571289	156.106995422363	165.333876464844	169.955782104492	167.60676574707	151.338286132812	122.727640991211	92.1976422119141	70.1711016845703	67.0708312988281	76.2516301269531	90.7649569091797	120.57861303711	175.660399902344	265.978118896484	429.927532226563	660.863438964844	901.192195800782	1093.32015942383	1179.65368652344	1122.29199389648	959.63084375	748.521410888671	545.814870117187	408.362396240234	346.361194335938	321.910481201172	319.71444921875	324.477290771484	320.903198242188	304.927260498047	286.746682617187	272.458831298828	268.161073242188	279.950775146484	322.772720214844	392.561997314453	466.901431640625	523.373848388672
677.823479736327	488.718853305664	329.737297445068	200.878812154541	102.143397434082	33.5310532836912	8.51166721069325	27.0852392150879	69.0469380358888	114.191932412109	142.315391082764	153.908382465332	162.440794067139	167.176023261963	167.377467423584	162.308523925781	145.033764269043	116.04425687085	85.7431444804688	64.5335698471679	62.8186757202149	76.2127645986329	97.7804079829104	134.100152124512	191.750543274903	277.310127685547	423.802012191406	626.840499291503	836.890928733398	1004.41864026465	1079.88897363281	1030.41991655859	889.034575876951	705.055970006835	527.807117367187	406.611036376953	349.934726401367	324.896175161133	318.794883608398	318.930352695312	312.602083374023	294.736706521484	273.801221502929	257.40568200293	253.160141706055	268.674654296875	321.484195867188	406.515397293946	497.465794439454	568.032923166017
625.815983642579	449.81013451416	302.352002735596	183.441588306885	93.0788912280273	31.2639114990234	11.1129229748534	32.6259256555176	76.1285087585449	121.946261501465	150.404773101807	161.487974070801	168.312138263428	170.901369912842	169.279773252197	163.471452514648	146.91729751416	119.601238761963	91.3619415371094	72.0380711186522	71.4682927856444	88.3244033124999	116.047292513183	156.629265226074	212.062626289551	284.339680541992	397.032107580079	548.811704178224	704.320950941408	828.202328474611	885.098317382814	851.705779939454	751.596395741212	619.72487137793	491.045913439453	400.514228515625	352.171047299805	322.71323206543	306.078936772461	296.20631538086	287.033521850586	275.013817035156	264.18843162793	259.877474348633	267.401053916992	292.079279052734	351.594515306641	442.400023532226	537.972255403321	611.78766259375
564.861319824221	409.942077174073	280.353294533082	176.094971901245	97.1671092785642	43.5697066650386	27.0004186810298	47.4592453265377	87.3997046710202	129.275314783935	155.539593734741	166.182204167725	172.900800703247	175.710889374878	174.627976216186	169.667567260742	154.751326304199	129.868915990844	104.137840627197	86.6756045197749	86.5997119750972	105.8338973125	138.299824327636	181.111891541503	231.384497475097	286.232040649414	358.155044553712	449.077243507327	540.247852276372	612.91608562696	648.331158325202	634.712445465827	584.560470538091	515.546170899905	445.340483909181	391.614346923828	352.750564665527	316.968512229004	286.693982531739	264.352768491212	252.370663024903	250.100222920899	255.924252900879	270.813917782714	295.740382384277	331.674811523436	394.874614986327	484.692349561034	576.741900568359	646.637153329101
505.255710937501	372.238368630372	261.012291196289	171.577478635254	103.933930947265	58.081648132324	43.9183822558592	61.444133317871	95.8122732202148	132.176173864746	155.68920715332	166.793416536133	175.386554078613	180.805554605469	182.387352941406	179.468883911133	166.298291075195	143.317617883789	119.154648996094	102.437169071289	101.792962768554	121.988597642578	157.272217253906	200.493970270508	244.504005360352	282.152471191406	315.708049273438	349.937307161134	381.437222589846	406.804773294925	422.636937011722	428.002774564456	425.170967462893	415.537924470704	400.500054351563	381.453765869141	351.353686132813	309.268875966797	265.767394707031	231.417301689453	216.78665625	224.337555060547	247.024625230469	281.154721751953	323.034699617187	368.971413818359	433.095431359375	517.868848912109	602.095815970703	664.580482029297
457.295379638672	339.822696228027	241.600111083984	162.627624206543	102.905235595703	62.4329452514648	49.6110416259766	64.4395247192383	94.3179618530274	126.645920349121	148.822967529297	162.123954956055	174.949171081543	185.386338562012	191.523180053711	191.447418212891	179.320632263184	156.41767376709	131.49617388916	113.313763793945	110.628074645996	130.03585534668	165.698685119629	207.721440612793	246.208998474121	271.266235351562	278.228347900391	273.692085021973	264.654651733398	258.113253051758	261.065093994141	280.139628662109	310.672053710938	342.718187988281	366.333850341797	371.574859619141	347.660819335938	301.22118359375	248.42654711914	205.447504638672	188.454650878906	202.067444335938	235.505488525391	281.839595703125	334.140578125	385.479248046875	448.027900878907	526.405995117188	602.355087646485	657.616735351563
418.269120361328	310.218334461669	219.755175020141	146.879642036743	91.5917355114744	53.8914554443358	40.8170134542234	52.3684095411375	77.9883262767331	107.119446232666	129.20445198059	146.913704419189	167.285415167358	186.314042877075	199.994046200318	204.319883789063	193.044487660156	168.83821871228	141.071678920166	119.115470258545	112.340194702148	127.617302225586	158.699724845703	195.280287600586	227.05181552832	243.707133666992	237.619885666991	215.661521502929	189.271575699218	169.889582780272	168.955077270507	197.103762766601	246.709282918945	301.818082332519	346.476605612305	364.731297363281	343.716879918457	294.069056874511	235.085744731933	186.064859991211	166.304319152832	181.774264827148	219.609419347168	270.854568797363	326.554499262207	377.753996826172	434.465881625	502.660296269043	567.318010554687	613.41979427832
381.312784667969	281.342825101319	197.296737432251	129.174521660767	76.9761777868653	40.701705810547	25.7068124561769	31.9914977237551	51.5222015267336	76.2653637785647	98.1874243927004	121.961102405518	152.942104541382	184.121352245728	208.489766963989	219.038270141601	208.96156364209	182.932366501831	151.158625925537	123.84828911792	111.209303283691	119.23470425	141.119193880371	167.873218434082	190.507224170411	200.031657348633	188.191178465821	160.978823349121	130.77760125293	109.970521431641	110.940593139649	146.519935926758	208.453210290039	277.492236904785	334.388836446289	359.894829589844	339.73492945752	286.741255599121	222.326738331543	167.90430797168	144.886894836426	160.563595946289	200.65912442334	254.239834736816	310.372081355957	358.12221875	404.562082628907	456.980770013184	504.770527337891	537.323601038087
350.493180908204	256.91125640503	177.767167084351	113.060912946167	62.7924939904788	26.9619102172855	9.17251363757367	9.42430425134341	22.3122540421151	42.4313349934091	64.3765190887461	95.156321427491	138.37409402063	183.517064219116	220.072459373901	237.527506835937	228.232653520995	199.196414528442	161.893119484619	127.797098015869	108.382679748535	108.42561371875	120.276346842286	136.771255564942	150.746716332521	155.039105590821	142.086308448243	116.664073940919	90.1155744062509	73.7839821816413	79.0124696044928	119.41701563086	187.435505369141	262.643970385255	324.618442245118	352.934952514649	332.647594487793	277.372347120606	209.528070472168	151.533624601563	125.807869567872	140.708876573243	181.290738911622	235.016349779786	289.348602374513	331.750389892579	366.125716770509	400.832654210451	430.01519555762	447.817334157229
329.877117431641	240.638716630859	164.708832740479	102.087465760498	52.774615690918	16.7702825317384	-3.89380799584949	-9.21765589184549	-2.24884973803682	13.9650218837894	36.376370391846	74.3895339975588	130.036238422119	189.209976348389	237.804240459228	261.7125234375	252.018550608886	218.126660184814	173.411264176758	131.246774596191	105.00760345459	98.7275829306642	103.490438350098	113.245421444824	121.941783946778	123.528777587891	111.449357765625	89.7373566586916	68.2283411708985	56.7578782060548	65.1615346679688	106.823869367188	175.187837701172	250.176601454102	311.713322410157	339.721162353516	319.387501543946	264.096898791992	196.068283708008	137.520585902344	110.672734985352	124.483545587891	164.140397969727	216.20507018457	267.239340286133	303.804986328125	326.965996929688	345.68118672168	358.354572775392	363.39017216211
323.531402587891	236.240294036865	161.664103164673	99.8028299713135	50.6564744567871	14.2250366210938	-8.60007743835451	-17.8188677215576	-14.7684433746338	-0.785913543701184	22.7916126251221	67.5509126281739	134.383392562866	205.908886184692	264.747227249146	293.518249511719	281.480048217773	240.219400863647	185.849164581299	134.482196502685	102.231353759766	93.6781641845703	98.080723022461	108.566738525391	118.263918945313	120.29997253418	108.424408569336	87.2187548828125	66.0587475585937	54.3201226806641	61.3786163330078	99.7693646240235	163.241876831055	232.993448791504	290.221376342774	316.122955322266	296.887277160645	245.049477966308	181.325920593261	126.432967895508	101.086982727051	114.161041870117	151.844236755371	200.826952209473	247.799573059082	279.452484130859	294.892135986328	302.991605407715	305.091216552734	302.531293579102
338.152181884766	248.836342131348	172.426019691162	108.921214564209	58.3219267504884	20.6281562500001	-4.01552136840811	-15.6091061047363	-14.3694613122558	-0.51345034423822	25.742063446045	78.453988718262	157.76690104126	242.595437425538	311.854234881593	344.457930419923	326.431118186524	271.830706841065	201.619805164551	136.761521937988	98.2189659423827	93.35115415625	108.182680725586	131.675020182618	152.789647059571	160.488035888673	147.690906396485	121.757275561524	93.3060637939459	72.9561915039067	71.3265791015628	99.0789025947267	149.133881709961	205.499002435547	252.181750759765	273.189612670898	257.294844575195	215.159122480468	163.624061777343	119.531277856445	99.7223861083985	111.626002082031	144.014382183594	185.744603089843	225.673741477539	252.658874023437	265.245143333007	270.861164955078	271.689224981445	269.911609503906
371.028249755859	275.950135408935	194.633003143921	127.076852960815	73.281684859619	33.2474988403319	6.59847687683094	-6.66538103088389	-5.98034784362801	9.21730347778309	39.491299972534	101.838647259521	195.883527312622	296.130431703491	377.083852003784	413.248279785156	386.097898307128	312.629713188598	220.632449540283	137.8948324729	92.205587097168	95.3881846464844	128.916808380371	175.05625144873	216.071307001464	234.226768188476	221.152796479492	188.67286310791	149.34172586914	115.714142558593	100.344870971679	110.733238287109	138.509405974609	172.424383266114	201.229179393555	213.674803588868	202.655119431153	175.669454099121	143.377012224121	116.4369984375	105.508617370605	115.362800303711	138.893410815918	168.944051986816	198.358326895996	219.979838623047	232.818877049805	241.646373456543	247.946893020508	253.205000918945
412.115387939452	309.901143607177	222.595491521606	150.198431682739	92.7099640905755	50.1300887451167	21.845757315063	7.85696980041455	9.08329869811961	26.4443165051264	60.8595957183831	131.984591153564	239.206254479369	353.041403472289	444.006855908812	482.619429565428	445.759430821287	353.082314492064	239.267621009033	138.994890803466	86.9436643066408	99.6785606416014	154.079886187499	225.300712259764	288.494110173826	318.813151245115	306.790910512693	268.992007099607	219.616828447263	172.865761997068	142.939195190428	133.494269911132	135.064061198242	142.162856226075	149.304942168947	151.004606201174	144.74621687256	134.186916066896	123.100150959473	115.259368725586	114.438016540527	122.544481541992	137.063132279785	155.131388047364	173.886668138184	190.466391845704	204.601823047852	218.201348882325	231.668073532227	245.405101180664
451.369378173828	343.008836463623	250.623922822876	174.214637251587	113.780979749755	69.3229503173825	40.330159963989	26.8026086895749	29.5058799798581	49.2055573205563	86.6672241973873	163.171523302002	278.208065643921	399.855887185668	496.19402388977	535.301511718749	490.694757970702	383.65440533728	253.905842871338	141.174459625732	85.1856446533203	106.11158712793	177.468694347656	268.998682551757	350.443267979492	391.544166870116	382.586080190429	343.741197114257	289.582466191405	234.682835971679	193.615255004882	166.123895676757	142.493458954101	123.107686258301	108.350319010743	98.6050986328131	95.3462520434576	98.3179516284184	105.308857009278	114.107627807617	122.502923645019	130.344090803711	139.105356202637	149.012700418457	160.292104027832	173.169547607422	187.582467238281	203.380209202637	220.656619378906	239.505543645508
478.746002197266	367.59268371582	273.028735046387	195.054156188965	133.668947143555	88.8731079101562	60.6555248413086	49.0161979370117	53.971797668457	75.5389945068359	113.73445892334	189.679146606445	303.361943908692	423.101417297363	517.216133239746	554.024658203125	506.18292199707	394.811880310058	260.927638427735	145.546301635742	89.6839752197266	114.576569091797	192.880013061524	292.740442260742	382.303991821289	429.716796875	426.519137207031	393.946922729492	344.689733764648	291.437150634765	246.878753662109	207.384013793945	164.49321081543	123.652138305664	90.3065898437499	69.9023590087891	66.2333400878906	75.6690040283203	92.5185093994142	111.091014770508	125.695678710938	135.934673095703	145.601892211914	155.29407824707	165.607973388672	177.140319824219	188.749295532227	200.037072387695	212.716383422852	228.499961669922
497.823475830078	386.830711298828	292.7393934375	215.549522246094	155.26109772461	111.874119873047	86.6709563671879	79.6516072070318	88.8925208789069	112.470145869141	148.460930664063	215.167349777344	313.871770884766	417.12048221582	497.459772	527.435928466796	482.33626945996	380.463269493164	258.885951800781	154.673339617187	104.894456176758	128.347255186524	200.319054490235	292.612923527344	377.031931737305	425.37914855957	432.950427941406	418.543723589844	389.215254583985	352.021240002931	314.017898925782	268.122077381837	209.62962931836	149.165285691407	97.3537774570313	64.8198355712891	55.7678536044921	63.1146775859374	80.5537171601562	101.77838197168	120.482081665039	138.86578925586	161.133898314453	183.984949317383	204.117482741212	218.230039062501	221.799548087891	217.026982833008	210.696948587891	209.594050642578
515.297944580078	405.843272720947	313.548939330444	238.414944408569	180.441287955322	139.627969970703	119.307227863159	119.47906163269	135.145115166626	161.307032352295	192.966457077026	243.449664213623	316.088891170532	390.89472563855	447.877755308472	467.048567871094	428.968772198243	346.96464316272	250.193767456787	167.813731772705	128.982122802734	147.497442087891	203.9212985	277.555939727539	347.703613458985	393.666567382813	416.559397930664	430.180606643555	432.858298874023	422.920579974609	398.695555297851	349.163487633788	275.438973414062	194.051618453613	121.531028567382	74.4068095703124	56.0977158305664	55.5840101381836	67.7375609409182	87.4302366865236	109.533905822754	141.022075946289	185.313501425293	231.947920864746	270.465072869628	290.404696044921	282.074234297851	252.447195225097	216.06241296582	187.45872165918
525.802084716797	419.86332907959	331.063174857177	259.40162204956	204.878670656738	167.49432067871	152.790682698974	160.767756717528	183.11237685913	211.511377248534	237.651592010497	269.036256849609	311.207482349366	352.910414952882	382.890201103274	389.891987243655	360.911910372561	303.453206194581	237.021669211915	181.123093926757	155.263274841308	167.116506815917	203.678926849121	253.439092650392	304.885561929201	346.506892395021	385.805527606446	430.455762423828	469.203931509277	490.796369524901	483.97941113281	434.237064871091	349.071774298338	250.25752660742	159.56830899121	98.7781086425773	69.6823678681635	57.7650952060544	60.3331271962892	74.6933003789066	98.1524512939456	143.079191910156	211.268964534179	284.168851212889	343.225933993162	369.887294921873	349.027493924803	293.015142970702	224.538402170898	166.285431636719
523.968572509766	424.123841472168	340.887902149658	274.260754542236	224.242398649902	190.832834472656	181.347664244384	195.786887965087	223.177102283935	252.544903850097	272.916889312744	286.437294619629	300.421722004639	311.653817546143	316.917227322511	312.99559741211	292.997164143555	259.0661634646	221.540240882324	190.757041903808	177.054212036133	182.293826390625	199.584121295899	226.131984084961	259.144302090821	295.827962646485	349.148297400391	420.967381463867	491.837217364258	542.309807628906	552.937154785155	507.071629415038	417.678563166991	309.729400167968	208.195584544921	138.048560424804	98.9812508193355	74.3460263105464	64.6035023808592	70.2142945126953	91.6390181884766	145.712795890625	232.128550630859	325.633598685546	400.975256331054	432.900839843749	402.113466731444	325.448259476562	231.850541817382	150.265637492187
504.430084228516	413.857770996094	338.628923339844	278.743541259766	234.201624755859	205.003173828125	199.204515869141	216.805650878906	245.722087768555	273.869335449219	289.162902832031	290.162944458008	284.925787719727	275.611200805664	264.378951904297	253.388809204102	240.056013671875	222.940719848633	205.92006628418	192.87119152832	187.671234130859	188.118777832031	191.629063598633	201.504215820313	221.046358886719	253.5576171875	315.047187744141	403.313654296875	494.343221313477	564.122093261719	588.636474609375	551.396001586914	468.40987121582	364.41362915039	264.142821044922	192.332992553711	146.453805786133	110.014896972656	86.8117729492186	80.6399405517578	95.2949066162109	149.59854663086	241.020522705078	341.328021606445	422.288230102539	455.668334960938	420.786292480468	336.463978149414	233.72445751953	143.590796142578
453.317280517577	378.81426208496	316.943867651367	267.706097216797	231.10095078125	207.128428344727	203.009586826172	218.744426225586	243.501361164551	266.448806264648	276.755176147461	271.640987902832	258.327298449707	240.98333215332	223.778313378906	210.881466491699	201.932227156738	194.151112463867	188.078968915527	184.25664301416	183.224981262207	180.624175781738	176.093662237793	176.173152447265	187.40235822705	216.320991394042	278.884827848632	370.73405971289	467.93502313623	546.554054268066	582.657489257812	563.696129842774	505.62575192334	427.270152893556	347.453130147462	284.998481079103	233.998934536135	181.905292255861	137.578460966798	109.879347397461	107.668858276367	148.75498488086	227.230456058594	316.383284893554	389.501484469726	419.873067871093	389.23815140039	315.40472633496	225.762618220702	147.701652603516
374.208377197266	322.171340673829	278.76220032959	243.980956164551	217.827608178711	200.30215637207	196.611981535645	206.757083669434	222.926391586914	237.308834101563	242.093340026856	234.531313664551	219.830135805664	202.112699997559	185.501899787598	174.120628723145	168.738151157715	166.605871393067	166.569892898926	167.47631914502	168.171253601074	163.083768893067	152.983129374512	146.225726106446	151.167950149903	176.166192565918	235.021564092774	322.163137356446	416.889246249512	498.498224664552	546.288406494141	554.819467301758	537.892517825683	503.668044720702	460.306534641601	415.968474243163	359.977009667968	286.891816479491	212.728175463866	153.501367407226	125.226673095703	142.731671478516	195.339508698243	260.808816331055	316.898225953126	341.366369140626	321.166283649414	271.125548428711	210.814606844726	159.803902263672
287.907383300784	259.305290112306	235.097477539064	215.283945581056	199.864694238282	188.839723510743	185.039176118164	188.463052060547	194.866137258302	200.003217631837	199.629079101564	191.692249436036	179.022871354982	164.698153205567	151.795303334962	143.391530090333	140.708133375977	141.69364096045	144.516102987305	147.343569600098	148.344090942383	141.448335203614	127.877602288087	116.735889911622	117.12719579004	138.155517639161	190.383452660158	267.741669042482	354.386270984377	434.473362684084	492.159048339846	530.037091279786	558.670088705078	574.167395623533	572.638367042966	550.192357971188	491.53967853027	399.274092048337	296.330133342282	205.642337229002	150.14523852539	140.500795298828	161.419317671388	196.907868541994	230.973510809573	247.623307373049	240.282418884768	219.612803412111	195.476719976563	177.736427599609
215.218307861329	205.592393750001	196.963255444336	189.330892944336	182.69530625	177.056495361328	173.318646694336	171.481760249024	170.189556401367	168.085755527344	163.81407800293	155.982122910157	145.494076665039	134.438540644532	124.904116225586	118.979404785157	118.076521512696	120.803065490235	125.040863933594	128.671744058594	129.577533081055	121.668652750977	106.357218257813	92.7775969765627	90.0641562822269	107.351263549805	151.896549734375	217.610436585938	293.606477671876	368.998226559571	432.899236816407	494.620079092774	561.41838434375	619.32829659375	654.383959867187	652.619518188475	595.838588471679	493.351741367186	372.453551503904	260.438593510741	184.601442016601	151.034545216796	141.541520025391	146.983694149415	158.222395295899	166.118951171876	170.298286763673	176.852850266602	186.345254201172	199.33811108789
176.945159912109	176.408934936523	175.373090209961	173.837625732422	171.802541503906	169.267837524414	166.477869384766	163.432637084961	159.76560723877	155.110246459961	149.100021362305	140.259261779785	128.832323303223	117.032711181641	107.073930664062	101.169486999512	101.077663269043	105.322789306641	111.267440490723	116.274192199707	117.705619812012	109.695499572754	94.0021145629883	79.424800415039	74.7628927612305	88.8157272338867	126.486911499023	181.910221801758	247.730246643067	316.591574523926	381.138793945312	453.839508056641	539.597324523926	619.710838623047	675.478645629883	688.199340820312	640.02538684082	543.42438684082	425.167646850585	312.02647290039	230.772171020508	183.305110107422	151.777752807617	133.339545776367	125.139935668945	124.328369140625	134.925616943359	158.832047973633	190.016506103516	222.447835205078
182.294327148438	177.779729023438	173.864247929688	170.547883867188	167.830636835937	165.712506835937	165.549328441406	167.341101652344	169.054074607422	168.654495445313	164.108612304688	152.819914125977	136.144235483399	117.976342966309	102.211003164063	92.7429826660156	91.8083025219726	96.8104516723632	104.39539854248	111.209111557617	113.897559143066	107.378205987305	93.8870731401368	81.0479635688478	76.4846802407228	87.821026123047	118.550236739258	163.589776777832	217.699792953613	275.640431981445	332.171840576171	398.022965275878	476.687041604003	552.070649753417	608.080369916991	628.622782287596	601.336798735351	536.951365798339	454.008115671386	371.048680549317	306.614692626954	258.254221708009	213.606179662599	176.348461785157	150.158963370118	138.715579711915	148.268437390626	176.365606209961	213.631896299805	250.69211779004
217.396470214843	199.453920444336	185.094357827148	174.317782363281	167.124194052734	163.513592895508	167.181373117188	178.127534717773	190.808986358887	199.682636702148	199.205394409179	185.091861486816	161.037432160644	133.47020342041	108.818272255859	93.5097356567382	90.1122074707031	94.3402897045898	102.342561586914	110.267602346191	114.263991210937	110.74958663623	102.292002469726	94.2644510288084	92.0401446308592	100.992295593262	123.469154666016	155.888580304199	194.728196382813	236.465626776856	277.578495361329	323.656399206544	377.047589062501	429.367669323732	472.232244384767	497.256918640138	501.671725922852	491.066263303223	469.595480031738	441.414325358886	410.677748535156	369.900420768554	316.312375892089	261.141607093749	215.616107561523	190.963870483398	194.518928333984	218.795952321289	252.793893733398	285.511703858398
268.442007568358	232.394286171874	203.757520761718	182.53171133789	168.716857900391	162.312960449219	169.82527703418	191.253807655273	216.840665237792	236.82796270703	241.45781298828	224.630731740722	192.851977014159	155.270775319824	121.036353168945	99.2979370727537	92.8442622998046	95.5758445092773	103.30958079834	111.86236826416	117.051104003906	117.035646041992	114.604729646972	112.518567782226	113.537373411132	120.42135949707	134.650117101562	154.383504249023	177.402134347168	201.486620803712	224.417577026369	245.248429191897	265.45876836182	286.468455271	309.697350654302	336.565315246587	375.175080756839	424.580073361819	472.626195498047	507.159349602049	516.025438110349	486.831109683102	427.679096029294	357.159424158689	293.862121081052	256.377213806151	252.521047823241	269.900271792479	296.790367479979	321.466816651855
321.621357666015	267.56360317871	224.547837592773	192.574060908203	171.642273125	161.752474243164	171.932313814453	202.181791838867	238.959433988769	268.723765936523	277.933313354492	258.992152766113	220.927933723144	175.134541440429	133.005861132812	105.935778015137	96.8593511938476	98.1806571923828	105.497107351074	114.406113010254	120.505085510254	123.462388727051	126.21308176709	129.254618816406	133.084454061035	138.200041687011	145.499575868164	154.651420480469	164.308284263184	173.122875955567	179.747904296876	177.307674575196	166.700380964357	158.239565532228	162.238770346681	189.011537475588	255.991775590821	356.30378998047	463.79671763672	552.319695551757	595.721860717773	577.633690845702	515.489094607421	433.842355436523	357.247756766601	310.259582031249	301.118753908203	313.455750108398	334.909186615234	353.117679412109
363.124938964844	295.9246484375	242.159409179688	201.829221191406	174.934084472656	161.473999023438	171.953757080078	206.373358642578	248.975615356445	284.003338867188	295.699340820312	275.731752441406	234.605365966797	184.817984558105	138.867411376953	109.251449584961	99.0123583374023	99.8182688598633	107.105792419434	116.311540283203	122.872123718262	127.255819213867	132.504885925293	137.916909118652	142.789474060059	146.420166015625	149.423982788086	152.269200866699	154.033323547363	153.793854125977	150.628295898438	134.342754699707	105.552228332519	79.5475580444335	71.6195850830078	97.0591506958008	178.26672277832	305.048407165528	443.803502014161	560.931305480957	622.831115722656	610.89556665039	547.525126159668	460.630843383789	378.123767456054	327.914947509766	319.156004638672	333.239572753906	356.438220214844	375.024515380859
391.324811523438	317.370856308594	257.580383120118	211.953391958008	180.489882822266	163.189855712891	170.618878475586	202.776951110352	243.815721848633	277.886838921875	289.141950561523	269.523096326172	229.595844061523	181.447134429687	137.163908092773	108.833105712891	99.6213749023437	101.470755219727	109.631275246582	119.352963564453	125.885848754883	129.478937516113	133.298877460449	136.972158540527	140.125270708984	142.384703918457	144.594390289062	147.003336519043	148.345644428223	147.355415836426	142.766752563477	124.371582422852	93.013837534668	64.005626178711	52.6590566347657	74.2862371826172	150.515450571289	271.138624614258	403.713335187988	515.797158168945	574.947669433593	562.482165539549	500.028929235838	415.612015686034	337.25548005371	292.983377502441	294.035688332031	321.729709100097	359.205469356934	389.602998652832
415.427363037109	337.927042143555	274.348025507812	224.690313129883	188.953905009765	167.138801147461	168.96016225293	194.417988326172	228.939538302246	257.952071116211	266.882845703125	248.662432501465	213.005992221191	170.51766920459	131.801607793945	107.461952331543	100.783144765625	104.695755534668	114.273121716309	124.588580388184	130.71546862793	131.981073952148	131.669838309082	130.790830423828	130.353119021484	131.365772827149	135.40649715625	141.802579525391	148.187461961426	152.194586491211	151.457395141601	137.721744849121	112.565340929199	88.3693979770505	77.5151305878903	92.3837533569334	149.974684067382	242.033779655762	343.061913447267	427.559958767091	470.028788940431	453.335219250489	394.478667480469	319.158910705567	253.075726000977	221.928890441895	239.861832955079	289.741368823731	350.352354657715	400.479647066895
437.874503417969	357.753054401856	290.980114946289	237.55568505127	197.479764716797	170.752353942871	165.883700945312	182.873805724121	208.957295955566	231.368799315918	237.342943481445	221.139412627929	191.268454971191	156.340544247558	124.966154193359	105.755758544922	102.020531169434	108.020156242676	118.787872963867	129.356920532227	134.760538146973	133.167728501465	127.889665462891	121.672844991211	117.263763046387	117.408915588379	124.603724748047	137.01719321875	150.906187804199	162.527575308106	168.13822253418	162.366372692383	147.707447913574	132.219083382813	123.958914285157	130.984575805664	163.871130888672	217.246822744141	275.249056955566	322.015239106445	341.682774780272	319.656585119628	266.511733068847	204.140836914062	154.436514941405	139.291385437011	175.530106031738	248.557597868164	333.1368745	404.030949480957
461.108142578125	377.008741542968	305.994430039062	248.065208066406	203.221075625	171.462032714844	160.295587085938	169.721738738281	188.479226046875	205.306787386719	208.943161132813	194.943688366211	170.815876836914	143.22671492334	118.843191003906	104.332293457031	102.856397355957	109.970843781738	120.932070124512	130.996513774414	135.420612121582	131.444401143555	122.230255913574	111.918122465332	104.64794683252	104.559675048828	114.929494422852	132.997440932129	153.84923361377	172.570591504883	184.247233642578	186.278596666504	181.940867885253	175.134892339355	169.761515069335	169.721581115722	179.431498657226	196.290704333496	213.674585876466	224.958531018068	223.517927490236	197.6481204834	151.765518176271	103.427102783204	70.1898565185556	69.6107615966804	119.936175085939	209.461442176758	310.817027266603	396.63339475293
487.570190429688	395.853952026367	317.908749389649	253.734582519531	203.331451416016	166.699356079102	151.101913208008	156.539122802734	172.115559814453	186.935799194336	190.104415893555	178.064911376953	158.08090234375	135.48713659668	115.618361938477	103.809326171875	102.813606567383	109.074704589844	118.462254333496	126.845889892578	130.095245361328	125.21659185791	114.963506652832	103.826583068848	96.2964144287109	96.8635940551758	109.127227539063	130.093585998535	154.364011047363	176.539844299316	191.222427368164	197.431547485352	198.766310241699	196.697034790039	192.694040283203	188.227645874023	183.882494995117	178.67837487793	171.738320373535	162.185366333008	149.142547607422	123.511682678222	85.8774149780273	49.887016784668	29.1877603759765	37.4269180297852	91.975707641602	183.735947692871	286.650811340333	374.663471740723
516.490022949219	412.597486125489	324.349488056641	251.746028742676	194.787108183593	153.472726379394	135.802352889648	141.775987714355	159.39442651416	176.658464949707	181.568898681641	170.902572371094	152.658955577637	131.67278130957	112.778782575195	100.811692382812	97.7478735234374	100.364170658203	105.696039600586	110.778936164062	112.648316162109	109.021716834961	101.875500973633	94.6333627177733	90.7189962070312	93.5560955810546	106.475259969727	127.194026613281	150.716496816895	172.046771885742	186.188953125	192.399897900879	194.010205343262	192.134589402832	187.887764030273	182.384443176269	175.087811851562	165.254727422363	153.690412372558	141.200089186035	128.58898034668	109.615813668945	83.7437741635745	60.3347701088873	48.7507097832038	58.3535014648444	101.523521777833	172.019498536621	251.270866805176	320.70706164746
546.239700195312	427.132778200684	326.304793637695	243.755746506348	179.485636806641	133.494464538574	115.126177775391	124.38077651709	147.242338653809	169.694942075684	177.722664672852	168.130236908203	150.26160685498	128.909678818848	108.867357105469	94.9275460205078	87.9772893959962	84.8213176948243	84.1290651689455	84.5699660703127	84.8134546508791	83.9227760883791	82.7849742148439	82.805181263672	85.3885294682618	91.9401510620117	105.144644142578	124.065253887695	144.675083150879	162.947234785645	174.854811645508	179.201560770508	178.672080258301	175.060749548828	170.161948082031	165.770055297852	161.562977478516	156.344461664063	150.597648431152	144.805678356445	139.451692016601	131.825941897949	121.606334282714	112.857490441406	109.644031644531	116.030579162597	135.982505812012	166.790064079102	202.505194739258	237.179838567872
577.975158203125	441.996627841797	327.335043544922	233.9904053125	161.962713144531	111.251967041015	92.8238774980467	106.678444515625	136.367102349609	165.441285255859	177.452427490234	169.148668921875	151.495720046875	129.371371061523	107.653412162109	91.2196335449219	79.7182821054687	69.8974977128905	62.2849100239256	57.4081486953123	55.7948433837889	58.1136453325194	64.0128014370116	72.4893348325195	82.5402686542969	93.1626260375977	106.217876248047	122.374670528809	138.840804981445	152.824075707519	161.532278808594	162.974526966308	159.012289446289	152.631897226074	146.819681283203	144.561972595215	146.512453952148	150.680238035644	156.084800660645	161.74561764209	166.682164794922	171.589254417969	177.12056930127	182.233890996583	185.887001055665	187.037681030274	180.540432625489	167.090068140137	154.404835016601	150.202980697265
612.852333007812	459.725834638672	331.00061519043	226.676674663086	146.754013056641	91.232630371094	72.6459416904299	90.9939470146487	127.476523717774	163.293549173828	179.644900756836	173.358632345703	156.968159024414	135.231399974609	112.906274377929	94.7507014160155	79.1872795722655	63.0440627255859	48.687153150879	38.482653123047	34.7966649169924	39.7882002817384	51.8798577006837	67.833119550293	84.4094682070312	98.3703860473632	110.777452476562	123.789679243652	135.814697240723	145.260137359863	150.533630493164	148.856787360352	141.291187366699	132.004414432617	125.164052478516	124.937685424805	133.140703348633	146.994716969727	163.776641172363	180.76339084082	195.231880859375	210.352938281738	227.941953185058	243.242684988769	251.498893112304	247.954336975097	220.385075099609	171.961934539551	121.02082751123	85.8976662309576
652.027160644531	482.857198181152	340.861885986328	226.041224060059	138.395212402344	77.9238510131836	58.3428599853516	79.6522393188477	121.278408874512	162.647788513184	183.186798095703	180.160891113281	167.285787658691	148.663307495117	128.395270385742	110.58349609375	92.6007097167969	71.7123647460937	51.8593735351563	36.9826484375	31.0231018066406	37.1403166503906	52.7070180664063	72.9838315429688	93.2313825683595	108.710296630859	119.905869018555	129.977682739258	138.19779486084	143.838262451172	146.171142578125	141.986332824707	131.769128479004	120.334683166504	112.498150512695	113.074684143066	124.652187744141	144.020558898926	167.297942077637	190.602481750488	210.052322387695	229.564180541992	251.725959899902	270.662585632324	280.498982910156	275.360076904297	240.704206115722	180.448087097168	116.404212097168	70.3850733642577
707.730871582032	519.899769758301	362.247634819336	234.774466765137	137.480265595703	70.3650313110351	48.0331969960936	70.4847626508788	115.813078647949	162.111495359863	187.47336315918	190.209394572266	184.924022684082	174.151178705079	160.424793845704	146.278799316407	128.176618291016	104.428963295899	80.3406995703131	61.2166923535161	52.3618068847661	57.2747454082036	72.4189310976567	92.5463105869145	112.408830509766	126.7584375	135.821983374024	143.098170375977	148.24672078125	150.927356865235	150.79980090332	144.605351768555	132.570861277344	119.584381120117	110.533962987305	110.307658569336	121.920462541016	142.113673775391	166.364800260254	190.151349983399	208.950830932617	224.825570595215	240.790563645996	253.752318854003	260.617344988281	258.292150817871	236.899301596679	198.501124812012	157.913772583008	129.95339702881
779.192841796874	569.162349643554	392.784276748047	250.058623110351	140.985388730469	65.5645736083984	39.2166263007813	61.9415468076173	110.608662293945	162.087299924805	193.246786865234	203.903633433594	209.478288186523	210.245985646484	206.481960335937	198.461446777343	181.770720014648	156.22629036621	128.448745266113	105.058672148437	92.6766584472653	94.7289027456052	106.801680087402	123.755692598144	140.45164240332	151.750231628418	157.804131416015	162.039540349121	164.227451713867	164.138858796387	161.544754882812	153.288516943848	139.52281612207	124.982586961426	114.402764005859	112.518281799316	122.809219688476	142.118954644043	165.227367645996	186.914339674317	201.959751708984	208.50565040625	210.032115112793	209.326075844239	209.174462616211	212.364205444336	218.845179621582	226.759431804199	236.182149052734	247.188518427733
848.066225585938	617.881360903321	424.478643442383	267.858073203125	148.019650185547	64.9633743896484	34.7153009794922	57.2754299550782	108.604678570313	164.663964079102	201.414203735352	220.262683675781	237.235459064453	250.221600696289	257.110179366211	255.790265869141	241.055946259766	214.314506674805	183.374818032227	156.04575125	140.136177246094	138.845662208008	146.96829219043	159.70471791211	172.255590091797	179.821559448242	182.524026894531	183.562558618164	182.755053249512	179.919409418945	174.873525756836	164.672545736816	149.437870271973	133.586784151856	121.536572166016	117.704519104004	126.008126083008	143.50253657666	164.31149890918	182.558761404785	192.368072387695	187.200535880371	170.973653	153.49576771289	144.575223985351	154.020365783691	193.439626306152	256.294109575196	325.171165793458	382.658145163575
896.004177246093	653.293226604004	449.337566572266	284.137197150879	157.692118339843	70.00233013916	37.3513741123046	59.7392502592773	112.740646234863	171.930249693847	212.882748291015	238.305621277343	264.482410216308	287.351896231445	302.852860446289	306.924083984374	293.705228398437	265.903772939452	232.31022527832	201.715093085937	182.908884033203	178.96789734082	184.031794561523	193.486126864257	202.716445417968	207.108301391601	206.65338355957	204.427991142578	200.444590979004	194.715649907226	187.253634765625	175.394155533691	159.12890098584	142.454456152832	129.36740606543	123.864335754394	130.206848621094	145.73055464502	164.043048724121	178.751925756348	183.464780639649	167.506342922852	135.138216007325	102.373305569825	85.2245172871101	99.7047568359382	167.580427766114	278.176259626465	398.842647092285	496.929984838866
904.659851074219	662.634369812012	459.367877807617	294.860375061035	169.111861572266	82.1223373413086	49.9469987792969	72.5858458862305	125.95608404541	185.974918640137	228.559555053711	257.051522216797	287.506016540527	314.910744628906	334.253413085938	340.521728515625	327.391497802734	298.20424987793	262.446274414063	229.603861083984	209.163299560547	204.438481689453	209.105214355469	218.192659790039	226.729980224609	229.746337890625	226.863915161133	221.396603881836	213.911130493164	204.974221435547	195.152603149414	182.090063720703	165.408785522461	148.643086425781	135.327284301758	128.995697021484	134.095054199219	148.269143920898	164.847871765137	177.161143310547	178.538864135742	156.019187438965	114.048842834473	72.0706005249024	49.5272307128906	65.8615036010742	148.165370117188	283.476983459473	431.158417236329	550.571745056153
857.292742187499	634.701976132812	448.159229873047	297.664503408203	183.217796738281	104.819109863282	77.6269088554693	101.641193714844	154.124265333008	212.338424601563	253.54597241211	280.932654430664	309.656936729493	334.940200809571	352.003828171875	356.069200317383	340.362043431641	308.068103180664	269.348790286133	234.365515469726	213.279689453125	210.325109785156	218.727502651367	232.136171728516	244.20042069336	248.569553222657	244.044130179688	234.857949113281	222.810168728516	209.699947730469	197.326444824219	183.769892396484	167.830851310547	152.388972986328	140.32390884375	134.515310302734	139.40749396875	153.080692228516	168.868430173828	180.104232896484	180.121625488281	155.924585839844	111.957430556641	67.7141928027345	42.6889057421875	56.3756025390625	135.1078618125	265.889661453125	409.220633532227	525.600410121093
766.134081054688	578.005096855469	421.040401655274	295.239995454102	200.603878251953	137.132050048828	118.509668954101	144.736734967773	195.285510925781	249.628259664062	287.237244018554	310.602967266601	333.410587517578	351.924349855469	362.408499364258	361.12728112793	340.834911037109	304.021892369141	261.556901288086	224.308613958008	203.145706542969	203.732532597656	218.823308012695	239.921502456055	258.530585595703	266.154027099609	260.412886115234	246.971516197266	229.398328624512	211.261734675781	196.130145629883	182.675829970215	168.519846844238	155.653793526855	146.069267292969	141.75786541748	147.017723332031	160.52110952002	175.820820833984	186.469654126465	186.02040625	162.825127521972	121.181953374023	78.5628083300781	52.4396169140624	60.2843036499023	123.809378774903	231.366892606446	350.388079788575	448.304174965333
656.294624999999	509.347953571777	387.626914067383	291.131506486816	219.861730830078	173.817587097168	164.908178262696	193.133504326661	240.629910827149	289.533743302246	321.981347290039	339.414058819824	353.740980866211	362.800109385254	364.429440333008	356.466969665527	331.439167180664	290.787368907715	245.721870149902	207.452966210449	187.190952392578	192.059208330078	214.584203820801	244.080869414063	269.86413565918	281.248933105469	274.63742024707	257.152976717773	234.192364776367	211.152346681641	193.429684692383	180.293443293945	168.145780980469	158.083101023926	151.201806696289	148.598301269531	154.323615562012	167.646814059082	182.491350533203	192.780678756836	192.438252502441	171.942537868652	135.344565673828	96.9266367700197	70.9710520092774	71.7601122436524	114.399808324707	189.368606351074	274.00752004541	345.657563130371
552.885131347658	445.534767873536	357.534288022461	288.883691794434	239.582979189453	209.632150207519	209.135335968749	238.092536473144	281.347555040527	323.744194990722	350.126259643554	360.717527185547	365.622128736816	364.504397017578	357.028664748047	342.859264648438	314.803878423828	273.086284260742	228.494959601563	191.818381888672	173.845028564453	182.703595185547	211.201763457031	247.146490043945	278.344731611328	292.603444824219	285.384969854492	264.818002258789	237.709031779297	210.864548158203	191.091041137695	178.108299219727	167.378662576172	159.322448454102	154.359974100586	152.911556762695	158.723043931641	171.514224109375	185.666326059082	195.560578543945	195.578210327148	178.498542263183	148.067421843262	115.115867785644	90.4748988085935	84.9755336303709	107.009037782227	149.354732118653	199.425718342775	244.635098157716
481.016357421875	403.369761352539	340.378044433594	292.041206665039	258.359248046875	239.332168579102	243.504041259766	270.874866088867	308.628533569336	343.948934204102	364.019958496094	367.864970458984	364.02804309082	353.974130371094	339.168186279297	321.075164794922	293.558111328125	255.640389892578	216.527432373047	185.424670654297	171.537536621094	183.064151367188	213.867560302734	251.65058178711	284.116034179688	298.966735839844	291.322772216797	269.382264404297	240.465084228516	211.891103515625	190.980194091797	177.605964599609	166.888500488281	159.017388793945	154.182216552734	152.572570800781	157.613881713867	169.17975793457	182.132054199219	191.332625244141	191.643325805664	177.714866088867	152.972676269531	125.440691040039	103.142845092773	94.1030731201172	101.766954467774	120.78519934082	145.989438720703	172.211303588867
444.324015136718	386.480802607422	339.592702177734	303.659713847656	278.681837617188	264.659073486329	268.737361422852	290.916701426758	320.478183546387	346.702897830078	358.871934326172	354.47630307666	340.661944049316	321.192342181152	299.830982409179	280.341349670409	259.149946543945	233.747783071777	209.495105385254	191.752159615723	185.879191894532	198.650916839844	226.493837030762	259.245880540039	286.74497544043	298.829049804687	291.219192759766	270.690118923828	243.660194606445	216.547786117188	195.771259765625	180.807678992188	167.378132923828	156.267026399902	148.258764259765	144.137751342773	147.015460946777	156.368956512207	167.531028092285	175.834465740234	176.612059509277	166.049057797851	147.256933903808	125.957815229492	107.873829177246	98.7271031494141	98.7728292612304	104.196255911133	114.614594926269	129.645058133789
426.067599609375	383.665077243652	348.767913979493	321.376109816895	301.48966475586	289.108578796387	289.960030333008	304.044019365723	322.769778302734	337.546539552246	339.78353552246	324.983792975097	298.874490304686	268.201087368651	239.709044024412	220.143820129393	209.826673030272	204.260629488769	202.963803484863	205.454308998536	211.250260009766	224.531586134766	245.619544720215	268.244241341797	286.135781575195	293.024270996094	285.962739963867	269.131118094726	246.949859849609	223.839419689453	204.220252075196	186.723064496094	168.400887311523	151.307659287597	137.497319190429	129.023805786132	128.662532781738	135.044207666503	144.005709879882	151.383918861327	153.015714050292	146.686633801269	135.172091821289	121.793780578613	109.873392541504	102.732620178223	97.9400706157226	93.2812822084959	92.4033442661128	98.9533460981439
420.79354296875	389.480782363281	362.751901523437	340.606900449218	323.045779140624	310.068537597656	306.08744705957	311.102507526367	318.49531213916	321.647454039063	313.940526367188	288.957568499513	251.110851675294	210.025816830568	175.327904901369	156.642556823732	158.416169811525	174.231783240724	197.419801290527	221.310628140136	239.234667968749	252.441099304687	265.376319361816	276.166560347656	282.938054469727	283.817033935547	277.40086569043	264.938728262695	248.534571234375	230.2923441875	212.315996704101	192.320261773437	168.90250634082	145.490630922363	125.51253603418	112.396122192383	108.526099161622	111.617199931153	118.092359854005	124.374514283204	126.886598571778	124.941271420899	120.923242595215	115.863524042969	110.793127712402	106.743065551758	99.1197722114257	87.2359063925782	77.9818161196292	78.2478494169927
423.04827734375	398.486115068359	376.39288649414	356.768591621093	339.613230449219	324.926802978515	316.035010671875	312.937853529297	310.646779356445	304.173235958985	288.528671142578	255.967757995117	209.816197979493	161.691981463868	123.213098816407	105.997540405274	117.74631591211	150.714098424805	193.349373420898	234.10062637793	261.416342773437	274.114396402344	279.895796946289	280.533733712891	277.801396009766	273.471973144531	267.381021800781	258.346415773438	246.614820037109	232.432899566406	216.047319335937	194.567411486328	167.828732701172	140.167284769531	115.919069480469	99.420088623047	92.577162029297	92.4996218398439	96.3272383066409	101.199781681641	104.257022216797	106.126647978516	108.715478798828	111.081982578125	112.284627216797	111.381880615234	102.163027728515	85.2557566230468	69.9761398662109	65.6402500253908
427.378234863281	405.239272460938	384.539090576172	365.277689208984	347.455068359375	331.071228027344	318.718120239258	310.395744995117	302.216174255371	290.291479980469	270.733734130859	235.584489807129	187.435699035644	138.225032165527	99.8901595458984	84.3687515258789	100.644990356445	140.760429138184	191.238794494629	238.603813049317	269.379211425781	281.286417480469	283.309613464355	278.866657592773	271.375408081055	264.253723144531	257.75066015625	249.587646972656	239.39109753418	226.78742578125	211.403045654297	190.432654296875	164.125309082031	136.688964294434	112.33157421875	95.2610931396484	86.7867233276367	84.1031619262695	85.2466055297852	88.2532507324219	91.159294128418	95.5564407958985	102.753893005371	110.364093139648	115.999483581543	117.272506713867	106.920930847168	86.5364610595703	67.0124448852538	59.2422298583985
441.145598632813	413.708412929688	388.357561484375	365.093044296875	343.914861367187	324.823012695312	310.11164118164	299.780746826172	290.38911527832	278.4955321875	260.658783203125	230.475768704102	190.24063159082	149.558021294922	118.032587248047	105.268978881837	118.689074776368	151.889775310547	193.738262614258	233.101718817383	258.847326049804	269.512865749023	272.520216495117	270.062706131836	264.33366250293	257.526413452148	249.017775356445	237.34552965332	223.444451777343	208.249317163086	192.694901245117	175.18052271289	155.082997943359	134.803348902344	116.742597555664	103.301765869141	94.8807488505862	89.8788651894533	87.6962723740235	87.7331278925782	89.3895892333985	94.8194195400391	104.422513820313	114.968227358887	123.22591544043	125.96493334961	115.681502996582	94.5293875249025	73.764254069336	64.6417697646486
467.986080566407	427.521405073243	391.282818095703	359.270319633789	331.4839096875	307.923588256835	290.938640786132	280.52906727539	273.170939558105	265.340329467773	253.51330883789	234.261509122559	209.934215766114	185.673981587404	166.623359405275	157.924902038576	163.326649822267	179.40023421045	200.523594700684	221.074670790527	235.431401977538	244.303781172851	251.439848711425	255.774615226562	256.243091351562	251.780287719726	239.950732827148	221.46441958496	199.974555249023	179.134347075194	162.597002319335	150.832256292968	141.404637492187	133.609542949707	126.742369698242	120.098514770508	112.878570636231	105.552272606934	99.3187319780277	95.3770600449222	94.9263681030276	100.373132663086	110.917946194824	122.951093932129	132.862861108887	137.043532958985	128.544015056641	109.770783912598	91.1474811655278	83.0977484541022
496.856406005859	440.726011308594	391.564288837891	349.37123859375	314.146860576172	285.891154785157	267.236820922852	258.183858989258	254.783219431153	253.085852695313	249.142709228516	242.939703909668	237.109536440917	231.673334503905	226.652225780272	222.067337951658	217.192393046385	212.013305943358	207.619493600097	205.100372974122	205.54536102295	212.325608937013	224.71483874463	237.656323660157	246.09333689795	244.969151672364	229.787540668946	203.919655078125	174.109835871583	147.102424020997	129.641760498048	124.491056275391	127.154084038575	133.486027328613	139.342069686523	140.57739465332	135.191239993652	125.946816680175	115.845268065917	107.887737503906	105.075368347168	109.834425664551	120.164147220703	132.425135412353	142.97799263623	148.183321289062	142.076434883545	127.083598488525	112.15184183496	106.228194653808
516.713300292969	447.369994052734	387.451402138672	336.957524550781	295.888361289063	264.243912353516	245.043883461914	238.288274614258	239.447527233887	243.992082744141	247.392382568359	252.508345912597	262.359678494629	272.656501505371	279.108936135742	277.42710357666	262.920982000976	238.450490614746	211.050662158691	187.756529373535	175.603125	180.244794226563	196.991515226075	217.361770215821	232.874041413086	235.046811035156	217.766206982422	186.68657444336	150.978721567383	119.813456503907	102.361587402344	103.260123898438	116.395193892578	134.811282931152	151.552876560547	159.664460327148	156.229808231933	145.885929910644	133.007164361816	121.967850583984	117.142327575683	120.820144043945	130.085073989746	141.502794352539	151.638982071777	157.059314086914	152.846730333496	141.290779518554	129.767051738769	125.65113709082
516.513488769531	441.501115722656	377.193586425781	323.590900878906	280.693059082031	248.500061035156	230.397530273437	226.385466796875	231.385435302734	240.319000488281	248.107727050781	258.965427978516	276.277726806641	293.723904052734	304.983240234375	303.735015869141	283.147094238281	247.433288330078	206.841803222656	171.620843994141	152.018615722656	154.727782226563	172.916206787109	196.544893676758	215.574847167969	219.967071533203	203.124739868164	171.740515991211	135.709640258789	104.927353027344	89.2888946533203	94.2426604003906	113.191823364258	137.963790649414	160.385969360352	172.285766601562	170.405326660156	160.193044799805	146.535704589844	134.320089599609	128.432983398438	130.947133300781	138.60468359375	148.296513305664	156.913501464844	161.346527099609	157.422869262695	147.215275268555	136.982826538086	132.984604492188
487.417888427734	417.379106000976	357.716485136719	308.430025834961	269.519728095703	240.985591918945	226.550741969727	226.215178248047	234.394213756348	245.50316149707	253.957334472656	263.354000481934	277.416284189941	290.748283898437	297.954097909179	293.637824523925	271.130778222168	234.030226802734	192.339198546387	156.060721733886	135.197824645996	135.791136523926	151.171971847168	172.279386753906	190.052437382324	195.430179870605	182.972110933593	158.7188598125	130.831181435059	107.469830729004	96.7955626220705	103.651200544922	122.596241212403	146.366449478516	167.697590197266	179.325428222656	178.381765300781	169.709424862305	157.610704288086	146.387900958985	140.34331225586	141.221238492676	146.153481415527	152.523590553467	157.715115435547	159.11160559082	152.88973276831	140.793797281982	128.5587915083	121.91970782373
436.788682373045	378.972123276366	330.187145986327	290.433750502929	259.711936826171	238.021704956055	229.478383970703	234.081973870117	245.65948103711	258.037911854493	265.044272705078	268.342068191406	272.046627391601	273.662693401855	270.695009318358	260.648318237303	238.448915584471	205.760305962401	170.193046232421	139.357693255859	120.864803894043	118.990560328613	128.661257985351	143.462623591796	156.980383875487	162.800265563964	157.81631477832	146.304713700195	132.924393147949	122.334283939942	119.193316894532	126.750276839845	141.899209896973	159.766938823731	175.48028637793	184.166075317383	183.885089947754	177.886115097168	169.077974307129	160.369491119141	154.669489074707	153.231229286621	154.115496060547	155.442397727295	155.332042617676	151.9045390625	141.535342279541	125.477713381591	109.168469541991	98.0444279340813
377.884495117189	334.890573024904	299.21710381836	270.864087497559	249.8315240625	236.119413513184	234.30098535791	244.376239596679	259.485331967041	272.768418206543	277.365654052734	272.365055545166	262.339852192139	248.658019934327	232.687534712404	215.796372467042	195.211433629396	170.020734239015	144.383923649171	122.460651213135	108.41056628418	104.301208260254	107.35947757251	114.484065124024	122.573661817872	128.52695855713	131.993893991212	135.042007518067	138.196391163574	141.982136953613	146.924336914062	154.221087139648	163.522326279785	173.030910192383	180.949694735352	185.481535766602	185.919345567383	183.461220232422	179.167791339843	174.099690467773	169.317549194336	165.468338096191	161.84496945459	157.476987404541	151.393936081055	142.625359619141	127.732376150635	107.361956252198	86.6724227260747	70.8220983745124
323.963951171876	293.744860722657	269.417893476563	250.983049433594	238.44032859375	231.789730957031	236.139075212891	251.488361361328	270.175861368164	284.539847199219	286.918590820312	273.858386981445	250.46705437207	221.925150867188	193.413234341797	170.111862670899	151.528259661133	134.2087200625	118.892408165039	106.318488258789	97.2261246337892	91.6982349384767	89.2420429794924	89.73317228418	93.0472463798832	99.0598887939457	109.841391161133	125.474671129883	142.854291248047	158.874814063476	170.430802124023	176.744829298828	179.887187222656	181.024015091797	181.321452102539	181.945637451172	183.488577125977	185.172844996094	186.110432079101	185.413329392578	182.193527954101	176.423797334961	168.696143523437	159.051412162598	147.530448895508	134.174099365234	115.85351273584	92.5414585786134	68.931213147461	49.7160526962892
288.285675048828	264.145391845703	245.401049804688	232.052648925781	224.100189208984	221.543670654297	230.113182617188	249.808725097656	272.0351640625	288.197365478516	289.7001953125	271.257486938477	238.599329711914	199.654973571777	162.353668457031	134.624664306641	117.509320983887	105.721471862793	97.6990771484375	91.8800970458984	86.7024917602539	81.1567949829102	76.2843665771484	73.5994060058594	74.6161127319336	80.8486862182617	95.6953488769531	118.146634399414	143.105209167481	165.473739562988	180.154891967773	185.002701171875	183.415389587402	178.611905029297	173.8111953125	172.232208251953	175.596829589844	181.759094116211	188.136173217773	192.14523828125	191.203460693359	184.588839416504	174.023260192871	160.589724578857	145.371234130859	129.450790405273	110.271430389404	87.1111530456543	63.8054028930662	44.1896244506835
273.690260009765	246.67887545166	225.918492089844	211.409109924316	203.150728955078	201.143349182129	212.072989968261	235.939651313476	262.714304173584	282.367919504394	284.871468261719	263.673347078369	225.459575317138	180.057558028808	137.29470026416	106.998407073974	91.0332397854	82.8475950312497	79.6446308208005	78.6275051633299	76.9993760681151	73.7948533749999	70.8784984111328	69.6983964167481	71.7026326320802	78.3392922973633	92.8782591708985	114.354143092529	137.862118424805	158.497359530273	171.355040771484	173.628608389648	168.587946143066	160.442884669921	153.403254608398	151.678886596679	157.991732320312	169.535238020508	182.226476168945	191.982519237305	194.720439697266	189.031340643555	177.637173761719	162.651284409668	146.187017945313	130.357719726563	113.399186919434	93.9025226186525	74.5140310751954	57.8800165400393
271.338623046875	235.605041223144	207.895863769531	188.211090686035	176.550721972655	172.914757629394	185.271477878417	213.620882719726	246.010551820068	270.488064846191	275.101001464843	252.149017775634	209.600394000732	159.005645990722	111.915289596191	79.8798406677239	65.3600645295403	60.6556172812494	62.075350936523	65.9281175090329	68.5227690124509	69.6289737016601	71.707496900879	75.1038362277834	80.1634893000492	87.2319537353519	98.4990936503909	113.734577300049	129.653608509277	142.971391103027	150.403128906249	148.835085715819	140.457125648437	129.939853008788	121.953872101562	121.169787231444	131.337255339843	149.342540223632	169.561156470703	186.368618668945	194.14044140625	190.75714607373	179.968389612793	164.953389936768	148.891364958984	134.961532592774	122.321663423096	108.852278841065	95.8167229692389	84.4783399301766
276.969874267578	230.043825573731	193.205285913086	166.454255285645	149.790733691407	143.214721130372	155.934122751466	187.948938554688	225.447310816651	254.617381813965	261.647293823243	238.01801153711	192.937440104493	139.184132486451	89.5366416440435	56.7735205383307	43.6718619346929	41.7126305257573	46.7301871634525	54.5588926997074	61.0331079864504	66.9822084907227	75.1832869779052	84.3922802474363	93.3651250987546	100.857758331298	107.57411426709	114.343568373169	120.110219166504	123.818165164063	124.411504882813	118.671274704102	107.301408949952	95.1303530483408	86.9865524272471	87.6984525146494	102.011954606446	126.708095083985	154.668022003419	178.772883420899	191.903827392578	191.16444125293	181.300626297852	166.657001525635	151.57818593457	140.408798522949	133.419273188232	127.713197264892	122.884919906737	118.528790267577
286.323123779297	229.115164916992	183.718879589844	150.134267797852	128.361329541016	118.400064819336	130.286400991211	164.020338056641	204.547984978028	236.815450717774	245.768844238281	222.613840869629	177.386367970215	123.277912544922	73.4799615986329	41.1840021362306	29.1506987192384	28.5857266777345	35.3480891694337	45.2967893520509	54.2908303833009	64.1776102700196	77.7177935737305	92.1402832841796	104.673982391113	112.547793884277	115.119582972656	114.236747663086	110.86249014209	105.960012596192	100.492517211914	91.1863169082034	77.3992768940433	64.041927791016	56.0248002207035	58.2584248046878	76.3943860781252	107.158996959961	142.074880647461	172.664660337891	190.450959228516	191.651411727051	181.917602368652	166.923079541748	152.341391634766	143.846087036133	143.072429502685	146.238053442138	150.890063219238	154.57556319873
295.137481689453	231.938995666504	181.308765869141	143.246792297363	117.753074951172	104.827613830566	114.553789001465	146.931600463867	186.835978118897	219.141851867676	228.724151611328	207.270018280029	164.862831939697	113.971881195068	67.0664546508789	36.6158409118652	24.9786416015625	23.8419976501465	29.6680066223144	38.9187660827637	48.0563735961914	59.5382315673828	75.7229416198731	92.9244001464844	107.456503540039	115.633148193359	116.15176171875	111.469746520996	103.540961181641	94.3192642822265	85.7585144042969	74.4293538818359	59.0292103271484	44.7021202392578	36.5921201171875	39.8432464599609	60.8631057128905	96.222340209961	136.309540283203	171.513296264649	192.222198486328	193.616243041992	182.103036376953	164.912584350586	149.274892822266	142.419967651367	147.661545654297	160.179622924805	175.003594238281	187.162854370117
308.791112792969	243.811500522461	191.002652456055	150.36456859375	121.897248935547	105.600693481445	110.502838123047	136.603682860351	170.361323855957	198.233857272461	206.679379272461	189.088483875732	154.489106973877	112.795357537231	73.9213445361329	47.7811769409182	35.7034195335696	31.0786663338625	31.9140701688233	36.2167838654785	41.9939602508544	51.7851751552733	66.9189933607176	83.586051121704	97.9769846927489	106.282430328369	107.443397422363	103.999461805054	97.5391093857421	89.6508260737304	81.9230977783203	70.620754921875	54.6848068981933	39.7180080737304	31.3231128149414	35.1028754882812	58.114565961914	96.6230146582032	140.042316774903	177.786567509766	199.269862060547	198.202002824707	181.64025967041	159.019929001465	139.776307221679	133.344690734863	145.524826373047	170.026516533692	198.150140968751	221.196079430176
330.124610351563	265.319388542481	211.552458637696	168.823820637208	137.133474541016	116.481420349122	113.983230753418	129.638905753906	152.775086312744	172.718413392089	178.795527954101	167.180229318847	144.988090178222	117.958411552124	91.8304944604498	72.3436399230965	59.2036547030037	48.5843381202398	40.9269800303958	36.6728702890625	36.2632987518309	42.0364060151364	53.6979988419186	67.740866337524	80.6577976072993	88.9415817565912	92.3169821157222	93.1221392811276	91.7699082573241	88.6731440488281	84.2447016601564	74.3944256591799	58.8470793762209	43.7378959594728	35.2021085571291	39.374950317383	63.8963961865236	104.676290732422	150.254671535645	189.171576176758	209.967042236328	204.47656737793	180.340126547851	149.804473250732	125.11636099121	118.522543273925	139.075329467041	178.610217234131	223.54874252295	260.312441281251
351.070727172851	288.518385676269	235.416622856445	191.765438713378	157.56483324707	132.814806457519	122.345139881347	126.155833518555	137.002215064209	147.63961221338	150.823352661134	145.892344448243	137.676369111328	127.167064589233	115.3560688208	103.235019744872	88.657753682006	70.9631786729729	53.3705402369381	39.0990838930663	31.3680551605226	32.2102699882815	39.4795646968998	50.1267153629156	61.1024980628668	69.3576888732916	75.6133954233403	81.9024336619876	87.1431421455079	90.2538594301757	90.1529240722654	82.4198121484372	67.7756312878415	52.851167375488	44.2772062963864	48.6845339355466	74.1639177099605	116.294833696289	162.941130769043	201.966657802734	221.235263671875	210.72533526123	178.527639987793	139.674597524414	109.198627543946	102.132149719239	130.805747841309	185.197808794922	246.812456893554	297.153816450683
363.562216064453	305.464217873535	255.053583554687	212.33031310791	177.294406533203	149.945863830566	132.938738495605	126.27303052832	125.967659685303	128.041545723145	128.513608398438	129.571919102783	133.870531331787	138.127337998047	139.06023201416	133.387106292724	117.244123042724	92.8193536557614	65.9085548183592	42.3074832170409	27.8118955383301	24.2251129160157	27.6832975590822	35.4814677668459	44.9146418386233	53.2778380737306	62.1735169697267	73.4049996604005	84.5685953994141	93.2606134404297	97.0773630371093	91.3663604443358	77.7300661596678	63.1472058007811	54.5965049853514	59.0566893310545	84.8724518554685	127.391308813476	174.096220678711	212.470147924805	229.99605102539	215.233705034179	176.52780296875	131.038682248535	95.9266802929688	88.3521345214845	123.208774400879	189.056374984863	263.554342073242	324.36208146582
359.531829833984	308.212611083984	262.921779174805	223.659334106445	190.425275878906	163.219604492188	143.114199584961	130.109061157227	122.596369750977	118.968305908203	117.617050170898	122.566043121338	134.887164398193	148.545253128052	157.5051484375	155.731689453125	138.1411693573	108.7570287323	75.2048278045655	45.110126800537	26.0984859466553	19.9992806396484	21.7288040618897	28.5429931182862	37.6977847137452	46.4491157531738	56.8382263793945	70.6944919891358	84.9560523681641	96.5610473022461	102.447616577148	97.9035166015625	84.9699875183105	70.7153947143555	62.2081035766602	66.5164794921875	91.9773199462889	133.878381347656	179.714467468262	216.980382080078	233.170928955078	216.287075256347	174.665618469238	126.305107849121	89.2040926513671	81.3611221313477	118.777102050782	189.452999572754	269.387456054688	334.579112854004
323.363968139648	285.350563378906	251.327490673828	221.294750024414	195.252341430664	173.200264892578	155.156596402344	141.121335959961	131.067369577149	124.967583265625	122.79486303711	129.224130006836	144.273460166992	160.930471844727	172.182783367188	171.018013061524	151.593877664063	118.585298290039	80.7556998349611	46.8685071943359	25.6871452636719	19.5327022265625	22.562894819336	31.2960907666017	42.2506577929689	51.944963623047	62.184350364258	75.2899062001954	88.5536179697267	99.2674725117188	104.723456665039	100.448440063477	88.2477648144531	74.8311264672852	66.9082205712891	71.1887426757813	95.6631897758788	135.858431505371	179.788722371582	215.468316881836	230.911469543457	214.683995355469	174.776391312988	128.339934917481	92.5259036704102	84.4855750732423	119.35903803711	185.712107561035	260.834650278321	322.016532822266
260.436795776365	242.174257458495	225.298425756835	209.809300671386	195.706882202148	182.991170349121	170.832480288575	159.230812020508	149.430692780518	142.6766498042	140.213210327149	146.6481198667	161.151693599122	176.812313248414	186.718360538575	183.958217193604	162.149976914917	125.901385219849	84.7853015562746	48.3745853720703	26.2420961151123	21.5464804492188	27.9058320758059	40.5821809991459	54.8375572235112	65.9339907531743	74.984635841309	85.1481391517337	94.7547693046877	102.13479492041	105.618484619141	101.221500126953	90.0569956970215	78.1014787402345	71.3314566674806	75.7234368896486	98.6265137954101	136.05634911084	176.98930125293	210.401728638672	225.269989685058	211.567532958496	176.643452847656	135.53757650293	103.289731074707	94.9397437133793	123.292787089844	178.322309770508	240.820552749023	291.579757019042
194.173713256838	195.803196215822	196.375162988282	195.889613574219	194.346547973633	191.745966186523	186.714241364257	179.251373506835	171.417802887206	165.27396977832	162.880314453124	168.313892446533	180.201076909912	192.426284540893	198.873932037109	193.428436096191	169.441989552368	130.991647940552	88.0491220093994	50.5861225075682	28.5743601837157	26.0407217065428	36.3373999102781	53.4240647918698	71.2603863482662	83.8060345764155	91.3738427426753	97.9906975157467	103.187348996094	106.49454728418	107.443042480469	102.596957626953	92.2691259899901	81.6133630065917	75.7834841137694	79.9333047485351	100.590290314697	134.318563854248	171.326927261475	201.824182430664	216.019131256104	205.739863923828	177.513845837646	143.598941718506	116.253016287353	107.733934265136	127.805888339844	168.29696869751	214.560886306153	251.95135213379
147.99812109375	163.356882543946	176.098280932617	186.222316259766	193.728988525391	198.618297729492	199.37426975	195.996904586914	190.76016342334	185.938007442383	183.804397827148	187.697327491943	196.100822314697	204.00789292395	206.411549948242	198.304804016113	173.102438018921	134.142444870972	91.3026502352295	54.460879774658	33.4949591522216	33.0155323974608	46.4373824017333	66.8445431207274	87.3210485101317	100.950932525635	107.486731000488	111.539087964233	113.479199666992	113.678262358887	112.507472290039	106.949073398437	96.7556015173339	86.453690739746	80.5699751586913	83.6310888671875	101.277517643555	130.491505425781	162.812323546387	189.779243337891	202.931536132813	196.003164109863	174.634613047363	148.224939677246	126.173200731445	117.878452941894	130.125880917969	156.649446838379	187.271373789063	211.813884855958
145.333419799805	161.954819335937	176.008358154297	187.494036254883	196.411853637695	202.761810302734	205.384955566406	204.281289428711	201.189237915039	197.847227050781	195.993682861328	198.274304748535	203.530142028809	207.792645599365	207.093266357422	197.463455200195	172.76384475708	135.640134429932	95.3013752746583	60.9566183471679	41.8149147033691	42.4710189208984	56.7855636291504	77.86641696167	98.821447052002	112.758522033691	119.458060546875	123.514817169189	125.25816394043	125.017472900391	123.122116088867	116.652108276367	105.387868103027	93.7093734130859	85.9966020507812	86.6295318603516	100.411194091797	124.421603515625	151.456213256836	174.31047644043	185.779846191406	181.159609375	165.252797241211	145.116479492188	127.807725830078	120.383605957031	127.480303955078	144.393106689453	164.16773803711	179.849921875
208.041376220704	207.686962788087	207.185729301758	206.537675761719	205.742802167969	204.801108520508	203.704325723633	202.452453777344	201.057896325195	199.533057010742	197.890339477539	198.047181525391	199.995314058594	200.858580377441	197.760823782226	187.825887573242	165.936716721191	134.010749025879	99.7235670312501	70.7507532812501	54.7678903198244	55.5289928715823	67.9170059072268	86.3009073398439	105.04967508252	118.53228704834	127.44199205957	135.53280484082	141.764852158692	145.098260779786	144.493157470704	136.64616326416	122.250526982422	106.261317076416	93.6336019970704	89.3224501953125	97.2486595290526	114.108851031006	134.021827914306	151.106393392089	159.48135067749	155.647305175292	143.525054743408	128.363691274658	115.412306661865	109.919992797851	115.411872938965	128.38855248999	143.562346566406	155.645570283691
320.506390014652	289.140310971682	261.936675332033	238.895483095704	220.016734262696	205.300428833008	196.617453474609	193.9678081875	194.545162969726	195.543187819336	194.155552734375	191.365371325439	189.043530260498	185.715359123657	179.906187499023	170.141344970703	152.866038949585	129.063383046264	104.065566144409	83.2047771276859	71.8132048797613	72.189383316895	80.778519849976	94.1328136046145	108.804463706421	121.345669281006	134.015352250488	149.112046531128	163.247369239747	173.032937493165	175.080368408204	165.348397805177	146.095947606202	123.384914080811	103.277193498535	91.8346821289063	91.9745817487791	99.6556281784664	110.502018752685	120.137950806151	124.187621673583	120.264800938475	111.286690377685	100.832635615966	92.4819822780754	89.8140759887689	95.7688951157221	107.960209242431	121.978050817382	133.412452289062
449.935810913082	382.179929592283	323.640694272459	274.318104953612	234.212161635742	203.322864318848	185.687298454102	181.305464041504	184.121732904297	188.080476865723	187.126067749024	181.225338185059	174.415373625	166.745925122559	158.266743731446	149.027580505372	137.286051010743	123.008987878418	108.809967758789	97.3025673022457	91.1003631591791	90.7694728647456	94.5675119853512	101.645304218262	111.153673260742	122.243442810059	138.946900103027	161.830162674804	184.844799670166	201.942380233886	207.074473510741	195.348660394286	170.797228121337	140.758805351562	112.572020744629	93.575502960205	85.7029509465334	84.0619455971684	85.7519384897468	87.8723812019052	87.5227253112803	83.3549384804697	77.3027196577157	71.3881173491219	67.6331800607917	68.0599562988287	75.2372972536627	87.8171705878912	101.94629951587	113.771407251954
563.536988647459	462.670884355468	375.67728415039	302.556188032226	243.307596000976	197.931508056641	172.476820296875	166.94353272168	172.25830118457	179.347781539063	179.138629638672	170.623546140625	159.851427142578	148.333221658692	137.579878703125	129.102347290039	122.930992473145	118.058514909668	114.439367019043	112.028001220703	110.778869934082	109.586544123047	108.481388841308	109.121547643066	113.16516408252	122.270381713867	142.005394600586	171.264773706543	201.696227936523	224.947466195312	232.666197387695	219.236799526367	190.227466674804	154.061631813965	119.162727924805	93.9541879882812	79.5477573178712	70.3278139262697	64.6267398432619	60.7769170986331	57.1107277221683	53.2605596171878	50.3381580971682	48.8949413071291	49.48232739209	52.6517344970704	60.5030061210939	72.6685301674806	85.9985413876956	97.3432745332034
628.517272949219	506.478240966797	401.425942993164	313.36037902832	242.281549072266	188.189453125	158.548978637695	153.360125610352	161.425562866211	171.547959228516	172.529983520508	162.556459228516	149.092273803711	134.860192016602	122.582978637695	114.9833984375	113.535102905273	116.422915527344	121.436359069824	126.364956298828	128.998229980469	126.957879699707	121.717556945801	116.844712341309	115.906796508789	122.471260070801	142.959594726563	174.993500061035	208.940738525391	235.169072570801	244.046264648438	229.602663696289	198.259761413574	158.97203439331	120.693959228516	92.380012512207	74.6229910583497	61.4532438049316	51.9815755310058	45.318791015625	40.5756950378418	38.3245061645508	39.1580212097168	42.217912322998	46.6458516540527	51.5835113525391	58.2519484863282	67.2233816223145	76.6662251586915	84.7488934936524
630.069961425781	501.438262214355	391.128865385742	299.141770939941	225.476978876953	170.134489196777	141.386904235351	139.234223992676	151.267544964844	165.077963647949	168.256576538086	158.208800502441	143.207237876953	127.14376336084	113.91025165332	107.398577453613	110.389614108398	120.288778484863	132.924760562988	144.126250322754	149.721937744141	146.285059494141	136.596488919434	125.796371019531	119.024850793945	121.422073242187	139.533803334473	169.933277737793	202.801848996826	228.32086965625	236.671692260742	221.969245393799	190.759294025634	151.869445281006	114.127306284668	86.3604841613768	68.8848697221679	55.815391550537	46.6782134299315	40.9994991437988	38.305412475586	40.4060599956056	47.6173325148928	57.2240701779788	66.511113129395	72.7633015136723	75.4669416711429	76.4321401721194	76.4294375061036	76.2293741625976
590.05682092285	463.640904294432	355.866385976561	266.733265969237	196.24154427246	144.39122088623	119.948623999999	122.913753613769	140.137117443359	158.46922320459	164.760578613281	155.582927271484	139.702597368652	122.261973501709	108.403440267578	103.269382263184	111.005033036865	128.182136190674	148.5828414021	165.989298348633	174.183656707764	168.689895101075	153.653247076905	135.787744702881	121.807420046631	118.426305175781	131.882181102051	157.699026447021	186.520169693115	208.988939322753	215.748663818359	201.276645622314	171.810665746337	135.634770526855	101.033006300292	76.2894194030759	61.5907331789549	51.4142500703124	45.4798850615234	43.5075531369631	45.2171692810062	53.9433265664068	69.8727483369149	88.0035449833994	103.33382689673	110.861704467775	107.690701163331	97.155410056153	83.6005459460451	71.3708236328124
530.687905029299	411.331773024904	310.275212888185	227.518224619142	163.060808217774	116.902963684083	98.0094417934576	106.380242545899	128.568239778321	151.126307327637	160.607319030762	152.901754955078	136.974365875977	118.989431692383	105.111232303223	101.504047607422	113.444511988769	136.823105514648	163.724876609375	186.234873697265	196.438145202636	189.070016671386	169.407122487304	145.346474331543	124.785083885254	115.61996282959	123.418273749024	142.915342189454	165.760424274171	183.602776126466	188.09165386963	174.240375647218	147.616104043702	115.69886184375	85.9686718320316	65.9055567932132	55.8062550974123	50.6840848881835	50.0939386103514	53.5907087087399	60.7292876281733	76.1473830673822	100.141733396484	125.755777067382	146.032952531981	154.016698242186	144.449000980224	121.967568444823	94.459420462646	69.8115768603515
474.173267333985	362.756474223633	268.992054243165	192.880007392579	134.420333671875	93.613033081055	79.3446614775393	91.6152188613283	117.094871446289	142.453785446289	154.362127075195	148.388198972656	133.418556996094	116.100747186035	103.082315583008	101.010808227539	115.771203262207	142.93180332666	173.665141207031	199.143749689453	210.540161560058	202.323054355957	180.377406219726	153.000200845703	128.488421928222	115.139053161621	117.555626995117	130.20682096582	146.187336399903	158.591874623536	160.515136962891	147.575946733887	124.377836385742	97.4925709445802	73.4919154365235	58.9476348876954	54.5971091462402	56.059161528076	62.2277222609862	71.9967215727536	84.2600896911617	104.229306688965	132.641752414306	161.680206758056	183.527449611084	190.366260864257	175.26761513916	143.442992508545	105.285931040039	71.1899688012694
442.722961425781	336.160613708496	246.653618164063	174.20197479248	118.80568359375	80.4647445678711	67.7295869140625	80.6002106323243	106.250971923828	131.856226989746	144.59033203125	140.265174743652	127.431184326172	112.37052923584	101.365377929687	100.697898864746	116.048259155273	143.228346496582	173.717910217285	198.996699645996	210.544464111328	203.346638305664	183.083389343262	157.276565185547	133.448013793945	119.119583129883	117.707786560059	124.198058776855	133.465629730225	140.385729370117	139.833587646484	127.998870147705	108.298090240478	86.4467495422363	68.1603496704101	59.1543922424316	61.0289689941406	69.973745513916	83.5885841979982	99.473347442627	115.227897644043	135.400174621582	161.590270111084	186.976274383545	204.736277709961	208.048370361328	189.672317657471	154.156059417725	112.359947662353	75.144334411621
445.220056152344	339.8249546875	250.809601696778	178.173997180176	121.918141137695	82.0420335693361	66.2808267485352	74.6345206752929	95.500386939453	117.275697130859	128.357722839355	125.704710180176	117.051811426758	106.96165740625	99.9968789458008	100.720106872559	113.312023148437	134.730873888672	158.70563615039	178.965286990722	189.238803466796	186.40248169873	174.637003648437	158.627925135742	143.060801980469	132.621190002442	128.904132933106	128.785926892578	129.874006283691	129.775805509277	126.098758972168	115.64416445459	100.007065687988	83.9855159990234	72.3775687143556	69.9812771606448	80.1498111464847	99.6844684541022	123.555494370606	146.733134183106	164.187633178712	177.664265625001	190.516201330567	200.125528894043	203.874336914062	199.144713989258	180.566034898925	149.883573910644	115.153268855469	84.4310575644532
466.857849121094	361.585759948731	271.70219942627	197.207167553712	138.100664331055	94.3826897583012	72.4815117397463	72.3971302753906	84.4871435087888	99.1091495834956	106.620746643066	105.891528335937	103.349762566406	100.691058861816	99.6110267495117	101.805275756836	108.853727042969	119.625974256347	131.752135658202	142.862329509764	150.586674072264	154.892164434569	157.358721755859	158.035853402832	156.973066742188	154.219869140626	148.868968967774	140.8873613125	131.635983620361	122.475773336914	114.767667907715	106.034822144287	95.3699444162597	86.4883025063478	83.105164197266	88.9357972717291	109.915853157472	143.568486666017	180.990220655764	213.27757798511	231.527081512453	232.880861572267	223.274569592286	206.995010070801	188.328987506103	171.563306396483	154.931584185302	135.575951207031	116.145981296631	99.2912482890629
494.311737060546	389.021884680175	298.006865783691	221.266680371093	158.801328442382	110.610809997558	81.6567289194333	71.9390852080078	74.0154730390628	80.4434865883794	83.7807200317389	85.067587342774	89.2656924042973	94.8144142558595	100.153131937012	103.721224487305	104.118855618164	102.386439303223	100.623729975343	100.930482067384	105.406450012208	117.423116745851	135.580645979737	154.821813309815	170.089394332031	176.326164642333	170.058223930175	154.657055131591	135.333508712402	117.298435138428	105.762684875489	98.9683153679201	93.4414263051758	91.8189315207518	96.7377448481442	110.834780120849	142.755130269042	190.740852737059	241.824308129637	283.037857051512	301.41386010742	289.043544323729	254.572002630614	209.862394488525	166.777879357911	137.18161669922	123.414575970948	117.567984199463	116.130387197022	115.590330775878
514.257116699219	409.712184069824	318.399055200195	240.317730090332	175.468208740234	123.850491149902	89.1315653193358	71.3114312485352	64.8896069375001	64.3656103862307	64.2389595947268	67.4748453325197	77.7402555996095	90.5874042416992	101.568505104492	106.235772033691	100.55289365332	87.4850607329103	73.0867403364261	63.4123995278325	64.5165053710942	82.6027688652348	113.634878634278	148.307268179688	177.31437100293	191.350620605469	184.927827086426	164.249701444824	137.548528531982	113.056593199219	99.0061802978516	94.2421162766114	93.2762112346191	97.8412254987792	109.669919395996	130.495053253174	171.095677723144	230.316619254638	291.989301868408	339.945149585205	358.015586425781	334.145895739745	279.115128179931	211.005358721924	147.898662341309	107.877114013672	96.6606207102054	102.194465780518	115.898788767822	129.193729215332
513.369384765625	411.235513305664	321.554222106934	244.325511169434	179.549380493164	127.225830078125	90.2311079711914	68.5652141723633	57.9137766113281	53.9624232177735	52.3967819213867	57.3552604370117	71.7141068115235	89.2657094726563	103.802456848145	109.116737365723	99.6013259277344	79.3946302490234	56.9074879760743	40.5507367553711	38.7352142333984	59.0385510253907	95.8535220336915	137.813681335449	173.552583007813	191.70378112793	185.933707702637	163.819993347168	134.862990051269	108.563049804687	94.420524597168	91.6536970214844	93.9289990844727	102.419006896973	118.296296569824	142.733444213867	187.365530761719	251.410838806152	317.416746948243	367.930633789063	385.499877929688	356.181497680664	291.610573974609	212.701579345703	140.368986328125	95.5272674560547	85.3153288574219	95.7901888427735	116.243488220215	135.966867797852
473.804560302734	378.853710488281	295.604117331543	224.055780832519	164.208700991211	116.062877807617	82.2454160190428	62.7563156254882	53.6549195209961	51.0005705996094	50.8526117553711	57.5925628339845	73.847528572754	93.0452292031251	108.613384956543	113.979716064453	103.266283733154	80.8546078083496	55.5615964805909	36.2041579404297	31.599200378418	48.7675495321044	81.8312666077879	120.259112999145	153.519850099853	171.082239303588	167.430513096435	149.585497215942	125.820842932983	104.410201518433	93.6272242431641	92.6069550874024	95.8336265372315	104.604672622315	120.217527372315	143.969624816895	186.818448927734	247.899043685059	310.775183131348	359.010641309082	376.169192260742	349.308028512695	289.384634036621	215.813220042969	148.007997742188	105.383178344727	93.8327190478518	100.41381237793	116.285522539063	132.606913735351
404.445712158201	320.847538825682	248.09843791992	186.198409440917	135.147453388671	94.9455697631829	68.291098108398	55.1840384243162	51.5768813950195	53.42211770459	56.6722380371096	65.3587804355472	82.180084443848	101.088842997559	116.037749032227	120.979495483399	110.584110550049	88.8831322751467	63.8715183602299	43.5442265068362	35.8962144165041	46.0514775635986	68.6800441470944	96.0959209554437	120.613114777099	134.545632400512	134.447623757079	125.443084321166	112.700789195678	101.38951348352	96.6780322875978	97.2369090402834	99.6202936729738	105.822341037109	117.837205984131	137.659043365478	174.502408726562	227.037865499755	281.443580366943	323.897720010009	340.578451110839	321.529766995604	275.966223209716	218.821829763916	165.030596668946	129.526533935548	115.115717645264	111.842141124268	115.496690250244	121.870250900879
332.05881176758	259.324241166994	196.839557630617	144.604761158448	102.619851750489	70.884829406739	52.4330655231938	47.2645600998537	50.8292560427246	58.5770962578124	65.9580236511228	76.3283179750973	92.7213506257322	110.102701974365	123.437952392334	127.692682250976	118.551609440796	99.3710137142331	76.6238182355343	56.7829461689449	46.3213206787106	47.8347056611938	57.0078190068973	69.9470148712776	82.7586474097912	91.5490707778943	95.453068708131	97.0664050968636	97.6869043452763	98.6123908545533	101.140689025879	103.437712652832	104.638245467956	107.493416780884	114.754355901245	129.172192138672	157.53677084375	198.01400581006	240.41912901172	274.567372422853	290.27396801758	281.610195580079	255.365900460938	220.434162983887	185.708063472656	160.080682250976	142.483296696776	126.987186594238	115.195435876465	108.711128476563
283.409830566407	216.391060361328	159.629850222168	113.126200148926	76.8801101416018	50.8915802001955	38.7362295473634	40.4140581831056	50.5616372734375	63.8155379843749	74.8123314819335	86.175580186035	101.480903319336	116.792957251953	128.176398354004	131.695882995605	124.165583467773	108.20906219043	88.6050607270507	70.1323206411131	57.5695834960936	51.0616043662109	47.4225555424806	46.4353044135745	47.8827183681645	51.5476647949224	58.914876973145	70.1291099770511	82.9632638876955	95.1902387861329	104.582934753418	109.103519697754	110.236726898437	111.039304493164	114.568000619629	123.879563415527	143.040895964844	170.014166175782	198.699019422364	222.995101078614	236.802056518555	238.312796716797	231.594224757325	219.356974178223	204.311678517578	189.168971313476	169.254428249511	142.760960300293	116.700203940429	98.0837956445313
285.264739990234	214.155239257812	154.271689453125	105.614090576172	68.1824426269531	41.9767456054688	31.2655014648437	36.0487102050781	49.9236188964844	66.487474609375	79.3375244140625	90.5749718017578	104.468318725586	117.86575994873	127.615490234375	130.565704345703	124.422835693359	111.288087768555	94.6018104553223	77.8043536376953	64.336067199707	52.6765442199707	40.5322181091308	30.1836992492676	23.9115980224609	23.996524810791	33.3010775756836	50.304849395752	70.7139433288575	90.2344624328614	104.572509765625	112.128483947754	115.764982940674	117.881408813477	120.877163635254	127.151649475098	138.134144775391	152.225048156738	167.280441955567	181.156408508301	191.709030151367	200.401052856445	208.661755065918	214.297017822266	215.112722167969	208.914749145508	188.748084350586	156.075473754883	121.329438964844	94.942501586914
368.082297851564	275.423337543947	196.859798680421	132.391681260987	82.0189852856448	45.7417107543946	28.9545547087402	31.6575171486816	45.7585525119628	63.165615236328	75.7866597595214	85.4827119453124	97.6484688352049	109.492391633545	118.222941544678	121.048579772949	116.383474484497	106.088651543091	92.5428586995239	78.1248437045898	65.213354309082	51.3623205551147	34.9859106088256	19.7532294070433	9.33338188659648	7.39547298431375	17.1269155574949	36.0816396482542	59.478525970642	82.5364552387084	100.474308166504	113.216190293457	123.949514476868	132.788122407593	139.84585577649	145.236556274414	147.131446386719	145.454631652832	142.949278344726	142.358552734374	146.425621093749	159.506197838867	179.771505455078	200.687972318359	215.722026804687	218.340097290039	200.676836447266	167.087958692383	129.371485016113	99.3254364091797
514.018523193364	385.457193320316	275.525928731692	184.224729427492	111.553595407716	57.5125266723637	29.0934484230957	26.296360659912	38.6333755803221	55.6166053818357	66.7581622619626	73.7825307944332	83.6816361809078	93.8687515607905	101.757150073486	104.760104858398	102.049631132934	95.3502134708248	85.9038290459593	74.9524550322264	63.7380686035156	49.1560196774291	30.3783234713744	12.0619551089475	-1.13611028625513	-4.55889759063746	4.74703823620579	23.6770471118772	47.8009614757688	72.6886137672727	93.909836425781	113.770536219727	135.224158189515	154.811842182496	169.074728046021	174.553955627442	165.286560341797	143.578448957519	118.37406835205	98.6178654028308	93.2542869873032	109.785910030272	142.249769946776	179.392001349609	209.958738851562	222.69611706543	209.494703174805	177.857074104492	139.947379079102	107.929767323242
677.385279296871	510.046967055661	366.127994571531	245.628361844481	148.548068874511	74.8871156616206	33.2816724582517	23.7317392644043	33.2830607014161	48.9813813906251	57.8724459533693	61.5400996645511	68.6205127766117	76.7379173771977	83.5165455539556	86.5806293945318	85.8311430882573	82.8519319100345	77.7915345758669	70.7984898017579	62.021336303711	48.0334485879516	28.735800843811	9.26833131195063	-5.2290217669678	-9.61632015228269	-1.61142195080557	15.3590473436892	37.8718748914188	62.5038478526005	85.8317533874514	112.736144390625	145.49916275531	176.799979139526	199.317764201293	205.731688598632	186.127092973632	145.384530220947	98.3759893774416	59.9734594799813	45.0489295654309	63.7933386708998	106.292027438478	157.2585873125	201.406609737305	223.449686157227	215.632827362304	188.146972389648	152.624605054199	120.698209170898
812.494429443358	614.982819218749	444.52391116455	301.117705280761	184.764201567382	95.4634000244137	43.1187166645506	27.7301514877928	34.4425804750976	48.4008796074218	54.7499248657226	54.8210898710938	58.5177906362305	63.8429667294923	68.7995577192384	71.3905031738283	72.137847800049	72.3729652189942	71.3127883704835	68.1742501943359	62.1742836303711	49.9704142877196	32.0846868731688	13.5308129730223	-0.677495826416191	-5.52652793884291	0.2786674338378	13.3956159007568	31.8818912647706	53.7950673287355	77.1927178955079	109.057637470215	150.684776850952	191.599944280029	221.328947999756	229.397596252441	203.180650615234	149.660905593261	87.7762188208004	36.4644479321289	14.6634505615237	34.081633000977	82.093756827637	141.137212603516	193.649390890625	222.067682250977	219.522351838867	197.721805946289	166.970646841796	137.573476793945
873.657836914062	666.05491027832	486.571593475342	335.207886505127	211.963789367676	116.839302062988	60.204070892334	42.0580958557129	46.8469075012207	59.0160363769531	63.0110130310059	59.6911727294922	59.4261617736816	60.9269772644043	62.9046163024902	64.0700759887695	65.3795827178955	67.6924717559814	69.5744035110474	69.5910383911133	66.3080368041992	56.942723777771	42.4513257064819	27.0078550491333	14.7863242645263	9.9607458114624	12.6444388275147	20.0547283401489	32.0216356430054	48.3751820297242	68.9453887939453	101.679638122559	146.691249153137	192.059148605347	225.862263198853	236.17951965332	209.97483959961	155.195605224609	91.3959340820308	38.1299437255858	14.9517517089844	33.2039422607424	79.8504370117189	137.87735961914	190.270833740235	220.016983032227	221.594419433594	206.345727172852	182.552988342285	158.49828503418
860.875501708984	663.263240234375	492.271041503906	347.898905517578	230.146832275391	139.014821777344	84.5377351416019	66.7155723681645	70.4960417797856	80.8268516992191	82.6557104492191	76.1503482397464	71.345626188965	67.9899489819337	65.831721303711	64.6193478393555	65.5563478417969	68.8104515209961	72.5763799975586	75.04885439209	74.4225958251954	68.9503770581057	59.8357173437503	49.6994575402836	41.1624385058598	36.8455010986333	35.485892230225	35.3363846618655	38.2911080261232	46.2441919555664	61.0897660827636	90.6021463476561	133.518579661865	178.177592115478	212.917709798584	226.077458801269	206.509659926758	161.98862911499	109.235135161133	64.969946860352	45.9138330078131	61.160266450196	99.5620679907231	147.479028359375	191.270938286133	217.297588500977	221.849030146484	214.018736069336	199.371629555664	183.472633891602
804.606181640623	629.414368774413	477.716978607177	349.514011138916	244.805466369629	163.591344299317	115.05338284546	99.1915820080577	102.23333491089	110.406034677735	109.937074432374	100.154835524903	90.2410558728033	81.2031634509282	74.0485862341312	69.7847521972658	69.7282515386964	73.2074656085207	78.2475091091921	82.8734967431644	85.110543212891	84.6761694613652	82.8869656869514	80.1666504751597	76.9389424115002	73.6275600814831	67.3182726837168	57.7286011611946	49.2298917160038	46.193490550232	52.9907438659666	76.5287470361324	113.893269259338	154.723667476196	188.659298627319	205.33951965332	197.100040708008	170.847957164307	138.079703791505	110.291715358888	98.980426635744	109.581839409181	134.431663833009	165.375897226563	194.26053690918	212.931580200195	219.998755424805	220.898064370117	217.71491454834	212.534713471681
704.849876708988	564.50829589844	442.909404785158	340.053203369141	255.93969165039	190.568869628905	151.751014003905	139.486124775389	142.05878689453	147.753585312499	144.855104980468	131.70463458496	116.112450825194	100.566620671386	87.5552110937495	79.5662890624996	77.8952938085935	80.8835140185544	86.587790845947	93.0649654443357	98.3718789672847	104.120100987548	111.605070736083	118.409433853759	122.115835981444	120.306922760008	108.141580187987	87.2313778381338	64.8379867126459	48.2230778137206	44.6483221435549	59.4594401879888	87.8153179455575	121.697374687501	153.08702968506	173.965702209474	181.74598194336	181.773589372558	177.929639973143	174.095249221189	174.151532592771	178.468661137693	184.459224538573	191.567966220702	199.239629609375	206.918958129883	216.043595268555	226.983712075195	237.582843320312	245.684523774413
561.606586914065	468.545021606447	387.848320037843	319.516482208252	263.549508117676	219.947397766113	194.630628616943	187.599200670165	189.972397730712	192.869503603515	187.409802093505	170.799745419921	148.959811046142	126.08032064331	106.351595882568	93.9639584350583	90.057474651489	91.8385967510984	97.5972252078245	105.623260495605	114.206603088379	127.282171636657	145.990032491149	164.427807676086	176.693119215697	176.883589134215	157.955814743041	123.844714692687	85.1153930160518	52.3329537460326	36.0625009155275	39.394225803223	55.2847257205206	79.0987137493904	106.200902971803	131.956006469727	160.447483632813	194.765525739746	228.784943706054	256.380548447264	271.427150878905	267.820731635741	249.644750107421	226.055235341796	206.208216386719	199.259722290039	209.983549677735	232.27567918457	258.975415871582	282.922064799804
374.876312255859	341.524545898438	312.533724365234	287.90384765625	267.634915771484	251.726928710938	243.69222668457	243.530809692383	245.974167419434	245.753789550781	237.601165771484	217.440168029785	188.783136535644	157.744263366699	130.437740600586	112.977760314941	106.214794067383	106.072713806152	111.275812194824	120.548381896973	132.614715576172	154.162381408691	186.041850952149	218.221771942139	240.670792114258	243.357559204102	216.760976348877	167.568611724853	110.062110626221	58.5231183471678	27.2332801818848	16.3331038818359	16.3014925842285	26.9276846618653	48.0009184875489	79.310432434082	133.204545776367	209.823766265869	290.645614990235	357.14761303711	390.807281494141	377.63805090332	329.988240539551	268.837704589844	215.166297241211	189.953872680664	201.818618652344	236.773965698242	281.892632202149	324.247336547852
[truncated: 401 more columns]
