# Supplementary material for: Laminin-defined mechanical status modulates retinal pigment epithelium phagocytosis
Source: EMBO Rep. 2025 May 19;26(13):3357–83. doi: 10.1038/s44319-025-00475-9 (PMC12238246; doi:10.1038/s44319-025-00475-9)
Supplement: Supplementary file 4 — Source data Fig. 2 [file 44319_2025_475_MOESM4_ESM.zip › Figure2/2F/iRPE_Mean perimeter.xlsx]

## Sheet: Sheet1
Mean perimeter	LN 332			LN 511
Protein coating concentration (µg/ml)	Mean	SD	N	Mean	SD	N		Each value = average within 3 independent experiments (3 images per experiment)
5	4.00502	0.659308	9	3.94325	0.685983	9		SD = standard deviation for all experiment
10	3.98696	0.679705	9	3.94976	0.652387	9
20	3.99306	0.682462	9	3.93821	0.648102	9
30	4.05519	0.724968	9	3.94707	0.64048	9
