# Supplementary material for: Laminin-defined mechanical status modulates retinal pigment epithelium phagocytosis
Source: EMBO Rep. 2025 May 19;26(13):3357–83. doi: 10.1038/s44319-025-00475-9 (PMC12238246; doi:10.1038/s44319-025-00475-9)
Supplement: Supplementary file 4 — Source data Fig. 2 [file 44319_2025_475_MOESM4_ESM.zip › Figure2/2D/iRPE_Proliferation.xlsx]

## Sheet: Sheet1
Proliferation rate	LN 511					LN 332
Protein coating concentration (µg/ml)
5	0.800304	6.18625	7.50642	1.14265		7.42746		7.13249	7.74398	6.33222	5.35141
10	0.982338	0.186212	0.310278	1.05129		3.26047	7.44732	9.81864	6.50506	7.20732	4.82264
20	0.209264	0.887667	3.24481	2.03568		11.5775		7.18358	5.20382	7.23728
30	0.134649	0.0410481	4.20019	1.78477		6.81198	5.52547		2.68994	10.555	7.0889
	Exp1	Exp2	Exp3	Exp4		Exp1	Exp2	Exp3	Exp4	Exp5	Exp6
Each value = % of proliferative cells per one gel taken from the overview image
