# Supplementary material for: Laminin-defined mechanical status modulates retinal pigment epithelium phagocytosis
Source: EMBO Rep. 2025 May 19;26(13):3357–83. doi: 10.1038/s44319-025-00475-9 (PMC12238246; doi:10.1038/s44319-025-00475-9)
Supplement: Supplementary file 4 — Source data Fig. 2 [file 44319_2025_475_MOESM4_ESM.zip › Figure2/2J/iRPE_Magnitude Normal Stress.xlsx]

## Sheet: Sheet1
Magnitude of normal stresses	LN332																																	LN511
Protein coating concentration (µg/ml)
5	0.976681	0.909405	1.05935	0.369031	0.384308	0.231671	0.188952	0.249695	0.572839	0.32665	0.331301	0.509995	0.356791	0.440244	1.12895	0.56638	0.853016	0.291004	0.625207	0.511881			1.22554	0.963344										0.976	1.5603	1.0761	0.8568	0.9964	0.9879	0.9501	0.8854	1.1725	1.4776	0.9917	1.2394	0.9584	1.6327	0.729	0.6267
10	0.421743	0.825241	0.799757	1.47026	0.482196	1.56983	0.548965	1.01317	0.68887	1.1529	1.20403	0.801266	1.06545	0.990336	1.13976	0.957395	0.541448	0.428048	0.523796	0.735836	0.767691	1.05033	0.565312	0.930171	0.664925	1.08645								0.6299	0.9732	0.9598	0.7856	0.7552	0.8951	0.8674	0.6647	0.5297	0.7256	1.3018	1.0203	0.265	0.4355	0.3599	0.2853
20	0.511316	0.51019	0.429466		0.552955	0.645233	1.09888	0.980215	0.723701	0.585213	0.830372	0.678111	0.655444	0.482364	1.20883	0.628182		1.0777	1.02881	0.585038	0.933988	0.643991	0.337754	0.353452	0.368823	0.284585	0.228923							0.3896	1.3407	0.9125	1.025	0.8786	1.1933	1.1246	0.9423	1.0128	0.8843	0.9226	0.9574	0.825	1	1.1308	0.9837
30	0.659275	0.45757		0.337737	0.864095	0.690746		0.813336	0.496871	0.528172	0.374258								0.417759	0.436643	0.452627	0.210259	0.851766	0.695953	0.807998	0.677439	0.313701	0.40869	0.459707	0.672849	0.842474	0.772639	1.04922	0.7981	0.9303	0.6142	1.0312	0.7516	0.8717	0.7079	0.7804	0.9545	0.8144	0.8225	0.7634	0.5437	0.5676	0.5291	0.473
	Exp1							Exp2							Exp3						Exp4							Exp5						Exp1						Exp2						Exp3
Each value = average absolute values of normal stresses within the chosen ROI
Each experiment = one individual gel, 4-8 ROIs were taken within each gel
[truncated: 9 more columns]
