# Supplementary material for: Laminin-defined mechanical status modulates retinal pigment epithelium phagocytosis
Source: EMBO Rep. 2025 May 19;26(13):3357–83. doi: 10.1038/s44319-025-00475-9 (PMC12238246; doi:10.1038/s44319-025-00475-9)
Supplement: Supplementary file 4 — Source data Fig. 2 [file 44319_2025_475_MOESM4_ESM.zip › Figure2/2K/iRPE_Average Normal Stress.xlsx]

## Sheet: Sheet1
Average normal stress	LN332																																				LN511
Protein coating concentration (µg/ml)
5	0.179559	0.582509	0.811726	0.02184	0.214329	0.079719	0.041852	0.052186	0.269895	0.058483	0.270677	-0.07263	0.155936	0.104386	-0.10244	-0.05438	0.095143	0.16096	-0.10199	-0.02777											0.333808						-0.1817	-0.9767	-0.3426	-0.5754	-0.5345	-0.3713	-0.3894	-0.2483	-0.4958	-0.8927	0.0241	-0.3665	-0.3238
10	0.079482							0.490252	0.345857		0.37566		0.080607	0.256211	0.324273	-0.24534	-0.31762	0.297575	0.304453	0.143441	-0.3087		0.803407	0.386061	0.285567	0.3406	0.628812	0.672429	0.961974	0.481176	0.939647	0.375156	0.895448				-0.3969	-0.5566	-0.6182	-0.2274	-0.0154	-0.384	-0.4712	-0.4357	0.0531	0.6165	1.211	0.9292	0.1401
20	0.238093	0.276656	0.243469		0.332991	0.145102	0.715273	-0.14993	0.207314	-0.15598	0.749156	0.191227	0.406746	0.055116	0.095572	0.365887		0.451734	0.769361	0.24004	-0.15932		0.566636	0.178125	0.273662	0.285107	0.190893	0.089886									-0.117	-0.1731	0.2323	0.1521	0.2426	-0.5807	-0.544	-0.0142	0.3345	-0.3201	0.3953	0.7221	-0.2512
30	-0.08316	0.327833		0.234599				-0.07205	-0.14139		0.3826	0.065191	0.076606	-0.00149								0.318417	0.379244	0.427248	0.165322	0.597673	0.657361	0.689924	0.541469	0.18978	0.056072	0.434684	0.617917	0.633652	0.736672	0.995051	-0.4189	-0.2104	0.5546	-0.8386	0.7226	0.285	-0.115	-0.192	0.6057	-0.2719	-0.2315	0.1426	0.0424
	Exp1							Exp2							Exp3						Exp4							Exp5									Exp1						Exp2						Exp3
Each value = average normal stress within the chosen ROI
Each experiment = one individual gel, 4-8 ROIs were taken within each gel
[truncated: 12 more columns]
