# Supplementary material for: Laminin-defined mechanical status modulates retinal pigment epithelium phagocytosis
Source: EMBO Rep. 2025 May 19;26(13):3357–83. doi: 10.1038/s44319-025-00475-9 (PMC12238246; doi:10.1038/s44319-025-00475-9)
Supplement: Supplementary file 4 — Source data Fig. 2 [file 44319_2025_475_MOESM4_ESM.zip › Figure2/2L/iRPE_Eff_Youngs_Modulus.xlsx]

## Sheet: Sheet1
Effective Young's Modulus	LN 332
Protein coating concentration (µg/ml)
5	1340	969.97	750.76	814.1	515.12	693.4	913.04	742.62	1950	1370	2150	1640	1270	1760	1210	1270	1850	1540	1100	918.94	535.28	432.72	612.8	789.99	1850	960.75	848.85	775.19	668.88	559.72	847.3	819.81	877.78	736.61	568.49	777.2	902.96	874.84	709.64	976.74	1050	1010	703.75	1240	1290	866.11	724.65	870.95	2060
10	638.93	916.73	1150	2650	2360	1560	507.25	2650	2360	1560	507.25	912.53	862	722.99	610.64	571.29	842.84	666.885	631.75	846.6	658.68	878.03	577.14	603.74	793.96	1260	759.64	579.58	1040	688.43	589.41	849.54	630.66	426.46	689.89	672	733.16	528.15	2120	1500	1120	732.72	1180	1740	1040	802.67	523.01	1340	1270
20	915	561.39	675.58	429.79	862.66	841.85	1460	1450	1160	1380	1600	791.38	1130	1750	1730	1280	1150	747.25	973.33	659.35	868.03	801.96	972.89	2110	2040	2380	1210	774.46	1910	987.48	1000	1760	957.45	1030	1150	790.55	1240
30	1220	616.89	601.12	656.87	645.32	1160	1390	1060	1420	836.49	508.57	692.73	1130	824.94	872.36	734.37	926.93	623.07	633.36	547.68	637.02	679.04	1050	583.78	761.52	759.62	710.72	714.96	679.57	1050	1180	717.56	1580	2080	1740	1350	1320	588.35	964.11	1510	1180	1310
	Exp1								Exp2										Exp3									Exp4										Exp5											Exp6
	LN 511
5	1350	2230	2300	1970	927	1780	2350	1330	1510	1660	3290	1290	1620	1420	1880	2210	2260	1550	1510	1590	1900	1750	1820	1270	1790	1710	1730	2070	2430	1840	2030	499	2500	2590	1910	1190	2160	779	1450	1650	1250	778	1340	2790	1180	560	1850	1560	1030
10	712	827	1800	1520	1090	1900	1120	998	1640	705	968	1590	1510	2440	2100	1920	3050	1750	1420	792	1180	2210	483	2260	1490	482	2400	781	1320	2560	866	1270	2150	1600	1130	1800	1890	1490	1900	1310	1420	1940	2240	1040	1470	1350	1720	1730	1490
20	1510	1050	1480	1390	1280	2150	2790	2440	1550	1520	655	1080	2550	364	1020	1210	1020	1690	769	1860	1300	973	2810	2260	829	1010	693	1380		1470	1130	1410	1300	1260	1430	994	1150	922	897	2030	730	911	2400	1510	2020	1520	1970	994	2570
30	988	461	1370	2920	1930	2120	787	1560	453	1040	1080	1410	2080	1400	1100	1740	593	1340	553	774	2890	929	1300	923	1370	1950	1290	1490		1280	1200	914	1510	1050	1680	2120	1870	1780	1210	719	1130	796	901	2040	1040	1360	1500	2060	1660
	Exp1																													Exp2
Each value = single indentation
Each experiment = individual gel
[truncated: 49 more columns]
