# Supplementary material for: Laminin-defined mechanical status modulates retinal pigment epithelium phagocytosis
Source: EMBO Rep. 2025 May 19;26(13):3357–83. doi: 10.1038/s44319-025-00475-9 (PMC12238246; doi:10.1038/s44319-025-00475-9)
Supplement: Supplementary file 4 — Source data Fig. 2 [file 44319_2025_475_MOESM4_ESM.zip › Figure2/2E/iRPE_Mean area.xlsx]

## Sheet: Sheet1
Mean area	LN 332			LN 511
Protein coating concentration (µg/ml)	Mean	SD	N	Mean	SD	N
5	116.273	36.3942	9	105.769	33.6902	9		Each value = average within 3 independent experiments (3 images per experiment)
10	126.284	39.8432	9	111.916	34.1104	9		SD = standard deviation for all experiment
20	113.133	36.0708	9	102.053	31.1395	9
30	144.022	45.4772	9	105.306	32.483	9
