# Supplementary material for: Laminin-defined mechanical status modulates retinal pigment epithelium phagocytosis
Source: EMBO Rep. 2025 May 19;26(13):3357–83. doi: 10.1038/s44319-025-00475-9 (PMC12238246; doi:10.1038/s44319-025-00475-9)
Supplement: Supplementary file 5 — Source data Fig. 3 [file 44319_2025_475_MOESM5_ESM.zip]

Archive with 52 entries (43 files):
- Figure3/
- Figure3/3E/
- Figure3/3B/
- Figure3/3C/
- Figure3/3J/
- Figure3/.DS_Store
- __MACOSX/Figure3/._.DS_Store
- Figure3/3H/
- Figure3/3F/
- Figure3/3G/
- Figure3/3I/
- Figure3/3E/iRPE_Traction_ECM change.xlsx
- Figure3/3B/iRPE_Phagocytosis Efficiency.xlsx
- Figure3/3C/iRPE_LN332_20ug_POS_bound.tif
- Figure3/3C/iRPE_LN332_5ug_POS_bound.tif
- Figure3/3C/.DS_Store
- __MACOSX/Figure3/3C/._.DS_Store
- Figure3/3C/iRPE_LN511_20ug_orthogonal.tif
- Figure3/3C/iRPE_LN511_20ug_POS_internilised.tif
- Figure3/3C/iRPE_LN332_5ug_POS_orthogonal.tif
- Figure3/3C/iRPE_LN511_5ug_POS_bound.tif
- Figure3/3C/iRPE_LN332_5ug_POS_internalised.tif
- Figure3/3C/iRPE_LN511_5ug_POS_internilised.tif
- Figure3/3C/iRPE_LN511_5ug_POS_orthogonal.tif
- Figure3/3C/iRPE_LN511_20ug_POS_bound.tif
- Figure3/3C/iRPE_LN332_20ug_POS_internilised.tif
- Figure3/3C/iRPE_LN332_20ug_POS_orthogonal.tif
- Figure3/3J/iRPE_LN511_ROCKContr_POS_internilised.tif
- __MACOSX/Figure3/3J/._iRPE_LN511_ROCKContr_POS_internilised.tif
- Figure3/3J/iRPE_LN511_ROCK_POS_orthogonal.tif
- Figure3/3J/iRPE_LN511_ROCKContr_POS_bound.tif
- Figure3/3J/iRPE_LN511_RhoA_POS_orthogonal.tif
- Figure3/3J/iRPE_LN511_RhoA_POS_bound.tif
- Figure3/3J/iRPE_LN511_ROCK_POS_bound.tif
- Figure3/3J/iRPE_LN511_RhoACntr_POS_orthogonal.tif
- Figure3/3J/iRPE_LN511_ROCK_POS_internilised.tif
- Figure3/3J/iRPE_LN511_ROCKContr_POS_orthogonal.tif
- Figure3/3J/iRPE_LN511_RhoACntr_POS_internilised.tif
- Figure3/3J/iRPE_LN511_RhoA_POS_internilised.tif
- Figure3/3J/iRPE_LN511_RhoACntr_POS_bound.tif
- Figure3/3H/iRPE_Traction_Inhibitors.xlsx
- Figure3/3F/iRPE_Phagocytosis_ECM change.xlsx
- Figure3/3G/iRPE_LN511_18kPa_POS_internalised.tif
- Figure3/3G/iRPE_VN_4kPa_POS_orthogonal.tif
- Figure3/3G/iRPE_LN511_4kPa_POS_bound.tif
- Figure3/3G/iRPE_LN511_4kPa_POS_internilised.tif
- Figure3/3G/iRPE_LN511_18kPa_POS_bound.tif
- Figure3/3G/iRPE_LN511_18kPa_POS_orthogonal.tif
- Figure3/3G/iRPE_VN_4kPa_POS_internalised.tif
- Figure3/3G/iRPE_VN_4kPa_POS_bound.tif
- Figure3/3G/iRPE_LN511_4kPa_POS_orthogonal.tif
- Figure3/3I/iRPE_Phagocytosis_Inhibitors.xlsx
