# Supplementary material for: Laminin-defined mechanical status modulates retinal pigment epithelium phagocytosis
Source: EMBO Rep. 2025 May 19;26(13):3357–83. doi: 10.1038/s44319-025-00475-9 (PMC12238246; doi:10.1038/s44319-025-00475-9)
Supplement: Supplementary file 5 — Source data Fig. 3 [file 44319_2025_475_MOESM5_ESM.zip › Figure3/3E/iRPE_Traction_ECM change.xlsx]

## Sheet: Stiffness
Traction force_ECM change		LN 332																						LN 511
	Hydrogel stiffness (kPa)
Protein coating concentration 20 µg/ml	4	49.309	46.8055	61.2719	45.341	36.1389	58.4981	51.9795				59.0645	66.914	57.171	98.3176			71.7266	79.1445	71.6728	70.1968			34.8759	100.042	90.0964	95.4472	86.9521	101.291	54.9334	44.7966	47.9486	50.0591				99.4385		80.6964
	18	206.557	160.836	178.135	188.816	212.363	202.121	221.938	182.025	207.599	145.107	171.471	105.581	182.199	144.489	163.792	163.554	188.401	212.02	265.959	191.811	113.584	259.277	181.505	180.624			150.556	220.872	148.611	141.486	147.469	99.8652	117.689	103.455	118.86	79.1598	143.624	152.259	118.363	135.23	111.214	131.863	133.965	84.4058	144.655	178.425
		Exp1				Exp2					Exp3							Exp4						Exp1						Exp2							Exp3				Exp4
Each value = average traction force within the chosen ROI
Each experiment = one individual gel, 4-7 ROIs were taken within each gel

## Sheet: Biochemistry
Traction force_ECM change	LN 332	LN 511	VN
	80	134.74	257.422	Exp1		Each value = average traction force within the chosen ROI
	66	177.08	235.422			Each experiment = one individual gel, 4-8 ROIs were taken within each gel
		166.95	224.514
	46	55.32	207.026
	130	113.63	201.512
	94	62.17
		137.56		Exp2
	96	97.18
	80	149.02	186.301
	106	136.51	192.379
	60	115.36	199.262
	94	145.59	183.113
	50	129.14
	47	137.82	158.899	Exp3
	54	124.34	160.365
	36	114.48
	82	121.87	170.244
	44	96.56	196.769
	73	104.59
	82	128.16
	75	140.2		Exp4
	81	206.47
	41	174.11
	76	122.31
	72	96.56
	57	104.08
	59	126.57
		82.05
