# Supplementary material for: Laminin-defined mechanical status modulates retinal pigment epithelium phagocytosis
Source: EMBO Rep. 2025 May 19;26(13):3357–83. doi: 10.1038/s44319-025-00475-9 (PMC12238246; doi:10.1038/s44319-025-00475-9)
Supplement: Supplementary file 5 — Source data Fig. 3 [file 44319_2025_475_MOESM5_ESM.zip › Figure3/3B/iRPE_Phagocytosis Efficiency.xlsx]

## Sheet: Sheet1
Phagocytosis Efficiency	LN 332																		LN 511
Protein coating concentration (µg/ml)
5	73.1692	84.8497	64.769	75.2266	61.6099	63.8396	63.5982	63.8295	67.0977	79.5287	66.7025	70.6173							42.3609	49.2976	52.2775	39.142	67.6793	85.4827	67.0248	26.528	79.0588	49.3606	18.7849	49.2481
10	72.0582	55.5342	60.3965	73.9125	56.3902	64.5193	62.0865	71.7922	75.4131										72.9488	72.5098	71.6205	44.8124	58.8563	70.5855	13.908	58.6997	96.1872	60.67	60.1578	52.0496
20	66.6923	88.8788	81.4899	53.3363	65.7769	82.2345	49.3564	84.3802	70.5292	69.0301	49.0465	89.0819	68.6902	81.0306	46.5508	72.7122	66.5103	77.1642	34.8759	42.5225	59.2138	61.9386	56.427	84.2614	87.5931	79.5341	68.3818	84.5503	54.9555	66.3176
30	60.0795	55.165	71.0543	62.9363	60.6156	74.5285	62.3576	60.6498	71.1707	73.8256	83.4328	71.9205							42.7718	39.1093	56.0868	95.2941	63.5914	50.0912	95.9173	65.9021	71.3727	89.5871	39.5614	70.2283
	Exp1			Exp2			Exp3			Exp4			Exp5			Exp6			Exp1			Exp2			Exp3			Exp4
Each value = phagocytosis efficienty within the chosen ROI
Each experiment = individual gel (3 not overlapping ROI per gel)
