# Supplementary material for: Laminin-defined mechanical status modulates retinal pigment epithelium phagocytosis
Source: EMBO Rep. 2025 May 19;26(13):3357–83. doi: 10.1038/s44319-025-00475-9 (PMC12238246; doi:10.1038/s44319-025-00475-9)
Supplement: Supplementary file 5 — Source data Fig. 3 [file 44319_2025_475_MOESM5_ESM.zip › Figure3/3H/iRPE_Traction_Inhibitors.xlsx]

## Sheet: Sheet1
Traction force_Inhibitors		LN 332																										LN 511
Control		36.0305	37.7615	50.1976	45.6023	47.5748	50.4273	55.8357	48.0124	52.0877	36.7394	30.148	37.2642		45.6678	42.2544	41.7357	35.7782				46.5753	48.3134	67.1171	49.656	46.6915		71.7521	63.3484	71.9044	70.5228		44.3492	47.3703	42.9686		57.1155	46.6638	56.274	52.253	51.1961
ROCK inhibitor		28.5924	21.8471	27.9914	26.7258	21.2221	29.5694	24.0281	28.1453	23.1439	25.0916	22.4563	19.2037		16.2683	35.3247	18.605	25.2731				26.2875	24.8867	24.8479	28.344	22.3698		35.1991	22.0513	24.4528	15.3977		12.47	21.0344	27.1087		27.1152	34.4833	26.0638	23.825	36.3529
Control		49.309	46.8055	61.2719	45.341	36.1389		58.4981	51.9795	50.6287	55.3607	45.2336		59.0645	66.914	57.171	98.3176	71.7266	79.1445	71.6728	70.1968	77.0733	64.5724	53.9851	56.132	61.6415	57.9864	100.042	90.0964	95.4472	86.9521	101.291	34.8759	54.9334	44.7966	47.9486	50.0591		99.4385		80.6964
RhoA activator		72.7546	80.9402	74.8022	74.4646	82.778		92.5261	104.018	135.868	133.121	110.957		146.178	196.511	148.932	217.785	148.532	174.744	194.448	162.294	156.072	135.975	88.3954	136.845	135.989	129.033	138.183	139.909	145.188	142.335	146.861	41.6091	77.3088	94.2438	90.6441	106.595		162.623		180.118
		Exp1						Exp2						Exp3								Exp4						Exp1					Exp2				Exp3
Each value = average traction force within the chosen ROI
Each experiment = one individual gel, 5-8 ROIs were taken within each gel
