# Supplementary material for: Laminin-defined mechanical status modulates retinal pigment epithelium phagocytosis
Source: EMBO Rep. 2025 May 19;26(13):3357–83. doi: 10.1038/s44319-025-00475-9 (PMC12238246; doi:10.1038/s44319-025-00475-9)
Supplement: Supplementary file 5 — Source data Fig. 3 [file 44319_2025_475_MOESM5_ESM.zip › Figure3/3F/iRPE_Phagocytosis_ECM change.xlsx]

## Sheet: Stiffness
Phagocytosis efficiency_ECM change		LN 332																		LN 511
	Hydrogel stiffness (kPa)
Protein coating concentration 20 µg/ml	4	66.6923	88.8788	81.4899	53.3363	65.7769	82.2345	49.3564	84.3802	70.5292	69.0301	49.0465	89.0819	68.6902	81.0306	46.5508	72.7122	66.5103	77.1642	34.8759	42.5225	59.2138	61.9386	56.427	84.2614	87.5931	79.5341	68.3818	84.5503	54.9555	66.3176
	18	27.7603	63.5823	36.7063	43.5314	52.1455	43.7751	27.0959	30.4057	30.876	36.5916		28.9668	35.3095	56.1753		56.0134	41.1651		46.6854	54.7509	41.0456	46.4499	45.8148	59.5532	56.6855	46.8918	46.7898	42.4458	27.976	34.3698	55.0634
		Exp1				Exp2			Exp3				Exp4				Exp5			Exp1			Exp2			Exp4			Exp5
Each value = phagocytosis efficiency within the chosen ROI
Each experiment = one individual gel, 3-4 ROIs were taken within each gel

## Sheet: Biochemistry
Phagocytosis efficiency_ECM change	LN 332	LN 511	VN
	66.6923	34.8759	22.0486	Exp1		Each value = phagocytosis efficiency within the chosen ROI
	88.8788	42.5225	35.4634			Each experiment = one individual gel, 3 ROIs were taken within each gel
	81.4899	59.2138	39.398
	53.3363	61.9386	33.706	Exp2
	65.7769	56.427	24.6492
	82.2345	84.2614	40.9849
	49.3564	87.5931	37.3916	Exp3
	84.3802	79.5341	41.9473
	70.5292	68.3818	32.6648
	69.0301	84.5503	34.965	Exp4
	49.0465	54.9555	54.5925
	89.0819	66.3176	35.3663
	68.6902			Exp5
	81.0306
	46.5508
	72.7122			Exp6
	66.5103
	77.1642
