# Supplementary material for: Laminin-defined mechanical status modulates retinal pigment epithelium phagocytosis
Source: EMBO Rep. 2025 May 19;26(13):3357–83. doi: 10.1038/s44319-025-00475-9 (PMC12238246; doi:10.1038/s44319-025-00475-9)
Supplement: Supplementary file 5 — Source data Fig. 3 [file 44319_2025_475_MOESM5_ESM.zip › Figure3/3I/iRPE_Phagocytosis_Inhibitors.xlsx]

## Sheet: Sheet1
Phagocytosis efficiency_Inhibitors		LN 332																						LN 511
Control		53.5757	33.957	50.2017	35.0262	50.8898	53.0647		57.4827	55.5743	62.9228		52.6947	52.0258	62.9656		50.4929	71.5305	58.0223	59.6359	38.4082	45.2093		40.0815	47.7838	64.8325		56.8387	66.0497	65.4931
ROCK inhibitor		61.2473	80.8772	67.7808	85.9146	71.365	71.5423		62.4926	61.1625	73.2451		50.305	76.1542	68.169		92.4121	84.5275	78.3113					80.6522	61.57	56.5546		66.8336	69.227	65.8929		95.1132	64.8949	78.8718		72.0032	63.2365	61.657
Control		66.6923	88.8788	81.4899	53.3363	65.7769	82.2345	49.3564	84.3802	70.5292	69.0301	49.0465	89.0819	68.6902	81.0306	46.5508	72.7122	66.5103	77.1642	44.0638	63.8262	66.3664		34.8759	42.5225	59.2138	61.9386	56.427	84.2614	87.5931	79.5341	68.3818	84.5503	54.9555	66.3176	74.7081	77.0585	67.2829
RhoA activator		48.0025	27.6743	32.5095	46.7297	55.1136	39.9899		45.3029	46.9214	52.0385		53.3693		60.192		56.4612	54.4589	51.3274	51.2007	34.062	53.1248		41.6091	41.781	50.6161		54.5286	54.4048	52.1403		47.4248	51.6028	51.7112	47.5831	51.5861	35.1139	40.0161
		Exp1			Exp2				Exp3				Exp4				Exp5			Exp6				Exp1				Exp2				Exp3				Exp4
Each value = phagocytosis efficiency within the chosen ROI
Each experiment = one individual gel, 3-4 ROIs were taken within each gel
