# Supplementary material for: Laminin-defined mechanical status modulates retinal pigment epithelium phagocytosis
Source: EMBO Rep. 2025 May 19;26(13):3357–83. doi: 10.1038/s44319-025-00475-9 (PMC12238246; doi:10.1038/s44319-025-00475-9)
Supplement: Supplementary file 6 — Source data Fig. 4 [file 44319_2025_475_MOESM6_ESM.zip]

Archive with 20 entries (14 files):
- Figure4/
- Figure4/.DS_Store
- __MACOSX/Figure4/._.DS_Store
- Figure4/4E/
- Figure4/4B/
- Figure4/4C/
- Figure4/4D/
- Figure4/4A/
- Figure4/4E/Integrin flow cytometry_ratio b4tob1_median.xlsx
- Figure4/4B/Unstained signal (control).fcs
- Figure4/4B/Visualisation of b4 positive gating.svg
- Figure4/4B/LN332_5_Only Integrin b4.fcs
- Figure4/4B/LN511_5_Only Integrin b4.fcs
- Figure4/4B/LN511_5_Combined integrin staining.fcs
- Figure4/4B/LN332_5_Combined integrin staining.fcs
- Figure4/4C/Integrin flow cytometry_beta1_median.xlsx
- Figure4/4D/Integrin flow cytometry_beta4_median.xlsx
- Figure4/4A/Adhesion_betaintergins.xlsx
- __MACOSX/Figure4/4A/._Adhesion_betaintergins.xlsx
- Figure4/4A/Adhesion_alphaintegrins.xlsx
