# Supplementary material for: Laminin-defined mechanical status modulates retinal pigment epithelium phagocytosis
Source: EMBO Rep. 2025 May 19;26(13):3357–83. doi: 10.1038/s44319-025-00475-9 (PMC12238246; doi:10.1038/s44319-025-00475-9)
Supplement: Supplementary file 6 — Source data Fig. 4 [file 44319_2025_475_MOESM6_ESM.zip › Figure4/4E/Integrin flow cytometry_ratio b4tob1_median.xlsx]

## Sheet: Sheet1
Ratio median b4/b1	LN511	LN332
Exp2	0.388571	0.469154
Exp3	0.370444	0.481752
Exp4	0.417967	0.455802
Exp5	0.275179	0.364338
