# Supplementary material for: Laminin-defined mechanical status modulates retinal pigment epithelium phagocytosis
Source: EMBO Rep. 2025 May 19;26(13):3357–83. doi: 10.1038/s44319-025-00475-9 (PMC12238246; doi:10.1038/s44319-025-00475-9)
Supplement: Supplementary file 6 — Source data Fig. 4 [file 44319_2025_475_MOESM6_ESM.zip › Figure4/4C/Integrin flow cytometry_beta1_median.xlsx]

## Sheet: Sheet1
Median Intensity b1	LN511	LN332	Unstained
Exp1	2928	2368	86.1
Exp2	3325	2707	80.9
Exp3	2524	1781	102
Exp4	2115	2025	95.1
Exp5	3634	2849	86.1
