# Supplementary material for: Laminin-defined mechanical status modulates retinal pigment epithelium phagocytosis
Source: EMBO Rep. 2025 May 19;26(13):3357–83. doi: 10.1038/s44319-025-00475-9 (PMC12238246; doi:10.1038/s44319-025-00475-9)
Supplement: Supplementary file 6 — Source data Fig. 4 [file 44319_2025_475_MOESM6_ESM.zip › Figure4/4D/Integrin flow cytometry_beta4_median.xlsx]

## Sheet: Sheet1
Median intensity b4	LN511	LN332	Unstained
Exp2	1292	1270	166
Exp3	935	858	219
Exp4	884	923	199
Exp5	1000	1038	169
