# Supplementary material for: Laminin-defined mechanical status modulates retinal pigment epithelium phagocytosis
Source: EMBO Rep. 2025 May 19;26(13):3357–83. doi: 10.1038/s44319-025-00475-9 (PMC12238246; doi:10.1038/s44319-025-00475-9)
Supplement: Supplementary file 6 — Source data Fig. 4 [file 44319_2025_475_MOESM6_ESM.zip › Figure4/4A/Adhesion_betaintergins.xlsx]

## Sheet: Sheet1
Cell adhesion persentage	LN511 5 µg/ml																							LN332 5 µg/ml
Blocking antibodies used
Cntr	130.514	67.9758	101.511	58.0645	91.9355	150	75	117.585	107.415		105.554	72.2637	90.9386	118.545	112.699	114.391	89.0329	98.4729	98.1027	91.3433	117.612	85.3731	105.672	83.9695	141.221	74.8092	105	135	60	112.72	92.1722	95.1076		100.913		101.577	89.6266	107.884	97.3214	101.786	100.893		99.7009	120.439	100.897	78.9631
β1	6.34441	8.1571	9.96979							24.8457	77.4602	3.89737	25.9825	69.1783		83.2948	67.3762		49.6067					4.58015	5.34351	4.58015							23.2365	41.8257	60.7469		41.8257		26.1905	23.2143	11.6071	33.3333
β4	114.199	107.855	83.3837	118.548	133.065	82.2581	64.8305	56.5678	68.6441		86.0669	75.9987	110.913	116.272	91.913	97.9176	95.6964	90.5137	79.963					36.6412	83.2061	87.7863	75	60		26.4188	29.9413	49.9022	121.826	114.523		102.241	97.9253
β1β4				48.3871	9.67742	9.67742	1.27119	6.99153	16.5254							34.2434	34.0583										12.5	7.5	10	1.76125	11.1546	14.09							2.59235	2.67857	0.595238	1.78571
αvβ3										75.9987	127.964	154.758		81.52																			148.714	101.245	89.9585	85.6432	83.6515
	Exp1			Exp2			Exp3			Exp4			Exp5			Exp6								Exp1			Exp2			Exp3			Exp4			Exp5			Exp6
Each value = data from one gel
Each experiment contains at least 3 gels performed within one day
