# Supplementary material for: Laminin-defined mechanical status modulates retinal pigment epithelium phagocytosis
Source: EMBO Rep. 2025 May 19;26(13):3357–83. doi: 10.1038/s44319-025-00475-9 (PMC12238246; doi:10.1038/s44319-025-00475-9)
Supplement: Supplementary file 6 — Source data Fig. 4 [file 44319_2025_475_MOESM6_ESM.zip › Figure4/4A/Adhesion_alphaintegrins.xlsx]

## Sheet: Sheet1
Cell adhesion persentage	LN511 5 µg/ml																	LN332 5 µg/ml
Blocking antibodies used
Cntr	75	117.585	107.415		105.554	72.2637	90.9386	118.545	112.699	114.391	89.0329	98.4729	98.1027	91.3433	117.612	85.3731	105.672	112.72	92.1722	95.1076		100.913		101.577	89.6266	107.884	97.3214	101.786	100.893	99.7009	120.439	100.897	78.9631
α3				54.888	37.837	80.5456		50.0162	22.897	90.8839	80.3332	86.4415	81.2587		36.1194	46.8657	70.4478					69.7095	48.7967	73.6929	48.7967					86.5404		59.0229	92.1236
α5				92.7249	102.631	63.9818	83.3063	84.2806														84.6473	72.6971	124.481	93.278
α6	38.7712	47.6695	33.0508	89.9643	124.553	119.844	90.4514			83.665	105.322		73.1143	79.403	105.672	107.164	126.269	31.1155	77.4951	63.4051	83.3195	99.917	140.747	87.3029	74.6888					95.7129	117.647	124.427	107.677
α3α5														68.0597	69.5522		85.9701										32.4405	49.1071	54.4643	59.0229	48.654	44.2672	60.2193
α3α6										73.8547	45.3494	28.1351		69.5522		49.2537	71.0448										16.9643	37.2024	18.75	37.0887	41.0768	26.7198	39.4816
α6α5														85.9701	94.3284	89.5522											91.0714	110.417	74.7024	121.635	72.9811	126.421	89.7308
	Exp1			Exp2			Exp3			Exp4				Exp5				Exp1			Exp2			Exp3			Exp4			Exp5
Each value = data from one gel
Each experiment contains at least 3 gels performed within one day
