# Supplementary material for: Laminin-defined mechanical status modulates retinal pigment epithelium phagocytosis
Source: EMBO Rep. 2025 May 19;26(13):3357–83. doi: 10.1038/s44319-025-00475-9 (PMC12238246; doi:10.1038/s44319-025-00475-9)
Supplement: Supplementary file 7 — Source data Fig. 5 [file 44319_2025_475_MOESM7_ESM.zip]

Archive with 29 entries (19 files):
- Figure5/
- Figure5/5I/
- Figure5/5G/
- Figure5/5A/
- Figure5/5F/
- Figure5/5H/
- Figure5/.DS_Store
- __MACOSX/Figure5/._.DS_Store
- Figure5/5C/
- Figure5/5D/
- Figure5/5E/
- Figure5/5B/
- Figure5/5I/Keratin Curvature.xlsx
- Figure5/5G/Keratin Brightness.xlsx
- Figure5/5A/Integrin b1_MidPeriphery.tif
- Figure5/5A/Integrin b1_Centre.tif
- Figure5/5A/Integrin b1_FarPeriphery.tif
- Figure5/5F/Keratin rendering_Center.tiff
- Figure5/5F/Keratin rendering_FarPeriphery.tiff
- Figure5/5F/Keratin rendering_MidPeriphery.tiff
- Figure5/5H/Keratin SegmentLength.xlsx
- Figure5/5C/Integrin b4_Centre.tif
- Figure5/5C/Integrin b4_FarPeriphery.tif
- Figure5/5C/Integrin b4_MidPeriphery.tif
- Figure5/5D/Integrin_beta4_in vivo.xlsx
- Figure5/5E/Keratin_FarPeriphery.tif
- Figure5/5E/Keratin_MidPeriphery.tif
- Figure5/5E/Keratin_Centre.tif
- Figure5/5B/Integrin_beta1_in vivo.xlsx
