# Supplementary material for: Laminin-defined mechanical status modulates retinal pigment epithelium phagocytosis
Source: EMBO Rep. 2025 May 19;26(13):3357–83. doi: 10.1038/s44319-025-00475-9 (PMC12238246; doi:10.1038/s44319-025-00475-9)
Supplement: Supplementary file 7 — Source data Fig. 5 [file 44319_2025_475_MOESM7_ESM.zip › Figure5/5I/Keratin Curvature.xlsx]

## Sheet: Sheet1
Keratin Curvature
	C	MP	FP
mouse 1	0.092684	0.083228	0.078791
	0.096492	0.084456	0.08557
	0.092955	0.086475	0.081088
	0.11077	0.088015	0.075431
	0.094952	0.084537	0.093181
	0.13004	0.078575	0.079861
			0.077564
mouse 2	0.084995	0.07963	0.066765
	0.089946	0.085853	0.078619
	0.086132	0.07552	0.083314
	0.08779	0.083285	0.053964
	0.087971	0.089924	0.08088
	0.085445		0.072201
mouse 3	0.088664	0.093363	0.0808
	0.090165	0.055871	0.08885
	0.09146	0.085134	0.078996
	0.092703	0.091386	0.079486
	0.09034	0.08454	0.075176
	0.087929	0.085242	0.076484
