# Supplementary material for: Laminin-defined mechanical status modulates retinal pigment epithelium phagocytosis
Source: EMBO Rep. 2025 May 19;26(13):3357–83. doi: 10.1038/s44319-025-00475-9 (PMC12238246; doi:10.1038/s44319-025-00475-9)
Supplement: Supplementary file 7 — Source data Fig. 5 [file 44319_2025_475_MOESM7_ESM.zip › Figure5/5G/Keratin Brightness.xlsx]

## Sheet: Sheet1
Kerain fiament brightness
	C	MP	FP
mouse 1	0.62519	0.18474	0.418748
	0.448751	0.229744	0.599832
	0.393162	0.182744	0.293139
	1	0.14834	0.269959
	0.753549	0.159382	0.387603
	0.954158	0.224033	0.330262
			0.330186
mouse 2	0.488263	0.438042	0.36449
	1	0.897852	0.365201
	0.824584	0.146394	0.192488
	0.600654	0.426376	0.123074
	0.317968	0.290368	0.109262
	0.558828	0.190639	0.565657
mouse 3	0.675646	0.141568	0.541732
	0.684678	0.127319	1
	0.51962	0.140916	0.41825
	0.600903	0.287761	0.655715
	0.970414	0.361414	0.378231
	0.694176	0.55777	0.297259
