# Supplementary material for: Laminin-defined mechanical status modulates retinal pigment epithelium phagocytosis
Source: EMBO Rep. 2025 May 19;26(13):3357–83. doi: 10.1038/s44319-025-00475-9 (PMC12238246; doi:10.1038/s44319-025-00475-9)
Supplement: Supplementary file 7 — Source data Fig. 5 [file 44319_2025_475_MOESM7_ESM.zip › Figure5/5H/Keratin SegmentLength.xlsx]

## Sheet: Sheet1
Keratin segment length
	C	MP	FP
mouse 1	14.194	15.806	17.645
	13.46	17.78	15.164
	13.791	15.535	16.404
	12.177	16.606	18.514
	13.855	16.979	15.445
	11.597	19.037	17.518
			18.908
mouse 2	15.965	17.872	22.704
	15.177	13.65	15.961
	16.634	18.268	15.588
	13.497	15.606	12.223
	14.63	14.765	18.505
	14.92		20.636
mouse 3	14.452	15.479	17.092
	14.257	12.279	14.765
	15.246	17.24	17.369
	13.591	14.964	16.158
	13.645	16.509	18.005
	15.375	15.662	19.322
