# Supplementary material for: Laminin-defined mechanical status modulates retinal pigment epithelium phagocytosis
Source: EMBO Rep. 2025 May 19;26(13):3357–83. doi: 10.1038/s44319-025-00475-9 (PMC12238246; doi:10.1038/s44319-025-00475-9)
Supplement: Supplementary file 7 — Source data Fig. 5 [file 44319_2025_475_MOESM7_ESM.zip › Figure5/5D/Integrin_beta4_in vivo.xlsx]

## Sheet: Sheet1
Integrin b4 in vivo
	C	MP	FP
Mouse 1	0.4329	0.9151	0.6192		Each value = single ROI within the image
	0.6186	0.3746	0.5149
	1	0.3981	0.4217
	0.7172	0.4548	0.4154
Mouse 2	1	0.3919	0.3005
	0.8082
	0.7966	0.6593
	0.6057	0.6283	0.896
	0.7566	0.6819	0.8588
	0.6195	0.6568	0.6557
	0.7187	0.4737	0.7764
	0.8326	0.6316	0.7422
Mouse 3	0.4578	0.4227	0.6341
	1	0.5652	0.685
	0.7001	0.7384	0.6438
	0.5655	0.5161	0.5437
	0.7177	0.3824	0.5231
	0.5816	0.5674	0.5266
	0.6293	0.4961	0.6169
	0.548	0.4205
