# Supplementary material for: Laminin-defined mechanical status modulates retinal pigment epithelium phagocytosis
Source: EMBO Rep. 2025 May 19;26(13):3357–83. doi: 10.1038/s44319-025-00475-9 (PMC12238246; doi:10.1038/s44319-025-00475-9)
Supplement: Supplementary file 7 — Source data Fig. 5 [file 44319_2025_475_MOESM7_ESM.zip › Figure5/5B/Integrin_beta1_in vivo.xlsx]

## Sheet: Sheet1
Integrin b1 in vivo
	C	MP	FP
Mouse 1	0.9121	0.6684	0.6844		Each value = single ROI within the image
	1	0.5421	0.8823
	0.7563	0.7984	0.7114
	0.7003	0.5503	0.6276
Mouse 2	0.3115	0.2561	0.2386
	0.3665	1	0.252
	0.3946	0.3044	0.2835
	0.3462	0.3007	0.2488
Mouse 3	0.7422	0.7926	0.4569
	1	0.628	0.415
	0.6451	0.6336	0.4166
	0.7026	0.8065	0.3708
